# Supplementary material for: Aspirin locally disrupts the liquid-ordered phase
Source: R Soc Open Sci. 2018 Feb 28;5(2):171710. doi: 10.1098/rsos.171710 (PMC5830767; doi:10.1098/rsos.171710)
Supplement: Inelastic Neutron scattering data [file rsos171710supp1.zip]

Archive with 103 entries (103 files):
- RawData/~$scanlog.xlsx
- RawData/034820
- RawData/034821
- RawData/034822
- RawData/034823
- RawData/034824
- RawData/034825
- RawData/034826
- RawData/034827
- RawData/034828
- RawData/034829
- RawData/034830
- RawData/034831
- RawData/034832
- RawData/034833
- RawData/034834
- RawData/034835
- RawData/034836
- RawData/034837
- RawData/034838
- RawData/034839
- RawData/034840
- RawData/034841
- RawData/034842
- RawData/034843
- RawData/034844
- RawData/034845
- RawData/034846
- RawData/034847
- RawData/034848
- RawData/034849
- RawData/034850
- RawData/034851
- RawData/034852
- RawData/034853
- RawData/034854
- RawData/034855
- RawData/034856
- RawData/034857
- RawData/034858
- RawData/034859
- RawData/034860
- RawData/034861
- RawData/034862
- RawData/034863
- RawData/034864
- RawData/034865
- RawData/034866
- RawData/034867
- RawData/034868
- RawData/034869
- RawData/034870
- RawData/034871
- RawData/034872
- RawData/034873
- RawData/034874
- RawData/034875
- RawData/034876
- RawData/034877
- RawData/034878
- RawData/034879
- RawData/034880
- RawData/034881
- RawData/034882
- RawData/034883
- RawData/034884
- RawData/034885
- RawData/034886
- RawData/034887
- RawData/034888
- RawData/034889
- RawData/034890
- RawData/034891
- RawData/034892
- RawData/034893
- RawData/034894
- RawData/034895
- RawData/034896
- RawData/034897
- RawData/034898
- RawData/034899
- RawData/034900
- RawData/034901
- RawData/034902
- RawData/034903
- RawData/034904
- RawData/034905
- RawData/034906
- RawData/034907
- RawData/034908
- RawData/034909
- RawData/034910
- RawData/034911
- RawData/034912
- RawData/034913
- RawData/034914
- RawData/034915
- RawData/034916
- RawData/034917
- RawData/034918
- RawData/034919
- RawData/034920
- RawData/scanlog.xlsx
