# Supplementary material for: Aspirin locally disrupts the liquid-ordered phase
Source: R Soc Open Sci. 2018 Feb 28;5(2):171710. doi: 10.1098/rsos.171710 (PMC5830767; doi:10.1098/rsos.171710)
Supplement: Inelastic Neutron scattering data [file rsos171710supp1.zip › RawData/034820]

RRRRRRRRRRRRRRRRRRRRRRRRRRRRRRRRRRRRRRRRRRRRRRRRRRRRRRRRRRRRRRRRRRRRRRRRRRRRRRRR
  034820       1       0                                                        
ILL TAS data in the new ASCII format follow afte the line VV..V                 
AAAAAAAAAAAAAAAAAAAAAAAAAAAAAAAAAAAAAAAAAAAAAAAAAAAAAAAAAAAAAAAAAAAAAAAAAAAAAAAA
      80                                                                        
IN12  rheinstadter02-Dec-16 16:10:15                                            
VVVVVVVVVVVVVVVVVVVVVVVVVVVVVVVVVVVVVVVVVVVVVVVVVVVVVVVVVVVVVVVVVVVVVVVVVVVVVVVV
INSTR: IN12
EXPNO: CRG-2297
USER_: rheinstadter
LOCAL: SCHMALZL
FILE_: 034820
DATE_: 02-Dec-16 16:10:15
TITLE: The effect of a common drug on nanscopic membrane dynamics
TYPE_: tas
COMND: sc qh 0.55 0 0 0 dqh 0.005 0 0 0 np 201 mn 5000
POSQE: QH=   0.0500, QK=   0.0000, QL=   0.0000, EN=   0.0001, UN=meV
CURVE: MONO= auto, ANA= auto
STEPS: QH=   0.0050
PARAM: GONIO= 0
PARAM: DM=   3.34000, DA=   3.35500, KFIX=   1.50010
PARAM: SM= -1, SS=  1, SA= -1, FX=  2
PARAM: ALF1= 120.00, ALF2= 120.00, ALF3= 120.00, ALF4= 120.00
PARAM: BET1= 120.00, BET2= 120.00, BET3= 120.00, BET4= 120.00
PARAM: ETAM=  35.00, ETAA=  35.00
PARAM: AS=   6.28000, BS=   6.28000, CS=   6.28000
PARAM: AA=  90.00000, BB=  90.00000, CC=  90.00000, ETAS=  80.00000
PARAM: AX=  1.000, AY=  0.000, AZ=  0.000
PARAM: BX=  0.000, BY=  0.000, BZ=  1.000
VARIA: SELPOS=in
VARIA: SELSPEED=  14796
VARIA: A1      = -38.54, A2      = -77.66, A3      =  90.96, A4      =   1.91
VARIA: A5      = -38.63, A6      = -77.25, GU      =   1.04, GL      =   0.08
VARIA: A3P     =1269.70, GA      =   0.99, GM      =  -0.11, RA      =  15.38
VARIA: RMV     =  33.11, RMH     =  58.97, TA      =   4.40, TM      =  -1.81
VARIA: GC      =  -0.01, DIA1X   =  62.62, DIA2X   =  88.08, DIA2Z   = 163.80
VARIA: I1      =   0.00, I2      =   0.00, I3      =   0.00, I4      =   0.00
VARIA: I5      =   0.00, I6      =   0.00, I7      =   0.00, I8      =  -0.00
VARIA: IH1     =   0.00, IH2     =   0.00
ZEROS: A1      =  -2.09, A2      =   0.51, A3      =  -5.58, A4      =   0.70
ZEROS: A5      = -89.80, A6      =   0.01, GU      =   0.00, GL      =   0.00
ZEROS: A3P     = -16.29, GA      =   0.00, GM      =   0.00, RA      =   0.00
ZEROS: RMV     =   0.00, RMH     =   0.00, TA      =   0.00, TM      =   0.00
ZEROS: GC      =   0.00, DIA1X   =   0.00, DIA2X   =   0.00, DIA2Z   =   0.00
POLAN: DR HX 5 0 0
POLAN: ON F1 
POLAN: CO MN 200000
POLAN: DR HX 0 5 0
POLAN: ON F1
POLAN: CO MN 200000
POLAN: DR HX 0 0 0.8
POLAN: ON F1 
POLAN: CO MN 200000
PARAM: MN=    5000
PARAM: TT=    303.26, RT=    305.00
PARAM: REACTOR=55.66
FORMT:
DATA_:
  PNT        QH        QK        QL        EN        M1        M2      TIME      CNTS         A2         A3         A4         KI         KF         TT        TRT 
   1       0.0500    0.0000    0.0000    0.0001     5000       39     5.17    252090      -77.661     90.960      1.910      1.500      1.500    303.264    305.001 
   2       0.0550    0.0000    0.0000    0.0001     5000       48     5.18    252075      -77.661     91.040      2.100      1.500      1.500    303.263    305.000 
   3       0.0597    0.0000    0.0000    0.0001     5000       50     5.20    251673      -77.661     91.140      2.280      1.500      1.500    303.259    304.999 
   4       0.0649    0.0000    0.0000    0.0001     5000       41     5.18    249503      -77.661     91.240      2.480      1.500      1.500    303.260    305.001 
   5       0.0701    0.0000    0.0000    0.0001     5000       38     5.20    248917      -77.661     91.330      2.680      1.500      1.500    303.260    304.999 
   6       0.0748    0.0000    0.0000    0.0001     5000       31     5.19    248078      -77.661     91.420      2.860      1.500      1.500    303.255    305.001 
   7       0.0801    0.0000    0.0000    0.0001     5000       40     5.15    244278      -77.661     91.520      3.060      1.500      1.500    303.259    305.002 
   8       0.0848    0.0000    0.0000    0.0001     5000       44     5.20    245026      -77.661     91.610      3.240      1.500      1.500    303.261    305.001 
   9       0.0897    0.0000    0.0000    0.0001     5000       40     5.19    242825      -77.661     91.720      3.430      1.500      1.500    303.258    305.003 
  10       0.0950    0.0000    0.0000    0.0001     5000       45     5.18    238948      -77.661     91.810      3.630      1.500      1.500    303.260    305.005 
  11       0.0999    0.0000    0.0000    0.0001     5000       50     5.21    235320      -77.661     91.900      3.820      1.500      1.500    303.262    305.003 
  12       0.1047    0.0000    0.0000    0.0001     5000       48     5.20    225643      -77.661     92.010      4.000      1.500      1.500    303.262    305.001 
  13       0.1099    0.0000    0.0000    0.0001     5000       49     5.18    210638      -77.661     92.100      4.200      1.500      1.500    303.260    305.002 
  14       0.1151    0.0000    0.0000    0.0001     5000       55     5.18    183066      -77.661     92.190      4.400      1.500      1.500    303.260    305.002 
  15       0.1201    0.0000    0.0000    0.0001     5000       40     5.17    165342      -77.661     92.280      4.590      1.500      1.500    303.262    305.004 
  16       0.1248    0.0000    0.0000    0.0001     5000       49     5.21    163330      -77.661     92.390      4.770      1.500      1.500    303.259    305.001 
  17       0.1298    0.0000    0.0000    0.0001     5000       43     5.16    160547      -77.661     92.480      4.960      1.500      1.500    303.261    305.000 
  18       0.1347    0.0000    0.0000    0.0001     5000       50     5.13    153697      -77.661     92.570      5.150      1.500      1.500    303.258    305.002 
  19       0.1400    0.0000    0.0000    0.0001     5000       70     5.20    147789      -77.661     92.670      5.350      1.500      1.500    303.262    305.001 
  20       0.1447    0.0000    0.0000    0.0001     5000       47     5.18    138205      -77.661     92.760      5.530      1.500      1.500    303.258    305.003 
  21       0.1496    0.0000   -0.0000    0.0001     5000       50     5.17    123176      -77.661     92.870      5.720      1.500      1.500    303.263    305.004 
  22       0.1551    0.0000    0.0000    0.0001     5000       67     5.15    107061      -77.661     92.960      5.930      1.500      1.500    303.261    305.004 
  23       0.1601    0.0000    0.0000    0.0001     5000       59     5.14     91531      -77.661     93.050      6.120      1.500      1.500    303.260    304.999 
  24       0.1648    0.0000    0.0000    0.0001     5000       50     5.17     75560      -77.661     93.150      6.300      1.500      1.500    303.263    305.000 
  25       0.1697    0.0000    0.0000    0.0001     5000       64     5.20     58741      -77.661     93.240      6.490      1.500      1.500    303.263    305.001 
  26       0.1747    0.0000   -0.0000    0.0001     5000       56     5.23     42664      -77.661     93.350      6.680      1.500      1.500    303.261    305.004 
  27       0.1797    0.0000    0.0000    0.0001     5000       57     5.16     29903      -77.661     93.440      6.870      1.500      1.500    303.260    305.001 
  28       0.1846    0.0000    0.0000    0.0001     5000       72     5.17     20735      -77.661     93.530      7.060      1.500      1.500    303.263    305.002 
  29       0.1899    0.0000    0.0000    0.0001     5000       57     5.17     15209      -77.661     93.630      7.260      1.500      1.500    303.263    305.002 
  30       0.1948    0.0000    0.0000    0.0001     5000       60     5.23     12065      -77.661     93.720      7.450      1.500      1.500    303.261    305.000 
  31       0.1998    0.0000    0.0001    0.0001     5000       58     5.19     10480      -77.661     93.810      7.640      1.500      1.500    303.266    305.000 
  32       0.2050    0.0000    0.0000    0.0001     5000       51     5.19      9773      -77.661     93.920      7.840      1.500      1.500    303.263    305.002 
  33       0.2097    0.0000   -0.0000    0.0001     5000       75     5.19      9774      -77.661     94.020      8.020      1.500      1.500    303.264    305.002 
  34       0.2149    0.0000    0.0001    0.0001     5000       72     5.20      9491      -77.661     94.100      8.220      1.500      1.500    303.259    305.002 
  35       0.2201    0.0000    0.0001    0.0001     5000       51     5.18      9623      -77.661     94.200      8.420      1.500      1.500    303.262    304.999 
  36       0.2248    0.0000    0.0001    0.0001     5000       74     5.16      9416      -77.661     94.290      8.600      1.500      1.500    303.265    305.000 
  37       0.2298    0.0000    0.0000    0.0001     5000       64     5.19      9336      -77.661     94.390      8.790      1.500      1.500    303.289    305.005 
  38       0.2348    0.0000    0.0000    0.0001     5000       66     5.19      9110      -77.661     94.490      8.980      1.500      1.500    303.269    305.000 
  39       0.2397    0.0000    0.0000    0.0001     5000       65     5.17      8915      -77.661     94.580      9.170      1.500      1.500    303.260    305.000 
  40       0.2447    0.0000    0.0000    0.0001     5000       72     5.18      8737      -77.661     94.680      9.360      1.500      1.500    303.262    304.998 
  41       0.2501    0.0000    0.0000    0.0001     5000       58     5.13      8392      -77.661     94.780      9.570      1.500      1.500    303.259    305.001 
  42       0.2548    0.0000    0.0000    0.0001     5000       67     5.22      8467      -77.661     94.870      9.750      1.500      1.500    303.262    305.001 
  43       0.2598    0.0000    0.0001    0.0001     5000       58     5.16      7917      -77.661     94.960      9.940      1.500      1.500    303.260    305.002 
  44       0.2650    0.0000    0.0000    0.0001     5000       72     5.13      7681      -77.661     95.070     10.140      1.500      1.500    303.264    305.000 
  45       0.2700    0.0000    0.0000    0.0001     5000       80     5.18      7773      -77.661     95.160     10.330      1.500      1.500    303.262    305.001 
  46       0.2746    0.0000    0.0000    0.0001     5000       75     5.15      7982      -77.661     95.250     10.510      1.500      1.500    303.258    305.001 
  47       0.2801    0.0000    0.0001    0.0001     5000       74     5.20      9989      -77.661     95.350     10.720      1.500      1.500    303.257    305.002 
  48       0.2848    0.0000    0.0001    0.0001     5000       68     5.21     12982      -77.661     95.440     10.900      1.500      1.500    303.265    305.000 
  49       0.2900    0.0000    0.0001    0.0001     5000       80     5.16     17137      -77.661     95.540     11.100      1.500      1.500    303.262    305.001 
  50       0.2947    0.0000    0.0000    0.0001     5000       66     5.21     22794      -77.661     95.640     11.280      1.500      1.500    303.264    305.001 
  51       0.2997    0.0000    0.0000    0.0001     5000       76     5.16     31467      -77.661     95.730     11.470      1.500      1.500    303.266    304.999 
  52       0.3051    0.0000    0.0001    0.0001     5000       66     5.19     43472      -77.661     95.830     11.680      1.500      1.500    303.257    305.002 
  53       0.3101    0.0000    0.0001    0.0001     5000       70     5.17     59758      -77.661     95.920     11.870      1.500      1.500    303.265    304.999 
  54       0.3150    0.0000    0.0001    0.0001     5000       73     5.13     84351      -77.661     96.020     12.060      1.500      1.500    303.261    305.000 
  55       0.3197    0.0000   -0.0000    0.0001     5000       57     5.20    106488      -77.661     96.130     12.240      1.500      1.500    303.262    304.998 
  56       0.3246    0.0000    0.0000    0.0001     5000       61     5.21    123101      -77.661     96.210     12.430      1.500      1.500    303.264    305.000 
  57       0.3301    0.0000    0.0000    0.0001     5000       73     5.15    135299      -77.661     96.320     12.640      1.500      1.500    303.265    305.000 
  58       0.3348    0.0000    0.0000    0.0001     5000       62     5.18    144660      -77.661     96.410     12.820      1.500      1.500    303.266    305.001 
  59       0.3397    0.0000    0.0000    0.0001     5000       72     5.17    145836      -77.661     96.500     13.010      1.500      1.500    303.260    305.002 
  60       0.3447    0.0000    0.0000    0.0001     5000       69     5.21    148351      -77.661     96.600     13.200      1.500      1.500    303.260    305.002 
  61       0.3499    0.0000    0.0001    0.0001     5000       76     5.18    149088      -77.661     96.690     13.400      1.500      1.500    303.265    305.001 
  62       0.3548    0.0000    0.0000    0.0001     5000       78     5.20    146054      -77.661     96.790     13.590      1.500      1.500    303.261    305.000 
  63       0.3600    0.0000   -0.0000    0.0001     5000       68     5.16    136010      -77.661     96.900     13.790      1.500      1.500    303.262    305.001 
  64       0.3647    0.0000   -0.0000    0.0001     5000       70     5.19    130263      -77.661     96.990     13.970      1.500      1.500    303.259    305.002 
  65       0.3699    0.0000   -0.0000    0.0001     5000       65     5.19    118707      -77.661     97.090     14.170      1.500      1.500    303.262    305.001 
  66       0.3751    0.0000    0.0001    0.0001     5000       65     5.17    103164      -77.661     97.170     14.370      1.500      1.500    303.263    305.000 
  67       0.3800    0.0000    0.0001    0.0001     5000       61     5.21     89749      -77.661     97.270     14.560      1.500      1.500    303.267    304.998 
  68       0.3847    0.0000    0.0000    0.0001     5000       72     5.14     73589      -77.661     97.370     14.740      1.500      1.500    303.263    305.002 
  69       0.3899    0.0000    0.0001    0.0001     5000       63     5.20     57804      -77.661     97.460     14.940      1.500      1.500    303.263    305.001 
  70       0.3948    0.0000   -0.0000    0.0001     5000       76     5.22     42420      -77.661     97.570     15.130      1.500      1.500    303.263    305.002 
  71       0.3997    0.0000   -0.0001    0.0001     5000       51     5.16     27862      -77.661     97.670     15.320      1.500      1.500    303.267    305.001 
  72       0.4049    0.0000    0.0000    0.0001     5000       75     5.18     17883      -77.661     97.760     15.520      1.500      1.500    303.263    304.999 
  73       0.4101    0.0000    0.0001    0.0001     5000       75     5.18     11457      -77.661     97.850     15.720      1.500      1.500    303.257    305.000 
  74       0.4147    0.0000    0.0000    0.0001     5000       72     5.17      7654      -77.661     97.950     15.900      1.500      1.500    303.260    305.002 
  75       0.4197    0.0000    0.0001    0.0001     5000       64     5.19      5716      -77.661     98.040     16.090      1.500      1.500    303.263    304.999 
  76       0.4251    0.0000    0.0001    0.0001     5000       63     5.17      4717      -77.661     98.140     16.300      1.500      1.500    303.264    305.000 
  77       0.4300    0.0000    0.0001    0.0001     5000       66     5.19      4698      -77.661     98.230     16.490      1.500      1.500    303.264    305.003 
  78       0.4347    0.0000    0.0001    0.0001     5000       64     5.17      4568      -77.661     98.330     16.670      1.500      1.500    303.262    305.001 
  79       0.4399    0.0000    0.0001    0.0001     5000       65     5.19      4834      -77.661     98.430     16.870      1.500      1.500    303.265    305.000 
  80       0.4448    0.0000    0.0001    0.0001     5000       61     5.18      4919      -77.661     98.520     17.060      1.500      1.500    303.261    305.001 
  81       0.4497    0.0000    0.0001    0.0001     5000       53     5.21      4881      -77.661     98.620     17.250      1.500      1.500    303.259    305.002 
  82       0.4549    0.0000    0.0001    0.0001     5000       73     5.21      4895      -77.661     98.720     17.450      1.500      1.500    303.258    305.001 
  83       0.4598    0.0000    0.0001    0.0001     5000       74     5.18      4731      -77.661     98.810     17.640      1.500      1.500    303.261    305.001 
  84       0.4647    0.0000    0.0001    0.0001     5000       69     5.19      4778      -77.661     98.910     17.830      1.500      1.500    303.261    305.002 
  85       0.4699    0.0000   -0.0000    0.0001     5000       73     5.14      4646      -77.661     99.020     18.030      1.500      1.500    303.260    304.999 
  86       0.4748    0.0000    0.0001    0.0001     5000       70     5.14      4460      -77.661     99.100     18.220      1.500      1.500    303.263    305.001 
  87       0.4797    0.0000   -0.0000    0.0001     5000       54     5.19      4366      -77.661     99.210     18.410      1.500      1.500    303.265    305.000 
  88       0.4849    0.0000    0.0001    0.0001     5000       59     5.16      4178      -77.661     99.300     18.610      1.500      1.500    303.265    305.001 
  89       0.4898    0.0000    0.0000    0.0001     5000       69     5.12      4005      -77.661     99.400     18.800      1.500      1.500    303.259    305.001 
  90       0.4947    0.0000    0.0001    0.0001     5000       62     5.19      4085      -77.661     99.490     18.990      1.500      1.500    303.261    305.000 
  91       0.4998    0.0000    0.0001    0.0001     5000       58     5.17      3827      -77.661     99.590     19.190      1.500      1.500    303.263    305.001 
  92       0.5047    0.0000    0.0000    0.0001     5000       74     5.17      3812      -77.661     99.690     19.380      1.500      1.500    303.268    304.999 
  93       0.5099    0.0000    0.0001    0.0001     5000       88     5.18      3881      -77.661     99.780     19.580      1.500      1.500    303.263    305.000 
  94       0.5150    0.0000    0.0001    0.0001     5000       54     5.22      4027      -77.661     99.880     19.780      1.500      1.500    303.262    305.000 
  95       0.5197    0.0000    0.0000    0.0001     5000       68     5.22      4255      -77.661     99.980     19.960      1.500      1.500    303.265    305.001 
  96       0.5248    0.0000    0.0001    0.0001     5000       69     5.13      4557      -77.661    100.070     20.160      1.500      1.500    303.257    305.000 
  97       0.5297    0.0000    0.0001    0.0001     5000       57     5.19      4887      -77.661    100.170     20.350      1.500      1.500    303.265    305.001 
  98       0.5351    0.0000    0.0001    0.0001     5000       81     5.15      5689      -77.661    100.270     20.560      1.500      1.500    303.259    304.999 
  99       0.5398    0.0000   -0.0001    0.0001     5000       81     5.18      6446      -77.661    100.380     20.740      1.500      1.500    303.263    305.000 
 100       0.5447    0.0000    0.0001    0.0001     5000       86     5.16      7456      -77.661    100.460     20.930      1.500      1.500    303.266    305.002 
 101       0.5498    0.0000   -0.0000    0.0001     5000       84     5.19      8083      -77.661    100.570     21.130      1.500      1.500    303.257    305.002 
 102       0.5547    0.0000   -0.0001    0.0001     5000       71     5.17      8809      -77.661    100.670     21.320      1.500      1.500    303.264    304.999 
 103       0.5601    0.0000    0.0001    0.0001     5000       62     5.16      9211      -77.661    100.760     21.530      1.500      1.500    303.264    305.000 
 104       0.5647    0.0000    0.0001    0.0001     5000       65     5.17      9327      -77.661    100.850     21.710      1.500      1.500    303.265    304.998 
 105       0.5699    0.0000    0.0001    0.0001     5000       80     5.20      9162      -77.661    100.950     21.910      1.500      1.500    303.260    304.998 
 106       0.5747    0.0000    0.0000    0.0001     5000       54     5.17      8987      -77.661    101.050     22.100      1.500      1.500    303.258    305.000 
 107       0.5799    0.0000    0.0001    0.0001     5000       62     5.18      8794      -77.661    101.140     22.300      1.500      1.500    303.264    305.000 
 108       0.5850    0.0000    0.0000    0.0001     5000       67     5.15      8174      -77.661    101.250     22.500      1.500      1.500    303.262    304.999 
 109       0.5901    0.0000    0.0000    0.0001     5000       71     5.18      7484      -77.661    101.350     22.700      1.500      1.500    303.261    305.000 
 110       0.5948    0.0000    0.0000    0.0001     5000       71     5.20      6859      -77.661    101.440     22.880      1.500      1.500    303.266    304.999 
 111       0.6002    0.0000    0.0002    0.0001     5000       72     5.16      6340      -77.661    101.530     23.090      1.500      1.500    303.261    304.999 
 112       0.6048    0.0000    0.0001    0.0001     5000       69     5.21      5649      -77.661    101.630     23.270      1.500      1.500    303.264    305.000 
 113       0.6099    0.0000    0.0001    0.0001     5000       74     5.16      5198      -77.661    101.730     23.470      1.500      1.500    303.264    305.001 
 114       0.6148    0.0000    0.0000    0.0001     5000       70     5.14      4606      -77.661    101.830     23.660      1.500      1.500    303.260    305.002 
 115       0.6201    0.0000    0.0002    0.0001     5000       53     5.20      4195      -77.661    101.920     23.870      1.500      1.500    303.263    304.999 
 116       0.6250    0.0000    0.0000    0.0001     5000       62     5.16      3839      -77.661    102.030     24.060      1.500      1.500    303.264    305.001 
 117       0.6301    0.0000    0.0001    0.0001     5000       64     5.17      3904      -77.661    102.120     24.260      1.500      1.500    303.264    305.002 
 118       0.6347    0.0000    0.0000    0.0001     5000       69     5.14      3777      -77.661    102.220     24.440      1.500      1.500    303.261    304.999 
 119       0.6401    0.0000    0.0002    0.0001     5000       62     5.17      4089      -77.661    102.310     24.650      1.500      1.500    303.259    304.999 
 120       0.6447    0.0000    0.0001    0.0001     5000       66     5.17      4339      -77.661    102.410     24.830      1.500      1.500    303.263    305.001 
 121       0.6501    0.0000    0.0001    0.0001     5000       63     5.13      4921      -77.661    102.510     25.040      1.500      1.500    303.264    305.001 
 122       0.6552    0.0000    0.0001    0.0001     5000       61     5.18      5473      -77.661    102.610     25.240      1.500      1.500    303.258    305.000 
 123       0.6598    0.0000    0.0000    0.0001     5000       66     5.17      6160      -77.661    102.710     25.420      1.500      1.500    303.260    304.999 
 124       0.6651    0.0000    0.0002    0.0001     5000       70     5.16      6719      -77.661    102.800     25.630      1.500      1.500    303.263    305.002 
 125       0.6697    0.0000    0.0001    0.0001     5000       61     5.15      6916      -77.661    102.900     25.810      1.500      1.500    303.263    305.001 
 126       0.6748    0.0000    0.0001    0.0001     5000       59     5.15      7039      -77.661    103.000     26.010      1.500      1.500    303.262    304.999 
 127       0.6799    0.0000    0.0001    0.0001     5000       65     5.19      7322      -77.661    103.100     26.210      1.500      1.500    303.260    305.002 
 128       0.6848    0.0000    0.0000    0.0001     5000       69     5.23      7323      -77.661    103.200     26.400      1.500      1.500    303.263    305.001 
 129       0.6901    0.0000    0.0002    0.0001     5000       61     5.14      6948      -77.661    103.290     26.610      1.500      1.500    303.263    304.999 
 130       0.6947    0.0000    0.0001    0.0001     5000       59     5.17      6601      -77.661    103.390     26.790      1.500      1.500    303.261    305.001 
 131       0.6998    0.0000    0.0001    0.0001     5000       75     5.18      6319      -77.661    103.490     26.990      1.500      1.500    303.255    305.000 
 132       0.7049    0.0000    0.0001    0.0001     5000       75     5.18      6050      -77.661    103.590     27.190      1.500      1.500    303.257    305.000 
 133       0.7097    0.0000    0.0000    0.0001     5000       55     5.17      5426      -77.661    103.690     27.380      1.500      1.500    303.258    304.999 
 134       0.7148    0.0000    0.0000    0.0001     5000       54     5.17      4921      -77.661    103.790     27.580      1.500      1.500    303.262    305.001 
 135       0.7201    0.0000    0.0002    0.0001     5000       57     5.17      4488      -77.661    103.880     27.790      1.500      1.500    303.256    304.998 
 136       0.7249    0.0000    0.0001    0.0001     5000       78     5.17      4219      -77.661    103.980     27.980      1.500      1.500    303.265    305.000 
 137       0.7300    0.0000    0.0001    0.0001     5000       69     5.19      3791      -77.661    104.080     28.180      1.500      1.500    303.264    304.999 
 138       0.7351    0.0000    0.0000    0.0001     5000       70     5.17      3549      -77.661    104.190     28.380      1.500      1.500    303.257    305.000 
 139       0.7402    0.0000    0.0001    0.0001     5000       87     5.15      3458      -77.661    104.280     28.580      1.500      1.500    303.261    305.001 
 140       0.7447    0.0000   -0.0001    0.0001     5000       66     5.18      3369      -77.661    104.390     28.760      1.500      1.500    303.260    305.001 
 141       0.7498    0.0000   -0.0001    0.0001     5000       72     5.19      3425      -77.661    104.490     28.960      1.500      1.500    303.258    305.001 
 142       0.7549    0.0000    0.0001    0.0001     5000       60     5.20      3710      -77.661    104.570     29.160      1.500      1.500    303.261    305.000 
 143       0.7597    0.0000    0.0001    0.0001     5000       65     5.17      4076      -77.661    104.670     29.350      1.500      1.500    303.265    305.001 
 144       0.7650    0.0000    0.0000    0.0001     5000       70     5.19      4592      -77.661    104.780     29.560      1.500      1.500    303.259    304.998 
 145       0.7701    0.0000    0.0002    0.0001     5000       55     5.18      4762      -77.661    104.870     29.760      1.500      1.500    303.258    305.000 
 146       0.7751    0.0000    0.0000    0.0001     5000       62     5.17      5184      -77.661    104.980     29.960      1.500      1.500    303.263    305.001 
 147       0.7802    0.0000    0.0002    0.0001     5000       73     5.16      5362      -77.661    105.070     30.160      1.500      1.500    303.261    304.999 
 148       0.7847    0.0000   -0.0001    0.0001     5000       61     5.17      5462      -77.661    105.180     30.340      1.500      1.500    303.261    305.002 
 149       0.7898    0.0000    0.0000    0.0001     5000       75     5.17      5397      -77.661    105.270     30.540      1.500      1.500    303.260    304.999 
 150       0.7948    0.0000    0.0002    0.0001     5000       76     5.19      5448      -77.661    105.360     30.740      1.500      1.500    303.265    304.999 
 151       0.7999    0.0000    0.0002    0.0001     5000       74     5.17      5609      -77.661    105.460     30.940      1.500      1.500    303.266    305.001 
 152       0.8049    0.0000    0.0002    0.0001     5000       61     5.17      5179      -77.661    105.560     31.140      1.500      1.500    303.259    305.000 
 153       0.8097    0.0000   -0.0001    0.0001     5000       54     5.18      5038      -77.661    105.670     31.330      1.500      1.500    303.260    304.999 
 154       0.8147    0.0000    0.0001    0.0001     5000       48     5.19      4605      -77.661    105.760     31.530      1.500      1.500    303.262    305.000 
 155       0.8200    0.0000    0.0002    0.0001     5000       48     5.15      4312      -77.661    105.860     31.740      1.500      1.500    303.260    305.000 
 156       0.8250    0.0000    0.0000    0.0001     5000       48     5.16      4042      -77.661    105.970     31.940      1.500      1.500    303.262    305.002 
 157       0.8301    0.0000    0.0000    0.0001     5000       55     5.19      3756      -77.661    106.070     32.140      1.500      1.500    303.260    305.000 
 158       0.8351    0.0000    0.0002    0.0001     5000       68     5.16      3277      -77.661    106.160     32.340      1.500      1.500    303.258    304.997 
 159       0.8401    0.0000    0.0002    0.0001     5000       69     5.16      3109      -77.661    106.260     32.540      1.500      1.500    303.261    305.001 
 160       0.8451    0.0000    0.0002    0.0001     5000       55     5.20      2983      -77.661    106.360     32.740      1.500      1.500    303.259    305.000 
 161       0.8499    0.0000    0.0001    0.0001     5000       69     5.15      2617      -77.661    106.460     32.930      1.500      1.500    303.260    305.000 
 162       0.8547    0.0000   -0.0001    0.0001     5000       63     5.16      2785      -77.661    106.570     33.120      1.500      1.500    303.259    305.000 
 163       0.8597    0.0000    0.0000    0.0001     5000       72     5.16      2554      -77.661    106.660     33.320      1.500      1.500    303.257    305.000 
 164       0.8650    0.0000    0.0001    0.0001     5000       62     5.19      2639      -77.661    106.760     33.530      1.500      1.500    303.262    305.000 
 165       0.8700    0.0000    0.0001    0.0001     5000       61     5.20      2727      -77.661    106.860     33.730      1.500      1.500    303.259    305.002 
 166       0.8750    0.0000   -0.0001    0.0001     5000       66     5.14      2579      -77.661    106.970     33.930      1.500      1.500    303.257    305.000 
 167       0.8800    0.0000    0.0001    0.0001     5000       59     5.15      2689      -77.661    107.060     34.130      1.500      1.500    303.255    305.000 
 168       0.8850    0.0000    0.0001    0.0001     5000       62     5.17      2606      -77.661    107.160     34.330      1.500      1.500    303.264    305.000 
 169       0.8900    0.0000   -0.0001    0.0001     5000       76     5.15      2710      -77.661    107.270     34.530      1.500      1.500    303.257    305.001 
 170       0.8947    0.0000    0.0000    0.0001     5000       58     5.18      2690      -77.661    107.360     34.720      1.500      1.500    303.263    304.998 
 171       0.8997    0.0000    0.0000    0.0001     5000       57     5.17      2601      -77.661    107.460     34.920      1.500      1.500    303.262    305.000 
 172       0.9047    0.0000    0.0000    0.0001     5000       75     5.18      2606      -77.661    107.560     35.120      1.500      1.500    303.263    304.999 
 173       0.9097    0.0000    0.0000    0.0001     5000       66     5.21      2680      -77.661    107.660     35.320      1.500      1.500    303.260    305.001 
 174       0.9147    0.0000    0.0000    0.0001     5000       54     5.17      2603      -77.661    107.760     35.520      1.500      1.500    303.258    305.002 
 175       0.9199    0.0000   -0.0001    0.0001     5000       55     5.19      2527      -77.661    107.870     35.730      1.500      1.500    303.262    305.000 
 176       0.9249    0.0000   -0.0001    0.0001     5000       74     5.17      2553      -77.661    107.970     35.930      1.500      1.500    303.263    305.002 
 177       0.9299    0.0000    0.0001    0.0001     5000       72     5.17      2441      -77.661    108.060     36.130      1.500      1.500    303.265    305.001 
 178       0.9349    0.0000    0.0001    0.0001     5000       68     5.21      2497      -77.661    108.160     36.330      1.500      1.500    303.258    304.998 
 179       0.9398    0.0000   -0.0001    0.0001     5000       66     5.16      2434      -77.661    108.270     36.530      1.500      1.500    303.264    305.001 
 180       0.9448    0.0000    0.0001    0.0001     5000       75     5.18      2395      -77.661    108.360     36.730      1.500      1.500    303.261    304.999 
 181       0.9498    0.0000   -0.0001    0.0001     5000       66     5.19      2367      -77.661    108.470     36.930      1.500      1.500    303.261    305.001 
 182       0.9547    0.0000    0.0001    0.0001     5000       66     5.19      2295      -77.661    108.560     37.130      1.500      1.500    303.255    305.002 
 183       0.9599    0.0000    0.0000    0.0001     5000       70     5.14      2317      -77.661    108.670     37.340      1.500      1.500    303.262    305.000 
 184       0.9649    0.0000    0.0002    0.0001     5000       66     5.19      2426      -77.661    108.760     37.540      1.500      1.500    303.256    304.998 
 185       0.9698    0.0000    0.0000    0.0001     5000       77     5.19      2329      -77.661    108.870     37.740      1.500      1.500    303.255    305.000 
 186       0.9748    0.0000    0.0000    0.0001     5000       67     5.17      2479      -77.661    108.970     37.940      1.500      1.500    303.259    304.999 
 187       0.9797    0.0000    0.0000    0.0001     5000       61     5.13      2384      -77.661    109.070     38.140      1.500      1.500    303.256    305.001 
 188       0.9849    0.0000   -0.0001    0.0001     5000       58     5.21      2493      -77.661    109.180     38.350      1.500      1.500    303.258    305.000 
 189       0.9899    0.0000    0.0001    0.0001     5000       57     5.17      2417      -77.661    109.270     38.550      1.500      1.500    303.256    304.999 
 190       0.9948    0.0000   -0.0001    0.0001     5000       71     5.18      2457      -77.661    109.380     38.750      1.500      1.500    303.260    305.000 
 191       0.9998    0.0000    0.0001    0.0001     5000       61     5.19      2498      -77.661    109.470     38.950      1.500      1.500    303.259    304.999 
 192       1.0052    0.0000    0.0001    0.0001     5000       59     5.18      2500      -77.661    109.580     39.170      1.500      1.500    303.260    305.003 
 193       1.0099    0.0000    0.0002    0.0001     5000       56     5.20      2509      -77.661    109.670     39.360      1.500      1.500    303.258    304.999 
 194       1.0148    0.0000   -0.0002    0.0001     5000       60     5.21      2438      -77.661    109.790     39.560      1.500      1.500    303.257    305.000 
 195       1.0200    0.0000    0.0001    0.0001     5000       68     5.17      2484      -77.661    109.880     39.770      1.500      1.500    303.255    304.999 
 196       1.0249    0.0000    0.0001    0.0001     5000       67     5.17      2517      -77.661    109.980     39.970      1.500      1.500    303.256    305.000 
 197       1.0298    0.0000    0.0001    0.0001     5000       52     5.14      2465      -77.661    110.080     40.170      1.500      1.500    303.257    304.999 
 198       1.0350    0.0000    0.0000    0.0001     5000       69     5.21      2429      -77.661    110.190     40.380      1.500      1.500    303.260    305.001 
 199       1.0401    0.0000    0.0001    0.0001     5000       61     5.14      2368      -77.661    110.290     40.590      1.500      1.500    303.256    304.999 
 200       1.0448    0.0000    0.0000    0.0001     5000       60     5.20      2420      -77.661    110.390     40.780      1.500      1.500    303.260    304.999 
 201       1.0499    0.0000    0.0001    0.0001     5000       59     5.18      2351      -77.661    110.490     40.990      1.500      1.500    303.258    305.002 
