# Supplementary material for: Aspirin locally disrupts the liquid-ordered phase
Source: R Soc Open Sci. 2018 Feb 28;5(2):171710. doi: 10.1098/rsos.171710 (PMC5830767; doi:10.1098/rsos.171710)
Supplement: Inelastic Neutron scattering data [file rsos171710supp1.zip › RawData/034821]

RRRRRRRRRRRRRRRRRRRRRRRRRRRRRRRRRRRRRRRRRRRRRRRRRRRRRRRRRRRRRRRRRRRRRRRRRRRRRRRR
  034821       1       0                                                        
ILL TAS data in the new ASCII format follow afte the line VV..V                 
AAAAAAAAAAAAAAAAAAAAAAAAAAAAAAAAAAAAAAAAAAAAAAAAAAAAAAAAAAAAAAAAAAAAAAAAAAAAAAAA
      80                                                                        
IN12  rheinstadter02-Dec-16 16:35:43                                            
VVVVVVVVVVVVVVVVVVVVVVVVVVVVVVVVVVVVVVVVVVVVVVVVVVVVVVVVVVVVVVVVVVVVVVVVVVVVVVVV
INSTR: IN12
EXPNO: CRG-2297
USER_: rheinstadter
LOCAL: SCHMALZL
FILE_: 034821
DATE_: 02-Dec-16 16:35:43
TITLE: The effect of a common drug on nanscopic membrane dynamics
TYPE_: tas
COMND: sc qh 0 0 1.45 0 dqh 0 0 0.005 0 np 241 mn 10000
POSQE: QH=  -0.0000, QK=   0.0000, QL=   0.8502, EN=   0.0001, UN=meV
CURVE: MONO= auto, ANA= auto
STEPS: QL=   0.0050
PARAM: GONIO= 0
PARAM: DM=   3.34000, DA=   3.35500, KFIX=   1.50010
PARAM: SM= -1, SS=  1, SA= -1, FX=  2
PARAM: ALF1= 120.00, ALF2= 120.00, ALF3= 120.00, ALF4= 120.00
PARAM: BET1= 120.00, BET2= 120.00, BET3= 120.00, BET4= 120.00
PARAM: ETAM=  35.00, ETAA=  35.00
PARAM: AS=   6.28000, BS=   6.28000, CS=   6.28000
PARAM: AA=  90.00000, BB=  90.00000, CC=  90.00000, ETAS=  80.00000
PARAM: AX=  1.000, AY=  0.000, AZ=  0.000
PARAM: BX=  0.000, BY=  0.000, BZ=  1.000
VARIA: SELPOS=in
VARIA: SELSPEED=  14800
VARIA: A1      = -38.54, A2      = -77.66, A3      =  16.47, A4      =  32.94
VARIA: A5      = -38.63, A6      = -77.25, GU      =   1.04, GL      =   0.08
VARIA: A3P     =1269.70, GA      =   0.99, GM      =  -0.11, RA      =  15.38
VARIA: RMV     =  33.11, RMH     =  58.97, TA      =   4.41, TM      =  -1.81
VARIA: GC      =  -0.01, DIA1X   =  62.62, DIA2X   =  88.08, DIA2Z   = 163.80
VARIA: I1      =   0.00, I2      =   0.00, I3      =   0.00, I4      =   0.00
VARIA: I5      =   0.00, I6      =   0.00, I7      =   0.00, I8      =  -0.00
VARIA: IH1     =   0.00, IH2     =   0.00
ZEROS: A1      =  -2.09, A2      =   0.51, A3      =  -5.58, A4      =   0.70
ZEROS: A5      = -89.80, A6      =   0.01, GU      =   0.00, GL      =   0.00
ZEROS: A3P     = -16.29, GA      =   0.00, GM      =   0.00, RA      =   0.00
ZEROS: RMV     =   0.00, RMH     =   0.00, TA      =   0.00, TM      =   0.00
ZEROS: GC      =   0.00, DIA1X   =   0.00, DIA2X   =   0.00, DIA2Z   =   0.00
POLAN: DR HX 5 0 0
POLAN: ON F1 
POLAN: CO MN 200000
POLAN: DR HX 0 5 0
POLAN: ON F1
POLAN: CO MN 200000
POLAN: DR HX 0 0 0.8
POLAN: ON F1 
POLAN: CO MN 200000
PARAM: MN=   10000
PARAM: TT=    303.26, RT=    305.00
PARAM: REACTOR=55.66
FORMT:
DATA_:
  PNT        QH        QK        QL        EN        M1        M2      TIME      CNTS         A2         A3         A4         KI         KF         TT        TRT 
   1      -0.0000    0.0000    0.8502    0.0001    10000      151    10.33      5698      -77.661     16.470     32.940      1.500      1.500    303.262    304.999 
   2      -0.0001    0.0000    0.8549    0.0001    10000      163    10.34      5626      -77.661     16.560     33.130      1.500      1.500    303.255    305.000 
   3      -0.0000    0.0000    0.8597    0.0001    10000      170    10.33      5387      -77.661     16.660     33.320      1.500      1.500    303.262    305.000 
   4       0.0001    0.0000    0.8647    0.0001    10000      183    10.41      5546      -77.661     16.770     33.520      1.500      1.500    303.255    305.002 
   5      -0.0001    0.0000    0.8700    0.0001    10000      174    10.36      5476      -77.661     16.860     33.730      1.500      1.500    303.256    304.998 
   6      -0.0001    0.0000    0.8750    0.0001    10000      180    10.42      5490      -77.661     16.960     33.930      1.500      1.500    303.259    304.999 
   7      -0.0001    0.0000    0.8800    0.0001    10000      158    10.35      5381      -77.661     17.060     34.130      1.500      1.500    303.258    304.998 
   8      -0.0001    0.0000    0.8850    0.0001    10000      170    10.32      5374      -77.661     17.160     34.330      1.500      1.500    303.258    305.001 
   9       0.0001    0.0000    0.8897    0.0001    10000      183    10.36      5401      -77.661     17.270     34.520      1.500      1.500    303.257    304.998 
  10      -0.0001    0.0000    0.8950    0.0001    10000      174    10.35      5182      -77.661     17.360     34.730      1.500      1.500    303.260    305.000 
  11      -0.0000    0.0000    0.8997    0.0001    10000      173    10.37      5292      -77.661     17.460     34.920      1.500      1.500    303.259    305.000 
  12      -0.0000    0.0000    0.9047    0.0001    10000      179    10.36      5267      -77.661     17.560     35.120      1.500      1.500    303.259    305.002 
  13       0.0001    0.0000    0.9097    0.0001    10000      153    10.34      5161      -77.661     17.670     35.320      1.500      1.500    303.256    304.999 
  14       0.0001    0.0000    0.9147    0.0001    10000      164    10.38      5162      -77.661     17.770     35.520      1.500      1.500    303.259    305.000 
  15      -0.0002    0.0000    0.9202    0.0001    10000      168    10.36      5185      -77.661     17.860     35.740      1.500      1.500    303.259    305.000 
  16      -0.0002    0.0000    0.9252    0.0001    10000      165    10.37      5109      -77.661     17.960     35.940      1.500      1.500    303.258    304.999 
  17       0.0001    0.0000    0.9299    0.0001    10000      149    10.34      4978      -77.661     18.070     36.130      1.500      1.500    303.258    305.001 
  18      -0.0001    0.0000    0.9349    0.0001    10000      164    10.34      4985      -77.661     18.160     36.330      1.500      1.500    303.258    305.000 
  19      -0.0000    0.0000    0.9401    0.0001    10000      166    10.39      5068      -77.661     18.270     36.540      1.500      1.500    303.257    305.000 
  20      -0.0001    0.0000    0.9448    0.0001    10000      161    10.34      5041      -77.661     18.360     36.730      1.500      1.500    303.261    304.998 
  21       0.0001    0.0000    0.9498    0.0001    10000      176    10.30      4952      -77.661     18.470     36.930      1.500      1.500    303.259    305.000 
  22      -0.0001    0.0000    0.9547    0.0001    10000      118    10.36      4994      -77.661     18.560     37.130      1.500      1.500    303.253    304.999 
  23      -0.0002    0.0000    0.9599    0.0001    10000      167    10.29      4807      -77.661     18.660     37.340      1.500      1.500    303.253    304.999 
  24      -0.0002    0.0000    0.9649    0.0001    10000      160    10.33      4853      -77.661     18.760     37.540      1.500      1.500    303.258    305.002 
  25      -0.0003    0.0000    0.9701    0.0001    10000      154    10.38      4909      -77.661     18.860     37.750      1.500      1.500    303.258    304.998 
  26      -0.0001    0.0000    0.9750    0.0001    10000      166    10.37      4926      -77.661     18.970     37.950      1.500      1.500    303.252    305.000 
  27       0.0001    0.0000    0.9800    0.0001    10000      141    10.32      4793      -77.661     19.080     38.150      1.500      1.500    303.253    304.999 
  28      -0.0002    0.0000    0.9852    0.0001    10000      142    10.37      4826      -77.661     19.170     38.360      1.500      1.500    303.257    304.999 
  29      -0.0002    0.0000    0.9901    0.0001    10000      179    10.31      4770      -77.661     19.270     38.560      1.500      1.500    303.256    305.000 
  30      -0.0000    0.0000    0.9951    0.0001    10000      159    10.36      4874      -77.661     19.380     38.760      1.500      1.500    303.259    305.001 
  31      -0.0001    0.0000    0.9998    0.0001    10000      160    10.31      4730      -77.661     19.470     38.950      1.500      1.500    303.260    304.999 
  32      -0.0003    0.0000    1.0052    0.0001    10000      163    10.36      4913      -77.661     19.570     39.170      1.500      1.500    303.260    305.002 
  33      -0.0003    0.0000    1.0101    0.0001    10000      148    10.31      4681      -77.661     19.670     39.370      1.500      1.500    303.258    305.002 
  34      -0.0001    0.0000    1.0150    0.0001    10000      144    10.34      4753      -77.661     19.780     39.570      1.500      1.500    303.258    304.999 
  35      -0.0001    0.0000    1.0200    0.0001    10000      136    10.43      4828      -77.661     19.880     39.770      1.500      1.500    303.254    304.999 
  36      -0.0000    0.0000    1.0251    0.0001    10000      167    10.35      4753      -77.661     19.990     39.980      1.500      1.500    303.251    304.999 
  37      -0.0002    0.0000    1.0300    0.0001    10000      149    10.36      4771      -77.661     20.080     40.180      1.500      1.500    303.259    304.998 
  38      -0.0000    0.0000    1.0350    0.0001    10000      150    10.34      4816      -77.661     20.190     40.380      1.500      1.500    303.253    304.998 
  39      -0.0003    0.0000    1.0401    0.0001    10000      137    10.41      4736      -77.661     20.280     40.590      1.500      1.500    303.255    305.000 
  40      -0.0001    0.0000    1.0450    0.0001    10000      168    10.36      4846      -77.661     20.390     40.790      1.500      1.500    303.257    305.000 
  41       0.0001    0.0000    1.0499    0.0001    10000      138    10.36      4747      -77.661     20.500     40.990      1.500      1.500    303.251    305.000 
  42      -0.0001    0.0000    1.0548    0.0001    10000      166    10.37      4753      -77.661     20.590     41.190      1.500      1.500    303.261    304.999 
  43      -0.0001    0.0000    1.0597    0.0001    10000      149    10.38      4722      -77.661     20.690     41.390      1.500      1.500    303.256    304.999 
  44      -0.0002    0.0000    1.0649    0.0001    10000      162    10.28      4733      -77.661     20.790     41.600      1.500      1.500    303.282    305.001 
  45      -0.0000    0.0000    1.0697    0.0001    10000      168    10.34      4793      -77.661     20.900     41.800      1.500      1.500    303.259    304.998 
  46      -0.0001    0.0000    1.0749    0.0001    10000      130    10.35      4833      -77.661     21.000     42.010      1.500      1.500    303.258    305.000 
  47       0.0001    0.0000    1.0798    0.0001    10000      128    10.37      4966      -77.661     21.110     42.210      1.500      1.500    303.249    304.999 
  48      -0.0002    0.0000    1.0849    0.0001    10000      160    10.36      4772      -77.661     21.200     42.420      1.500      1.500    303.254    304.999 
  49      -0.0000    0.0000    1.0898    0.0001    10000      153    10.39      4844      -77.661     21.310     42.620      1.500      1.500    303.254    304.998 
  50      -0.0001    0.0000    1.0949    0.0001    10000      119    10.36      4992      -77.661     21.410     42.830      1.500      1.500    303.253    305.001 
  51      -0.0001    0.0000    1.0998    0.0001    10000      122    10.31      4920      -77.661     21.510     43.030      1.500      1.500    303.253    305.001 
  52      -0.0000    0.0000    1.1049    0.0001    10000      126    10.35      4871      -77.661     21.620     43.240      1.500      1.500    303.257    305.000 
  53      -0.0000    0.0000    1.1097    0.0001    10000      129    10.33      5041      -77.661     21.720     43.440      1.500      1.500    303.256    305.000 
  54      -0.0001    0.0000    1.1148    0.0001    10000      130    10.37      5042      -77.661     21.820     43.650      1.500      1.500    303.260    305.001 
  55      -0.0002    0.0000    1.1199    0.0001    10000      144    10.31      5076      -77.661     21.920     43.860      1.500      1.500    303.252    304.999 
  56      -0.0000    0.0000    1.1248    0.0001    10000      112    10.40      5077      -77.661     22.030     44.060      1.500      1.500    303.253    304.998 
  57      -0.0001    0.0000    1.1299    0.0001    10000      150    10.35      5085      -77.661     22.130     44.270      1.500      1.500    303.250    305.001 
  58       0.0001    0.0000    1.1347    0.0001    10000      121    10.35      5193      -77.661     22.240     44.470      1.500      1.500    303.255    304.998 
  59      -0.0000    0.0000    1.1398    0.0001    10000      141    10.41      5123      -77.661     22.340     44.680      1.500      1.500    303.248    305.001 
  60      -0.0001    0.0000    1.1449    0.0001    10000      140    10.36      5272      -77.661     22.440     44.890      1.500      1.500    303.253    305.000 
  61      -0.0000    0.0000    1.1500    0.0001    10000      131    10.40      5294      -77.661     22.550     45.100      1.500      1.500    303.254    304.999 
  62      -0.0000    0.0000    1.1548    0.0001    10000      131    10.33      5302      -77.661     22.650     45.300      1.500      1.500    303.254    305.001 
  63      -0.0001    0.0000    1.1599    0.0001    10000      119    10.35      5278      -77.661     22.750     45.510      1.500      1.500    303.252    305.001 
  64      -0.0000    0.0000    1.1649    0.0001    10000      133    10.37      5384      -77.661     22.860     45.720      1.500      1.500    303.253    305.000 
  65       0.0002    0.0000    1.1698    0.0001    10000      129    10.36      5340      -77.661     22.970     45.920      1.500      1.500    303.254    305.001 
  66      -0.0001    0.0000    1.1748    0.0001    10000      139    10.36      5614      -77.661     23.060     46.130      1.500      1.500    303.253    305.002 
  67      -0.0002    0.0000    1.1799    0.0001    10000      126    10.36      5722      -77.661     23.160     46.340      1.500      1.500    303.252    305.000 
  68      -0.0001    0.0000    1.1849    0.0001    10000      120    10.35      5680      -77.661     23.270     46.550      1.500      1.500    303.253    304.998 
  69      -0.0002    0.0000    1.1900    0.0001    10000      125    10.35      5781      -77.661     23.370     46.760      1.500      1.500    303.248    305.000 
  70      -0.0000    0.0000    1.1948    0.0001    10000      107    10.37      5996      -77.661     23.480     46.960      1.500      1.500    303.256    305.000 
  71      -0.0000    0.0000    1.2000    0.0001    10000      113    10.35      6027      -77.661     23.590     47.180      1.500      1.500    303.250    304.999 
  72      -0.0001    0.0000    1.2051    0.0001    10000      124    10.38      6201      -77.661     23.690     47.390      1.500      1.500    303.255    304.999 
  73      -0.0001    0.0000    1.2099    0.0001    10000      127    10.32      6127      -77.661     23.790     47.590      1.500      1.500    303.252    304.998 
  74      -0.0000    0.0000    1.2149    0.0001    10000      119    10.34      6446      -77.661     23.900     47.800      1.500      1.500    303.254    305.002 
  75      -0.0001    0.0000    1.2199    0.0001    10000      117    10.36      6380      -77.661     24.000     48.010      1.500      1.500    303.253    305.000 
  76      -0.0000    0.0000    1.2249    0.0001    10000      111    10.30      6412      -77.661     24.110     48.220      1.500      1.500    303.251    304.998 
  77      -0.0001    0.0000    1.2299    0.0001    10000      118    10.34      6387      -77.661     24.210     48.430      1.500      1.500    303.255    305.000 
  78      -0.0002    0.0000    1.2350    0.0001    10000      117    10.38      6572      -77.661     24.310     48.640      1.500      1.500    303.250    305.000 
  79      -0.0002    0.0000    1.2402    0.0001    10000      105    10.32      6560      -77.661     24.420     48.860      1.500      1.500    303.248    305.002 
  80      -0.0002    0.0000    1.2450    0.0001    10000      117    10.41      6720      -77.661     24.520     49.060      1.500      1.500    303.251    305.001 
  81      -0.0001    0.0000    1.2500    0.0001    10000      118    10.37      6611      -77.661     24.630     49.270      1.500      1.500    303.251    305.000 
  82      -0.0002    0.0000    1.2550    0.0001    10000      114    10.35      6712      -77.661     24.730     49.480      1.500      1.500    303.252    305.002 
  83      -0.0001    0.0000    1.2599    0.0001    10000      120    10.34      6715      -77.661     24.840     49.690      1.500      1.500    303.252    304.998 
  84      -0.0002    0.0000    1.2649    0.0001    10000      134    10.31      6825      -77.661     24.940     49.900      1.500      1.500    303.248    304.999 
  85      -0.0001    0.0000    1.2699    0.0001    10000      129    10.30      6900      -77.661     25.050     50.110      1.500      1.500    303.247    304.999 
  86      -0.0002    0.0000    1.2749    0.0001    10000      116    10.37      6980      -77.661     25.150     50.320      1.500      1.500    303.253    305.000 
  87      -0.0001    0.0000    1.2799    0.0001    10000      102    10.36      7048      -77.661     25.260     50.530      1.500      1.500    303.248    305.000 
  88      -0.0000    0.0000    1.2848    0.0001    10000      110    10.31      7218      -77.661     25.370     50.740      1.500      1.500    303.242    305.000 
  89      -0.0001    0.0000    1.2898    0.0001    10000       94    10.34      7301      -77.661     25.470     50.950      1.500      1.500    303.249    305.000 
  90      -0.0000    0.0000    1.2947    0.0001    10000      116    10.29      7294      -77.661     25.580     51.160      1.500      1.500    303.247    304.998 
  91      -0.0002    0.0000    1.2999    0.0001    10000      117    10.40      7509      -77.661     25.680     51.380      1.500      1.500    303.252    305.001 
  92      -0.0001    0.0000    1.3049    0.0001    10000       99    10.38      7591      -77.661     25.790     51.590      1.500      1.500    303.254    305.000 
  93      -0.0001    0.0000    1.3101    0.0001    10000      105    10.35      7536      -77.661     25.900     51.810      1.500      1.500    303.249    304.999 
  94      -0.0000    0.0000    1.3150    0.0001    10000       88    10.38      7857      -77.661     26.010     52.020      1.500      1.500    303.249    305.001 
  95      -0.0001    0.0000    1.3199    0.0001    10000      101    10.33      7801      -77.661     26.110     52.230      1.500      1.500    303.248    304.999 
  96      -0.0002    0.0000    1.3249    0.0001    10000      103    10.37      8030      -77.661     26.210     52.440      1.500      1.500    303.251    304.999 
  97      -0.0001    0.0000    1.3298    0.0001    10000      105    10.33      7945      -77.661     26.320     52.650      1.500      1.500    303.247    304.999 
  98      -0.0001    0.0000    1.3350    0.0001    10000      104    10.33      8065      -77.661     26.430     52.870      1.500      1.500    303.251    304.999 
  99      -0.0000    0.0000    1.3399    0.0001    10000       88    10.37      8212      -77.661     26.540     53.080      1.500      1.500    303.246    304.998 
 100      -0.0003    0.0000    1.3450    0.0001    10000       97    10.34      8075      -77.661     26.640     53.300      1.500      1.500    303.251    305.001 
 101      -0.0001    0.0000    1.3499    0.0001    10000      103    10.30      8170      -77.661     26.750     53.510      1.500      1.500    303.251    305.000 
 102      -0.0000    0.0000    1.3548    0.0001    10000      114    10.35      8188      -77.661     26.860     53.720      1.500      1.500    303.250    305.003 
 103      -0.0000    0.0000    1.3600    0.0001    10000      101    10.26      8277      -77.661     26.970     53.940      1.500      1.500    303.248    305.002 
 104       0.0001    0.0000    1.3649    0.0001    10000      115    10.37      8327      -77.661     27.080     54.150      1.500      1.500    303.251    304.999 
 105      -0.0000    0.0000    1.3698    0.0001    10000       96    10.33      8353      -77.661     27.180     54.360      1.500      1.500    303.249    305.001 
 106      -0.0000    0.0000    1.3749    0.0001    10000      100    10.33      8208      -77.661     27.290     54.580      1.500      1.500    303.250    304.999 
 107      -0.0001    0.0000    1.3798    0.0001    10000      103    10.36      8214      -77.661     27.390     54.790      1.500      1.500    303.251    305.000 
 108      -0.0001    0.0000    1.3849    0.0001    10000       99    10.33      8153      -77.661     27.500     55.010      1.500      1.500    303.246    305.000 
 109      -0.0001    0.0000    1.3900    0.0001    10000       93    10.33      8235      -77.661     27.610     55.230      1.500      1.500    303.249    304.999 
 110      -0.0000    0.0000    1.3948    0.0001    10000      110    10.38      8168      -77.661     27.720     55.440      1.500      1.500    303.249    305.000 
 111      -0.0003    0.0000    1.3999    0.0001    10000       94    10.31      8266      -77.661     27.820     55.660      1.500      1.500    303.248    304.998 
 112      -0.0001    0.0000    1.4048    0.0001    10000       96    10.33      8047      -77.661     27.930     55.870      1.500      1.500    303.250    304.999 
 113      -0.0001    0.0000    1.4099    0.0001    10000       88    10.31      7799      -77.661     28.040     56.090      1.500      1.500    303.248    304.997 
 114      -0.0001    0.0000    1.4150    0.0001    10000       92    10.39      7923      -77.661     28.150     56.310      1.500      1.500    303.243    304.998 
 115      -0.0000    0.0000    1.4198    0.0001    10000      105    10.29      7773      -77.661     28.260     56.520      1.500      1.500    303.246    304.999 
 116      -0.0001    0.0000    1.4251    0.0001    10000       89    10.37      7840      -77.661     28.370     56.750      1.500      1.500    303.251    304.998 
 117      -0.0000    0.0000    1.4299    0.0001    10000       96    10.37      7674      -77.661     28.480     56.960      1.500      1.500    303.243    304.997 
 118      -0.0001    0.0000    1.4348    0.0001    10000       83    10.31      7547      -77.661     28.580     57.170      1.500      1.500    303.247    305.000 
 119      -0.0001    0.0000    1.4398    0.0001    10000       92    10.37      7286      -77.661     28.690     57.390      1.500      1.500    303.249    305.000 
 120      -0.0001    0.0000    1.4449    0.0001    10000       91    10.39      7307      -77.661     28.800     57.610      1.500      1.500    303.246    304.999 
 121      -0.0001    0.0000    1.4499    0.0001    10000       84    10.35      7186      -77.661     28.910     57.830      1.500      1.500    303.250    305.002 
 122      -0.0001    0.0000    1.4549    0.0001    10000      101    10.39      6960      -77.661     29.020     58.050      1.500      1.500    303.245    304.999 
 123      -0.0001    0.0000    1.4600    0.0001    10000       90    10.33      6868      -77.661     29.130     58.270      1.500      1.500    303.241    305.002 
 124      -0.0000    0.0000    1.4648    0.0001    10000       79    10.32      6636      -77.661     29.240     58.480      1.500      1.500    303.247    305.002 
 125      -0.0000    0.0000    1.4698    0.0001    10000       81    10.34      6707      -77.661     29.350     58.700      1.500      1.500    303.246    304.999 
 126      -0.0000    0.0000    1.4748    0.0001    10000       84    10.34      6493      -77.661     29.460     58.920      1.500      1.500    303.246    304.998 
 127      -0.0000    0.0000    1.4798    0.0001    10000       86    10.41      6447      -77.661     29.570     59.140      1.500      1.500    303.247    305.002 
 128      -0.0000    0.0000    1.4848    0.0001    10000       96    10.32      6147      -77.661     29.680     59.360      1.500      1.500    303.242    305.000 
 129      -0.0000    0.0000    1.4898    0.0001    10000       92    10.32      6004      -77.661     29.790     59.580      1.500      1.500    303.251    304.998 
 130      -0.0000    0.0000    1.4948    0.0001    10000      102    10.39      5782      -77.661     29.900     59.800      1.500      1.500    303.244    304.998 
 131      -0.0000    0.0000    1.4998    0.0001    10000       88    10.32      5961      -77.661     30.010     60.020      1.500      1.500    303.248    305.000 
 132      -0.0000    0.0000    1.5048    0.0001    10000       92    10.37      5752      -77.661     30.120     60.240      1.500      1.500    303.250    304.998 
 133      -0.0001    0.0000    1.5100    0.0001    10000       97    10.34      5459      -77.661     30.230     60.470      1.500      1.500    303.247    305.002 
 134      -0.0001    0.0000    1.5150    0.0001    10000      103    10.32      5487      -77.661     30.340     60.690      1.500      1.500    303.247    304.999 
 135      -0.0003    0.0000    1.5201    0.0001    10000       92    10.36      5294      -77.661     30.450     60.920      1.500      1.500    303.245    305.000 
 136      -0.0001    0.0000    1.5249    0.0001    10000       93    10.37      5267      -77.661     30.560     61.130      1.500      1.500    303.250    304.999 
 137      -0.0001    0.0000    1.5298    0.0001    10000       85    10.39      5152      -77.661     30.670     61.350      1.500      1.500    303.248    305.000 
 138      -0.0003    0.0000    1.5350    0.0001    10000       92    10.34      5024      -77.661     30.780     61.580      1.500      1.500    303.244    305.000 
 139      -0.0003    0.0000    1.5400    0.0001    10000       83    10.36      5117      -77.661     30.890     61.800      1.500      1.500    303.244    304.999 
 140      -0.0003    0.0000    1.5449    0.0001    10000       82    10.33      4897      -77.661     31.000     62.020      1.500      1.500    303.248    305.001 
 141      -0.0000    0.0000    1.5498    0.0001    10000       94    10.36      4945      -77.661     31.120     62.240      1.500      1.500    303.244    304.998 
 142      -0.0002    0.0000    1.5550    0.0001    10000       75    10.37      4883      -77.661     31.230     62.470      1.500      1.500    303.246    304.999 
 143      -0.0002    0.0000    1.5599    0.0001    10000       90    10.34      4967      -77.661     31.340     62.690      1.500      1.500    303.249    304.998 
 144      -0.0002    0.0000    1.5648    0.0001    10000       64    10.33      4774      -77.661     31.450     62.910      1.500      1.500    303.247    305.001 
 145      -0.0003    0.0000    1.5699    0.0001    10000       81    10.28      4686      -77.661     31.560     63.140      1.500      1.500    303.246    305.001 
 146      -0.0000    0.0000    1.5748    0.0001    10000       81    10.38      4656      -77.661     31.680     63.360      1.500      1.500    303.248    305.001 
 147      -0.0002    0.0000    1.5800    0.0001    10000       74    10.39      4700      -77.661     31.790     63.590      1.500      1.500    303.247    305.001 
 148      -0.0003    0.0000    1.5851    0.0001    10000      105    10.37      4653      -77.661     31.900     63.820      1.500      1.500    303.246    304.999 
 149      -0.0003    0.0000    1.5900    0.0001    10000       88    10.31      4589      -77.661     32.010     64.040      1.500      1.500    303.248    305.001 
 150       0.0003    0.0000    1.5948    0.0001    10000       98    10.34      4400      -77.661     32.140     64.260      1.500      1.500    303.246    304.997 
 151      -0.0002    0.0000    1.5999    0.0001    10000       75    10.36      4279      -77.661     32.240     64.490      1.500      1.500    303.247    305.001 
 152      -0.0002    0.0000    1.6048    0.0001    10000       80    10.36      4350      -77.661     32.350     64.710      1.500      1.500    303.246    305.000 
 153      -0.0000    0.0000    1.6099    0.0001    10000       78    10.43      4338      -77.661     32.470     64.940      1.500      1.500    303.241    305.000 
 154      -0.0002    0.0000    1.6149    0.0001    10000       79    10.34      4021      -77.661     32.580     65.170      1.500      1.500    303.243    305.000 
 155      -0.0002    0.0000    1.6198    0.0001    10000      100    10.33      4112      -77.661     32.690     65.390      1.500      1.500    303.247    305.000 
 156      -0.0000    0.0000    1.6249    0.0001    10000       89    10.40      4051      -77.661     32.810     65.620      1.500      1.500    303.249    305.001 
 157      -0.0002    0.0000    1.6299    0.0001    10000       81    10.34      3933      -77.661     32.920     65.850      1.500      1.500    303.246    305.000 
 158      -0.0004    0.0000    1.6352    0.0001    10000       88    10.34      3854      -77.661     33.030     66.090      1.500      1.500    303.249    305.001 
 159       0.0001    0.0000    1.6400    0.0001    10000       75    10.30      3777      -77.661     33.160     66.310      1.500      1.500    303.246    305.000 
 160      -0.0002    0.0000    1.6448    0.0001    10000       84    10.35      3762      -77.661     33.260     66.530      1.500      1.500    303.246    304.999 
 161       0.0001    0.0000    1.6501    0.0001    10000       88    10.36      3638      -77.661     33.390     66.770      1.500      1.500    303.243    304.998 
 162      -0.0002    0.0000    1.6549    0.0001    10000       77    10.33      3674      -77.661     33.490     66.990      1.500      1.500    303.248    304.998 
 163      -0.0000    0.0000    1.6599    0.0001    10000       81    10.37      3626      -77.661     33.610     67.220      1.500      1.500    303.241    305.001 
 164      -0.0002    0.0000    1.6649    0.0001    10000       83    10.32      3601      -77.661     33.720     67.450      1.500      1.500    303.241    304.997 
 165      -0.0000    0.0000    1.6699    0.0001    10000       72    10.38      3619      -77.661     33.840     67.680      1.500      1.500    303.246    305.000 
 166      -0.0002    0.0000    1.6749    0.0001    10000       73    10.35      3493      -77.661     33.950     67.910      1.500      1.500    303.247    305.000 
 167      -0.0002    0.0000    1.6801    0.0001    10000       79    10.31      3546      -77.661     34.070     68.150      1.500      1.500    303.242    304.999 
 168      -0.0003    0.0000    1.6851    0.0001    10000       66    10.36      3661      -77.661     34.180     68.380      1.500      1.500    303.243    304.999 
 169      -0.0002    0.0000    1.6901    0.0001    10000       83    10.36      3540      -77.661     34.300     68.610      1.500      1.500    303.245    305.000 
 170      -0.0003    0.0000    1.6950    0.0001    10000       89    10.37      3566      -77.661     34.410     68.840      1.500      1.500    303.245    304.999 
 171      -0.0002    0.0000    1.7000    0.0001    10000       86    10.41      3619      -77.661     34.530     69.070      1.500      1.500    303.250    305.001 
 172      -0.0003    0.0000    1.7049    0.0001    10000       81    10.40      3712      -77.661     34.640     69.300      1.500      1.500    303.246    304.998 
 173      -0.0002    0.0000    1.7099    0.0001    10000       47    10.35      3721      -77.661     34.760     69.530      1.500      1.500    303.243    304.998 
 174      -0.0002    0.0000    1.7150    0.0001    10000       59    10.38      3580      -77.661     34.880     69.770      1.500      1.500    303.240    305.000 
 175      -0.0003    0.0000    1.7200    0.0001    10000       68    10.37      3748      -77.661     34.990     70.000      1.500      1.500    303.243    304.998 
 176      -0.0002    0.0000    1.7249    0.0001    10000       52    10.35      3687      -77.661     35.110     70.230      1.500      1.500    303.245    304.998 
 177       0.0003    0.0000    1.7298    0.0001    10000       56    10.34      3647      -77.661     35.240     70.460      1.500      1.500    303.245    304.999 
 178      -0.0003    0.0000    1.7350    0.0001    10000       66    10.32      3670      -77.661     35.340     70.700      1.500      1.500    303.247    304.999 
 179      -0.0003    0.0000    1.7401    0.0001    10000       65    10.30      3493      -77.661     35.460     70.940      1.500      1.500    303.245    304.998 
 180      -0.0000    0.0000    1.7452    0.0001    10000       63    10.36      3477      -77.661     35.590     71.180      1.500      1.500    303.246    305.001 
 181       0.0003    0.0000    1.7499    0.0001    10000       55    10.36      3431      -77.661     35.710     71.400      1.500      1.500    303.243    305.002 
 182      -0.0003    0.0000    1.7550    0.0001    10000       60    10.39      3251      -77.661     35.810     71.640      1.500      1.500    303.240    305.001 
 183       0.0001    0.0000    1.7598    0.0001    10000       57    10.34      3232      -77.661     35.940     71.870      1.500      1.500    303.245    305.003 
 184      -0.0002    0.0000    1.7649    0.0001    10000       46    10.30      3068      -77.661     36.050     72.110      1.500      1.500    303.245    304.999 
 185      -0.0002    0.0000    1.7700    0.0001    10000       45    10.34      3235      -77.661     36.170     72.350      1.500      1.500    303.273    305.006 
 186      -0.0000    0.0000    1.7748    0.0001    10000       60    10.33      3055      -77.661     36.290     72.580      1.500      1.500    303.247    304.996 
 187      -0.0000    0.0000    1.7799    0.0001    10000       65    10.38      3022      -77.661     36.410     72.820      1.500      1.500    303.241    305.000 
 188      -0.0003    0.0000    1.7850    0.0001    10000       63    10.37      3048      -77.661     36.520     73.060      1.500      1.500    303.238    305.003 
 189      -0.0003    0.0000    1.7900    0.0001    10000       62    10.28      3010      -77.661     36.640     73.300      1.500      1.500    303.240    304.999 
 190      -0.0003    0.0000    1.7950    0.0001    10000       59    10.34      3043      -77.661     36.760     73.540      1.500      1.500    303.243    304.999 
 191       0.0001    0.0000    1.7998    0.0001    10000       56    10.38      3035      -77.661     36.890     73.770      1.500      1.500    303.246    305.001 
 192       0.0001    0.0000    1.8049    0.0001    10000       54    10.32      3112      -77.661     37.010     74.010      1.500      1.500    303.243    305.000 
 193      -0.0002    0.0000    1.8099    0.0001    10000       52    10.38      3039      -77.661     37.120     74.250      1.500      1.500    303.244    305.003 
 194      -0.0002    0.0000    1.8149    0.0001    10000       60    10.32      3003      -77.661     37.240     74.490      1.500      1.500    303.242    305.002 
 195       0.0001    0.0000    1.8199    0.0001    10000       61    10.33      2935      -77.661     37.370     74.730      1.500      1.500    303.244    304.999 
 196       0.0001    0.0000    1.8249    0.0001    10000       50    10.32      3046      -77.661     37.490     74.970      1.500      1.500    303.243    305.000 
 197      -0.0002    0.0000    1.8298    0.0001    10000       69    10.38      3085      -77.661     37.600     75.210      1.500      1.500    303.246    305.001 
 198      -0.0003    0.0000    1.8350    0.0001    10000       48    10.34      3039      -77.661     37.720     75.460      1.500      1.500    303.240    305.001 
 199      -0.0000    0.0000    1.8400    0.0001    10000       56    10.37      2983      -77.661     37.850     75.700      1.500      1.500    303.240    304.999 
 200      -0.0003    0.0000    1.8449    0.0001    10000       49    10.33      2975      -77.661     37.960     75.940      1.500      1.500    303.245    305.000 
 201      -0.0000    0.0000    1.8499    0.0001    10000       47    10.33      2882      -77.661     38.090     76.180      1.500      1.500    303.239    305.000 
 202      -0.0000    0.0000    1.8548    0.0001    10000       49    10.34      2888      -77.661     38.210     76.420      1.500      1.500    303.244    305.000 
 203       0.0001    0.0000    1.8600    0.0001    10000       49    10.37      2924      -77.661     38.340     76.670      1.500      1.500    303.241    305.000 
 204       0.0001    0.0000    1.8649    0.0001    10000       46    10.30      3028      -77.661     38.460     76.910      1.500      1.500    303.245    304.998 
 205      -0.0003    0.0000    1.8700    0.0001    10000       61    10.40      2989      -77.661     38.570     77.160      1.500      1.500    303.239    304.998 
 206      -0.0000    0.0000    1.8749    0.0001    10000       54    10.34      2969      -77.661     38.700     77.400      1.500      1.500    303.241    305.000 
 207      -0.0002    0.0000    1.8800    0.0001    10000       57    10.38      2968      -77.661     38.820     77.650      1.500      1.500    303.241    305.000 
 208       0.0002    0.0000    1.8849    0.0001    10000       46    10.34      3008      -77.661     38.950     77.890      1.500      1.500    303.242    305.000 
 209      -0.0000    0.0000    1.8900    0.0001    10000       56    10.31      3012      -77.661     39.070     78.140      1.500      1.500    303.239    305.000 
 210      -0.0000    0.0000    1.8949    0.0001    10000       55    10.35      2932      -77.661     39.190     78.380      1.500      1.500    303.241    305.000 
 211       0.0002    0.0000    1.8999    0.0001    10000       43    10.43      2842      -77.661     39.320     78.630      1.500      1.500    303.238    304.998 
 212      -0.0000    0.0000    1.9050    0.0001    10000       46    10.34      2886      -77.661     39.440     78.880      1.500      1.500    303.239    304.998 
 213      -0.0002    0.0000    1.9100    0.0001    10000       58    10.34      2831      -77.661     39.560     79.130      1.500      1.500    303.243    304.999 
 214      -0.0000    0.0000    1.9151    0.0001    10000       65    10.37      2900      -77.661     39.690     79.380      1.500      1.500    303.237    304.999 
 215      -0.0000    0.0000    1.9199    0.0001    10000       52    10.35      2813      -77.661     39.810     79.620      1.500      1.500    303.240    304.999 
 216      -0.0002    0.0000    1.9249    0.0001    10000       71    10.36      2799      -77.661     39.930     79.870      1.500      1.500    303.240    304.999 
 217       0.0003    0.0000    1.9299    0.0001    10000       56    10.39      2787      -77.661     40.070     80.120      1.500      1.500    303.240    304.998 
 218      -0.0002    0.0000    1.9349    0.0001    10000       66    10.39      2803      -77.661     40.180     80.370      1.500      1.500    303.236    305.001 
 219      -0.0000    0.0000    1.9399    0.0001    10000       60    10.42      2773      -77.661     40.310     80.620      1.500      1.500    303.244    304.996 
 220      -0.0002    0.0000    1.9449    0.0001    10000       52    10.31      2814      -77.661     40.430     80.870      1.500      1.500    303.246    305.000 
 221      -0.0000    0.0000    1.9499    0.0001    10000       77    10.29      2740      -77.661     40.560     81.120      1.500      1.500    303.239    305.000 
 222      -0.0002    0.0000    1.9548    0.0001    10000       62    10.32      2872      -77.661     40.680     81.370      1.500      1.500    303.238    305.001 
 223      -0.0002    0.0000    1.9600    0.0001    10000       59    10.28      2851      -77.661     40.810     81.630      1.500      1.500    303.242    304.998 
 224      -0.0004    0.0000    1.9649    0.0001    10000       66    10.36      3067      -77.661     40.930     81.880      1.500      1.500    303.241    304.998 
 225       0.0002    0.0000    1.9699    0.0001    10000       51    10.41      3035      -77.661     41.070     82.130      1.500      1.500    303.240    305.001 
 226      -0.0002    0.0000    1.9750    0.0001    10000       62    10.37      3031      -77.661     41.190     82.390      1.500      1.500    303.239    305.001 
 227      -0.0000    0.0000    1.9799    0.0001    10000       57    10.29      3152      -77.661     41.320     82.640      1.500      1.500    303.239    304.999 
 228      -0.0000    0.0000    1.9850    0.0001    10000       69    10.36      3122      -77.661     41.450     82.900      1.500      1.500    303.240    304.999 
 229      -0.0002    0.0000    1.9899    0.0001    10000       63    10.34      3129      -77.661     41.570     83.150      1.500      1.500    303.239    304.999 
 230      -0.0002    0.0000    1.9950    0.0001    10000       59    10.32      3039      -77.661     41.700     83.410      1.500      1.500    303.240    305.001 
 231      -0.0000    0.0000    1.9999    0.0001    10000       74    10.33      2905      -77.661     41.830     83.660      1.500      1.500    303.236    304.997 
 232      -0.0004    0.0000    2.0050    0.0001    10000       88    10.35      2784      -77.661     41.950     83.920      1.500      1.500    303.239    304.999 
 233      -0.0004    0.0000    2.0100    0.0001    10000       77    10.34      2799      -77.661     42.080     84.180      1.500      1.500    303.237    305.000 
 234      -0.0002    0.0000    2.0149    0.0001    10000       75    10.34      2799      -77.661     42.210     84.430      1.500      1.500    303.239    304.999 
 235      -0.0002    0.0000    2.0199    0.0001    10000       76    10.28      2691      -77.661     42.340     84.690      1.500      1.500    303.237    305.000 
 236      -0.0002    0.0000    2.0249    0.0001    10000       94    10.41      2595      -77.661     42.470     84.950      1.500      1.500    303.234    304.997 
 237      -0.0002    0.0000    2.0299    0.0001    10000       75    10.33      2609      -77.661     42.600     85.210      1.500      1.500    303.233    304.998 
 238      -0.0002    0.0000    2.0349    0.0001    10000       65    10.31      2618      -77.661     42.730     85.470      1.500      1.500    303.242    304.998 
 239      -0.0002    0.0000    2.0399    0.0001    10000       76    10.35      2610      -77.661     42.860     85.730      1.500      1.500    303.238    304.999 
 240      -0.0002    0.0000    2.0449    0.0001    10000       81    10.37      2524      -77.661     42.990     85.990      1.500      1.500    303.242    305.000 
 241      -0.0002    0.0000    2.0499    0.0001    10000       88    10.38      2468      -77.661     43.120     86.250      1.500      1.500    303.246    304.999 
