# Supplementary material for: Aspirin locally disrupts the liquid-ordered phase
Source: R Soc Open Sci. 2018 Feb 28;5(2):171710. doi: 10.1098/rsos.171710 (PMC5830767; doi:10.1098/rsos.171710)
Supplement: Inelastic Neutron scattering data [file rsos171710supp1.zip › RawData/034822]

RRRRRRRRRRRRRRRRRRRRRRRRRRRRRRRRRRRRRRRRRRRRRRRRRRRRRRRRRRRRRRRRRRRRRRRRRRRRRRRR
  034822       1       0                                                        
ILL TAS data in the new ASCII format follow afte the line VV..V                 
AAAAAAAAAAAAAAAAAAAAAAAAAAAAAAAAAAAAAAAAAAAAAAAAAAAAAAAAAAAAAAAAAAAAAAAAAAAAAAAA
      80                                                                        
IN12  rheinstadter02-Dec-16 17:46:52                                            
VVVVVVVVVVVVVVVVVVVVVVVVVVVVVVVVVVVVVVVVVVVVVVVVVVVVVVVVVVVVVVVVVVVVVVVVVVVVVVVV
INSTR: IN12
EXPNO: CRG-2297
USER_: rheinstadter
LOCAL: SCHMALZL
FILE_: 034822
DATE_: 02-Dec-16 17:46:52
TITLE: The effect of a common drug on nanscopic membrane dynamics
TYPE_: tas
COMND: bs qh 0 0 1.37 -1 dqh 0 0 0 0.1 np 56 mn 10000
POSQE: QH=   0.0006, QK=   0.0000, QL=   1.3698, EN=  -1.0005, UN=meV
CURVE: MONO= auto, ANA= auto
STEPS: EN=   0.1000
PARAM: GONIO= 0
PARAM: DM=   3.34000, DA=   3.35500, KFIX=   1.50010
PARAM: SM= -1, SS=  1, SA= -1, FX=  2
PARAM: ALF1= 120.00, ALF2= 120.00, ALF3= 120.00, ALF4= 120.00
PARAM: BET1= 120.00, BET2= 120.00, BET3= 120.00, BET4= 120.00
PARAM: ETAM=  35.00, ETAA=  35.00
PARAM: AS=   6.28000, BS=   6.28000, CS=   6.28000
PARAM: AA=  90.00000, BB=  90.00000, CC=  90.00000, ETAS=  80.00000
PARAM: AX=  1.000, AY=  0.000, AZ=  0.000
PARAM: BX=  0.000, BY=  0.000, BZ=  1.000
VARIA: SELPOS=in
VARIA: SELSPEED=  13112
VARIA: A1      = -44.71, A2      = -90.07, A3      =  22.54, A4      =  57.56
VARIA: A5      = -38.63, A6      = -77.25, GU      =   1.04, GL      =   0.08
VARIA: A3P     =1269.70, GA      =   0.99, GM      =  -0.11, RA      =  15.38
VARIA: RMV     =  31.17, RMH     =  66.56, TA      =   4.41, TM      =  -1.81
VARIA: GC      =  -0.01, DIA1X   =  62.62, DIA2X   =  88.08, DIA2Z   = 163.80
VARIA: I1      =   0.00, I2      =   0.00, I3      =   0.00, I4      =   0.00
VARIA: I5      =   0.00, I6      =   0.00, I7      =   0.00, I8      =  -0.00
VARIA: IH1     =   0.00, IH2     =   0.00
ZEROS: A1      =  -2.09, A2      =   0.51, A3      =  -5.58, A4      =   0.70
ZEROS: A5      = -89.80, A6      =   0.01, GU      =   0.00, GL      =   0.00
ZEROS: A3P     = -16.29, GA      =   0.00, GM      =   0.00, RA      =   0.00
ZEROS: RMV     =   0.00, RMH     =   0.00, TA      =   0.00, TM      =   0.00
ZEROS: GC      =   0.00, DIA1X   =   0.00, DIA2X   =   0.00, DIA2Z   =   0.00
POLAN: DR HX 5 0 0
POLAN: ON F1 
POLAN: CO MN 200000
POLAN: DR HX 0 5 0
POLAN: ON F1
POLAN: CO MN 200000
POLAN: DR HX 0 0 0.8
POLAN: ON F1 
POLAN: CO MN 200000
PARAM: MN=   10000
PARAM: TT=    303.23, RT=    305.00
PARAM: REACTOR=55.85
FORMT:
DATA_:
  PNT        QH        QK        QL        EN        M1        M2      TIME      CNTS         A2         A3         A4         KI         KF         TT        TRT 
   1       0.0006    0.0000    1.3698   -1.0005    10000        5    10.05       111      -90.066     22.540     57.560      1.329      1.500    303.233    305.000 
   2       0.0000    0.0000    1.3701   -0.9002    10000       11    11.18       100      -88.535     23.020     57.250      1.348      1.500    303.234    305.001 
   3      -0.0003    0.0000    1.3704   -0.8005    10000        6    11.11       134      -87.093     23.500     56.940      1.365      1.500    303.233    304.999 
   4      -0.0002    0.0000    1.3702   -0.6999    10000        8    10.80       140      -85.711     23.980     56.610      1.383      1.500    303.237    304.999 
   5       0.0001    0.0000    1.3702   -0.6011    10000       11    10.73       153      -84.416     24.460     56.290      1.400      1.500    303.233    304.997 
   6       0.0002    0.0000    1.3702   -0.5013    10000        8    10.68       181      -83.168     24.930     55.970      1.417      1.500    303.228    304.998 
   7      -0.0001    0.0000    1.3702   -0.4011    10000       37    10.61       194      -81.971     25.380     55.650      1.434      1.500    303.231    305.000 
   8      -0.0002    0.0000    1.3702   -0.3003    10000      107    10.53       309      -80.819     25.840     55.330      1.451      1.500    303.230    305.000 
   9      -0.0001    0.0000    1.3703   -0.2015    10000      219    10.52       698      -79.737     26.290     55.020      1.467      1.500    303.228    304.998 
  10      -0.0002    0.0000    1.3703   -0.0999    10000      192    10.41      3181      -78.669     26.740     54.700      1.484      1.500    303.228    304.998 
  11      -0.0001    0.0000    1.3701   -0.0010    10000       98    10.35      8164      -77.672     27.180     54.380      1.500      1.500    303.228    304.999 
  12      -0.0004    0.0000    1.3704    0.1007    10000       47    10.28      2973      -76.685     27.620     54.070      1.516      1.500    303.224    304.999 
  13      -0.0002    0.0000    1.3702    0.1995    10000       23    10.50       780      -75.762     28.050     53.750      1.532      1.500    303.231    305.001 
  14      -0.0004    0.0000    1.3703    0.3005    10000       15    11.50       335      -74.853     28.480     53.440      1.548      1.500    303.230    305.000 
  15      -0.0003    0.0000    1.3704    0.3999    10000       21    12.16       244      -73.990     28.910     53.130      1.563      1.500    303.229    305.001 
  16      -0.0003    0.0000    1.3704    0.4995    10000       18    11.93       209      -73.156     29.330     52.820      1.578      1.500    303.225    304.999 
  17      -0.0001    0.0000    1.3701    0.5989    10000       26    11.57       180      -72.351     29.750     52.500      1.594      1.500    303.228    304.999 
  18      -0.0003    0.0000    1.3702    0.6991    10000       22    11.56       174      -71.566     30.160     52.190      1.609      1.500    303.227    304.999 
  19      -0.0003    0.0000    1.3703    0.8003    10000       19    11.85       142      -70.799     30.580     51.880      1.624      1.500    303.229    305.001 
  20      -0.0003    0.0000    1.3703    0.9007    10000       19    11.92       141      -70.063     30.990     51.570      1.639      1.500    303.227    304.999 
  21       0.0000    0.0000    1.3701    0.9983    10000       21    11.76       114      -69.369     31.400     51.260      1.653      1.500    303.231    304.998 
  22      -0.0004    0.0000    1.3705    1.1001    10000       14    11.64       128      -68.667     31.800     50.960      1.668      1.500    303.233    304.999 
  23       0.0001    0.0000    1.3703    1.1984    10000       17    11.62       102      -68.009     32.210     50.650      1.682      1.500    303.224    305.001 
  24      -0.0004    0.0000    1.3704    1.3002    10000       36    11.50        92      -67.348     32.600     50.340      1.696      1.500    303.227    304.999 
  25      -0.0001    0.0000    1.3702    1.3986    10000       41    11.51       102      -66.726     33.000     50.030      1.710      1.500    303.231    305.002 
  26      -0.0005    0.0000    1.3705    1.5002    10000       36    11.57       110      -66.103     33.390     49.730      1.725      1.500    303.231    305.001 
  27      -0.0003    0.0000    1.3704    1.6004    10000       29    11.83        86      -65.505     33.790     49.420      1.739      1.500    303.228    305.000 
  28      -0.0001    0.0000    1.3701    1.6985    10000       25    11.84        78      -64.935     34.180     49.110      1.752      1.500    303.228    305.001 
  29      -0.0001    0.0000    1.3703    1.7985    10000       19    11.98        87      -64.370     34.570     48.810      1.766      1.500    303.234    305.000 
  30      -0.0004    0.0000    1.3703    1.8999    10000       13    11.95        83      -63.812     34.950     48.500      1.780      1.500    303.226    304.997 
  31      -0.0004    0.0000    1.3705    2.0014    10000       16    11.80        72      -63.267     35.340     48.200      1.793      1.500    303.227    305.001 
  32      -0.0005    0.0000    1.3704    2.1011    10000       14    11.73        62      -62.745     35.720     47.890      1.807      1.500    303.230    305.000 
  33      -0.0003    0.0000    1.3705    2.2014    10000       12    11.69        74      -62.233     36.110     47.590      1.820      1.500    303.230    305.001 
  34      -0.0004    0.0000    1.3704    2.3016    10000       14    11.71        68      -61.735     36.490     47.280      1.833      1.500    303.221    304.998 
  35      -0.0003    0.0000    1.3705    2.4010    10000       13    11.60        61      -61.252     36.870     46.980      1.846      1.500    303.228    305.001 
  36      -0.0002    0.0000    1.3703    2.5004    10000       14    11.58        79      -60.780     37.250     46.670      1.859      1.500    303.230    304.999 
  37      -0.0002    0.0000    1.3702    2.5988    10000       16    11.59        67      -60.324     37.620     46.370      1.872      1.500    303.227    304.999 
  38      -0.0002    0.0000    1.3705    2.7004    10000        9    11.39        68      -59.863     38.000     46.070      1.885      1.500    303.229    305.000 
  39      -0.0004    0.0000    1.3703    2.8008    10000       13    11.46        60      -59.418     38.370     45.760      1.898      1.500    303.230    305.000 
  40      -0.0002    0.0000    1.3704    2.9004    10000       17    11.44        49      -58.987     38.750     45.460      1.911      1.500    303.228    304.996 
  41      -0.0002    0.0000    1.3703    3.0008    10000       12    11.46        42      -58.561     39.120     45.150      1.923      1.500    303.230    305.000 
  42      -0.0004    0.0000    1.3705    3.1016    10000        7    11.55        56      -58.143     39.490     44.850      1.936      1.500    303.228    305.000 
  43      -0.0003    0.0000    1.3703    3.2008    10000       10    11.58        63      -57.740     39.860     44.540      1.948      1.500    303.228    305.000 
  44      -0.0001    0.0000    1.3704    3.3012    10000       14    11.76        62      -57.342     40.240     44.240      1.960      1.500    303.227    304.998 
  45       0.0000    0.0000    1.3704    3.4001    10000       14    11.81        51      -56.956     40.610     43.940      1.973      1.500    303.230    304.999 
  46       0.0001    0.0000    1.3701    3.4976    10000       10    11.95        62      -56.584     40.970     43.630      1.985      1.500    303.225    304.997 
  47       0.0001    0.0000    1.3705    3.6007    10000        8    11.98        61      -56.199     41.350     43.330      1.997      1.500    303.225    305.002 
  48      -0.0001    0.0000    1.3702    3.6985    10000       10    12.06        51      -55.840     41.700     43.020      2.009      1.500    303.226    305.000 
  49      -0.0000    0.0000    1.3705    3.8009    10000       16    12.12        55      -55.472     42.080     42.720      2.021      1.500    303.224    304.997 
  50      -0.0002    0.0000    1.3704    3.9004    10000        9    12.14        58      -55.121     42.440     42.410      2.033      1.500    303.226    304.998 
  51      -0.0001    0.0000    1.3703    4.0013    10000       11    12.25        61      -54.772     42.810     42.100      2.045      1.500    303.223    305.000 
  52       0.0001    0.0000    1.3704    4.0996    10000        7    12.29        58      -54.438     43.180     41.800      2.056      1.500    303.229    305.003 
  53      -0.0002    0.0000    1.3704    4.2015    10000       11    12.49        60      -54.099     43.540     41.490      2.068      1.500    303.229    304.999 
  54       0.0002    0.0000    1.3701    4.2976    10000       16    12.49        44      -53.784     43.910     41.180      2.080      1.500    303.228    305.001 
  55      -0.0001    0.0000    1.3702    4.3996    10000       11    12.65        60      -53.457     44.270     40.870      2.091      1.500    303.226    304.998 
  56       0.0001    0.0000    1.3703    4.4987    10000       14    12.90        54      -53.144     44.640     40.570      2.103      1.500    303.223    304.998 
