# Supplementary material for: Aspirin locally disrupts the liquid-ordered phase
Source: R Soc Open Sci. 2018 Feb 28;5(2):171710. doi: 10.1098/rsos.171710 (PMC5830767; doi:10.1098/rsos.171710)
Supplement: Inelastic Neutron scattering data [file rsos171710supp1.zip › RawData/034823]

RRRRRRRRRRRRRRRRRRRRRRRRRRRRRRRRRRRRRRRRRRRRRRRRRRRRRRRRRRRRRRRRRRRRRRRRRRRRRRRR
  034823       1       0                                                        
ILL TAS data in the new ASCII format follow afte the line VV..V                 
AAAAAAAAAAAAAAAAAAAAAAAAAAAAAAAAAAAAAAAAAAAAAAAAAAAAAAAAAAAAAAAAAAAAAAAAAAAAAAAA
      80                                                                        
IN12  rheinstadter02-Dec-16 18:16:13                                            
VVVVVVVVVVVVVVVVVVVVVVVVVVVVVVVVVVVVVVVVVVVVVVVVVVVVVVVVVVVVVVVVVVVVVVVVVVVVVVVV
INSTR: IN12
EXPNO: CRG-2297
USER_: rheinstadter
LOCAL: SCHMALZL
FILE_: 034823
DATE_: 02-Dec-16 18:16:13
TITLE: The effect of a common drug on nanscopic membrane dynamics
TYPE_: tas
COMND: bs qh 0 0 1.37 -2 dqh 0 0 0 0.1 np 67 mn 20000
POSQE: QH=   0.0003, QK=   0.0000, QL=   1.3701, EN=  -2.0004, UN=meV
CURVE: MONO= auto, ANA= auto
STEPS: EN=   0.1000
PARAM: GONIO= 0
PARAM: DM=   3.34000, DA=   3.35500, KFIX=   1.50010
PARAM: SM= -1, SS=  1, SA= -1, FX=  2
PARAM: ALF1= 120.00, ALF2= 120.00, ALF3= 120.00, ALF4= 120.00
PARAM: BET1= 120.00, BET2= 120.00, BET3= 120.00, BET4= 120.00
PARAM: ETAM=  35.00, ETAA=  35.00
PARAM: AS=   6.28000, BS=   6.28000, CS=   6.28000
PARAM: AA=  90.00000, BB=  90.00000, CC=  90.00000, ETAS=  80.00000
PARAM: AX=  1.000, AY=  0.000, AZ=  0.000
PARAM: BX=  0.000, BY=  0.000, BZ=  1.000
VARIA: SELPOS=in
VARIA: SELSPEED=  11184
VARIA: A1      = -55.70, A2      =-112.16, A3      =  17.11, A4      =  60.86
VARIA: A5      = -38.63, A6      = -77.25, GU      =   1.04, GL      =   0.08
VARIA: A3P     =1269.70, GA      =   1.00, GM      =  -0.11, RA      =  15.38
VARIA: RMV     =  28.98, RMH     =  78.11, TA      =   4.41, TM      =  -1.81
VARIA: GC      =  -0.01, DIA1X   =  62.62, DIA2X   =  88.08, DIA2Z   = 163.80
VARIA: I1      =   0.00, I2      =   0.00, I3      =   0.00, I4      =   0.00
VARIA: I5      =   0.00, I6      =   0.00, I7      =   0.00, I8      =  -0.00
VARIA: IH1     =   0.00, IH2     =   0.00
ZEROS: A1      =  -2.09, A2      =   0.51, A3      =  -5.58, A4      =   0.70
ZEROS: A5      = -89.80, A6      =   0.01, GU      =   0.00, GL      =   0.00
ZEROS: A3P     = -16.29, GA      =   0.00, GM      =   0.00, RA      =   0.00
ZEROS: RMV     =   0.00, RMH     =   0.00, TA      =   0.00, TM      =   0.00
ZEROS: GC      =   0.00, DIA1X   =   0.00, DIA2X   =   0.00, DIA2Z   =   0.00
POLAN: DR HX 5 0 0
POLAN: ON F1 
POLAN: CO MN 200000
POLAN: DR HX 0 5 0
POLAN: ON F1
POLAN: CO MN 200000
POLAN: DR HX 0 0 0.8
POLAN: ON F1 
POLAN: CO MN 200000
PARAM: MN=   20000
PARAM: TT=    303.23, RT=    305.00
PARAM: REACTOR=55.85
FORMT:
DATA_:
  PNT        QH        QK        QL        EN        M1        M2      TIME      CNTS         A2         A3         A4         KI         KF         TT        TRT 
   1       0.0003    0.0000    1.3701   -2.0004    20000       15    23.32        96     -112.159     17.110     60.860      1.134      1.500    303.228    305.001 
   2      -0.0003    0.0000    1.3701   -1.9005    20000        9    22.38       102     -109.110     17.680     60.530      1.155      1.500    303.220    305.001 
   3      -0.0003    0.0000    1.3701   -1.8006    20000       15    21.41       118     -106.321     18.260     60.200      1.175      1.500    303.219    305.001 
   4      -0.0002    0.0000    1.3702   -1.7005    20000       15    20.44       130     -103.754     18.830     59.870      1.196      1.500    303.227    305.000 
   5      -0.0003    0.0000    1.3704   -1.6003    20000       11    20.18       144     -101.376     19.390     59.550      1.216      1.500    303.218    305.000 
   6      -0.0001    0.0000    1.3703   -1.5006    20000       11    20.87       108      -99.176     19.940     59.220      1.235      1.500    303.222    304.999 
   7      -0.0001    0.0000    1.3703   -1.4009    20000       20    20.29       139      -97.126     20.470     58.890      1.255      1.500    303.221    305.001 
   8      -0.0002    0.0000    1.3702   -1.3009    20000       15    20.04       157      -95.199     20.990     58.560      1.274      1.500    303.219    304.999 
   9      -0.0000    0.0000    1.3700   -1.2005    20000       11    20.48       175      -93.381     21.510     58.220      1.293      1.500    303.222    305.001 
  10      -0.0003    0.0000    1.3701   -1.1008    20000       11    20.09       165      -91.680     22.010     57.900      1.311      1.500    303.218    305.001 
  11      -0.0000    0.0000    1.3702   -1.0000    20000       17    20.14       194      -90.058     22.530     57.580      1.330      1.500    303.223    305.000 
  12      -0.0002    0.0000    1.3703   -0.8998    20000       15    22.29       169      -88.530     23.020     57.260      1.348      1.500    303.226    304.999 
  13      -0.0002    0.0000    1.3703   -0.8006    20000       19    22.20       245      -87.095     23.500     56.940      1.365      1.500    303.220    304.997 
  14      -0.0002    0.0000    1.3702   -0.7004    20000       14    21.72       234      -85.717     23.980     56.610      1.383      1.500    303.224    304.999 
  15       0.0000    0.0000    1.3702   -0.6007    20000       12    21.44       314      -84.411     24.460     56.290      1.400      1.500    303.226    305.001 
  16       0.0001    0.0000    1.3702   -0.5005    20000       30    21.22       372      -83.158     24.930     55.970      1.417      1.500    303.220    305.001 
  17      -0.0002    0.0000    1.3702   -0.4008    20000       44    21.14       438      -81.968     25.380     55.650      1.434      1.500    303.222    304.998 
  18      -0.0001    0.0000    1.3702   -0.3005    20000      240    21.11       627      -80.821     25.840     55.330      1.451      1.500    303.225    304.998 
  19      -0.0001    0.0000    1.3703   -0.2014    20000      459    20.96      1423      -79.736     26.290     55.020      1.467      1.500    303.220    304.998 
  20      -0.0002    0.0000    1.3703   -0.0999    20000      410    20.86      6235      -78.669     26.740     54.700      1.484      1.500    303.217    305.001 
  21       0.0002    0.0000    1.3701   -0.0012    20000      205    20.80     16352      -77.674     27.190     54.380      1.500      1.500    303.226    304.998 
  22      -0.0003    0.0000    1.3704    0.1001    20000       89    20.70      5875      -76.690     27.620     54.070      1.516      1.500    303.220    305.000 
  23      -0.0002    0.0000    1.3702    0.1997    20000       57    21.15      1570      -75.760     28.050     53.750      1.532      1.500    303.224    304.998 
  24      -0.0001    0.0000    1.3703    0.3003    20000       24    22.98       585      -74.855     28.490     53.440      1.548      1.500    303.222    305.002 
  25      -0.0003    0.0000    1.3704    0.3999    20000       30    24.38       460      -73.990     28.910     53.130      1.563      1.500    303.216    304.999 
  26      -0.0003    0.0000    1.3704    0.4992    20000       24    23.89       416      -73.158     29.330     52.820      1.578      1.500    303.220    305.000 
  27      -0.0001    0.0000    1.3702    0.5992    20000       27    23.14       373      -72.349     29.750     52.500      1.594      1.500    303.227    304.994 
  28      -0.0003    0.0000    1.3702    0.6991    20000       48    23.12       295      -71.566     30.160     52.190      1.609      1.500    303.220    305.001 
  29      -0.0003    0.0000    1.3703    0.8003    20000       41    23.57       265      -70.799     30.580     51.880      1.624      1.500    303.221    305.000 
  30      -0.0003    0.0000    1.3703    0.9004    20000       41    23.81       292      -70.065     30.990     51.570      1.639      1.500    303.219    304.998 
  31       0.0000    0.0000    1.3701    0.9986    20000       45    23.57       250      -69.367     31.400     51.260      1.653      1.500    303.219    305.000 
  32      -0.0002    0.0000    1.3705    1.1004    20000       56    23.16       193      -68.665     31.810     50.960      1.668      1.500    303.218    304.999 
  33      -0.0002    0.0000    1.3703    1.1984    20000       64    23.10       206      -68.009     32.200     50.650      1.682      1.500    303.224    305.001 
  34      -0.0003    0.0000    1.3703    1.2999    20000       66    22.97       171      -67.350     32.600     50.340      1.696      1.500    303.226    305.001 
  35       0.0000    0.0000    1.3702    1.3995    20000       77    22.97       166      -66.721     33.010     50.030      1.710      1.500    303.222    304.999 
  36      -0.0005    0.0000    1.3705    1.5002    20000       71    23.14       191      -66.103     33.390     49.730      1.725      1.500    303.217    305.000 
  37       0.0000    0.0000    1.3703    1.5998    20000       72    23.47       191      -65.509     33.800     49.420      1.739      1.500    303.220    305.004 
  38      -0.0000    0.0000    1.3701    1.6982    20000       45    23.72       165      -64.937     34.180     49.110      1.752      1.500    303.216    305.003 
  39      -0.0001    0.0000    1.3703    1.7985    20000       33    23.88       167      -64.370     34.570     48.810      1.766      1.500    303.222    305.000 
  40      -0.0004    0.0000    1.3703    1.9002    20000       27    23.85       166      -63.810     34.950     48.500      1.780      1.500    303.219    305.002 
  41      -0.0004    0.0000    1.3705    2.0010    20000       18    23.66       116      -63.269     35.340     48.200      1.793      1.500    303.219    305.004 
  42      -0.0005    0.0000    1.3704    2.1014    20000       28    23.53       134      -62.744     35.720     47.890      1.807      1.500    303.219    305.003 
  43      -0.0001    0.0000    1.3705    2.2011    20000       37    23.43       146      -62.235     36.120     47.590      1.820      1.500    303.221    305.002 
  44      -0.0004    0.0000    1.3704    2.3020    20000       25    23.28       130      -61.733     36.490     47.280      1.833      1.500    303.220    305.003 
  45      -0.0003    0.0000    1.3705    2.4010    20000       35    23.23       107      -61.252     36.870     46.980      1.846      1.500    303.223    304.998 
  46      -0.0002    0.0000    1.3703    2.5004    20000       29    23.07       120      -60.780     37.250     46.670      1.859      1.500    303.220    305.000 
  47       0.0000    0.0000    1.3703    2.5993    20000       19    23.08       115      -60.322     37.630     46.370      1.872      1.500    303.227    305.002 
  48       0.0000    0.0000    1.3705    2.7004    20000       20    22.93       116      -59.863     38.010     46.070      1.885      1.500    303.219    304.998 
  49      -0.0004    0.0000    1.3704    2.8012    20000       16    22.88       129      -59.416     38.370     45.760      1.898      1.500    303.247    305.005 
  50      -0.0002    0.0000    1.3705    2.9008    20000       21    22.98       103      -58.985     38.750     45.460      1.911      1.500    303.224    305.000 
  51      -0.0002    0.0000    1.3703    3.0008    20000       25    22.99       137      -58.561     39.120     45.150      1.923      1.500    303.225    305.000 
  52      -0.0004    0.0000    1.3705    3.1016    20000       23    23.11       120      -58.143     39.490     44.850      1.936      1.500    303.226    305.001 
  53      -0.0003    0.0000    1.3703    3.2008    20000       28    23.28       111      -57.740     39.860     44.540      1.948      1.500    303.220    304.999 
  54      -0.0001    0.0000    1.3704    3.3012    20000       28    23.43        97      -57.342     40.240     44.240      1.960      1.500    303.218    305.000 
  55       0.0000    0.0000    1.3704    3.4001    20000       27    23.74       117      -56.956     40.610     43.940      1.973      1.500    303.219    305.000 
  56       0.0003    0.0000    1.3701    3.4976    20000       24    23.86       123      -56.584     40.980     43.630      1.985      1.500    303.211    304.999 
  57       0.0001    0.0000    1.3705    3.6007    20000       27    23.99       104      -56.199     41.350     43.330      1.997      1.500    303.218    305.001 
  58       0.0001    0.0000    1.3702    3.6985    20000       25    24.14       109      -55.840     41.710     43.020      2.009      1.500    303.221    305.001 
  59      -0.0002    0.0000    1.3705    3.8003    20000       22    24.13       103      -55.474     42.070     42.720      2.021      1.500    303.222    305.000 
  60       0.0001    0.0000    1.3703    3.8998    20000       23    24.31       104      -55.123     42.450     42.410      2.033      1.500    303.218    305.000 
  61      -0.0003    0.0000    1.3702    4.0002    20000       15    24.45       116      -54.776     42.800     42.100      2.045      1.500    303.218    304.998 
  62       0.0001    0.0000    1.3704    4.1002    20000       23    24.65       120      -54.436     43.180     41.800      2.056      1.500    303.218    305.000 
  63      -0.0002    0.0000    1.3704    4.2015    20000       23    24.80       122      -54.099     43.540     41.490      2.068      1.500    303.223    305.000 
  64       0.0003    0.0000    1.3700    4.2964    20000       22    24.95       106      -53.788     43.910     41.180      2.079      1.500    303.219    305.001 
  65      -0.0002    0.0000    1.3703    4.4008    20000       20    25.36       114      -53.453     44.270     40.870      2.091      1.500    303.216    304.999 
  66       0.0002    0.0000    1.3703    4.4981    20000       18    25.71       115      -53.146     44.640     40.570      2.103      1.500    303.217    304.999 
  67       0.0001    0.0000    1.3705    4.6008    20000       24    26.38       106      -52.828     45.010     40.260      2.114      1.500    303.212    305.001 
