# Supplementary material for: Aspirin locally disrupts the liquid-ordered phase
Source: R Soc Open Sci. 2018 Feb 28;5(2):171710. doi: 10.1098/rsos.171710 (PMC5830767; doi:10.1098/rsos.171710)
Supplement: Inelastic Neutron scattering data [file rsos171710supp1.zip › RawData/034824]

RRRRRRRRRRRRRRRRRRRRRRRRRRRRRRRRRRRRRRRRRRRRRRRRRRRRRRRRRRRRRRRRRRRRRRRRRRRRRRRR
  034824       1       0                                                        
ILL TAS data in the new ASCII format follow afte the line VV..V                 
AAAAAAAAAAAAAAAAAAAAAAAAAAAAAAAAAAAAAAAAAAAAAAAAAAAAAAAAAAAAAAAAAAAAAAAAAAAAAAAA
      80                                                                        
IN12  rheinstadter02-Dec-16 19:06:04                                            
VVVVVVVVVVVVVVVVVVVVVVVVVVVVVVVVVVVVVVVVVVVVVVVVVVVVVVVVVVVVVVVVVVVVVVVVVVVVVVVV
INSTR: IN12
EXPNO: CRG-2297
USER_: rheinstadter
LOCAL: SCHMALZL
FILE_: 034824
DATE_: 02-Dec-16 19:06:04
TITLE: The effect of a common drug on nanscopic membrane dynamics
TYPE_: tas
COMND: bs qh 0 0 1.37 -0.5 dqh 0 0 0 0.05 np 20 mn 20000
POSQE: QH=   0.0005, QK=   0.0000, QL=   1.3700, EN=  -0.5008, UN=meV
CURVE: MONO= auto, ANA= auto
STEPS: EN=   0.0500
PARAM: GONIO= 0
PARAM: DM=   3.34000, DA=   3.35500, KFIX=   1.50010
PARAM: SM= -1, SS=  1, SA= -1, FX=  2
PARAM: ALF1= 120.00, ALF2= 120.00, ALF3= 120.00, ALF4= 120.00
PARAM: BET1= 120.00, BET2= 120.00, BET3= 120.00, BET4= 120.00
PARAM: ETAM=  35.00, ETAA=  35.00
PARAM: AS=   6.28000, BS=   6.28000, CS=   6.28000
PARAM: AA=  90.00000, BB=  90.00000, CC=  90.00000, ETAS=  80.00000
PARAM: AX=  1.000, AY=  0.000, AZ=  0.000
PARAM: BX=  0.000, BY=  0.000, BZ=  1.000
VARIA: SELPOS=in
VARIA: SELSPEED=  13977
VARIA: A1      = -41.27, A2      = -83.16, A3      =  24.94, A4      =  55.96
VARIA: A5      = -38.63, A6      = -77.25, GU      =   1.04, GL      =   0.08
VARIA: A3P     =1269.70, GA      =   0.99, GM      =  -0.11, RA      =  15.38
VARIA: RMV     =  32.18, RMH     =  62.42, TA      =   4.40, TM      =  -1.81
VARIA: GC      =  -0.01, DIA1X   =  62.62, DIA2X   =  88.08, DIA2Z   = 163.80
VARIA: I1      =   0.00, I2      =   0.00, I3      =   0.00, I4      =   0.00
VARIA: I5      =   0.00, I6      =   0.00, I7      =   0.00, I8      =  -0.00
VARIA: IH1     =   0.00, IH2     =   0.00
ZEROS: A1      =  -2.09, A2      =   0.51, A3      =  -5.58, A4      =   0.70
ZEROS: A5      = -89.80, A6      =   0.01, GU      =   0.00, GL      =   0.00
ZEROS: A3P     = -16.29, GA      =   0.00, GM      =   0.00, RA      =   0.00
ZEROS: RMV     =   0.00, RMH     =   0.00, TA      =   0.00, TM      =   0.00
ZEROS: GC      =   0.00, DIA1X   =   0.00, DIA2X   =   0.00, DIA2Z   =   0.00
POLAN: DR HX 5 0 0
POLAN: ON F1 
POLAN: CO MN 200000
POLAN: DR HX 0 5 0
POLAN: ON F1
POLAN: CO MN 200000
POLAN: DR HX 0 0 0.8
POLAN: ON F1 
POLAN: CO MN 200000
PARAM: MN=   20000
PARAM: TT=    303.21, RT=    305.00
PARAM: REACTOR=55.76
FORMT:
DATA_:
  PNT        QH        QK        QL        EN        M1        M2      TIME      CNTS         A2         A3         A4         KI         KF         TT        TRT 
   1       0.0005    0.0000    1.3700   -0.5008    20000       29    21.25       360      -83.162     24.940     55.960      1.417      1.500    303.209    304.999 
   2       0.0002    0.0000    1.3701   -0.4516    20000       36    21.26       423      -82.568     25.160     55.810      1.426      1.500    303.218    304.999 
   3      -0.0002    0.0000    1.3702   -0.4005    20000       43    21.16       440      -81.964     25.380     55.650      1.434      1.500    303.214    305.002 
   4      -0.0002    0.0000    1.3702   -0.3505    20000      122    21.12       512      -81.387     25.610     55.490      1.443      1.500    303.209    304.999 
   5      -0.0001    0.0000    1.3701   -0.3008    20000      219    21.08       631      -80.825     25.840     55.330      1.451      1.500    303.211    305.000 
   6      -0.0000    0.0000    1.3703   -0.2514    20000      353    21.09       906      -80.278     26.070     55.180      1.459      1.500    303.211    305.000 
   7      -0.0003    0.0000    1.3703   -0.2006    20000      515    21.07      1443      -79.728     26.290     55.020      1.467      1.500    303.214    304.998 
   8      -0.0004    0.0000    1.3704   -0.1499    20000      465    21.02      2713      -79.189     26.510     54.860      1.476      1.500    303.211    304.998 
   9      -0.0005    0.0000    1.3703   -0.0997    20000      382    20.91      6550      -78.667     26.730     54.700      1.484      1.500    303.211    304.999 
  10      -0.0003    0.0000    1.3703   -0.0500    20000      293    20.84     13282      -78.161     26.960     54.540      1.492      1.500    303.208    304.998 
  11      -0.0003    0.0000    1.3703    0.0005    20000      192    20.72     16725      -77.657     27.180     54.380      1.500      1.500    303.209    305.000 
  12      -0.0004    0.0000    1.3704    0.0506    20000      133    20.76     11876      -77.166     27.400     54.230      1.508      1.500    303.212    304.998 
  13      -0.0000    0.0000    1.3704    0.1001    20000       69    20.67      6138      -76.690     27.630     54.070      1.516      1.500    303.212    305.000 
  14      -0.0003    0.0000    1.3702    0.1496    20000       63    20.64      2855      -76.224     27.830     53.910      1.524      1.500    303.209    304.999 
  15      -0.0002    0.0000    1.3702    0.1995    20000       45    21.04      1648      -75.762     28.050     53.750      1.532      1.500    303.211    305.001 
  16      -0.0003    0.0000    1.3704    0.2504    20000       22    21.88      1005      -75.300     28.270     53.600      1.540      1.500    303.209    304.998 
  17      -0.0000    0.0000    1.3703    0.2996    20000       37    22.91       673      -74.861     28.490     53.440      1.548      1.500    303.210    304.999 
  18      -0.0004    0.0000    1.3702    0.3500    20000       30    23.96       528      -74.420     28.690     53.280      1.555      1.500    303.208    305.001 
  19      -0.0003    0.0000    1.3704    0.4004    20000       29    24.34       463      -73.987     28.910     53.130      1.563      1.500    303.209    304.999 
  20      -0.0003    0.0000    1.3703    0.4503    20000       24    24.25       413      -73.565     29.120     52.970      1.571      1.500    303.208    304.999 
