# Supplementary material for: Aspirin locally disrupts the liquid-ordered phase
Source: R Soc Open Sci. 2018 Feb 28;5(2):171710. doi: 10.1098/rsos.171710 (PMC5830767; doi:10.1098/rsos.171710)
Supplement: Inelastic Neutron scattering data [file rsos171710supp1.zip › RawData/034825]

RRRRRRRRRRRRRRRRRRRRRRRRRRRRRRRRRRRRRRRRRRRRRRRRRRRRRRRRRRRRRRRRRRRRRRRRRRRRRRRR
  034825       1       0                                                        
ILL TAS data in the new ASCII format follow afte the line VV..V                 
AAAAAAAAAAAAAAAAAAAAAAAAAAAAAAAAAAAAAAAAAAAAAAAAAAAAAAAAAAAAAAAAAAAAAAAAAAAAAAAA
      80                                                                        
IN12  rheinstadter02-Dec-16 19:16:11                                            
VVVVVVVVVVVVVVVVVVVVVVVVVVVVVVVVVVVVVVVVVVVVVVVVVVVVVVVVVVVVVVVVVVVVVVVVVVVVVVVV
INSTR: IN12
EXPNO: CRG-2297
USER_: rheinstadter
LOCAL: SCHMALZL
FILE_: 034825
DATE_: 02-Dec-16 19:16:11
TITLE: The effect of a common drug on nanscopic membrane dynamics
TYPE_: tas
COMND: bs qh 0 0 1.37 0.5 dqh 0 0 0 0.1 np 41 mn 250000
POSQE: QH=  -0.0004, QK=   0.0000, QL=   1.3705, EN=   0.5006, UN=meV
CURVE: MONO= auto, ANA= auto
STEPS: EN=   0.1000
PARAM: GONIO= 0
PARAM: DM=   3.34000, DA=   3.35500, KFIX=   1.50010
PARAM: SM= -1, SS=  1, SA= -1, FX=  2
PARAM: ALF1= 120.00, ALF2= 120.00, ALF3= 120.00, ALF4= 120.00
PARAM: BET1= 120.00, BET2= 120.00, BET3= 120.00, BET4= 120.00
PARAM: ETAM=  35.00, ETAA=  35.00
PARAM: AS=   6.28000, BS=   6.28000, CS=   6.28000
PARAM: AA=  90.00000, BB=  90.00000, CC=  90.00000, ETAS=  80.00000
PARAM: AX=  1.000, AY=  0.000, AZ=  0.000
PARAM: BX=  0.000, BY=  0.000, BZ=  1.000
VARIA: SELPOS=in
VARIA: SELSPEED=  15569
VARIA: A1      = -36.32, A2      = -73.15, A3      =  29.33, A4      =  52.82
VARIA: A5      = -38.63, A6      = -77.25, GU      =   1.04, GL      =   0.08
VARIA: A3P     =1269.70, GA      =   0.99, GM      =  -0.11, RA      =  15.38
VARIA: RMV     =  34.00, RMH     =  56.05, TA      =   4.41, TM      =  -1.81
VARIA: GC      =  -0.01, DIA1X   =  62.62, DIA2X   =  88.08, DIA2Z   = 163.80
VARIA: I1      =   0.00, I2      =   0.00, I3      =   0.00, I4      =   0.00
VARIA: I5      =   0.00, I6      =   0.00, I7      =   0.00, I8      =  -0.00
VARIA: IH1     =   0.00, IH2     =   0.00
ZEROS: A1      =  -2.09, A2      =   0.51, A3      =  -5.58, A4      =   0.70
ZEROS: A5      = -89.80, A6      =   0.01, GU      =   0.00, GL      =   0.00
ZEROS: A3P     = -16.29, GA      =   0.00, GM      =   0.00, RA      =   0.00
ZEROS: RMV     =   0.00, RMH     =   0.00, TA      =   0.00, TM      =   0.00
ZEROS: GC      =   0.00, DIA1X   =   0.00, DIA2X   =   0.00, DIA2Z   =   0.00
POLAN: DR HX 5 0 0
POLAN: ON F1 
POLAN: CO MN 200000
POLAN: DR HX 0 5 0
POLAN: ON F1
POLAN: CO MN 200000
POLAN: DR HX 0 0 0.8
POLAN: ON F1 
POLAN: CO MN 200000
PARAM: MN=  250000
PARAM: TT=    303.20, RT=    305.00
PARAM: REACTOR=55.76
FORMT:
DATA_:
  PNT        QH        QK        QL        EN        M1        M2      TIME      CNTS         A2         A3         A4         KI         KF         TT        TRT 
   1      -0.0004    0.0000    1.3705    0.5006   250000      435   298.56      5138      -73.147     29.330     52.820      1.579      1.500    303.203    305.001 
   2      -0.0001    0.0000    1.3701    0.5989   250000      418   289.56      4540      -72.351     29.750     52.500      1.594      1.500    303.204    305.002 
   3      -0.0003    0.0000    1.3702    0.6991   250000      470   289.40      3939      -71.566     30.160     52.190      1.609      1.500    303.203    304.999 
   4      -0.0003    0.0000    1.3703    0.8000   250000      468   294.46      3346      -70.801     30.580     51.880      1.624      1.500    303.200    304.998 
   5      -0.0003    0.0000    1.3703    0.9004   250000      488   298.18      3269      -70.065     30.990     51.570      1.639      1.500    303.201    305.000 
   6      -0.0000    0.0000    1.3701    0.9989   250000      520   294.81      2987      -69.365     31.400     51.260      1.653      1.500    303.196    304.999 
   7      -0.0001    0.0000    1.3705    1.1001   250000      499   291.39      2772      -68.667     31.810     50.960      1.668      1.500    303.198    304.999 
   8       0.0001    0.0000    1.3703    1.1984   250000      623   288.76      2557      -68.009     32.210     50.650      1.682      1.500    303.196    305.000 
   9      -0.0003    0.0000    1.3703    1.2999   250000      825   287.55      2413      -67.350     32.600     50.340      1.696      1.500    303.196    305.000 
  10      -0.0001    0.0000    1.3701    1.3983   250000      905   287.56      2377      -66.728     33.000     50.030      1.710      1.500    303.194    304.999 
  11      -0.0005    0.0000    1.3705    1.5005   250000      853   289.46      2189      -66.101     33.390     49.730      1.725      1.500    303.195    305.001 
  12      -0.0000    0.0000    1.3704    1.6004   250000      748   293.44      2150      -65.505     33.800     49.420      1.739      1.500    303.196    304.997 
  13      -0.0001    0.0000    1.3701    1.6985   250000      554   297.21      1916      -64.935     34.180     49.110      1.752      1.500    303.193    304.999 
  14      -0.0000    0.0000    1.3703    1.7982   250000      381   298.52      1894      -64.372     34.570     48.810      1.766      1.500    303.190    304.999 
  15      -0.0004    0.0000    1.3703    1.9002   250000      314   297.66      1868      -63.810     34.950     48.500      1.780      1.500    303.185    304.999 
  16      -0.0004    0.0000    1.3705    2.0014   250000      326   296.04      1875      -63.267     35.340     48.200      1.793      1.500    303.188    304.999 
  17      -0.0005    0.0000    1.3704    2.1014   250000      321   293.74      1823      -62.744     35.720     47.890      1.807      1.500    303.186    305.000 
  18      -0.0003    0.0000    1.3705    2.2011   250000      337   292.69      1692      -62.235     36.110     47.590      1.820      1.500    303.188    304.998 
  19      -0.0004    0.0000    1.3704    2.3016   250000      349   290.89      1677      -61.735     36.490     47.280      1.833      1.500    303.184    305.000 
  20      -0.0003    0.0000    1.3705    2.4010   250000      331   289.50      1637      -61.252     36.870     46.980      1.846      1.500    303.191    304.999 
  21      -0.0002    0.0000    1.3703    2.5004   250000      403   288.73      1671      -60.780     37.250     46.670      1.859      1.500    303.183    304.999 
  22      -0.0002    0.0000    1.3703    2.5993   250000      351   287.84      1631      -60.322     37.620     46.370      1.872      1.500    303.185    305.000 
  23      -0.0002    0.0000    1.3705    2.7004   250000      335   286.56      1551      -59.863     38.000     46.070      1.885      1.500    303.182    304.999 
  24      -0.0002    0.0000    1.3704    2.8012   250000      328   285.91      1508      -59.416     38.380     45.760      1.898      1.500    303.215    305.006 
  25      -0.0002    0.0000    1.3705    2.9008   250000      316   285.68      1579      -58.985     38.750     45.460      1.911      1.500    303.186    305.000 
  26      -0.0002    0.0000    1.3703    3.0004   250000      293   286.34      1449      -58.563     39.120     45.150      1.923      1.500    303.183    305.001 
  27      -0.0004    0.0000    1.3705    3.1021   250000      316   288.55      1430      -58.141     39.490     44.850      1.936      1.500    303.185    304.998 
  28      -0.0003    0.0000    1.3703    3.2008   250000      303   290.95      1413      -57.740     39.860     44.540      1.948      1.500    303.186    305.001 
  29      -0.0001    0.0000    1.3704    3.3012   250000      292   293.33      1422      -57.342     40.240     44.240      1.960      1.500    303.184    304.999 
  30      -0.0001    0.0000    1.3703    3.3987   250000      289   295.51      1416      -56.962     40.600     43.940      1.972      1.500    303.181    304.999 
  31      -0.0001    0.0000    1.3702    3.4991   250000      289   297.26      1374      -56.578     40.970     43.630      1.985      1.500    303.180    304.999 
  32       0.0001    0.0000    1.3705    3.6007   250000      288   299.32      1350      -56.199     41.350     43.330      1.997      1.500    303.183    305.002 
  33       0.0001    0.0000    1.3702    3.6985   250000      285   301.10      1337      -55.840     41.710     43.020      2.009      1.500    303.180    305.001 
  34       0.0000    0.0000    1.3705    3.8003   250000      299   303.03      1394      -55.474     42.080     42.720      2.021      1.500    303.178    304.999 
  35       0.0001    0.0000    1.3703    3.8998   250000      277   303.99      1368      -55.123     42.450     42.410      2.033      1.500    303.179    305.000 
  36      -0.0004    0.0000    1.3703    4.0013   250000      278   305.64      1286      -54.772     42.800     42.100      2.045      1.500    303.182    304.998 
  37       0.0001    0.0000    1.3704    4.1002   250000      290   307.49      1278      -54.436     43.180     41.800      2.056      1.500    303.182    304.999 
  38      -0.0002    0.0000    1.3704    4.2015   250000      307   310.04      1277      -54.099     43.540     41.490      2.068      1.500    303.178    305.001 
  39       0.0003    0.0000    1.3700    4.2964   250000      265   312.12      1287      -53.788     43.910     41.180      2.079      1.500    303.178    305.000 
  40       0.0002    0.0000    1.3701    4.3990   250000      288   316.23      1335      -53.458     44.280     40.870      2.091      1.500    303.177    304.997 
  41       0.0001    0.0000    1.3704    4.4993   250000      289   322.11      1324      -53.142     44.640     40.570      2.103      1.500    303.176    305.000 
