# Supplementary material for: Aspirin locally disrupts the liquid-ordered phase
Source: R Soc Open Sci. 2018 Feb 28;5(2):171710. doi: 10.1098/rsos.171710 (PMC5830767; doi:10.1098/rsos.171710)
Supplement: Inelastic Neutron scattering data [file rsos171710supp1.zip › RawData/034826]

RRRRRRRRRRRRRRRRRRRRRRRRRRRRRRRRRRRRRRRRRRRRRRRRRRRRRRRRRRRRRRRRRRRRRRRRRRRRRRRR
  034826       1       0                                                        
ILL TAS data in the new ASCII format follow afte the line VV..V                 
AAAAAAAAAAAAAAAAAAAAAAAAAAAAAAAAAAAAAAAAAAAAAAAAAAAAAAAAAAAAAAAAAAAAAAAAAAAAAAAA
      80                                                                        
IN12  rheinstadter02-Dec-16 22:46:23                                            
VVVVVVVVVVVVVVVVVVVVVVVVVVVVVVVVVVVVVVVVVVVVVVVVVVVVVVVVVVVVVVVVVVVVVVVVVVVVVVVV
INSTR: IN12
EXPNO: CRG-2297
USER_: rheinstadter
LOCAL: SCHMALZL
FILE_: 034826
DATE_: 02-Dec-16 22:46:23
TITLE: The effect of a common drug on nanscopic membrane dynamics
TYPE_: tas
COMND: sc qh 0.55 0 0 0 dqh 0.005 0 0 0 np 201 mn 2000
POSQE: QH=   0.0500, QK=   0.0000, QL=   0.0001, EN=   0.0003, UN=meV
CURVE: MONO= auto, ANA= auto
STEPS: QH=   0.0050
PARAM: GONIO= 0
PARAM: DM=   3.34000, DA=   3.35500, KFIX=   1.50010
PARAM: SM= -1, SS=  1, SA= -1, FX=  2
PARAM: ALF1= 120.00, ALF2= 120.00, ALF3= 120.00, ALF4= 120.00
PARAM: BET1= 120.00, BET2= 120.00, BET3= 120.00, BET4= 120.00
PARAM: ETAM=  35.00, ETAA=  35.00
PARAM: AS=   6.28000, BS=   6.28000, CS=   6.28000
PARAM: AA=  90.00000, BB=  90.00000, CC=  90.00000, ETAS=  80.00000
PARAM: AX=  1.000, AY=  0.000, AZ=  0.000
PARAM: BX=  0.000, BY=  0.000, BZ=  1.000
VARIA: SELPOS=in
VARIA: SELSPEED=  14791
VARIA: A1      = -38.54, A2      = -77.66, A3      =  90.95, A4      =   1.91
VARIA: A5      = -38.63, A6      = -77.25, GU      =   1.04, GL      =   0.08
VARIA: A3P     =1269.70, GA      =   1.00, GM      =  -0.11, RA      =  15.38
VARIA: RMV     =  33.11, RMH     =  58.97, TA      =   4.40, TM      =  -1.81
VARIA: GC      =  -0.01, DIA1X   =  62.62, DIA2X   =  88.08, DIA2Z   = 163.80
VARIA: I1      =   0.00, I2      =   0.00, I3      =   0.00, I4      =   0.00
VARIA: I5      =   0.00, I6      =   0.00, I7      =   0.00, I8      =  -0.00
VARIA: IH1     =   0.00, IH2     =   0.00
ZEROS: A1      =  -2.09, A2      =   0.51, A3      =  -5.58, A4      =   0.70
ZEROS: A5      = -89.80, A6      =   0.01, GU      =   0.00, GL      =   0.00
ZEROS: A3P     = -16.29, GA      =   0.00, GM      =   0.00, RA      =   0.00
ZEROS: RMV     =   0.00, RMH     =   0.00, TA      =   0.00, TM      =   0.00
ZEROS: GC      =   0.00, DIA1X   =   0.00, DIA2X   =   0.00, DIA2Z   =   0.00
POLAN: DR HX 5 0 0
POLAN: ON F1 
POLAN: CO MN 200000
POLAN: DR HX 0 5 0
POLAN: ON F1
POLAN: CO MN 200000
POLAN: DR HX 0 0 0.8
POLAN: ON F1 
POLAN: CO MN 200000
PARAM: MN=    2000
PARAM: TT=    303.18, RT=    305.00
PARAM: REACTOR=55.89
FORMT:
DATA_:
  PNT        QH        QK        QL        EN        M1        M2      TIME      CNTS         A2         A3         A4         KI         KF         TT        TRT 
   1       0.0500    0.0000    0.0001    0.0003     2000        6     2.05    100122      -77.659     90.950      1.910      1.500      1.500    303.182    304.999 
   2       0.0550    0.0000    0.0001    0.0003     2000       18     2.08    100926      -77.659     91.040      2.100      1.500      1.500    303.172    304.997 
   3       0.0597    0.0000    0.0000    0.0003     2000       13     2.10    101436      -77.659     91.150      2.280      1.500      1.500    303.175    304.997 
   4       0.0646    0.0000    0.0000    0.0003     2000       14     2.08    100408      -77.659     91.240      2.470      1.500      1.500    303.175    304.997 
   5       0.0699    0.0000    0.0001    0.0003     2000       14     2.06     99209      -77.659     91.330      2.670      1.500      1.500    303.175    304.999 
   6       0.0748    0.0000    0.0000    0.0003     2000       10     2.07     98920      -77.659     91.430      2.860      1.500      1.500    303.174    305.000 
   7       0.0798    0.0000    0.0001    0.0003     2000       17     2.04     97403      -77.659     91.520      3.050      1.500      1.500    303.188    304.998 
   8       0.0848    0.0000    0.0001    0.0003     2000       21     2.09     98605      -77.659     91.610      3.240      1.500      1.500    303.203    305.004 
   9       0.0900    0.0000    0.0000    0.0003     2000        9     2.08     97379      -77.659     91.720      3.440      1.500      1.500    303.212    305.000 
  10       0.0950    0.0000    0.0000    0.0003     2000       21     2.09     96329      -77.659     91.820      3.630      1.500      1.500    303.173    304.993 
  11       0.0997    0.0000    0.0000    0.0003     2000       11     2.08     93854      -77.659     91.910      3.810      1.500      1.500    303.173    304.993 
  12       0.1047    0.0000    0.0000    0.0003     2000       10     2.06     89352      -77.659     92.000      4.000      1.500      1.500    303.177    305.000 
  13       0.1096    0.0000    0.0001    0.0003     2000       17     2.05     83211      -77.659     92.090      4.190      1.500      1.500    303.177    304.999 
  14       0.1149    0.0000    0.0000    0.0003     2000       14     2.06     69368      -77.659     92.200      4.390      1.500      1.500    303.177    304.999 
  15       0.1198    0.0000    0.0000    0.0003     2000       26     2.06     62007      -77.659     92.290      4.580      1.500      1.500    303.180    305.001 
  16       0.1248    0.0000    0.0001    0.0003     2000       14     2.07     58975      -77.659     92.380      4.770      1.500      1.500    303.174    305.001 
  17       0.1298    0.0000    0.0001    0.0003     2000       28     2.09     58374      -77.659     92.470      4.960      1.500      1.500    303.172    304.998 
  18       0.1350    0.0000    0.0001    0.0003     2000       20     2.09     56993      -77.659     92.570      5.160      1.500      1.500    303.178    305.001 
  19       0.1397    0.0000    0.0000    0.0003     2000       23     2.05     51874      -77.659     92.670      5.340      1.500      1.500    303.178    305.001 
  20       0.1447    0.0000    0.0001    0.0003     2000       24     2.06     47747      -77.659     92.760      5.530      1.500      1.500    303.175    304.999 
  21       0.1496    0.0000    0.0000    0.0003     2000       22     2.07     43907      -77.659     92.860      5.720      1.500      1.500    303.176    305.000 
  22       0.1549    0.0000    0.0000    0.0003     2000       23     2.05     37381      -77.659     92.960      5.920      1.500      1.500    303.176    304.998 
  23       0.1601    0.0000    0.0001    0.0003     2000       16     2.07     31004      -77.659     93.050      6.120      1.500      1.500    303.178    304.999 
  24       0.1650    0.0000    0.0001    0.0003     2000       25     2.05     25498      -77.659     93.140      6.310      1.500      1.500    303.179    305.000 
  25       0.1697    0.0000    0.0000    0.0003     2000       14     2.06     19795      -77.659     93.250      6.490      1.500      1.500    303.178    304.998 
  26       0.1747    0.0000    0.0000    0.0003     2000       26     2.07     14649      -77.659     93.350      6.680      1.500      1.500    303.178    304.998 
  27       0.1797    0.0000    0.0001    0.0003     2000       25     2.07     10937      -77.659     93.430      6.870      1.500      1.500    303.180    305.002 
  28       0.1846    0.0000    0.0000    0.0003     2000       28     2.05      8032      -77.659     93.530      7.060      1.500      1.500    303.179    304.998 
  29       0.1899    0.0000    0.0001    0.0003     2000       24     2.08      5937      -77.659     93.620      7.260      1.500      1.500    303.173    304.999 
  30       0.1948    0.0000    0.0001    0.0003     2000       31     2.07      4704      -77.659     93.720      7.450      1.500      1.500    303.175    304.998 
  31       0.2000    0.0000    0.0001    0.0003     2000       21     2.07      4195      -77.659     93.810      7.650      1.500      1.500    303.173    305.001 
  32       0.2047    0.0000    0.0001    0.0003     2000       21     2.07      3927      -77.659     93.910      7.830      1.500      1.500    303.179    304.997 
  33       0.2097    0.0000    0.0000    0.0003     2000       25     2.08      3809      -77.659     94.010      8.020      1.500      1.500    303.179    304.997 
  34       0.2147    0.0000    0.0001    0.0003     2000       19     2.09      3903      -77.659     94.100      8.210      1.500      1.500    303.176    304.999 
  35       0.2199    0.0000    0.0000    0.0003     2000       23     2.08      3718      -77.659     94.210      8.410      1.500      1.500    303.175    304.999 
  36       0.2248    0.0000    0.0000    0.0003     2000       27     2.09      3675      -77.659     94.300      8.600      1.500      1.500    303.176    305.002 
  37       0.2298    0.0000    0.0001    0.0003     2000       30     2.05      3641      -77.659     94.390      8.790      1.500      1.500    303.172    305.000 
  38       0.2348    0.0000    0.0000    0.0003     2000       23     2.05      3386      -77.659     94.490      8.980      1.500      1.500    303.177    305.001 
  39       0.2400    0.0000    0.0001    0.0003     2000       23     2.03      3314      -77.659     94.580      9.180      1.500      1.500    303.173    304.999 
  40       0.2449    0.0000    0.0001    0.0003     2000       22     2.04      3357      -77.659     94.680      9.370      1.500      1.500    303.175    305.002 
  41       0.2501    0.0000    0.0001    0.0003     2000       33     2.07      3300      -77.659     94.770      9.570      1.500      1.500    303.175    305.002 
  42       0.2548    0.0000    0.0000    0.0003     2000       18     2.05      3173      -77.659     94.880      9.750      1.500      1.500    303.178    304.997 
  43       0.2598    0.0000    0.0001    0.0003     2000       31     2.04      3236      -77.659     94.960      9.940      1.500      1.500    303.182    304.999 
  44       0.2647    0.0000    0.0000    0.0003     2000       30     2.08      3210      -77.659     95.070     10.130      1.500      1.500    303.179    305.001 
  45       0.2697    0.0000    0.0000    0.0003     2000       19     2.04      3340      -77.659     95.160     10.320      1.500      1.500    303.179    305.000 
  46       0.2749    0.0000    0.0001    0.0003     2000       31     2.06      3942      -77.659     95.250     10.520      1.500      1.500    303.176    304.999 
  47       0.2801    0.0000    0.0001    0.0003     2000       27     2.04      5275      -77.659     95.350     10.720      1.500      1.500    303.177    305.001 
  48       0.2848    0.0000    0.0001    0.0003     2000       39     2.10      6888      -77.659     95.440     10.900      1.500      1.500    303.177    305.001 
  49       0.2898    0.0000    0.0000    0.0003     2000       30     2.05      9209      -77.659     95.550     11.090      1.500      1.500    303.171    305.002 
  50       0.2947    0.0000    0.0000    0.0003     2000       35     2.07     13209      -77.659     95.640     11.280      1.500      1.500    303.173    304.999 
  51       0.2997    0.0000    0.0001    0.0003     2000       31     2.05     18802      -77.659     95.730     11.470      1.500      1.500    303.171    305.001 
  52       0.3049    0.0000    0.0001    0.0003     2000       27     2.08     29125      -77.659     95.830     11.670      1.500      1.500    303.181    305.001 
  53       0.3098    0.0000    0.0001    0.0003     2000       32     2.06     38728      -77.659     95.920     11.860      1.500      1.500    303.176    304.998 
  54       0.3148    0.0000    0.0001    0.0003     2000       25     2.08     47855      -77.659     96.020     12.050      1.500      1.500    303.179    304.999 
  55       0.3197    0.0000    0.0000    0.0003     2000       33     2.07     53559      -77.659     96.120     12.240      1.500      1.500    303.179    304.999 
  56       0.3246    0.0000    0.0001    0.0003     2000       31     2.08     57627      -77.659     96.210     12.430      1.500      1.500    303.174    304.997 
  57       0.3298    0.0000    0.0001    0.0003     2000       30     2.10     60343      -77.659     96.310     12.630      1.500      1.500    303.174    305.002 
  58       0.3348    0.0000    0.0001    0.0003     2000       20     2.06     60556      -77.659     96.400     12.820      1.500      1.500    303.175    305.000 
  59       0.3397    0.0000    0.0001    0.0003     2000       31     2.06     61448      -77.659     96.500     13.010      1.500      1.500    303.180    305.001 
  60       0.3447    0.0000    0.0000    0.0003     2000       30     2.08     61685      -77.659     96.600     13.200      1.500      1.500    303.175    305.000 
  61       0.3499    0.0000    0.0001    0.0003     2000       34     2.04     59751      -77.659     96.690     13.400      1.500      1.500    303.173    304.999 
  62       0.3548    0.0000    0.0001    0.0003     2000       28     2.08     59016      -77.659     96.790     13.590      1.500      1.500    303.173    304.999 
  63       0.3600    0.0000    0.0001    0.0003     2000       28     2.05     54738      -77.659     96.890     13.790      1.500      1.500    303.176    305.000 
  64       0.3647    0.0000    0.0001    0.0003     2000       20     2.06     50570      -77.659     96.980     13.970      1.500      1.500    303.176    305.001 
  65       0.3699    0.0000    0.0001    0.0003     2000       35     2.09     46499      -77.659     97.080     14.170      1.500      1.500    303.170    305.001 
  66       0.3748    0.0000    0.0001    0.0003     2000       35     2.08     41003      -77.659     97.170     14.360      1.500      1.500    303.179    305.000 
  67       0.3797    0.0000    0.0001    0.0003     2000       24     2.08     33247      -77.659     97.270     14.550      1.500      1.500    303.175    305.000 
  68       0.3847    0.0000    0.0000    0.0003     2000       29     2.04     26321      -77.659     97.370     14.740      1.500      1.500    303.175    305.000 
  69       0.3901    0.0000    0.0002    0.0003     2000       24     2.07     20097      -77.659     97.460     14.950      1.500      1.500    303.175    305.000 
  70       0.3948    0.0000    0.0001    0.0003     2000       30     2.06     14022      -77.659     97.560     15.130      1.500      1.500    303.180    305.001 
  71       0.3997    0.0000    0.0000    0.0003     2000       29     2.07      9616      -77.659     97.660     15.320      1.500      1.500    303.173    305.001 
  72       0.4049    0.0000    0.0001    0.0003     2000       24     2.06      6423      -77.659     97.750     15.520      1.500      1.500    303.173    305.001 
  73       0.4098    0.0000    0.0001    0.0003     2000       24     2.05      3994      -77.659     97.850     15.710      1.500      1.500    303.174    304.999 
  74       0.4147    0.0000   -0.0000    0.0003     2000       20     2.07      2712      -77.659     97.960     15.900      1.500      1.500    303.180    305.002 
  75       0.4197    0.0000    0.0001    0.0003     2000       19     2.07      2134      -77.659     98.040     16.090      1.500      1.500    303.176    305.000 
  76       0.4249    0.0000    0.0001    0.0003     2000       25     2.06      1850      -77.659     98.140     16.290      1.500      1.500    303.176    305.000 
  77       0.4298    0.0000    0.0001    0.0003     2000       33     2.09      1851      -77.659     98.230     16.480      1.500      1.500    303.173    305.001 
  78       0.4350    0.0000    0.0001    0.0003     2000       21     2.08      1843      -77.659     98.330     16.680      1.500      1.500    303.175    305.000 
  79       0.4399    0.0000    0.0001    0.0003     2000       35     2.09      1691      -77.659     98.430     16.870      1.500      1.500    303.177    304.997 
  80       0.4448    0.0000    0.0001    0.0003     2000       30     2.07      1892      -77.659     98.520     17.060      1.500      1.500    303.177    304.997 
  81       0.4497    0.0000    0.0001    0.0003     2000       31     2.06      1732      -77.659     98.620     17.250      1.500      1.500    303.175    304.997 
  82       0.4549    0.0000    0.0001    0.0003     2000       33     2.07      1748      -77.659     98.720     17.450      1.500      1.500    303.176    305.000 
  83       0.4598    0.0000    0.0001    0.0003     2000       29     2.08      1745      -77.659     98.810     17.640      1.500      1.500    303.173    305.002 
  84       0.4647    0.0000    0.0000    0.0003     2000       27     2.06      1691      -77.659     98.920     17.830      1.500      1.500    303.175    304.998 
  85       0.4699    0.0000    0.0001    0.0003     2000       24     2.07      1643      -77.659     99.010     18.030      1.500      1.500    303.178    305.000 
  86       0.4750    0.0000    0.0002    0.0003     2000       28     2.07      1628      -77.659     99.100     18.230      1.500      1.500    303.172    304.999 
  87       0.4797    0.0000    0.0001    0.0003     2000       29     2.07      1595      -77.659     99.200     18.410      1.500      1.500    303.174    304.999 
  88       0.4851    0.0000    0.0000    0.0003     2000       34     2.08      1534      -77.659     99.310     18.620      1.500      1.500    303.174    304.999 
  89       0.4898    0.0000   -0.0000    0.0003     2000       28     2.05      1542      -77.659     99.410     18.800      1.500      1.500    303.175    304.998 
  90       0.4947    0.0000    0.0001    0.0003     2000       35     2.08      1519      -77.659     99.490     18.990      1.500      1.500    303.180    305.001 
  91       0.4998    0.0000    0.0001    0.0003     2000       22     2.05      1443      -77.659     99.590     19.190      1.500      1.500    303.176    305.001 
  92       0.5047    0.0000    0.0000    0.0003     2000       21     2.06      1494      -77.659     99.690     19.380      1.500      1.500    303.176    305.000 
  93       0.5099    0.0000    0.0001    0.0003     2000       31     2.06      1576      -77.659     99.780     19.580      1.500      1.500    303.176    304.998 
  94       0.5148    0.0000    0.0001    0.0003     2000       23     2.06      1658      -77.659     99.880     19.770      1.500      1.500    303.176    304.999 
  95       0.5197    0.0000    0.0000    0.0003     2000       38     2.06      1796      -77.659     99.980     19.960      1.500      1.500    303.176    304.999 
  96       0.5248    0.0000    0.0001    0.0003     2000       23     2.06      2016      -77.659    100.070     20.160      1.500      1.500    303.176    305.000 
  97       0.5297    0.0000    0.0001    0.0003     2000       28     2.07      2381      -77.659    100.170     20.350      1.500      1.500    303.178    304.999 
  98       0.5349    0.0000    0.0001    0.0003     2000       34     2.08      2695      -77.659    100.270     20.550      1.500      1.500    303.178    304.999 
  99       0.5398    0.0000    0.0000    0.0003     2000       28     2.06      2812      -77.659    100.370     20.740      1.500      1.500    303.174    304.998 
 100       0.5447    0.0000    0.0001    0.0003     2000       30     2.08      3032      -77.659    100.460     20.930      1.500      1.500    303.177    305.000 
 101       0.5498    0.0000    0.0001    0.0003     2000       31     2.05      3260      -77.659    100.560     21.130      1.500      1.500    303.179    305.000 
 102       0.5550    0.0000    0.0001    0.0003     2000       25     2.05      3286      -77.659    100.660     21.330      1.500      1.500    303.176    305.000 
 103       0.5601    0.0000    0.0002    0.0003     2000       25     2.06      3386      -77.659    100.750     21.530      1.500      1.500    303.176    305.000 
 104       0.5647    0.0000    0.0001    0.0003     2000       29     2.07      3367      -77.659    100.850     21.710      1.500      1.500    303.178    305.001 
 105       0.5699    0.0000    0.0001    0.0003     2000       31     2.05      3329      -77.659    100.950     21.910      1.500      1.500    303.175    304.999 
 106       0.5748    0.0000    0.0000    0.0003     2000       28     2.07      3271      -77.659    101.050     22.100      1.500      1.500    303.176    305.000 
 107       0.5799    0.0000    0.0001    0.0003     2000       23     2.07      3063      -77.659    101.140     22.300      1.500      1.500    303.176    305.000 
 108       0.5848    0.0000    0.0001    0.0003     2000       42     2.08      2853      -77.659    101.240     22.490      1.500      1.500    303.178    304.998 
 109       0.5902    0.0000    0.0000    0.0003     2000       34     2.05      2493      -77.659    101.350     22.700      1.500      1.500    303.173    305.001 
 110       0.5948    0.0000    0.0000    0.0003     2000       31     2.06      2270      -77.659    101.440     22.880      1.500      1.500    303.173    305.001 
 111       0.6002    0.0000    0.0002    0.0003     2000       20     2.06      2110      -77.659    101.530     23.090      1.500      1.500    303.182    305.000 
 112       0.6048    0.0000    0.0001    0.0003     2000       35     2.06      1926      -77.659    101.630     23.270      1.500      1.500    303.182    305.000 
 113       0.6099    0.0000    0.0001    0.0003     2000       19     2.08      1821      -77.659    101.730     23.470      1.500      1.500    303.179    304.999 
 114       0.6148    0.0000    0.0000    0.0003     2000       23     2.07      1641      -77.659    101.830     23.660      1.500      1.500    303.177    304.999 
 115       0.6199    0.0000    0.0002    0.0003     2000       31     2.09      1633      -77.659    101.920     23.860      1.500      1.500    303.174    304.999 
 116       0.6247    0.0000    0.0001    0.0003     2000       30     2.08      1654      -77.659    102.020     24.050      1.500      1.500    303.174    304.999 
 117       0.6301    0.0000    0.0002    0.0003     2000       30     2.08      1671      -77.659    102.120     24.260      1.500      1.500    303.174    304.999 
 118       0.6347    0.0000   -0.0001    0.0003     2000       30     2.08      1721      -77.659    102.230     24.440      1.500      1.500    303.177    305.000 
 119       0.6401    0.0000    0.0002    0.0003     2000       33     2.04      1869      -77.659    102.310     24.650      1.500      1.500    303.172    305.000 
 120       0.6447    0.0000   -0.0000    0.0003     2000       26     2.08      2117      -77.659    102.420     24.830      1.500      1.500    303.172    305.000 
 121       0.6498    0.0000    0.0001    0.0003     2000       30     2.08      2337      -77.659    102.510     25.030      1.500      1.500    303.175    305.000 
 122       0.6549    0.0000    0.0001    0.0003     2000       24     2.06      2520      -77.659    102.610     25.230      1.500      1.500    303.175    305.001 
 123       0.6598    0.0000   -0.0001    0.0003     2000       29     2.06      2555      -77.659    102.720     25.420      1.500      1.500    303.179    305.000 
 124       0.6649    0.0000    0.0002    0.0003     2000       25     2.08      2656      -77.659    102.800     25.620      1.500      1.500    303.179    305.000 
 125       0.6697    0.0000    0.0001    0.0003     2000       26     2.07      2762      -77.659    102.900     25.810      1.500      1.500    303.178    304.999 
 126       0.6748    0.0000    0.0001    0.0003     2000       24     2.07      2702      -77.659    103.000     26.010      1.500      1.500    303.178    304.998 
 127       0.6799    0.0000    0.0001    0.0003     2000       25     2.06      2643      -77.659    103.100     26.210      1.500      1.500    303.178    305.001 
 128       0.6848    0.0000    0.0000    0.0003     2000       27     2.04      2520      -77.659    103.200     26.400      1.500      1.500    303.178    305.001 
 129       0.6899    0.0000    0.0002    0.0003     2000       30     2.08      2437      -77.659    103.290     26.600      1.500      1.500    303.176    305.000 
 130       0.6947    0.0000    0.0001    0.0003     2000       29     2.08      2304      -77.659    103.390     26.790      1.500      1.500    303.179    305.000 
 131       0.6998    0.0000    0.0001    0.0003     2000       34     2.05      2147      -77.659    103.490     26.990      1.500      1.500    303.174    305.001 
 132       0.7049    0.0000   -0.0000    0.0003     2000       34     2.08      2003      -77.659    103.600     27.190      1.500      1.500    303.179    305.000 
 133       0.7097    0.0000    0.0000    0.0003     2000       21     2.09      1810      -77.659    103.690     27.380      1.500      1.500    303.179    304.999 
 134       0.7148    0.0000    0.0000    0.0003     2000       32     2.07      1668      -77.659    103.790     27.580      1.500      1.500    303.176    305.000 
 135       0.7199    0.0000    0.0002    0.0003     2000       27     2.07      1655      -77.659    103.880     27.780      1.500      1.500    303.180    305.001 
 136       0.7247    0.0000   -0.0000    0.0003     2000       24     2.09      1403      -77.659    103.990     27.970      1.500      1.500    303.180    305.001 
 137       0.7298    0.0000   -0.0000    0.0003     2000       25     2.06      1452      -77.659    104.090     28.170      1.500      1.500    303.178    305.002 
 138       0.7348    0.0000   -0.0000    0.0003     2000       32     2.07      1391      -77.659    104.190     28.370      1.500      1.500    303.174    305.000 
 139       0.7399    0.0000    0.0001    0.0003     2000       35     2.07      1495      -77.659    104.280     28.570      1.500      1.500    303.178    304.999 
 140       0.7447    0.0000    0.0000    0.0003     2000       32     2.09      1598      -77.659    104.380     28.760      1.500      1.500    303.176    304.999 
 141       0.7498    0.0000    0.0000    0.0003     2000       21     2.08      1670      -77.659    104.480     28.960      1.500      1.500    303.173    305.001 
 142       0.7549    0.0000    0.0002    0.0003     2000       21     2.06      1840      -77.659    104.570     29.160      1.500      1.500    303.179    305.002 
 143       0.7597    0.0000    0.0001    0.0003     2000       22     2.07      1969      -77.659    104.670     29.350      1.500      1.500    303.176    304.998 
 144       0.7650    0.0000    0.0002    0.0003     2000       31     2.08      2124      -77.659    104.770     29.560      1.500      1.500    303.176    304.998 
 145       0.7698    0.0000    0.0001    0.0003     2000       28     2.07      2189      -77.659    104.870     29.750      1.500      1.500    303.177    304.998 
 146       0.7749    0.0000    0.0001    0.0003     2000       24     2.06      2274      -77.659    104.970     29.950      1.500      1.500    303.182    305.000 
 147       0.7799    0.0000   -0.0000    0.0003     2000       32     2.06      2323      -77.659    105.080     30.150      1.500      1.500    303.175    304.998 
 148       0.7847    0.0000    0.0000    0.0003     2000       26     2.08      2293      -77.659    105.170     30.340      1.500      1.500    303.174    305.001 
 149       0.7898    0.0000    0.0000    0.0003     2000       27     2.05      2195      -77.659    105.270     30.540      1.500      1.500    303.174    305.000 
 150       0.7948    0.0000    0.0002    0.0003     2000       37     2.07      2235      -77.659    105.360     30.740      1.500      1.500    303.179    305.001 
 151       0.7999    0.0000    0.0002    0.0003     2000       20     2.10      2218      -77.659    105.460     30.940      1.500      1.500    303.179    305.001 
 152       0.8049    0.0000    0.0002    0.0003     2000       33     2.07      1992      -77.659    105.560     31.140      1.500      1.500    303.175    304.998 
 153       0.8097    0.0000   -0.0000    0.0003     2000       24     2.07      1793      -77.659    105.670     31.330      1.500      1.500    303.175    304.998 
 154       0.8147    0.0000    0.0001    0.0003     2000       23     2.05      1678      -77.659    105.760     31.530      1.500      1.500    303.175    304.998 
 155       0.8198    0.0000   -0.0000    0.0003     2000       30     2.08      1594      -77.659    105.870     31.730      1.500      1.500    303.174    305.001 
 156       0.8248    0.0000    0.0001    0.0003     2000       29     2.06      1348      -77.659    105.960     31.930      1.500      1.500    303.178    305.000 
 157       0.8298    0.0000    0.0001    0.0003     2000       37     2.06      1391      -77.659    106.060     32.130      1.500      1.500    303.179    305.000 
 158       0.8349    0.0000   -0.0000    0.0003     2000       26     2.09      1219      -77.659    106.170     32.330      1.500      1.500    303.176    304.998 
 159       0.8399    0.0000   -0.0000    0.0003     2000       23     2.06      1155      -77.659    106.270     32.530      1.500      1.500    303.180    305.001 
 160       0.8449    0.0000    0.0001    0.0003     2000       34     2.07      1198      -77.659    106.360     32.730      1.500      1.500    303.176    304.999 
 161       0.8499    0.0000    0.0001    0.0003     2000       25     2.06      1110      -77.659    106.460     32.930      1.500      1.500    303.176    304.999 
 162       0.8547    0.0000    0.0000    0.0003     2000       34     2.06      1118      -77.659    106.560     33.120      1.500      1.500    303.173    304.999 
 163       0.8597    0.0000   -0.0001    0.0003     2000       19     2.05      1065      -77.659    106.670     33.320      1.500      1.500    303.180    305.001 
 164       0.8647    0.0000   -0.0001    0.0003     2000       35     2.06      1086      -77.659    106.770     33.520      1.500      1.500    303.176    305.000 
 165       0.8697    0.0000    0.0000    0.0003     2000       25     2.07      1116      -77.659    106.860     33.720      1.500      1.500    303.176    305.001 
 166       0.8750    0.0000    0.0001    0.0003     2000       32     2.07      1058      -77.659    106.960     33.930      1.500      1.500    303.177    304.998 
 167       0.8797    0.0000   -0.0001    0.0003     2000       19     2.06      1024      -77.659    107.070     34.120      1.500      1.500    303.175    305.000 
 168       0.8847    0.0000   -0.0001    0.0003     2000       31     2.08      1160      -77.659    107.170     34.320      1.500      1.500    303.177    305.001 
 169       0.8897    0.0000    0.0000    0.0003     2000       30     2.08      1075      -77.659    107.260     34.520      1.500      1.500    303.177    305.001 
 170       0.8947    0.0000    0.0000    0.0003     2000       28     2.04      1018      -77.659    107.360     34.720      1.500      1.500    303.177    304.998 
 171       0.8997    0.0000   -0.0001    0.0003     2000       32     2.09      1045      -77.659    107.470     34.920      1.500      1.500    303.180    305.000 
 172       0.9047    0.0000    0.0000    0.0003     2000       30     2.06      1006      -77.659    107.560     35.120      1.500      1.500    303.177    304.999 
 173       0.9097    0.0000   -0.0001    0.0003     2000       24     2.05      1044      -77.659    107.670     35.320      1.500      1.500    303.176    304.999 
 174       0.9147    0.0000    0.0000    0.0003     2000       30     2.10      1034      -77.659    107.760     35.520      1.500      1.500    303.180    304.998 
 175       0.9199    0.0000    0.0001    0.0003     2000       28     2.08      1052      -77.659    107.860     35.730      1.500      1.500    303.181    305.000 
 176       0.9249    0.0000   -0.0000    0.0003     2000       21     2.05       968      -77.659    107.970     35.930      1.500      1.500    303.180    305.000 
 177       0.9299    0.0000    0.0001    0.0003     2000       29     2.07      1007      -77.659    108.060     36.130      1.500      1.500    303.180    305.000 
 178       0.9349    0.0000    0.0001    0.0003     2000       28     2.07       964      -77.659    108.160     36.330      1.500      1.500    303.178    305.001 
 179       0.9398    0.0000   -0.0000    0.0003     2000       19     2.08       928      -77.659    108.270     36.530      1.500      1.500    303.176    304.998 
 180       0.9448    0.0000    0.0001    0.0003     2000       25     2.06       952      -77.659    108.360     36.730      1.500      1.500    303.177    304.998 
 181       0.9498    0.0000    0.0001    0.0003     2000       20     2.05       933      -77.659    108.460     36.930      1.500      1.500    303.173    304.999 
 182       0.9547    0.0000   -0.0000    0.0003     2000       22     2.08       978      -77.659    108.570     37.130      1.500      1.500    303.177    305.002 
 183       0.9599    0.0000    0.0002    0.0003     2000       34     2.08       927      -77.659    108.660     37.340      1.500      1.500    303.178    305.000 
 184       0.9649    0.0000    0.0000    0.0003     2000       28     2.05       961      -77.659    108.770     37.540      1.500      1.500    303.177    304.998 
 185       0.9699    0.0000    0.0000    0.0003     2000       29     2.05       896      -77.659    108.870     37.740      1.500      1.500    303.177    304.998 
 186       0.9748    0.0000    0.0000    0.0003     2000       28     2.06       968      -77.659    108.970     37.940      1.500      1.500    303.173    305.000 
 187       0.9798    0.0000   -0.0001    0.0003     2000       22     2.09      1000      -77.659    109.080     38.140      1.500      1.500    303.174    305.000 
 188       0.9849    0.0000   -0.0000    0.0003     2000       23     2.07      1066      -77.659    109.180     38.350      1.500      1.500    303.175    305.000 
 189       0.9899    0.0000    0.0001    0.0003     2000       28     2.07      1064      -77.659    109.270     38.550      1.500      1.500    303.176    304.999 
 190       0.9948    0.0000   -0.0000    0.0003     2000       27     2.09      1017      -77.659    109.380     38.750      1.500      1.500    303.174    305.000 
 191       0.9998    0.0000    0.0001    0.0003     2000       27     2.06       954      -77.659    109.470     38.950      1.500      1.500    303.176    305.000 
 192       1.0052    0.0000    0.0001    0.0003     2000       33     2.07      1017      -77.659    109.580     39.170      1.500      1.500    303.177    305.002 
 193       1.0099    0.0000    0.0002    0.0003     2000       22     2.07      1048      -77.659    109.670     39.360      1.500      1.500    303.177    305.000 
 194       1.0148    0.0000    0.0000    0.0003     2000       24     2.06      1011      -77.659    109.780     39.560      1.500      1.500    303.177    305.000 
 195       1.0197    0.0000    0.0000    0.0003     2000       28     2.06       964      -77.659    109.880     39.760      1.500      1.500    303.177    304.999 
 196       1.0249    0.0000    0.0001    0.0003     2000       23     2.05       988      -77.659    109.980     39.970      1.500      1.500    303.175    305.000 
 197       1.0298    0.0000    0.0001    0.0003     2000       22     2.09       950      -77.659    110.080     40.170      1.500      1.500    303.176    305.001 
 198       1.0347    0.0000   -0.0000    0.0003     2000       19     2.08       972      -77.659    110.190     40.370      1.500      1.500    303.176    304.998 
 199       1.0399    0.0000    0.0002    0.0003     2000       21     2.07       962      -77.659    110.280     40.580      1.500      1.500    303.177    305.000 
 200       1.0448    0.0000    0.0000    0.0003     2000       22     2.06       980      -77.659    110.390     40.780      1.500      1.500    303.174    305.000 
 201       1.0499    0.0000   -0.0000    0.0003     2000       27     2.05       907      -77.659    110.500     40.990      1.500      1.500    303.179    304.999 
