# Supplementary material for: Aspirin locally disrupts the liquid-ordered phase
Source: R Soc Open Sci. 2018 Feb 28;5(2):171710. doi: 10.1098/rsos.171710 (PMC5830767; doi:10.1098/rsos.171710)
Supplement: Inelastic Neutron scattering data [file rsos171710supp1.zip › RawData/034827]

RRRRRRRRRRRRRRRRRRRRRRRRRRRRRRRRRRRRRRRRRRRRRRRRRRRRRRRRRRRRRRRRRRRRRRRRRRRRRRRR
  034827       1       0                                                        
ILL TAS data in the new ASCII format follow afte the line VV..V                 
AAAAAAAAAAAAAAAAAAAAAAAAAAAAAAAAAAAAAAAAAAAAAAAAAAAAAAAAAAAAAAAAAAAAAAAAAAAAAAAA
      80                                                                        
IN12  rheinstadter02-Dec-16 23:03:37                                            
VVVVVVVVVVVVVVVVVVVVVVVVVVVVVVVVVVVVVVVVVVVVVVVVVVVVVVVVVVVVVVVVVVVVVVVVVVVVVVVV
INSTR: IN12
EXPNO: CRG-2297
USER_: rheinstadter
LOCAL: SCHMALZL
FILE_: 034827
DATE_: 02-Dec-16 23:03:37
TITLE: The effect of a common drug on nanscopic membrane dynamics
TYPE_: tas
COMND: bs qh 0 0 1.2 -2 dqh 0 0 0 0.1 np 67 mn 20000
POSQE: QH=   0.0004, QK=   0.0000, QL=   1.2000, EN=  -2.0007, UN=meV
CURVE: MONO= auto, ANA= auto
STEPS: EN=   0.1000
PARAM: GONIO= 0
PARAM: DM=   3.34000, DA=   3.35500, KFIX=   1.50010
PARAM: SM= -1, SS=  1, SA= -1, FX=  2
PARAM: ALF1= 120.00, ALF2= 120.00, ALF3= 120.00, ALF4= 120.00
PARAM: BET1= 120.00, BET2= 120.00, BET3= 120.00, BET4= 120.00
PARAM: ETAM=  35.00, ETAA=  35.00
PARAM: AS=   6.28000, BS=   6.28000, CS=   6.28000
PARAM: AA=  90.00000, BB=  90.00000, CC=  90.00000, ETAS=  80.00000
PARAM: AX=  1.000, AY=  0.000, AZ=  0.000
PARAM: BX=  0.000, BY=  0.000, BZ=  1.000
VARIA: SELPOS=in
VARIA: SELSPEED=  11181
VARIA: A1      = -55.70, A2      =-112.17, A3      =  10.09, A4      =  52.00
VARIA: A5      = -38.63, A6      = -77.25, GU      =   1.04, GL      =   0.08
VARIA: A3P     =1269.70, GA      =   1.00, GM      =  -0.11, RA      =  15.38
VARIA: RMV     =  28.98, RMH     =  78.11, TA      =   4.40, TM      =  -1.81
VARIA: GC      =  -0.01, DIA1X   =  62.62, DIA2X   =  88.08, DIA2Z   = 163.80
VARIA: I1      =   0.00, I2      =   0.00, I3      =   0.00, I4      =   0.00
VARIA: I5      =   0.00, I6      =   0.00, I7      =   0.00, I8      =  -0.00
VARIA: IH1     =   0.00, IH2     =   0.00
ZEROS: A1      =  -2.09, A2      =   0.51, A3      =  -5.58, A4      =   0.70
ZEROS: A5      = -89.80, A6      =   0.01, GU      =   0.00, GL      =   0.00
ZEROS: A3P     = -16.29, GA      =   0.00, GM      =   0.00, RA      =   0.00
ZEROS: RMV     =   0.00, RMH     =   0.00, TA      =   0.00, TM      =   0.00
ZEROS: GC      =   0.00, DIA1X   =   0.00, DIA2X   =   0.00, DIA2Z   =   0.00
POLAN: DR HX 5 0 0
POLAN: ON F1 
POLAN: CO MN 200000
POLAN: DR HX 0 5 0
POLAN: ON F1
POLAN: CO MN 200000
POLAN: DR HX 0 0 0.8
POLAN: ON F1 
POLAN: CO MN 200000
PARAM: MN=   20000
PARAM: TT=    303.18, RT=    305.00
PARAM: REACTOR=55.89
FORMT:
DATA_:
  PNT        QH        QK        QL        EN        M1        M2      TIME      CNTS         A2         A3         A4         KI         KF         TT        TRT 
   1       0.0004    0.0000    1.2000   -2.0007    20000       19    23.30        90     -112.166     10.090     52.000      1.133      1.500    303.178    305.001 
   2      -0.0003    0.0000    1.2001   -1.9006    20000       10    22.37       112     -109.111     10.890     51.810      1.155      1.500    303.175    304.997 
   3      -0.0002    0.0000    1.2002   -1.8006    20000       13    21.36        94     -106.321     11.700     51.610      1.175      1.500    303.185    304.999 
   4      -0.0001    0.0000    1.2000   -1.7005    20000       13    20.47        96     -103.754     12.480     51.390      1.196      1.500    303.181    304.998 
   5      -0.0005    0.0000    1.2003   -1.6003    20000       19    20.25       108     -101.376     13.240     51.190      1.216      1.500    303.182    305.001 
   6      -0.0002    0.0000    1.2002   -1.5006    20000       13    20.79       131      -99.176     13.990     50.960      1.235      1.500    303.176    304.999 
   7      -0.0006    0.0000    1.2004   -1.4000    20000       11    20.26       136      -97.107     14.710     50.740      1.255      1.500    303.180    304.997 
   8      -0.0004    0.0000    1.2002   -1.3005    20000       14    19.92       113      -95.191     15.420     50.500      1.274      1.500    303.177    305.001 
   9      -0.0001    0.0000    1.2000   -1.2005    20000       11    20.39       136      -93.381     16.120     50.250      1.293      1.500    303.176    305.000 
  10       0.0001    0.0000    1.2000   -1.1008    20000       16    20.14       123      -91.680     16.810     50.010      1.311      1.500    303.178    304.999 
  11      -0.0004    0.0000    1.2003   -0.9999    20000       14    20.16       165      -90.056     17.470     49.780      1.330      1.500    303.177    305.001 
  12      -0.0000    0.0000    1.2000   -0.9004    20000        9    22.15       149      -88.539     18.130     49.520      1.347      1.500    303.181    305.002 
  13      -0.0001    0.0000    1.2002   -0.8013    20000       16    22.22       186      -87.105     18.770     49.280      1.365      1.500    303.181    305.001 
  14      -0.0005    0.0000    1.2004   -0.6998    20000       12    21.73       235      -85.709     19.400     49.030      1.383      1.500    303.177    305.000 
  15      -0.0001    0.0000    1.2002   -0.6011    20000       16    21.44       239      -84.416     20.030     48.770      1.400      1.500    303.182    304.999 
  16       0.0001    0.0000    1.2002   -0.5013    20000       26    21.24       262      -83.168     20.650     48.510      1.417      1.500    303.176    305.000 
  17      -0.0002    0.0000    1.2002   -0.4010    20000       61    21.16       324      -81.970     21.240     48.250      1.434      1.500    303.177    304.999 
  18      -0.0001    0.0000    1.2003   -0.3005    20000      256    21.05       486      -80.821     21.850     47.990      1.451      1.500    303.174    305.000 
  19      -0.0002    0.0000    1.2004   -0.2006    20000      505    21.01      1171      -79.728     22.430     47.730      1.467      1.500    303.179    305.001 
  20      -0.0002    0.0000    1.2003   -0.1002    20000      463    20.89      4491      -78.673     23.010     47.460      1.484      1.500    303.176    304.997 
  21      -0.0001    0.0000    1.2002   -0.0012    20000      240    20.73     12146      -77.674     23.580     47.190      1.500      1.500    303.178    305.001 
  22      -0.0002    0.0000    1.2002    0.0997    20000       97    20.59      4745      -76.694     24.150     46.920      1.516      1.500    303.178    305.001 
  23       0.0001    0.0000    1.2002    0.1995    20000       34    20.99      1315      -75.762     24.720     46.650      1.532      1.500    303.178    304.998 
  24      -0.0002    0.0000    1.2003    0.3005    20000       33    22.95       483      -74.853     25.270     46.380      1.548      1.500    303.176    304.999 
  25      -0.0003    0.0000    1.2004    0.3999    20000       40    24.38       371      -73.990     25.810     46.110      1.563      1.500    303.175    305.000 
  26      -0.0002    0.0000    1.2002    0.4995    20000       25    23.76       303      -73.156     26.350     45.830      1.578      1.500    303.177    305.000 
  27      -0.0001    0.0000    1.2003    0.5992    20000       51    23.12       264      -72.349     26.890     45.560      1.594      1.500    303.175    305.000 
  28      -0.0001    0.0000    1.2003    0.6993    20000       50    23.13       222      -71.565     27.420     45.280      1.609      1.500    303.178    305.001 
  29      -0.0001    0.0000    1.2003    0.8000    20000       45    23.48       230      -70.801     27.950     45.000      1.624      1.500    303.176    304.999 
  30      -0.0003    0.0000    1.2003    0.9007    20000       36    23.87       231      -70.063     28.470     44.720      1.639      1.500    303.176    305.001 
  31       0.0003    0.0000    1.2001    0.9986    20000       48    23.65       177      -69.367     29.000     44.440      1.653      1.500    303.176    304.998 
  32      -0.0003    0.0000    1.2003    1.1004    20000       38    23.28       180      -68.665     29.500     44.160      1.668      1.500    303.176    304.999 
  33       0.0000    0.0000    1.2002    1.1981    20000       61    23.11       153      -68.011     30.010     43.880      1.682      1.500    303.179    304.998 
  34      -0.0001    0.0000    1.2003    1.2996    20000       70    23.03       156      -67.352     30.520     43.600      1.696      1.500    303.180    305.001 
  35      -0.0001    0.0000    1.2002    1.3995    20000       78    23.04       144      -66.721     31.020     43.310      1.710      1.500    303.176    305.000 
  36      -0.0002    0.0000    1.2003    1.5002    20000       86    23.18       139      -66.103     31.520     43.030      1.725      1.500    303.172    304.999 
  37      -0.0002    0.0000    1.2003    1.6008    20000       60    23.50       117      -65.503     32.020     42.740      1.739      1.500    303.177    304.997 
  38       0.0000    0.0000    1.2002    1.6978    20000       57    23.74       134      -64.939     32.510     42.460      1.752      1.500    303.178    304.997 
  39      -0.0000    0.0000    1.2002    1.7982    20000       33    23.92       147      -64.372     33.000     42.170      1.766      1.500    303.177    304.998 
  40      -0.0002    0.0000    1.2003    1.9002    20000       30    23.80       124      -63.810     33.490     41.880      1.780      1.500    303.178    305.000 
  41      -0.0004    0.0000    1.2004    2.0014    20000       25    23.69       104      -63.267     33.970     41.590      1.793      1.500    303.180    305.000 
  42      -0.0003    0.0000    1.2004    2.1014    20000       32    23.58       120      -62.744     34.460     41.300      1.807      1.500    303.177    305.000 
  43      -0.0003    0.0000    1.2004    2.2007    20000       29    23.38       125      -62.237     34.940     41.010      1.820      1.500    303.178    305.003 
  44      -0.0003    0.0000    1.2004    2.3008    20000       27    23.27       114      -61.739     35.420     40.720      1.833      1.500    303.173    305.000 
  45       0.0002    0.0000    1.2001    2.3994    20000       27    23.13       121      -61.259     35.910     40.420      1.846      1.500    303.173    304.999 
  46      -0.0002    0.0000    1.2003    2.4996    20000       34    23.16       112      -60.784     36.370     40.130      1.859      1.500    303.172    305.001 
  47      -0.0000    0.0000    1.2004    2.5993    20000       22    23.02        96      -60.322     36.850     39.840      1.872      1.500    303.176    304.999 
  48       0.0000    0.0000    1.2004    2.7004    20000       33    22.97       116      -59.863     37.330     39.540      1.885      1.500    303.178    305.002 
  49      -0.0003    0.0000    1.2004    2.8012    20000       34    22.87        99      -59.416     37.790     39.240      1.898      1.500    303.182    305.001 
  50      -0.0000    0.0000    1.2003    2.9008    20000       22    22.81        93      -58.985     38.270     38.940      1.911      1.500    303.182    305.001 
  51       0.0001    0.0000    1.2002    3.0004    20000       26    22.85        84      -58.563     38.740     38.640      1.923      1.500    303.177    304.997 
  52      -0.0004    0.0000    1.2004    3.1021    20000       24    23.12       107      -58.141     39.190     38.340      1.936      1.500    303.178    304.999 
  53      -0.0000    0.0000    1.2003    3.2008    20000       25    23.27        90      -57.740     39.670     38.040      1.948      1.500    303.175    305.001 
  54       0.0000    0.0000    1.2004    3.3012    20000       35    23.42       101      -57.342     40.140     37.740      1.960      1.500    303.171    305.001 
  55      -0.0002    0.0000    1.2005    3.4006    20000       20    23.69        87      -56.954     40.590     37.440      1.973      1.500    303.177    305.000 
  56       0.0001    0.0000    1.2000    3.4966    20000       27    23.75       102      -56.588     41.050     37.130      1.984      1.500    303.177    304.996 
  57       0.0001    0.0000    1.2003    3.6007    20000       22    23.93       107      -56.199     41.530     36.820      1.997      1.500    303.180    305.001 
  58      -0.0000    0.0000    1.2003    3.6985    20000       20    24.16        89      -55.840     41.980     36.520      2.009      1.500    303.177    305.000 
  59      -0.0001    0.0000    1.2004    3.8009    20000       19    24.11        90      -55.472     42.450     36.210      2.021      1.500    303.176    305.000 
  60      -0.0000    0.0000    1.2004    3.8998    20000       22    24.43        98      -55.123     42.910     35.900      2.033      1.500    303.176    304.997 
  61      -0.0003    0.0000    1.2004    4.0024    20000       21    24.40        78      -54.768     43.370     35.580      2.045      1.500    303.174    305.000 
  62      -0.0002    0.0000    1.2003    4.1002    20000       27    24.62        95      -54.436     43.830     35.270      2.056      1.500    303.175    305.000 
  63      -0.0003    0.0000    1.2005    4.2020    20000       24    24.70        75      -54.097     44.290     34.960      2.068      1.500    303.175    305.000 
  64       0.0002    0.0000    1.2002    4.2994    20000       24    25.06        97      -53.779     44.770     34.640      2.080      1.500    303.179    305.001 
  65      -0.0001    0.0000    1.2002    4.3996    20000       30    25.29        83      -53.457     45.220     34.320      2.091      1.500    303.173    304.999 
  66       0.0001    0.0000    1.2001    4.4987    20000       21    25.79        94      -53.144     45.690     34.000      2.103      1.500    303.171    305.000 
  67       0.0003    0.0000    1.1996    4.5951    20000       21    26.27        77      -52.845     46.150     33.670      2.114      1.500    303.172    304.998 
