# Supplementary material for: Aspirin locally disrupts the liquid-ordered phase
Source: R Soc Open Sci. 2018 Feb 28;5(2):171710. doi: 10.1098/rsos.171710 (PMC5830767; doi:10.1098/rsos.171710)
Supplement: Inelastic Neutron scattering data [file rsos171710supp1.zip › RawData/034828]

RRRRRRRRRRRRRRRRRRRRRRRRRRRRRRRRRRRRRRRRRRRRRRRRRRRRRRRRRRRRRRRRRRRRRRRRRRRRRRRR
  034828       1       0                                                        
ILL TAS data in the new ASCII format follow afte the line VV..V                 
AAAAAAAAAAAAAAAAAAAAAAAAAAAAAAAAAAAAAAAAAAAAAAAAAAAAAAAAAAAAAAAAAAAAAAAAAAAAAAAA
      80                                                                        
IN12  rheinstadter02-Dec-16 23:44:27                                            
VVVVVVVVVVVVVVVVVVVVVVVVVVVVVVVVVVVVVVVVVVVVVVVVVVVVVVVVVVVVVVVVVVVVVVVVVVVVVVVV
INSTR: IN12
EXPNO: CRG-2297
USER_: rheinstadter
LOCAL: SCHMALZL
FILE_: 034828
DATE_: 02-Dec-16 23:44:27
TITLE: The effect of a common drug on nanscopic membrane dynamics
TYPE_: tas
COMND: bs qh 0 0 1.2 -0.5 dqh 0 0 0 0.05 np 20 mn 20000
POSQE: QH=   0.0003, QK=   0.0000, QL=   1.2002, EN=  -0.5010, UN=meV
CURVE: MONO= auto, ANA= auto
STEPS: EN=   0.0500
PARAM: GONIO= 0
PARAM: DM=   3.34000, DA=   3.35500, KFIX=   1.50010
PARAM: SM= -1, SS=  1, SA= -1, FX=  2
PARAM: ALF1= 120.00, ALF2= 120.00, ALF3= 120.00, ALF4= 120.00
PARAM: BET1= 120.00, BET2= 120.00, BET3= 120.00, BET4= 120.00
PARAM: ETAM=  35.00, ETAA=  35.00
PARAM: AS=   6.28000, BS=   6.28000, CS=   6.28000
PARAM: AA=  90.00000, BB=  90.00000, CC=  90.00000, ETAS=  80.00000
PARAM: AX=  1.000, AY=  0.000, AZ=  0.000
PARAM: BX=  0.000, BY=  0.000, BZ=  1.000
VARIA: SELPOS=in
VARIA: SELSPEED=  13980
VARIA: A1      = -41.27, A2      = -83.16, A3      =  20.66, A4      =  48.51
VARIA: A5      = -38.63, A6      = -77.25, GU      =   1.04, GL      =   0.08
VARIA: A3P     =1269.70, GA      =   1.00, GM      =  -0.11, RA      =  15.38
VARIA: RMV     =  32.18, RMH     =  62.42, TA      =   4.39, TM      =  -1.81
VARIA: GC      =  -0.01, DIA1X   =  62.62, DIA2X   =  88.08, DIA2Z   = 163.80
VARIA: I1      =   0.00, I2      =   0.00, I3      =   0.00, I4      =   0.00
VARIA: I5      =   0.00, I6      =   0.00, I7      =   0.00, I8      =  -0.00
VARIA: IH1     =   0.00, IH2     =   0.00
ZEROS: A1      =  -2.09, A2      =   0.51, A3      =  -5.58, A4      =   0.70
ZEROS: A5      = -89.80, A6      =   0.01, GU      =   0.00, GL      =   0.00
ZEROS: A3P     = -16.29, GA      =   0.00, GM      =   0.00, RA      =   0.00
ZEROS: RMV     =   0.00, RMH     =   0.00, TA      =   0.00, TM      =   0.00
ZEROS: GC      =   0.00, DIA1X   =   0.00, DIA2X   =   0.00, DIA2Z   =   0.00
POLAN: DR HX 5 0 0
POLAN: ON F1 
POLAN: CO MN 200000
POLAN: DR HX 0 5 0
POLAN: ON F1
POLAN: CO MN 200000
POLAN: DR HX 0 0 0.8
POLAN: ON F1 
POLAN: CO MN 200000
PARAM: MN=   20000
PARAM: TT=    303.18, RT=    305.00
PARAM: REACTOR=56.03
FORMT:
DATA_:
  PNT        QH        QK        QL        EN        M1        M2      TIME      CNTS         A2         A3         A4         KI         KF         TT        TRT 
   1       0.0003    0.0000    1.2002   -0.5010    20000       27    21.16       282      -83.164     20.660     48.510      1.417      1.500    303.178    304.997 
   2       0.0001    0.0000    1.2000   -0.4511    20000       24    21.29       308      -82.562     20.950     48.370      1.426      1.500    303.174    304.999 
   3      -0.0003    0.0000    1.2002   -0.4005    20000       55    21.23       340      -81.964     21.240     48.250      1.434      1.500    303.178    305.000 
   4      -0.0004    0.0000    1.2003   -0.3502    20000      114    21.11       413      -81.383     21.540     48.120      1.443      1.500    303.179    304.999 
   5       0.0000    0.0000    1.2003   -0.3010    20000      228    21.12       455      -80.827     21.850     47.990      1.451      1.500    303.178    304.999 
   6      -0.0002    0.0000    1.2003   -0.2516    20000      446    21.09       631      -80.280     22.130     47.860      1.459      1.500    303.208    305.005 
   7      -0.0000    0.0000    1.2004   -0.2006    20000      539    20.99      1128      -79.728     22.440     47.730      1.467      1.500    303.176    305.000 
   8      -0.0003    0.0000    1.2003   -0.1497    20000      533    20.97      1975      -79.187     22.720     47.590      1.476      1.500    303.174    305.000 
   9      -0.0003    0.0000    1.2004   -0.0997    20000      486    20.95      4630      -78.667     23.010     47.460      1.484      1.500    303.175    305.001 
  10      -0.0003    0.0000    1.2004   -0.0500    20000      340    20.88      9460      -78.161     23.300     47.330      1.492      1.500    303.175    304.997 
  11      -0.0004    0.0000    1.2003    0.0005    20000      248    20.86     11959      -77.657     23.580     47.190      1.500      1.500    303.177    304.999 
  12      -0.0003    0.0000    1.2004    0.0504    20000      163    20.73      8957      -77.168     23.870     47.060      1.508      1.500    303.175    305.002 
  13      -0.0002    0.0000    1.2003    0.0999    20000      112    20.65      4715      -76.692     24.150     46.920      1.516      1.500    303.175    304.999 
  14      -0.0000    0.0000    1.2003    0.1483    20000       50    20.68      2270      -76.236     24.430     46.790      1.524      1.500    303.175    305.001 
  15       0.0000    0.0000    1.2002    0.1997    20000       31    21.10      1218      -75.760     24.720     46.650      1.532      1.500    303.173    304.998 
  16      -0.0002    0.0000    1.2004    0.2502    20000       27    21.84       835      -75.302     24.990     46.520      1.540      1.500    303.175    305.000 
  17      -0.0000    0.0000    1.2003    0.2996    20000       32    23.07       512      -74.861     25.270     46.380      1.548      1.500    303.177    305.000 
  18      -0.0001    0.0000    1.2002    0.3500    20000       28    23.94       386      -74.420     25.540     46.240      1.555      1.500    303.176    304.999 
  19      -0.0001    0.0000    1.2004    0.4004    20000       29    24.42       374      -73.987     25.820     46.110      1.563      1.500    303.183    304.998 
  20      -0.0001    0.0000    1.2003    0.4503    20000       31    24.24       318      -73.565     26.090     45.970      1.571      1.500    303.176    304.999 
