# Supplementary material for: Aspirin locally disrupts the liquid-ordered phase
Source: R Soc Open Sci. 2018 Feb 28;5(2):171710. doi: 10.1098/rsos.171710 (PMC5830767; doi:10.1098/rsos.171710)
Supplement: Inelastic Neutron scattering data [file rsos171710supp1.zip › RawData/034829]

RRRRRRRRRRRRRRRRRRRRRRRRRRRRRRRRRRRRRRRRRRRRRRRRRRRRRRRRRRRRRRRRRRRRRRRRRRRRRRRR
  034829       1       0                                                        
ILL TAS data in the new ASCII format follow afte the line VV..V                 
AAAAAAAAAAAAAAAAAAAAAAAAAAAAAAAAAAAAAAAAAAAAAAAAAAAAAAAAAAAAAAAAAAAAAAAAAAAAAAAA
      80                                                                        
IN12  rheinstadter02-Dec-16 23:54:40                                            
VVVVVVVVVVVVVVVVVVVVVVVVVVVVVVVVVVVVVVVVVVVVVVVVVVVVVVVVVVVVVVVVVVVVVVVVVVVVVVVV
INSTR: IN12
EXPNO: CRG-2297
USER_: rheinstadter
LOCAL: SCHMALZL
FILE_: 034829
DATE_: 02-Dec-16 23:54:40
TITLE: The effect of a common drug on nanscopic membrane dynamics
TYPE_: tas
COMND: bs qh 0 0 1.2 0.5 dqh 0 0 0 0.1 np 41 mn 250000
POSQE: QH=  -0.0001, QK=   0.0000, QL=   1.2003, EN=   0.5006, UN=meV
CURVE: MONO= auto, ANA= auto
STEPS: EN=   0.1000
PARAM: GONIO= 0
PARAM: DM=   3.34000, DA=   3.35500, KFIX=   1.50010
PARAM: SM= -1, SS=  1, SA= -1, FX=  2
PARAM: ALF1= 120.00, ALF2= 120.00, ALF3= 120.00, ALF4= 120.00
PARAM: BET1= 120.00, BET2= 120.00, BET3= 120.00, BET4= 120.00
PARAM: ETAM=  35.00, ETAA=  35.00
PARAM: AS=   6.28000, BS=   6.28000, CS=   6.28000
PARAM: AA=  90.00000, BB=  90.00000, CC=  90.00000, ETAS=  80.00000
PARAM: AX=  1.000, AY=  0.000, AZ=  0.000
PARAM: BX=  0.000, BY=  0.000, BZ=  1.000
VARIA: SELPOS=in
VARIA: SELSPEED=  15570
VARIA: A1      = -36.32, A2      = -73.15, A3      =  26.36, A4      =  45.83
VARIA: A5      = -38.63, A6      = -77.25, GU      =   1.04, GL      =   0.08
VARIA: A3P     =1269.70, GA      =   0.99, GM      =  -0.11, RA      =  15.38
VARIA: RMV     =  34.00, RMH     =  56.05, TA      =   4.40, TM      =  -1.81
VARIA: GC      =  -0.01, DIA1X   =  62.62, DIA2X   =  88.08, DIA2Z   = 163.80
VARIA: I1      =   0.00, I2      =   0.00, I3      =   0.00, I4      =   0.00
VARIA: I5      =   0.00, I6      =   0.00, I7      =   0.00, I8      =  -0.00
VARIA: IH1     =   0.00, IH2     =   0.00
ZEROS: A1      =  -2.09, A2      =   0.51, A3      =  -5.58, A4      =   0.70
ZEROS: A5      = -89.80, A6      =   0.01, GU      =   0.00, GL      =   0.00
ZEROS: A3P     = -16.29, GA      =   0.00, GM      =   0.00, RA      =   0.00
ZEROS: RMV     =   0.00, RMH     =   0.00, TA      =   0.00, TM      =   0.00
ZEROS: GC      =   0.00, DIA1X   =   0.00, DIA2X   =   0.00, DIA2Z   =   0.00
POLAN: DR HX 5 0 0
POLAN: ON F1 
POLAN: CO MN 200000
POLAN: DR HX 0 5 0
POLAN: ON F1
POLAN: CO MN 200000
POLAN: DR HX 0 0 0.8
POLAN: ON F1 
POLAN: CO MN 200000
PARAM: MN=  250000
PARAM: TT=    303.17, RT=    305.00
PARAM: REACTOR=56.03
FORMT:
DATA_:
  PNT        QH        QK        QL        EN        M1        M2      TIME      CNTS         A2         A3         A4         KI         KF         TT        TRT 
   1      -0.0001    0.0000    1.2003    0.5006   250000      446   297.93      3882      -73.147     26.360     45.830      1.579      1.500    303.174    304.999 
   2      -0.0001    0.0000    1.2003    0.5992   250000      448   289.51      3119      -72.349     26.890     45.560      1.594      1.500    303.174    304.998 
   3      -0.0001    0.0000    1.2003    0.6993   250000      468   288.53      2936      -71.565     27.420     45.280      1.609      1.500    303.173    305.000 
   4      -0.0004    0.0000    1.2003    0.8000   250000      505   294.82      2545      -70.801     27.940     45.000      1.624      1.500    303.175    304.998 
   5      -0.0003    0.0000    1.2003    0.9007   250000      483   297.88      2443      -70.063     28.470     44.720      1.639      1.500    303.174    305.001 
   6       0.0003    0.0000    1.2001    0.9983   250000      521   294.67      2421      -69.369     29.000     44.440      1.653      1.500    303.174    305.001 
   7      -0.0003    0.0000    1.2003    1.1004   250000      599   291.16      2157      -68.665     29.500     44.160      1.668      1.500    303.175    305.000 
   8       0.0002    0.0000    1.2002    1.1981   250000      679   288.96      2088      -68.011     30.020     43.880      1.682      1.500    303.177    304.998 
   9      -0.0000    0.0000    1.2003    1.2990   250000      945   287.56      1997      -67.355     30.520     43.600      1.696      1.500    303.169    305.000 
  10       0.0001    0.0000    1.2000    1.3977   250000     1052   287.08      1818      -66.732     31.020     43.310      1.710      1.500    303.177    304.998 
  11      -0.0003    0.0000    1.2004    1.5005   250000      976   289.54      1748      -66.101     31.520     43.030      1.725      1.500    303.176    305.000 
  12      -0.0002    0.0000    1.2003    1.6004   250000      819   293.55      1694      -65.505     32.020     42.740      1.739      1.500    303.172    305.001 
  13      -0.0001    0.0000    1.2003    1.6985   250000      633   297.19      1675      -64.935     32.510     42.460      1.752      1.500    303.170    304.999 
  14       0.0000    0.0000    1.2002    1.7978   250000      587   299.40      1673      -64.374     33.000     42.170      1.766      1.500    303.169    304.999 
  15      -0.0002    0.0000    1.2003    1.9002   250000      432   297.71      1617      -63.810     33.490     41.880      1.780      1.500    303.173    305.001 
  16      -0.0003    0.0000    1.2004    2.0017   250000      355   295.68      1557      -63.265     33.980     41.590      1.793      1.500    303.176    304.998 
  17      -0.0003    0.0000    1.2004    2.1011   250000      335   294.11      1570      -62.745     34.460     41.300      1.807      1.500    303.173    305.001 
  18      -0.0003    0.0000    1.2004    2.2011   250000      346   292.17      1505      -62.235     34.940     41.010      1.820      1.500    303.173    305.000 
  19      -0.0003    0.0000    1.2005    2.3016   250000      371   290.92      1458      -61.735     35.420     40.720      1.833      1.500    303.174    304.999 
  20       0.0003    0.0000    1.2001    2.3986   250000      337   289.43      1389      -61.263     35.910     40.420      1.846      1.500    303.176    305.000 
  21      -0.0002    0.0000    1.2003    2.5000   250000      379   289.05      1330      -60.782     36.370     40.130      1.859      1.500    303.177    305.000 
  22      -0.0000    0.0000    1.2004    2.5993   250000      409   287.42      1305      -60.322     36.850     39.840      1.872      1.500    303.173    304.998 
  23       0.0000    0.0000    1.2004    2.7004   250000      340   286.43      1393      -59.863     37.330     39.540      1.885      1.500    303.171    304.999 
  24      -0.0003    0.0000    1.2004    2.8012   250000      361   286.23      1283      -59.416     37.790     39.240      1.898      1.500    303.178    304.999 
  25      -0.0000    0.0000    1.2003    2.9008   250000      351   285.67      1291      -58.985     38.270     38.940      1.911      1.500    303.174    304.999 
  26      -0.0002    0.0000    1.2003    3.0008   250000      313   286.64      1221      -58.561     38.730     38.640      1.923      1.500    303.172    304.997 
  27      -0.0004    0.0000    1.2003    3.1016   250000      344   288.42      1242      -58.143     39.190     38.340      1.936      1.500    303.176    304.999 
  28      -0.0000    0.0000    1.2003    3.2008   250000      307   290.93      1240      -57.740     39.670     38.040      1.948      1.500    303.171    305.000 
  29       0.0000    0.0000    1.2004    3.3012   250000      293   293.32      1278      -57.342     40.140     37.740      1.960      1.500    303.175    305.002 
  30      -0.0001    0.0000    1.2004    3.3991   250000      327   295.48      1158      -56.960     40.590     37.440      1.973      1.500    303.172    305.000 
  31      -0.0001    0.0000    1.2001    3.4981   250000      338   297.34      1166      -56.582     41.050     37.130      1.985      1.500    303.175    304.998 
  32       0.0000    0.0000    1.2003    3.6012   250000      300   299.60      1192      -56.197     41.530     36.820      1.997      1.500    303.172    304.999 
  33       0.0000    0.0000    1.2002    3.6979   250000      279   300.78      1114      -55.842     41.980     36.520      2.009      1.500    303.172    305.000 
  34      -0.0003    0.0000    1.2004    3.8009   250000      281   302.81      1147      -55.472     42.440     36.210      2.021      1.500    303.173    305.000 
  35       0.0002    0.0000    1.2004    3.8998   250000      265   304.17      1101      -55.123     42.920     35.900      2.033      1.500    303.173    305.000 
  36      -0.0003    0.0000    1.2003    4.0019   250000      286   305.77      1159      -54.770     43.370     35.580      2.045      1.500    303.176    304.999 
  37      -0.0002    0.0000    1.2003    4.1007   250000      295   307.39      1144      -54.435     43.830     35.270      2.057      1.500    303.171    305.000 
  38      -0.0003    0.0000    1.2005    4.2015   250000      258   310.10      1131      -54.099     44.290     34.960      2.068      1.500    303.176    305.000 
  39       0.0002    0.0000    1.2002    4.2994   250000      265   312.36      1147      -53.779     44.770     34.640      2.080      1.500    303.173    304.999 
  40      -0.0000    0.0000    1.2001    4.3990   250000      243   316.73      1171      -53.458     45.220     34.320      2.091      1.500    303.168    305.000 
  41       0.0001    0.0000    1.2001    4.4987   250000      275   321.54      1175      -53.144     45.690     34.000      2.103      1.500    303.172    304.998 
