# Supplementary material for: Aspirin locally disrupts the liquid-ordered phase
Source: R Soc Open Sci. 2018 Feb 28;5(2):171710. doi: 10.1098/rsos.171710 (PMC5830767; doi:10.1098/rsos.171710)
Supplement: Inelastic Neutron scattering data [file rsos171710supp1.zip › RawData/034830]

RRRRRRRRRRRRRRRRRRRRRRRRRRRRRRRRRRRRRRRRRRRRRRRRRRRRRRRRRRRRRRRRRRRRRRRRRRRRRRRR
  034830       1       0                                                        
ILL TAS data in the new ASCII format follow afte the line VV..V                 
AAAAAAAAAAAAAAAAAAAAAAAAAAAAAAAAAAAAAAAAAAAAAAAAAAAAAAAAAAAAAAAAAAAAAAAAAAAAAAAA
      80                                                                        
IN12  rheinstadter03-Dec-16 03:24:14                                            
VVVVVVVVVVVVVVVVVVVVVVVVVVVVVVVVVVVVVVVVVVVVVVVVVVVVVVVVVVVVVVVVVVVVVVVVVVVVVVVV
INSTR: IN12
EXPNO: CRG-2297
USER_: rheinstadter
LOCAL: SCHMALZL
FILE_: 034830
DATE_: 03-Dec-16 03:24:14
TITLE: The effect of a common drug on nanscopic membrane dynamics
TYPE_: tas
COMND: sc qh 0.55 0 0 0 dqh 0.005 0 0 0 np 201 mn 2000
POSQE: QH=   0.0500, QK=   0.0000, QL=   0.0000, EN=   0.0001, UN=meV
CURVE: MONO= auto, ANA= auto
STEPS: QH=   0.0050
PARAM: GONIO= 0
PARAM: DM=   3.34000, DA=   3.35500, KFIX=   1.50010
PARAM: SM= -1, SS=  1, SA= -1, FX=  2
PARAM: ALF1= 120.00, ALF2= 120.00, ALF3= 120.00, ALF4= 120.00
PARAM: BET1= 120.00, BET2= 120.00, BET3= 120.00, BET4= 120.00
PARAM: ETAM=  35.00, ETAA=  35.00
PARAM: AS=   6.28000, BS=   6.28000, CS=   6.28000
PARAM: AA=  90.00000, BB=  90.00000, CC=  90.00000, ETAS=  80.00000
PARAM: AX=  1.000, AY=  0.000, AZ=  0.000
PARAM: BX=  0.000, BY=  0.000, BZ=  1.000
VARIA: SELPOS=in
VARIA: SELSPEED=  14795
VARIA: A1      = -38.54, A2      = -77.66, A3      =  90.95, A4      =   1.91
VARIA: A5      = -38.63, A6      = -77.25, GU      =   1.04, GL      =   0.08
VARIA: A3P     =1269.70, GA      =   0.99, GM      =  -0.11, RA      =  15.38
VARIA: RMV     =  33.11, RMH     =  58.97, TA      =   4.40, TM      =  -1.81
VARIA: GC      =  -0.01, DIA1X   =  62.62, DIA2X   =  88.08, DIA2Z   = 163.80
VARIA: I1      =   0.00, I2      =   0.00, I3      =   0.00, I4      =   0.00
VARIA: I5      =   0.00, I6      =   0.00, I7      =   0.00, I8      =  -0.00
VARIA: IH1     =   0.00, IH2     =   0.00
ZEROS: A1      =  -2.09, A2      =   0.51, A3      =  -5.58, A4      =   0.70
ZEROS: A5      = -89.80, A6      =   0.01, GU      =   0.00, GL      =   0.00
ZEROS: A3P     = -16.29, GA      =   0.00, GM      =   0.00, RA      =   0.00
ZEROS: RMV     =   0.00, RMH     =   0.00, TA      =   0.00, TM      =   0.00
ZEROS: GC      =   0.00, DIA1X   =   0.00, DIA2X   =   0.00, DIA2Z   =   0.00
POLAN: DR HX 5 0 0
POLAN: ON F1 
POLAN: CO MN 200000
POLAN: DR HX 0 5 0
POLAN: ON F1
POLAN: CO MN 200000
POLAN: DR HX 0 0 0.8
POLAN: ON F1 
POLAN: CO MN 200000
PARAM: MN=    2000
PARAM: TT=    303.17, RT=    305.00
PARAM: REACTOR=55.80
FORMT:
DATA_:
  PNT        QH        QK        QL        EN        M1        M2      TIME      CNTS         A2         A3         A4         KI         KF         TT        TRT 
   1       0.0500    0.0000    0.0000    0.0001     2000       18     2.07    101487      -77.661     90.950      1.910      1.500      1.500    303.172    305.000 
   2       0.0550    0.0000    0.0000    0.0001     2000       14     2.06     99848      -77.661     91.040      2.100      1.500      1.500    303.174    304.999 
   3       0.0597    0.0000    0.0000    0.0001     2000       19     2.05     98872      -77.661     91.150      2.280      1.500      1.500    303.174    304.999 
   4       0.0646    0.0000    0.0000    0.0001     2000       15     2.07     99676      -77.661     91.230      2.470      1.500      1.500    303.169    305.001 
   5       0.0699    0.0000    0.0000    0.0001     2000       17     2.06     98287      -77.661     91.340      2.670      1.500      1.500    303.173    304.998 
   6       0.0748    0.0000    0.0000    0.0001     2000       11     2.08     98957      -77.661     91.430      2.860      1.500      1.500    303.169    304.999 
   7       0.0798    0.0000    0.0000    0.0001     2000       21     2.07     98001      -77.661     91.520      3.050      1.500      1.500    303.171    305.001 
   8       0.0848    0.0000    0.0000    0.0001     2000       10     2.08     97548      -77.661     91.610      3.240      1.500      1.500    303.170    304.999 
   9       0.0900    0.0000    0.0000    0.0001     2000       19     2.06     96302      -77.661     91.710      3.440      1.500      1.500    303.171    305.000 
  10       0.0950    0.0000    0.0000    0.0001     2000       16     2.06     94739      -77.661     91.810      3.630      1.500      1.500    303.170    304.999 
  11       0.0997    0.0000    0.0000    0.0001     2000       24     2.07     92617      -77.661     91.910      3.810      1.500      1.500    303.170    304.999 
  12       0.1047    0.0000    0.0000    0.0001     2000       31     2.06     87958      -77.661     92.000      4.000      1.500      1.500    303.174    305.002 
  13       0.1096    0.0000    0.0000    0.0001     2000       20     2.09     81404      -77.661     92.090      4.190      1.500      1.500    303.168    305.000 
  14       0.1149    0.0000    0.0000    0.0001     2000       16     2.08     65325      -77.661     92.200      4.390      1.500      1.500    303.174    305.000 
  15       0.1201    0.0000    0.0000    0.0001     2000       21     2.07     57107      -77.661     92.290      4.590      1.500      1.500    303.172    305.001 
  16       0.1248    0.0000    0.0000    0.0001     2000       26     2.04     53324      -77.661     92.380      4.770      1.500      1.500    303.172    304.998 
  17       0.1298    0.0000    0.0000    0.0001     2000       24     2.06     52993      -77.661     92.470      4.960      1.500      1.500    303.177    305.000 
  18       0.1347    0.0000    0.0000    0.0001     2000       19     2.04     50256      -77.661     92.570      5.150      1.500      1.500    303.177    305.000 
  19       0.1397    0.0000    0.0000    0.0001     2000       20     2.07     46813      -77.661     92.670      5.340      1.500      1.500    303.169    305.000 
  20       0.1447    0.0000    0.0000    0.0001     2000       26     2.09     43238      -77.661     92.760      5.530      1.500      1.500    303.178    305.000 
  21       0.1496    0.0000   -0.0000    0.0001     2000       24     2.05     38142      -77.661     92.870      5.720      1.500      1.500    303.171    305.001 
  22       0.1548    0.0000    0.0000    0.0001     2000       25     2.06     32997      -77.661     92.950      5.920      1.500      1.500    303.171    304.998 
  23       0.1601    0.0000    0.0000    0.0001     2000       28     2.06     26857      -77.661     93.060      6.120      1.500      1.500    303.176    305.001 
  24       0.1650    0.0000    0.0000    0.0001     2000       18     2.08     21773      -77.661     93.150      6.310      1.500      1.500    303.169    304.998 
  25       0.1697    0.0000    0.0000    0.0001     2000       31     2.10     17187      -77.661     93.240      6.490      1.500      1.500    303.174    305.002 
  26       0.1747    0.0000   -0.0000    0.0001     2000       25     2.10     12694      -77.661     93.350      6.680      1.500      1.500    303.174    305.002 
  27       0.1797    0.0000    0.0000    0.0001     2000       27     2.09      9419      -77.661     93.440      6.870      1.500      1.500    303.175    305.000 
  28       0.1846    0.0000    0.0000    0.0001     2000       32     2.08      7239      -77.661     93.530      7.060      1.500      1.500    303.171    305.000 
  29       0.1899    0.0000    0.0001    0.0001     2000       25     2.07      5554      -77.661     93.620      7.260      1.500      1.500    303.170    304.999 
  30       0.1948    0.0000    0.0000    0.0001     2000       33     2.09      4778      -77.661     93.720      7.450      1.500      1.500    303.173    305.001 
  31       0.1998    0.0000    0.0001    0.0001     2000       35     2.06      4436      -77.661     93.810      7.640      1.500      1.500    303.176    305.002 
  32       0.2050    0.0000    0.0000    0.0001     2000       25     2.08      4365      -77.661     93.920      7.840      1.500      1.500    303.170    304.999 
  33       0.2097    0.0000    0.0000    0.0001     2000       22     2.06      4406      -77.661     94.010      8.020      1.500      1.500    303.170    304.999 
  34       0.2147    0.0000    0.0000    0.0001     2000       28     2.06      4255      -77.661     94.100      8.210      1.500      1.500    303.168    304.997 
  35       0.2199    0.0000   -0.0000    0.0001     2000       31     2.09      4412      -77.661     94.210      8.410      1.500      1.500    303.177    305.000 
  36       0.2248    0.0000    0.0001    0.0001     2000       20     2.07      4311      -77.661     94.290      8.600      1.500      1.500    303.172    305.000 
  37       0.2298    0.0000   -0.0000    0.0001     2000       23     2.05      4305      -77.661     94.400      8.790      1.500      1.500    303.171    304.998 
  38       0.2348    0.0000   -0.0000    0.0001     2000       26     2.08      4207      -77.661     94.500      8.980      1.500      1.500    303.170    305.001 
  39       0.2397    0.0000    0.0000    0.0001     2000       26     2.06      4124      -77.661     94.580      9.170      1.500      1.500    303.176    305.001 
  40       0.2449    0.0000    0.0000    0.0001     2000       23     2.06      3930      -77.661     94.680      9.370      1.500      1.500    303.176    305.001 
  41       0.2499    0.0000    0.0001    0.0001     2000       25     2.07      3952      -77.661     94.770      9.560      1.500      1.500    303.174    304.999 
  42       0.2548    0.0000    0.0000    0.0001     2000       28     2.06      3706      -77.661     94.870      9.750      1.500      1.500    303.176    304.998 
  43       0.2598    0.0000    0.0001    0.0001     2000       40     2.09      3577      -77.661     94.960      9.940      1.500      1.500    303.171    304.998 
  44       0.2647    0.0000    0.0000    0.0001     2000       26     2.07      3750      -77.661     95.060     10.130      1.500      1.500    303.174    305.000 
  45       0.2697    0.0000    0.0000    0.0001     2000       24     2.06      4074      -77.661     95.160     10.320      1.500      1.500    303.175    304.999 
  46       0.2749    0.0000    0.0001    0.0001     2000       32     2.05      4820      -77.661     95.250     10.520      1.500      1.500    303.169    305.001 
  47       0.2801    0.0000    0.0000    0.0001     2000       33     2.07      6225      -77.661     95.360     10.720      1.500      1.500    303.169    304.999 
  48       0.2848    0.0000    0.0001    0.0001     2000       21     2.05      8485      -77.661     95.440     10.900      1.500      1.500    303.172    304.999 
  49       0.2898    0.0000    0.0000    0.0001     2000       22     2.06     11729      -77.661     95.540     11.090      1.500      1.500    303.172    304.999 
  50       0.2947    0.0000    0.0000    0.0001     2000       28     2.08     16340      -77.661     95.640     11.280      1.500      1.500    303.169    305.002 
  51       0.2997    0.0000    0.0000    0.0001     2000       21     2.05     24027      -77.661     95.730     11.470      1.500      1.500    303.174    305.002 
  52       0.3049    0.0000    0.0000    0.0001     2000       27     2.09     35361      -77.661     95.830     11.670      1.500      1.500    303.174    304.998 
  53       0.3101    0.0000    0.0001    0.0001     2000       25     2.06     43766      -77.661     95.920     11.870      1.500      1.500    303.170    304.998 
  54       0.3150    0.0000    0.0001    0.0001     2000       28     2.08     51169      -77.661     96.020     12.060      1.500      1.500    303.169    304.998 
  55       0.3197    0.0000    0.0000    0.0001     2000       13     2.09     55807      -77.661     96.120     12.240      1.500      1.500    303.172    305.001 
  56       0.3249    0.0000    0.0001    0.0001     2000       25     2.07     58174      -77.661     96.210     12.440      1.500      1.500    303.172    305.001 
  57       0.3298    0.0000    0.0000    0.0001     2000       24     2.07     60003      -77.661     96.310     12.630      1.500      1.500    303.173    305.002 
  58       0.3348    0.0000    0.0001    0.0001     2000       32     2.08     62045      -77.661     96.400     12.820      1.500      1.500    303.175    304.999 
  59       0.3397    0.0000   -0.0000    0.0001     2000       29     2.07     61465      -77.661     96.510     13.010      1.500      1.500    303.176    305.001 
  60       0.3447    0.0000   -0.0000    0.0001     2000       34     2.08     60717      -77.661     96.610     13.200      1.500      1.500    303.170    305.000 
  61       0.3499    0.0000    0.0001    0.0001     2000       27     2.11     60570      -77.661     96.690     13.400      1.500      1.500    303.172    304.999 
  62       0.3548    0.0000   -0.0000    0.0001     2000       28     2.08     56765      -77.661     96.800     13.590      1.500      1.500    303.172    304.998 
  63       0.3600    0.0000    0.0000    0.0001     2000       31     2.07     52073      -77.661     96.890     13.790      1.500      1.500    303.171    305.001 
  64       0.3647    0.0000    0.0001    0.0001     2000       26     2.09     48057      -77.661     96.980     13.970      1.500      1.500    303.171    305.001 
  65       0.3699    0.0000    0.0001    0.0001     2000       29     2.09     42728      -77.661     97.080     14.170      1.500      1.500    303.170    305.000 
  66       0.3748    0.0000    0.0001    0.0001     2000       30     2.05     35594      -77.661     97.170     14.360      1.500      1.500    303.170    304.997 
  67       0.3797    0.0000   -0.0000    0.0001     2000       32     2.08     29153      -77.661     97.280     14.550      1.500      1.500    303.173    304.997 
  68       0.3847    0.0000    0.0000    0.0001     2000       32     2.06     22331      -77.661     97.370     14.740      1.500      1.500    303.175    305.002 
  69       0.3899    0.0000    0.0001    0.0001     2000       34     2.09     16958      -77.661     97.460     14.940      1.500      1.500    303.167    305.000 
  70       0.3948    0.0000    0.0001    0.0001     2000       38     2.09     11678      -77.661     97.560     15.130      1.500      1.500    303.169    305.000 
  71       0.4000    0.0000    0.0001    0.0001     2000       24     2.04      7669      -77.661     97.660     15.330      1.500      1.500    303.171    304.996 
  72       0.4049    0.0000    0.0001    0.0001     2000       32     2.08      4813      -77.661     97.750     15.520      1.500      1.500    303.171    304.996 
  73       0.4098    0.0000    0.0001    0.0001     2000       27     2.06      3100      -77.661     97.850     15.710      1.500      1.500    303.172    305.002 
  74       0.4147    0.0000    0.0000    0.0001     2000       17     2.05      2340      -77.661     97.950     15.900      1.500      1.500    303.169    305.000 
  75       0.4197    0.0000    0.0001    0.0001     2000       26     2.06      1965      -77.661     98.040     16.090      1.500      1.500    303.170    305.000 
  76       0.4249    0.0000    0.0001    0.0001     2000       29     2.08      1776      -77.661     98.140     16.290      1.500      1.500    303.176    305.001 
  77       0.4300    0.0000    0.0001    0.0001     2000       29     2.08      1743      -77.661     98.230     16.490      1.500      1.500    303.172    305.003 
  78       0.4347    0.0000    0.0001    0.0001     2000       27     2.07      1705      -77.661     98.330     16.670      1.500      1.500    303.177    304.998 
  79       0.4399    0.0000    0.0001    0.0001     2000       34     2.07      1715      -77.661     98.430     16.870      1.500      1.500    303.171    305.000 
  80       0.4448    0.0000    0.0001    0.0001     2000       23     2.05      1696      -77.661     98.520     17.060      1.500      1.500    303.171    305.000 
  81       0.4497    0.0000    0.0001    0.0001     2000       32     2.07      1684      -77.661     98.620     17.250      1.500      1.500    303.174    304.999 
  82       0.4549    0.0000    0.0001    0.0001     2000       28     2.07      1625      -77.661     98.720     17.450      1.500      1.500    303.171    304.999 
  83       0.4598    0.0000    0.0001    0.0001     2000       22     2.06      1596      -77.661     98.810     17.640      1.500      1.500    303.174    305.000 
  84       0.4647    0.0000    0.0001    0.0001     2000       17     2.05      1476      -77.661     98.910     17.830      1.500      1.500    303.170    305.000 
  85       0.4699    0.0000   -0.0000    0.0001     2000       24     2.09      1670      -77.661     99.020     18.030      1.500      1.500    303.172    304.999 
  86       0.4750    0.0000    0.0001    0.0001     2000       23     2.06      1522      -77.661     99.110     18.230      1.500      1.500    303.172    304.999 
  87       0.4800    0.0000    0.0001    0.0001     2000       21     2.09      1552      -77.661     99.200     18.420      1.500      1.500    303.174    304.999 
  88       0.4849    0.0000    0.0001    0.0001     2000       39     2.08      1551      -77.661     99.300     18.610      1.500      1.500    303.174    304.999 
  89       0.4898    0.0000    0.0000    0.0001     2000       26     2.07      1451      -77.661     99.400     18.800      1.500      1.500    303.173    304.999 
  90       0.4947    0.0000    0.0001    0.0001     2000       28     2.06      1464      -77.661     99.490     18.990      1.500      1.500    303.171    305.000 
  91       0.4998    0.0000    0.0001    0.0001     2000       28     2.08      1529      -77.661     99.590     19.190      1.500      1.500    303.170    304.999 
  92       0.5047    0.0000    0.0000    0.0001     2000       22     2.07      1503      -77.661     99.690     19.380      1.500      1.500    303.168    305.002 
  93       0.5101    0.0000    0.0002    0.0001     2000       30     2.08      1577      -77.661     99.780     19.590      1.500      1.500    303.171    305.001 
  94       0.5148    0.0000    0.0001    0.0001     2000       33     2.08      1746      -77.661     99.880     19.770      1.500      1.500    303.173    305.003 
  95       0.5197    0.0000    0.0000    0.0001     2000       29     2.04      1842      -77.661     99.980     19.960      1.500      1.500    303.173    305.003 
  96       0.5248    0.0000    0.0001    0.0001     2000       28     2.04      2182      -77.661    100.070     20.160      1.500      1.500    303.172    304.998 
  97       0.5297    0.0000    0.0001    0.0001     2000       28     2.05      2408      -77.661    100.170     20.350      1.500      1.500    303.173    305.001 
  98       0.5349    0.0000    0.0001    0.0001     2000       31     2.06      2622      -77.661    100.270     20.550      1.500      1.500    303.176    305.001 
  99       0.5398    0.0000    0.0000    0.0001     2000       19     2.07      2888      -77.661    100.370     20.740      1.500      1.500    303.166    304.999 
 100       0.5447    0.0000    0.0001    0.0001     2000       24     2.04      2935      -77.661    100.460     20.930      1.500      1.500    303.170    304.999 
 101       0.5498    0.0000   -0.0000    0.0001     2000       27     2.04      3063      -77.661    100.570     21.130      1.500      1.500    303.173    304.999 
 102       0.5550    0.0000   -0.0000    0.0001     2000       32     2.06      3124      -77.661    100.670     21.330      1.500      1.500    303.173    304.999 
 103       0.5598    0.0000    0.0001    0.0001     2000       28     2.07      3093      -77.661    100.750     21.520      1.500      1.500    303.174    305.000 
 104       0.5647    0.0000    0.0001    0.0001     2000       28     2.05      3008      -77.661    100.850     21.710      1.500      1.500    303.167    305.002 
 105       0.5699    0.0000    0.0001    0.0001     2000       28     2.09      3020      -77.661    100.950     21.910      1.500      1.500    303.171    305.001 
 106       0.5747    0.0000    0.0000    0.0001     2000       21     2.07      2859      -77.661    101.050     22.100      1.500      1.500    303.171    305.000 
 107       0.5799    0.0000    0.0001    0.0001     2000       35     2.04      2618      -77.661    101.140     22.300      1.500      1.500    303.172    304.999 
 108       0.5850    0.0000    0.0001    0.0001     2000       24     2.07      2620      -77.661    101.240     22.500      1.500      1.500    303.172    305.000 
 109       0.5901    0.0000    0.0000    0.0001     2000       17     2.07      2257      -77.661    101.350     22.700      1.500      1.500    303.173    305.000 
 110       0.5948    0.0000    0.0000    0.0001     2000       26     2.03      2122      -77.661    101.440     22.880      1.500      1.500    303.172    304.998 
 111       0.5999    0.0000    0.0001    0.0001     2000       22     2.05      1923      -77.661    101.530     23.080      1.500      1.500    303.172    304.998 
 112       0.6048    0.0000    0.0001    0.0001     2000       19     2.06      1835      -77.661    101.630     23.270      1.500      1.500    303.174    304.998 
 113       0.6099    0.0000    0.0001    0.0001     2000       32     2.08      1626      -77.661    101.730     23.470      1.500      1.500    303.170    304.999 
 114       0.6148    0.0000    0.0000    0.0001     2000       31     2.06      1651      -77.661    101.830     23.660      1.500      1.500    303.173    305.002 
 115       0.6199    0.0000    0.0001    0.0001     2000       28     2.08      1583      -77.661    101.920     23.860      1.500      1.500    303.171    304.998 
 116       0.6250    0.0000    0.0001    0.0001     2000       21     2.05      1627      -77.661    102.020     24.060      1.500      1.500    303.171    304.998 
 117       0.6301    0.0000    0.0000    0.0001     2000       24     2.08      1672      -77.661    102.130     24.260      1.500      1.500    303.171    305.001 
 118       0.6347    0.0000    0.0000    0.0001     2000       25     2.04      1874      -77.661    102.220     24.440      1.500      1.500    303.171    305.001 
 119       0.6398    0.0000    0.0001    0.0001     2000       28     2.06      2059      -77.661    102.310     24.640      1.500      1.500    303.170    305.001 
 120       0.6447    0.0000    0.0001    0.0001     2000       20     2.08      2164      -77.661    102.410     24.830      1.500      1.500    303.172    305.000 
 121       0.6498    0.0000    0.0001    0.0001     2000       26     2.04      2334      -77.661    102.510     25.030      1.500      1.500    303.173    304.999 
 122       0.6549    0.0000   -0.0000    0.0001     2000       30     2.07      2455      -77.661    102.620     25.230      1.500      1.500    303.175    305.001 
 123       0.6598    0.0000    0.0000    0.0001     2000       28     2.06      2640      -77.661    102.710     25.420      1.500      1.500    303.167    304.999 
 124       0.6651    0.0000    0.0002    0.0001     2000       27     2.05      2542      -77.661    102.800     25.630      1.500      1.500    303.171    305.000 
 125       0.6697    0.0000    0.0001    0.0001     2000       36     2.07      2477      -77.661    102.900     25.810      1.500      1.500    303.172    304.998 
 126       0.6748    0.0000    0.0001    0.0001     2000       25     2.09      2625      -77.661    103.000     26.010      1.500      1.500    303.175    304.999 
 127       0.6799    0.0000    0.0001    0.0001     2000       34     2.07      2368      -77.661    103.100     26.210      1.500      1.500    303.175    304.999 
 128       0.6848    0.0000    0.0000    0.0001     2000       35     2.06      2293      -77.661    103.200     26.400      1.500      1.500    303.169    305.002 
 129       0.6898    0.0000    0.0001    0.0001     2000       24     2.04      2148      -77.661    103.290     26.600      1.500      1.500    303.171    304.999 
 130       0.6947    0.0000    0.0001    0.0001     2000       25     2.04      2148      -77.661    103.390     26.790      1.500      1.500    303.173    304.998 
 131       0.6998    0.0000    0.0001    0.0001     2000       23     2.06      1940      -77.661    103.490     26.990      1.500      1.500    303.171    305.000 
 132       0.7051    0.0000    0.0001    0.0001     2000       37     2.05      1739      -77.661    103.590     27.200      1.500      1.500    303.170    305.000 
 133       0.7097    0.0000   -0.0001    0.0001     2000       31     2.07      1655      -77.661    103.700     27.380      1.500      1.500    303.174    305.001 
 134       0.7148    0.0000    0.0000    0.0001     2000       25     2.06      1476      -77.661    103.790     27.580      1.500      1.500    303.171    304.998 
 135       0.7199    0.0000    0.0001    0.0001     2000       26     2.07      1462      -77.661    103.880     27.780      1.500      1.500    303.171    304.998 
 136       0.7247    0.0000   -0.0000    0.0001     2000       19     2.07      1427      -77.661    103.990     27.970      1.500      1.500    303.171    304.998 
 137       0.7298    0.0000    0.0001    0.0001     2000       17     2.07      1527      -77.661    104.080     28.170      1.500      1.500    303.171    304.999 
 138       0.7348    0.0000    0.0001    0.0001     2000       25     2.07      1498      -77.661    104.180     28.370      1.500      1.500    303.169    305.001 
 139       0.7399    0.0000    0.0001    0.0001     2000       39     2.06      1626      -77.661    104.280     28.570      1.500      1.500    303.174    305.000 
 140       0.7447    0.0000    0.0000    0.0001     2000       22     2.04      1620      -77.661    104.380     28.760      1.500      1.500    303.174    304.999 
 141       0.7498    0.0000    0.0000    0.0001     2000       17     2.07      1866      -77.661    104.480     28.960      1.500      1.500    303.172    305.001 
 142       0.7549    0.0000    0.0001    0.0001     2000       32     2.07      1973      -77.661    104.570     29.160      1.500      1.500    303.174    304.999 
 143       0.7597    0.0000    0.0001    0.0001     2000       20     2.09      2013      -77.661    104.670     29.350      1.500      1.500    303.174    304.999 
 144       0.7647    0.0000    0.0001    0.0001     2000       23     2.06      2146      -77.661    104.770     29.550      1.500      1.500    303.174    305.001 
 145       0.7698    0.0000    0.0001    0.0001     2000       32     2.04      2086      -77.661    104.870     29.750      1.500      1.500    303.170    304.998 
 146       0.7749    0.0000    0.0001    0.0001     2000       28     2.07      2237      -77.661    104.970     29.950      1.500      1.500    303.174    305.000 
 147       0.7799    0.0000    0.0001    0.0001     2000       22     2.06      2228      -77.661    105.070     30.150      1.500      1.500    303.171    305.001 
 148       0.7847    0.0000   -0.0001    0.0001     2000       25     2.06      2213      -77.661    105.180     30.340      1.500      1.500    303.172    305.001 
 149       0.7898    0.0000    0.0000    0.0001     2000       26     2.04      2124      -77.661    105.270     30.540      1.500      1.500    303.175    305.000 
 150       0.7948    0.0000    0.0002    0.0001     2000       28     2.07      2046      -77.661    105.360     30.740      1.500      1.500    303.175    305.000 
 151       0.7999    0.0000    0.0002    0.0001     2000       32     2.05      2020      -77.661    105.460     30.940      1.500      1.500    303.172    305.001 
 152       0.8049    0.0000    0.0002    0.0001     2000       19     2.08      1816      -77.661    105.560     31.140      1.500      1.500    303.175    305.001 
 153       0.8097    0.0000   -0.0001    0.0001     2000       19     2.09      1742      -77.661    105.670     31.330      1.500      1.500    303.174    304.999 
 154       0.8147    0.0000    0.0001    0.0001     2000       22     2.07      1563      -77.661    105.760     31.530      1.500      1.500    303.173    305.001 
 155       0.8198    0.0000   -0.0001    0.0001     2000       19     2.05      1489      -77.661    105.870     31.730      1.500      1.500    303.172    304.998 
 156       0.8248    0.0000    0.0001    0.0001     2000       22     2.08      1296      -77.661    105.960     31.930      1.500      1.500    303.172    305.001 
 157       0.8298    0.0000    0.0001    0.0001     2000       29     2.07      1217      -77.661    106.060     32.130      1.500      1.500    303.173    304.999 
 158       0.8348    0.0000   -0.0001    0.0001     2000       31     2.08      1164      -77.661    106.170     32.330      1.500      1.500    303.171    304.998 
 159       0.8399    0.0000   -0.0001    0.0001     2000       33     2.06      1114      -77.661    106.270     32.530      1.500      1.500    303.171    304.998 
 160       0.8449    0.0000    0.0001    0.0001     2000       32     2.06      1086      -77.661    106.360     32.730      1.500      1.500    303.175    305.000 
 161       0.8499    0.0000    0.0001    0.0001     2000       32     2.08      1097      -77.661    106.460     32.930      1.500      1.500    303.172    305.000 
 162       0.8547    0.0000   -0.0001    0.0001     2000       25     2.09      1128      -77.661    106.570     33.120      1.500      1.500    303.173    304.998 
 163       0.8597    0.0000    0.0000    0.0001     2000       28     2.06      1049      -77.661    106.660     33.320      1.500      1.500    303.167    305.000 
 164       0.8647    0.0000    0.0000    0.0001     2000       21     2.06      1065      -77.661    106.760     33.520      1.500      1.500    303.172    305.000 
 165       0.8697    0.0000   -0.0001    0.0001     2000       25     2.08      1104      -77.661    106.870     33.720      1.500      1.500    303.166    305.000 
 166       0.8750    0.0000   -0.0001    0.0001     2000       26     2.07      1111      -77.661    106.970     33.930      1.500      1.500    303.173    305.001 
 167       0.8797    0.0000    0.0000    0.0001     2000       19     2.05      1091      -77.661    107.060     34.120      1.500      1.500    303.174    305.000 
 168       0.8847    0.0000    0.0000    0.0001     2000       27     2.08      1110      -77.661    107.160     34.320      1.500      1.500    303.174    305.000 
 169       0.8897    0.0000   -0.0001    0.0001     2000       26     2.08      1052      -77.661    107.270     34.520      1.500      1.500    303.170    305.000 
 170       0.8947    0.0000   -0.0001    0.0001     2000       24     2.05      1069      -77.661    107.370     34.720      1.500      1.500    303.171    305.001 
 171       0.8997    0.0000    0.0000    0.0001     2000       30     2.05      1054      -77.661    107.460     34.920      1.500      1.500    303.172    304.998 
 172       0.9047    0.0000    0.0000    0.0001     2000       37     2.07      1120      -77.661    107.560     35.120      1.500      1.500    303.171    305.001 
 173       0.9097    0.0000   -0.0001    0.0001     2000       24     2.05       985      -77.661    107.670     35.320      1.500      1.500    303.173    305.001 
 174       0.9147    0.0000    0.0000    0.0001     2000       24     2.06      1038      -77.661    107.760     35.520      1.500      1.500    303.172    305.000 
 175       0.9199    0.0000    0.0001    0.0001     2000       38     2.06       919      -77.661    107.860     35.730      1.500      1.500    303.167    304.998 
 176       0.9249    0.0000   -0.0001    0.0001     2000       26     2.07       991      -77.661    107.970     35.930      1.500      1.500    303.173    304.999 
 177       0.9299    0.0000   -0.0001    0.0001     2000       28     2.08       976      -77.661    108.070     36.130      1.500      1.500    303.173    304.999 
 178       0.9349    0.0000    0.0001    0.0001     2000       26     2.09      1016      -77.661    108.160     36.330      1.500      1.500    303.174    305.000 
 179       0.9398    0.0000   -0.0001    0.0001     2000       27     2.06       950      -77.661    108.270     36.530      1.500      1.500    303.177    304.997 
 180       0.9448    0.0000    0.0001    0.0001     2000       32     2.08      1013      -77.661    108.360     36.730      1.500      1.500    303.167    304.999 
 181       0.9498    0.0000   -0.0001    0.0001     2000       25     2.07       922      -77.661    108.470     36.930      1.500      1.500    303.172    304.999 
 182       0.9547    0.0000    0.0001    0.0001     2000       36     2.08       917      -77.661    108.560     37.130      1.500      1.500    303.173    305.000 
 183       0.9599    0.0000    0.0000    0.0001     2000       29     2.04       969      -77.661    108.670     37.340      1.500      1.500    303.172    305.000 
 184       0.9649    0.0000    0.0002    0.0001     2000       37     2.06      1006      -77.661    108.760     37.540      1.500      1.500    303.172    304.998 
 185       0.9698    0.0000    0.0000    0.0001     2000       31     2.07      1002      -77.661    108.870     37.740      1.500      1.500    303.175    304.998 
 186       0.9748    0.0000    0.0000    0.0001     2000       42     2.08       960      -77.661    108.970     37.940      1.500      1.500    303.175    304.998 
 187       0.9797    0.0000    0.0000    0.0001     2000       27     2.06      1001      -77.661    109.070     38.140      1.500      1.500    303.171    305.000 
 188       0.9849    0.0000   -0.0001    0.0001     2000       27     2.05       970      -77.661    109.180     38.350      1.500      1.500    303.169    304.998 
 189       0.9899    0.0000    0.0001    0.0001     2000       29     2.09      1032      -77.661    109.270     38.550      1.500      1.500    303.176    305.000 
 190       0.9948    0.0000   -0.0001    0.0001     2000       29     2.05       998      -77.661    109.380     38.750      1.500      1.500    303.172    304.998 
 191       0.9998    0.0000    0.0001    0.0001     2000       25     2.09      1035      -77.661    109.470     38.950      1.500      1.500    303.173    304.999 
 192       1.0049    0.0000    0.0000    0.0001     2000       27     2.06      1000      -77.661    109.580     39.160      1.500      1.500    303.174    305.000 
 193       1.0099    0.0000    0.0002    0.0001     2000       22     2.08       970      -77.661    109.670     39.360      1.500      1.500    303.174    305.000 
 194       1.0148    0.0000    0.0000    0.0001     2000       29     2.08       963      -77.661    109.780     39.560      1.500      1.500    303.170    304.999 
 195       1.0197    0.0000    0.0000    0.0001     2000       29     2.07       983      -77.661    109.880     39.760      1.500      1.500    303.170    304.999 
 196       1.0249    0.0000   -0.0001    0.0001     2000       24     2.05       910      -77.661    109.990     39.970      1.500      1.500    303.171    305.001 
 197       1.0298    0.0000    0.0001    0.0001     2000       24     2.04       977      -77.661    110.080     40.170      1.500      1.500    303.174    304.999 
 198       1.0347    0.0000    0.0001    0.0001     2000       22     2.06       946      -77.661    110.180     40.370      1.500      1.500    303.173    305.000 
 199       1.0399    0.0000    0.0000    0.0001     2000       34     2.08       879      -77.661    110.290     40.580      1.500      1.500    303.166    305.000 
 200       1.0448    0.0000   -0.0002    0.0001     2000       25     2.06       890      -77.661    110.400     40.780      1.500      1.500    303.169    304.998 
 201       1.0499    0.0000    0.0001    0.0001     2000       23     2.06       841      -77.661    110.490     40.990      1.500      1.500    303.171    305.001 
