# Supplementary material for: Aspirin locally disrupts the liquid-ordered phase
Source: R Soc Open Sci. 2018 Feb 28;5(2):171710. doi: 10.1098/rsos.171710 (PMC5830767; doi:10.1098/rsos.171710)
Supplement: Inelastic Neutron scattering data [file rsos171710supp1.zip › RawData/034831]

RRRRRRRRRRRRRRRRRRRRRRRRRRRRRRRRRRRRRRRRRRRRRRRRRRRRRRRRRRRRRRRRRRRRRRRRRRRRRRRR
  034831       1       0                                                        
ILL TAS data in the new ASCII format follow afte the line VV..V                 
AAAAAAAAAAAAAAAAAAAAAAAAAAAAAAAAAAAAAAAAAAAAAAAAAAAAAAAAAAAAAAAAAAAAAAAAAAAAAAAA
      80                                                                        
IN12  rheinstadter03-Dec-16 03:41:27                                            
VVVVVVVVVVVVVVVVVVVVVVVVVVVVVVVVVVVVVVVVVVVVVVVVVVVVVVVVVVVVVVVVVVVVVVVVVVVVVVVV
INSTR: IN12
EXPNO: CRG-2297
USER_: rheinstadter
LOCAL: SCHMALZL
FILE_: 034831
DATE_: 03-Dec-16 03:41:27
TITLE: The effect of a common drug on nanscopic membrane dynamics
TYPE_: tas
COMND: bs qh 0 0 1.7 -2 dqh 0 0 0 0.1 np 67 mn 20000
POSQE: QH=   0.0005, QK=   0.0000, QL=   1.7001, EN=  -2.0005, UN=meV
CURVE: MONO= auto, ANA= auto
STEPS: EN=   0.1000
PARAM: GONIO= 0
PARAM: DM=   3.34000, DA=   3.35500, KFIX=   1.50010
PARAM: SM= -1, SS=  1, SA= -1, FX=  2
PARAM: ALF1= 120.00, ALF2= 120.00, ALF3= 120.00, ALF4= 120.00
PARAM: BET1= 120.00, BET2= 120.00, BET3= 120.00, BET4= 120.00
PARAM: ETAM=  35.00, ETAA=  35.00
PARAM: AS=   6.28000, BS=   6.28000, CS=   6.28000
PARAM: AA=  90.00000, BB=  90.00000, CC=  90.00000, ETAS=  80.00000
PARAM: AX=  1.000, AY=  0.000, AZ=  0.000
PARAM: BX=  0.000, BY=  0.000, BZ=  1.000
VARIA: SELPOS=in
VARIA: SELSPEED=  11180
VARIA: A1      = -55.70, A2      =-112.16, A3      =  30.01, A4      =  79.12
VARIA: A5      = -38.63, A6      = -77.25, GU      =   1.04, GL      =   0.08
VARIA: A3P     =1269.70, GA      =   1.01, GM      =  -0.11, RA      =  15.38
VARIA: RMV     =  28.99, RMH     =  78.11, TA      =   4.40, TM      =  -1.81
VARIA: GC      =  -0.01, DIA1X   =  62.62, DIA2X   =  88.08, DIA2Z   = 163.80
VARIA: I1      =   0.00, I2      =   0.00, I3      =   0.00, I4      =   0.00
VARIA: I5      =   0.00, I6      =   0.00, I7      =   0.00, I8      =  -0.00
VARIA: IH1     =   0.00, IH2     =   0.00
ZEROS: A1      =  -2.09, A2      =   0.51, A3      =  -5.58, A4      =   0.70
ZEROS: A5      = -89.80, A6      =   0.01, GU      =   0.00, GL      =   0.00
ZEROS: A3P     = -16.29, GA      =   0.00, GM      =   0.00, RA      =   0.00
ZEROS: RMV     =   0.00, RMH     =   0.00, TA      =   0.00, TM      =   0.00
ZEROS: GC      =   0.00, DIA1X   =   0.00, DIA2X   =   0.00, DIA2Z   =   0.00
POLAN: DR HX 5 0 0
POLAN: ON F1 
POLAN: CO MN 200000
POLAN: DR HX 0 5 0
POLAN: ON F1
POLAN: CO MN 200000
POLAN: DR HX 0 0 0.8
POLAN: ON F1 
POLAN: CO MN 200000
PARAM: MN=   20000
PARAM: TT=    303.17, RT=    305.00
PARAM: REACTOR=55.88
FORMT:
DATA_:
  PNT        QH        QK        QL        EN        M1        M2      TIME      CNTS         A2         A3         A4         KI         KF         TT        TRT 
   1       0.0005    0.0000    1.7001   -2.0005    20000       21    23.38        99     -112.162     30.010     79.120      1.133      1.500    303.167    305.000 
   2      -0.0002    0.0000    1.7001   -1.9005    20000       10    22.35       100     -109.108     30.200     78.510      1.155      1.500    303.174    305.002 
   3       0.0001    0.0000    1.7001   -1.8004    20000        8    21.28        93     -106.316     30.420     77.910      1.175      1.500    303.171    305.000 
   4      -0.0003    0.0000    1.7000   -1.7005    20000        7    20.46       136     -103.752     30.620     77.330      1.196      1.500    303.173    304.999 
   5      -0.0006    0.0000    1.7004   -1.6002    20000        9    20.15       122     -101.374     30.840     76.780      1.216      1.500    303.176    304.999 
   6      -0.0005    0.0000    1.7002   -1.5006    20000       12    20.81       142      -99.176     31.060     76.220      1.235      1.500    303.175    305.000 
   7      -0.0002    0.0000    1.7002   -1.4008    20000        5    20.24       141      -97.123     31.290     75.680      1.255      1.500    303.173    305.000 
   8      -0.0005    0.0000    1.7003   -1.3011    20000       10    20.00       148      -95.203     31.510     75.160      1.274      1.500    303.170    305.001 
   9      -0.0003    0.0000    1.7001   -1.2003    20000       12    20.48       135      -93.377     31.740     74.630      1.293      1.500    303.174    305.001 
  10      -0.0001    0.0000    1.7000   -1.1005    20000        4    20.16       174      -91.676     31.970     74.120      1.311      1.500    303.175    304.999 
  11      -0.0003    0.0000    1.7002   -0.9999    20000        6    20.22       188      -90.056     32.200     73.630      1.330      1.500    303.171    305.001 
  12      -0.0003    0.0000    1.7003   -0.9011    20000       10    22.12       170      -88.549     32.430     73.150      1.347      1.500    303.176    305.000 
  13      -0.0003    0.0000    1.7003   -0.8013    20000       10    22.12       219      -87.105     32.660     72.670      1.365      1.500    303.171    305.000 
  14      -0.0004    0.0000    1.7002   -0.7001    20000        9    21.59       269      -85.713     32.890     72.190      1.383      1.500    303.170    305.000 
  15      -0.0005    0.0000    1.7002   -0.6007    20000       12    21.36       287      -84.411     33.120     71.730      1.400      1.500    303.173    305.000 
  16      -0.0001    0.0000    1.7001   -0.5013    20000        9    21.13       321      -83.168     33.360     71.270      1.417      1.500    303.177    305.001 
  17      -0.0002    0.0000    1.7001   -0.4015    20000       35    21.14       467      -81.975     33.590     70.820      1.434      1.500    303.171    305.001 
  18      -0.0005    0.0000    1.7003   -0.3003    20000      168    21.02       512      -80.819     33.820     70.380      1.451      1.500    303.171    304.998 
  19      -0.0003    0.0000    1.7002   -0.2006    20000      287    20.93      1023      -79.728     34.060     69.940      1.467      1.500    303.173    304.997 
  20      -0.0005    0.0000    1.7003   -0.1002    20000      195    20.89      3376      -78.673     34.290     69.510      1.484      1.500    303.172    304.996 
  21      -0.0003    0.0000    1.7003   -0.0010    20000      149    20.76      7272      -77.672     34.530     69.090      1.500      1.500    303.172    304.999 
  22      -0.0005    0.0000    1.7004    0.0995    20000       86    20.54      3276      -76.696     34.760     68.670      1.516      1.500    303.172    305.000 
  23      -0.0002    0.0000    1.7002    0.1985    20000       43    21.04      1107      -75.772     35.000     68.250      1.532      1.500    303.173    304.999 
  24      -0.0006    0.0000    1.7004    0.3005    20000       23    22.91       548      -74.853     35.230     67.840      1.548      1.500    303.173    305.001 
  25      -0.0004    0.0000    1.7003    0.4008    20000       31    24.36       454      -73.983     35.470     67.430      1.563      1.500    303.174    304.997 
  26      -0.0005    0.0000    1.7003    0.5002    20000       35    23.84       369      -73.150     35.700     67.030      1.579      1.500    303.170    304.999 
  27      -0.0003    0.0000    1.7003    0.5989    20000       32    23.20       317      -72.351     35.940     66.640      1.594      1.500    303.169    304.997 
  28      -0.0004    0.0000    1.7002    0.6993    20000       36    23.09       316      -71.565     36.170     66.240      1.609      1.500    303.172    304.999 
  29      -0.0002    0.0000    1.7004    0.7998    20000       39    23.52       259      -70.803     36.420     65.860      1.624      1.500    303.176    305.001 
  30      -0.0000    0.0000    1.7004    0.9007    20000       33    23.77       264      -70.063     36.660     65.470      1.639      1.500    303.173    304.999 
  31      -0.0003    0.0000    1.7002    0.9986    20000       48    23.63       244      -69.367     36.880     65.090      1.653      1.500    303.172    305.000 
  32       0.0000    0.0000    1.7003    1.1001    20000       33    23.29       231      -68.667     37.130     64.710      1.668      1.500    303.168    305.000 
  33      -0.0003    0.0000    1.7003    1.1984    20000       48    23.07       208      -68.009     37.350     64.340      1.682      1.500    303.171    304.999 
  34       0.0001    0.0000    1.7002    1.2996    20000       73    22.95       217      -67.352     37.600     63.960      1.696      1.500    303.174    305.000 
  35      -0.0003    0.0000    1.7003    1.3986    20000       60    22.93       196      -66.726     37.820     63.600      1.710      1.500    303.177    305.000 
  36      -0.0005    0.0000    1.7003    1.5002    20000       49    23.13       225      -66.103     38.050     63.230      1.725      1.500    303.175    305.001 
  37      -0.0004    0.0000    1.7004    1.6004    20000       40    23.52       181      -65.505     38.290     62.870      1.739      1.500    303.166    305.001 
  38      -0.0004    0.0000    1.7003    1.6988    20000       33    23.73       197      -64.933     38.520     62.510      1.752      1.500    303.170    304.999 
  39       0.0002    0.0000    1.7001    1.7978    20000       24    23.89       174      -64.374     38.770     62.150      1.766      1.500    303.169    304.998 
  40      -0.0005    0.0000    1.7005    1.9002    20000       31    23.80       164      -63.810     38.990     61.800      1.780      1.500    303.177    304.999 
  41      -0.0002    0.0000    1.7004    2.0021    20000       23    23.61       145      -63.263     39.240     61.440      1.793      1.500    303.170    305.000 
  42      -0.0005    0.0000    1.7003    2.1011    20000       27    23.50       174      -62.745     39.460     61.090      1.807      1.500    303.170    304.999 
  43      -0.0006    0.0000    1.7005    2.2007    20000       27    23.38       154      -62.237     39.690     60.750      1.820      1.500    303.174    305.001 
  44      -0.0001    0.0000    1.7004    2.3004    20000       25    23.32       156      -61.741     39.940     60.400      1.833      1.500    303.169    305.001 
  45      -0.0004    0.0000    1.7004    2.3998    20000       27    23.20       153      -61.257     40.160     60.060      1.846      1.500    303.170    305.002 
  46       0.0001    0.0000    1.7002    2.5000    20000       20    23.15       129      -60.782     40.410     59.710      1.859      1.500    303.170    305.000 
  47      -0.0003    0.0000    1.7004    2.5993    20000       28    23.01       163      -60.322     40.630     59.380      1.872      1.500    303.169    304.997 
  48      -0.0005    0.0000    1.7004    2.7004    20000       30    22.96       155      -59.863     40.860     59.040      1.885      1.500    303.172    304.999 
  49      -0.0001    0.0000    1.7004    2.8012    20000       24    22.88       176      -59.416     41.110     58.700      1.898      1.500    303.171    304.999 
  50      -0.0004    0.0000    1.7004    2.9004    20000       17    22.89       178      -58.987     41.330     58.370      1.911      1.500    303.175    304.997 
  51      -0.0002    0.0000    1.7000    2.9976    20000       29    22.93       171      -58.575     41.560     58.030      1.923      1.500    303.171    304.999 
  52      -0.0004    0.0000    1.7004    3.1021    20000       35    23.10       140      -58.141     41.800     57.700      1.936      1.500    303.175    305.000 
  53      -0.0004    0.0000    1.7003    3.2008    20000       25    23.18       171      -57.740     42.030     57.370      1.948      1.500    303.171    305.000 
  54      -0.0006    0.0000    1.7005    3.3012    20000       22    23.43       136      -57.342     42.260     57.050      1.960      1.500    303.173    305.002 
  55       0.0001    0.0000    1.7003    3.3996    20000       22    23.67       162      -56.958     42.510     56.720      1.973      1.500    303.174    304.997 
  56      -0.0001    0.0000    1.7002    3.4976    20000       24    23.84       162      -56.584     42.730     56.400      1.985      1.500    303.170    304.996 
  57      -0.0005    0.0000    1.7004    3.6012    20000       23    23.90       133      -56.197     42.960     56.070      1.997      1.500    303.170    304.998 
  58       0.0002    0.0000    1.7002    3.6979    20000       22    24.20       112      -55.842     43.210     55.750      2.009      1.500    303.172    304.999 
  59      -0.0004    0.0000    1.7004    3.8009    20000       29    24.13       133      -55.472     43.430     55.430      2.021      1.500    303.169    305.002 
  60      -0.0004    0.0000    1.7003    3.8993    20000       18    24.24       122      -55.125     43.660     55.110      2.033      1.500    303.176    304.999 
  61      -0.0004    0.0000    1.7005    4.0019    20000       24    24.56       127      -54.770     43.900     54.790      2.045      1.500    303.172    305.001 
  62      -0.0003    0.0000    1.7003    4.1002    20000       33    24.59       151      -54.436     44.130     54.470      2.056      1.500    303.174    305.001 
  63      -0.0005    0.0000    1.7003    4.2015    20000       22    24.73       151      -54.099     44.360     54.150      2.068      1.500    303.174    304.998 
  64       0.0001    0.0000    1.7000    4.2958    20000       24    24.96       139      -53.790     44.600     53.840      2.079      1.500    303.165    305.002 
  65      -0.0003    0.0000    1.7002    4.3996    20000       18    25.34       127      -53.457     44.830     53.520      2.091      1.500    303.172    304.998 
  66      -0.0001    0.0000    1.7002    4.4987    20000       20    25.86       156      -53.144     45.070     53.210      2.103      1.500    303.169    304.998 
  67      -0.0004    0.0000    1.7005    4.6014    20000       21    26.36       139      -52.826     45.300     52.900      2.114      1.500    303.173    304.996 
