# Supplementary material for: Aspirin locally disrupts the liquid-ordered phase
Source: R Soc Open Sci. 2018 Feb 28;5(2):171710. doi: 10.1098/rsos.171710 (PMC5830767; doi:10.1098/rsos.171710)
Supplement: Inelastic Neutron scattering data [file rsos171710supp1.zip › RawData/034832]

RRRRRRRRRRRRRRRRRRRRRRRRRRRRRRRRRRRRRRRRRRRRRRRRRRRRRRRRRRRRRRRRRRRRRRRRRRRRRRRR
  034832       1       0                                                        
ILL TAS data in the new ASCII format follow afte the line VV..V                 
AAAAAAAAAAAAAAAAAAAAAAAAAAAAAAAAAAAAAAAAAAAAAAAAAAAAAAAAAAAAAAAAAAAAAAAAAAAAAAAA
      80                                                                        
IN12  rheinstadter03-Dec-16 04:22:04                                            
VVVVVVVVVVVVVVVVVVVVVVVVVVVVVVVVVVVVVVVVVVVVVVVVVVVVVVVVVVVVVVVVVVVVVVVVVVVVVVVV
INSTR: IN12
EXPNO: CRG-2297
USER_: rheinstadter
LOCAL: SCHMALZL
FILE_: 034832
DATE_: 03-Dec-16 04:22:04
TITLE: The effect of a common drug on nanscopic membrane dynamics
TYPE_: tas
COMND: bs qh 0 0 1.7 -0.5 dqh 0 0 0 0.05 np 20 mn 20000
POSQE: QH=   0.0005, QK=   0.0000, QL=   1.7000, EN=  -0.5007, UN=meV
CURVE: MONO= auto, ANA= auto
STEPS: EN=   0.0500
PARAM: GONIO= 0
PARAM: DM=   3.34000, DA=   3.35500, KFIX=   1.50010
PARAM: SM= -1, SS=  1, SA= -1, FX=  2
PARAM: ALF1= 120.00, ALF2= 120.00, ALF3= 120.00, ALF4= 120.00
PARAM: BET1= 120.00, BET2= 120.00, BET3= 120.00, BET4= 120.00
PARAM: ETAM=  35.00, ETAA=  35.00
PARAM: AS=   6.28000, BS=   6.28000, CS=   6.28000
PARAM: AA=  90.00000, BB=  90.00000, CC=  90.00000, ETAS=  80.00000
PARAM: AX=  1.000, AY=  0.000, AZ=  0.000
PARAM: BX=  0.000, BY=  0.000, BZ=  1.000
VARIA: SELPOS=in
VARIA: SELSPEED=  13983
VARIA: A1      = -41.27, A2      = -83.16, A3      =  33.38, A4      =  71.26
VARIA: A5      = -38.63, A6      = -77.25, GU      =   1.04, GL      =   0.08
VARIA: A3P     =1269.70, GA      =   1.01, GM      =  -0.11, RA      =  15.38
VARIA: RMV     =  32.18, RMH     =  62.42, TA      =   4.40, TM      =  -1.81
VARIA: GC      =  -0.01, DIA1X   =  62.62, DIA2X   =  88.08, DIA2Z   = 163.80
VARIA: I1      =   0.00, I2      =   0.00, I3      =   0.00, I4      =   0.00
VARIA: I5      =   0.00, I6      =   0.00, I7      =   0.00, I8      =  -0.00
VARIA: IH1     =   0.00, IH2     =   0.00
ZEROS: A1      =  -2.09, A2      =   0.51, A3      =  -5.58, A4      =   0.70
ZEROS: A5      = -89.80, A6      =   0.01, GU      =   0.00, GL      =   0.00
ZEROS: A3P     = -16.29, GA      =   0.00, GM      =   0.00, RA      =   0.00
ZEROS: RMV     =   0.00, RMH     =   0.00, TA      =   0.00, TM      =   0.00
ZEROS: GC      =   0.00, DIA1X   =   0.00, DIA2X   =   0.00, DIA2Z   =   0.00
POLAN: DR HX 5 0 0
POLAN: ON F1 
POLAN: CO MN 200000
POLAN: DR HX 0 5 0
POLAN: ON F1
POLAN: CO MN 200000
POLAN: DR HX 0 0 0.8
POLAN: ON F1 
POLAN: CO MN 200000
PARAM: MN=   20000
PARAM: TT=    303.17, RT=    305.00
PARAM: REACTOR=55.88
FORMT:
DATA_:
  PNT        QH        QK        QL        EN        M1        M2      TIME      CNTS         A2         A3         A4         KI         KF         TT        TRT 
   1       0.0005    0.0000    1.7000   -0.5007    20000       17    21.17       311      -83.160     33.380     71.260      1.417      1.500    303.172    305.000 
   2      -0.0005    0.0000    1.7003   -0.4506    20000       28    21.25       373      -82.556     33.470     71.050      1.426      1.500    303.167    305.000 
   3      -0.0003    0.0000    1.7002   -0.4005    20000       28    21.17       378      -81.964     33.590     70.820      1.434      1.500    303.171    305.002 
   4      -0.0003    0.0000    1.7003   -0.3505    20000       72    21.01       484      -81.387     33.710     70.600      1.443      1.500    303.168    305.001 
   5      -0.0005    0.0000    1.7003   -0.3006    20000      136    21.07       529      -80.823     33.820     70.380      1.451      1.500    303.174    305.001 
   6      -0.0003    0.0000    1.7002   -0.2514    20000      233    21.05       707      -80.278     33.940     70.160      1.459      1.500    303.173    305.000 
   7       0.0000    0.0000    1.7002   -0.2008    20000      310    21.04      1011      -79.730     34.070     69.940      1.467      1.500    303.173    304.999 
   8      -0.0001    0.0000    1.7004   -0.1497    20000      246    20.91      1795      -79.187     34.190     69.730      1.476      1.500    303.167    304.999 
   9      -0.0004    0.0000    1.7001   -0.0997    20000      218    20.78      3532      -78.667     34.290     69.500      1.484      1.500    303.174    305.000 
  10      -0.0005    0.0000    1.7003   -0.0502    20000      210    20.79      6094      -78.163     34.410     69.300      1.492      1.500    303.168    304.998 
  11      -0.0005    0.0000    1.7005    0.0005    20000      127    20.73      7223      -77.657     34.530     69.090      1.500      1.500    303.171    304.999 
  12      -0.0002    0.0000    1.7005    0.0506    20000      102    20.70      5517      -77.166     34.660     68.880      1.508      1.500    303.170    304.999 
  13      -0.0006    0.0000    1.7004    0.1001    20000       70    20.64      3178      -76.690     34.760     68.670      1.516      1.500    303.173    305.000 
  14      -0.0002    0.0000    1.7002    0.1481    20000       53    20.65      1819      -76.238     34.880     68.460      1.524      1.500    303.172    305.000 
  15      -0.0003    0.0000    1.7003    0.1997    20000       32    21.03      1101      -75.760     35.000     68.250      1.532      1.500    303.172    304.998 
  16      -0.0003    0.0000    1.7002    0.2502    20000       30    21.76       748      -75.302     35.120     68.040      1.540      1.500    303.176    304.997 
  17      -0.0005    0.0000    1.7003    0.2999    20000       26    22.94       583      -74.859     35.230     67.840      1.548      1.500    303.169    304.997 
  18      -0.0002    0.0000    1.7004    0.3500    20000       32    23.87       462      -74.420     35.360     67.640      1.555      1.500    303.174    304.999 
  19      -0.0001    0.0000    1.7003    0.4004    20000       21    24.50       434      -73.987     35.480     67.430      1.563      1.500    303.170    304.999 
  20      -0.0003    0.0000    1.7003    0.4503    20000       35    24.27       438      -73.565     35.590     67.230      1.571      1.500    303.169    305.000 
