# Supplementary material for: Aspirin locally disrupts the liquid-ordered phase
Source: R Soc Open Sci. 2018 Feb 28;5(2):171710. doi: 10.1098/rsos.171710 (PMC5830767; doi:10.1098/rsos.171710)
Supplement: Inelastic Neutron scattering data [file rsos171710supp1.zip › RawData/034833]

RRRRRRRRRRRRRRRRRRRRRRRRRRRRRRRRRRRRRRRRRRRRRRRRRRRRRRRRRRRRRRRRRRRRRRRRRRRRRRRR
  034833       1       0                                                        
ILL TAS data in the new ASCII format follow afte the line VV..V                 
AAAAAAAAAAAAAAAAAAAAAAAAAAAAAAAAAAAAAAAAAAAAAAAAAAAAAAAAAAAAAAAAAAAAAAAAAAAAAAAA
      80                                                                        
IN12  rheinstadter03-Dec-16 04:32:04                                            
VVVVVVVVVVVVVVVVVVVVVVVVVVVVVVVVVVVVVVVVVVVVVVVVVVVVVVVVVVVVVVVVVVVVVVVVVVVVVVVV
INSTR: IN12
EXPNO: CRG-2297
USER_: rheinstadter
LOCAL: SCHMALZL
FILE_: 034833
DATE_: 03-Dec-16 04:32:04
TITLE: The effect of a common drug on nanscopic membrane dynamics
TYPE_: tas
COMND: bs qh 0 0 1.7 0.5 dqh 0 0 0 0.1 np 41 mn 250000
POSQE: QH=  -0.0003, QK=   0.0000, QL=   1.7003, EN=   0.5006, UN=meV
CURVE: MONO= auto, ANA= auto
STEPS: EN=   0.1000
PARAM: GONIO= 0
PARAM: DM=   3.34000, DA=   3.35500, KFIX=   1.50010
PARAM: SM= -1, SS=  1, SA= -1, FX=  2
PARAM: ALF1= 120.00, ALF2= 120.00, ALF3= 120.00, ALF4= 120.00
PARAM: BET1= 120.00, BET2= 120.00, BET3= 120.00, BET4= 120.00
PARAM: ETAM=  35.00, ETAA=  35.00
PARAM: AS=   6.28000, BS=   6.28000, CS=   6.28000
PARAM: AA=  90.00000, BB=  90.00000, CC=  90.00000, ETAS=  80.00000
PARAM: AX=  1.000, AY=  0.000, AZ=  0.000
PARAM: BX=  0.000, BY=  0.000, BZ=  1.000
VARIA: SELPOS=in
VARIA: SELSPEED=  15568
VARIA: A1      = -36.32, A2      = -73.15, A3      =  35.71, A4      =  67.03
VARIA: A5      = -38.63, A6      = -77.25, GU      =   1.04, GL      =   0.08
VARIA: A3P     =1269.70, GA      =   1.01, GM      =  -0.11, RA      =  15.38
VARIA: RMV     =  34.00, RMH     =  56.03, TA      =   4.39, TM      =  -1.81
VARIA: GC      =  -0.01, DIA1X   =  62.62, DIA2X   =  88.08, DIA2Z   = 163.80
VARIA: I1      =   0.00, I2      =   0.00, I3      =   0.00, I4      =   0.00
VARIA: I5      =   0.00, I6      =   0.00, I7      =   0.00, I8      =  -0.00
VARIA: IH1     =   0.00, IH2     =   0.00
ZEROS: A1      =  -2.09, A2      =   0.51, A3      =  -5.58, A4      =   0.70
ZEROS: A5      = -89.80, A6      =   0.01, GU      =   0.00, GL      =   0.00
ZEROS: A3P     = -16.29, GA      =   0.00, GM      =   0.00, RA      =   0.00
ZEROS: RMV     =   0.00, RMH     =   0.00, TA      =   0.00, TM      =   0.00
ZEROS: GC      =   0.00, DIA1X   =   0.00, DIA2X   =   0.00, DIA2Z   =   0.00
POLAN: DR HX 5 0 0
POLAN: ON F1 
POLAN: CO MN 200000
POLAN: DR HX 0 5 0
POLAN: ON F1
POLAN: CO MN 200000
POLAN: DR HX 0 0 0.8
POLAN: ON F1 
POLAN: CO MN 200000
PARAM: MN=  250000
PARAM: TT=    303.17, RT=    305.00
PARAM: REACTOR=55.88
FORMT:
DATA_:
  PNT        QH        QK        QL        EN        M1        M2      TIME      CNTS         A2         A3         A4         KI         KF         TT        TRT 
   1      -0.0003    0.0000    1.7003    0.5006   250000      385   297.61      4564      -73.147     35.710     67.030      1.579      1.500    303.173    304.999 
   2      -0.0000    0.0000    1.7003    0.5989   250000      378   289.95      4011      -72.351     35.950     66.640      1.594      1.500    303.169    305.001 
   3      -0.0004    0.0000    1.7002    0.6993   250000      414   288.69      3694      -71.565     36.170     66.240      1.609      1.500    303.170    305.002 
   4      -0.0004    0.0000    1.7004    0.7998   250000      460   294.60      3229      -70.803     36.410     65.860      1.624      1.500    303.173    304.998 
   5      -0.0000    0.0000    1.7004    0.9007   250000      437   297.74      3228      -70.063     36.660     65.470      1.639      1.500    303.171    304.999 
   6      -0.0003    0.0000    1.7002    0.9986   250000      473   294.65      3006      -69.367     36.880     65.090      1.653      1.500    303.169    304.998 
   7      -0.0003    0.0000    1.7003    1.1001   250000      468   291.18      2914      -68.667     37.120     64.710      1.668      1.500    303.170    305.000 
   8      -0.0003    0.0000    1.7003    1.1984   250000      630   288.61      2610      -68.009     37.350     64.340      1.682      1.500    303.170    305.000 
   9      -0.0002    0.0000    1.7002    1.2996   250000      885   287.35      2584      -67.352     37.590     63.960      1.696      1.500    303.172    304.999 
  10      -0.0003    0.0000    1.7003    1.3989   250000      991   287.19      2478      -66.724     37.820     63.600      1.710      1.500    303.170    305.003 
  11      -0.0005    0.0000    1.7003    1.5002   250000      740   289.37      2472      -66.103     38.050     63.230      1.725      1.500    303.170    305.000 
  12      -0.0001    0.0000    1.7004    1.6004   250000      571   293.12      2397      -65.505     38.300     62.870      1.739      1.500    303.172    304.999 
  13      -0.0004    0.0000    1.7003    1.6988   250000      466   296.74      2274      -64.933     38.520     62.510      1.752      1.500    303.174    305.002 
  14      -0.0001    0.0000    1.7001    1.7978   250000      404   298.79      2274      -64.374     38.760     62.150      1.766      1.500    303.169    304.998 
  15      -0.0005    0.0000    1.7005    1.9002   250000      362   297.37      2116      -63.810     38.990     61.800      1.780      1.500    303.173    305.000 
  16      -0.0003    0.0000    1.7003    2.0010   250000      347   295.23      2078      -63.269     39.230     61.440      1.793      1.500    303.173    305.000 
  17      -0.0001    0.0000    1.7000    2.0974   250000      324   293.56      2137      -62.765     39.460     61.090      1.806      1.500    303.170    305.000 
  18      -0.0006    0.0000    1.7005    2.2003   250000      357   292.20      2002      -62.239     39.690     60.750      1.820      1.500    303.170    305.001 
  19      -0.0004    0.0000    1.7004    2.3008   250000      351   290.58      1982      -61.739     39.930     60.400      1.833      1.500    303.174    304.999 
  20      -0.0004    0.0000    1.7004    2.3994   250000      383   289.55      1962      -61.259     40.160     60.060      1.846      1.500    303.176    305.002 
  21      -0.0002    0.0000    1.7002    2.5004   250000      321   288.71      1954      -60.780     40.400     59.710      1.859      1.500    303.169    304.999 
  22      -0.0003    0.0000    1.7004    2.5993   250000      343   287.38      1895      -60.322     40.630     59.380      1.872      1.500    303.174    304.999 
  23      -0.0005    0.0000    1.7005    2.7008   250000      311   286.59      1771      -59.861     40.860     59.040      1.885      1.500    303.174    305.001 
  24      -0.0001    0.0000    1.7004    2.8012   250000      305   286.42      1903      -59.416     41.110     58.700      1.898      1.500    303.170    305.001 
  25      -0.0002    0.0000    1.6998    2.8995   250000      326   285.69      1718      -58.991     41.330     58.350      1.910      1.500    303.171    304.996 
  26      -0.0003    0.0000    1.7003    2.9981   250000      313   286.65      1824      -58.573     41.560     58.040      1.923      1.500    303.167    304.998 
  27      -0.0003    0.0000    1.7001    3.1012   250000      327   288.36      1724      -58.145     41.800     57.690      1.936      1.500    303.172    305.001 
  28      -0.0003    0.0000    1.7002    3.1994   250000      281   290.84      1624      -57.746     42.030     57.370      1.948      1.500    303.169    304.999 
  29      -0.0006    0.0000    1.7005    3.3017   250000      296   293.50      1782      -57.340     42.260     57.050      1.961      1.500    303.173    305.001 
  30      -0.0001    0.0000    1.7002    3.3987   250000      287   295.13      1828      -56.962     42.500     56.720      1.972      1.500    303.171    305.000 
  31      -0.0003    0.0000    1.7004    3.4991   250000      272   297.33      1840      -56.578     42.730     56.400      1.985      1.500    303.168    304.999 
  32      -0.0005    0.0000    1.7003    3.6007   250000      249   299.11      1796      -56.199     42.960     56.070      1.997      1.500    303.170    305.000 
  33       0.0002    0.0000    1.7002    3.6985   250000      275   301.02      1744      -55.840     43.210     55.750      2.009      1.500    303.170    304.999 
  34      -0.0004    0.0000    1.7004    3.8003   250000      265   302.88      1666      -55.474     43.430     55.430      2.021      1.500    303.171    304.998 
  35      -0.0004    0.0000    1.7003    3.8993   250000      268   304.17      1720      -55.125     43.660     55.110      2.033      1.500    303.168    305.002 
  36      -0.0004    0.0000    1.7005    4.0019   250000      274   306.00      1807      -54.770     43.900     54.790      2.045      1.500    303.168    304.997 
  37      -0.0003    0.0000    1.7003    4.1002   250000      326   307.78      1729      -54.436     44.130     54.470      2.056      1.500    303.166    304.998 
  38      -0.0005    0.0000    1.7003    4.2009   250000      287   309.49      1683      -54.101     44.360     54.150      2.068      1.500    303.165    305.000 
  39      -0.0002    0.0000    1.7003    4.2994   250000      281   312.34      1658      -53.779     44.600     53.840      2.080      1.500    303.162    305.002 
  40      -0.0002    0.0000    1.7001    4.3984   250000      282   316.35      1772      -53.460     44.830     53.520      2.091      1.500    303.173    304.998 
  41       0.0003    0.0000    1.7002    4.4981   250000      276   321.66      1795      -53.146     45.080     53.210      2.103      1.500    303.167    304.998 
