# Supplementary material for: Aspirin locally disrupts the liquid-ordered phase
Source: R Soc Open Sci. 2018 Feb 28;5(2):171710. doi: 10.1098/rsos.171710 (PMC5830767; doi:10.1098/rsos.171710)
Supplement: Inelastic Neutron scattering data [file rsos171710supp1.zip › RawData/034834]

RRRRRRRRRRRRRRRRRRRRRRRRRRRRRRRRRRRRRRRRRRRRRRRRRRRRRRRRRRRRRRRRRRRRRRRRRRRRRRRR
  034834       1       0                                                        
ILL TAS data in the new ASCII format follow afte the line VV..V                 
AAAAAAAAAAAAAAAAAAAAAAAAAAAAAAAAAAAAAAAAAAAAAAAAAAAAAAAAAAAAAAAAAAAAAAAAAAAAAAAA
      80                                                                        
IN12  rheinstadter03-Dec-16 08:01:55                                            
VVVVVVVVVVVVVVVVVVVVVVVVVVVVVVVVVVVVVVVVVVVVVVVVVVVVVVVVVVVVVVVVVVVVVVVVVVVVVVVV
INSTR: IN12
EXPNO: CRG-2297
USER_: rheinstadter
LOCAL: SCHMALZL
FILE_: 034834
DATE_: 03-Dec-16 08:01:55
TITLE: The effect of a common drug on nanscopic membrane dynamics
TYPE_: tas
COMND: sc qh 0.55 0 0 0 dqh 0.005 0 0 0 np 201 mn 2000
POSQE: QH=   0.0500, QK=   0.0000, QL=   0.0000, EN=   0.0001, UN=meV
CURVE: MONO= auto, ANA= auto
STEPS: QH=   0.0050
PARAM: GONIO= 0
PARAM: DM=   3.34000, DA=   3.35500, KFIX=   1.50010
PARAM: SM= -1, SS=  1, SA= -1, FX=  2
PARAM: ALF1= 120.00, ALF2= 120.00, ALF3= 120.00, ALF4= 120.00
PARAM: BET1= 120.00, BET2= 120.00, BET3= 120.00, BET4= 120.00
PARAM: ETAM=  35.00, ETAA=  35.00
PARAM: AS=   6.28000, BS=   6.28000, CS=   6.28000
PARAM: AA=  90.00000, BB=  90.00000, CC=  90.00000, ETAS=  80.00000
PARAM: AX=  1.000, AY=  0.000, AZ=  0.000
PARAM: BX=  0.000, BY=  0.000, BZ=  1.000
VARIA: SELPOS=in
VARIA: SELSPEED=  14794
VARIA: A1      = -38.54, A2      = -77.66, A3      =  90.95, A4      =   1.91
VARIA: A5      = -38.63, A6      = -77.25, GU      =   1.04, GL      =   0.08
VARIA: A3P     =1269.70, GA      =   1.00, GM      =  -0.11, RA      =  15.38
VARIA: RMV     =  33.10, RMH     =  58.97, TA      =   4.39, TM      =  -1.81
VARIA: GC      =  -0.01, DIA1X   =  62.62, DIA2X   =  88.10, DIA2Z   = 163.86
VARIA: I1      =   0.00, I2      =   0.00, I3      =   0.00, I4      =   0.00
VARIA: I5      =   0.00, I6      =   0.00, I7      =   0.00, I8      =  -0.00
VARIA: IH1     =   0.00, IH2     =   0.00
ZEROS: A1      =  -2.09, A2      =   0.51, A3      =  -5.58, A4      =   0.70
ZEROS: A5      = -89.80, A6      =   0.01, GU      =   0.00, GL      =   0.00
ZEROS: A3P     = -16.29, GA      =   0.00, GM      =   0.00, RA      =   0.00
ZEROS: RMV     =   0.00, RMH     =   0.00, TA      =   0.00, TM      =   0.00
ZEROS: GC      =   0.00, DIA1X   =   0.00, DIA2X   =   0.00, DIA2Z   =   0.00
POLAN: DR HX 5 0 0
POLAN: ON F1 
POLAN: CO MN 200000
POLAN: DR HX 0 5 0
POLAN: ON F1
POLAN: CO MN 200000
POLAN: DR HX 0 0 0.8
POLAN: ON F1 
POLAN: CO MN 200000
PARAM: MN=    2000
PARAM: TT=    303.17, RT=    305.00
PARAM: REACTOR=55.96
FORMT:
DATA_:
  PNT        QH        QK        QL        EN        M1        M2      TIME      CNTS         A2         A3         A4         KI         KF         TT        TRT 
   1       0.0500    0.0000    0.0000    0.0001     2000       17     2.09    101881      -77.661     90.950      1.910      1.500      1.500    303.168    305.001 
   2       0.0550    0.0000    0.0000    0.0001     2000       19     2.07    100529      -77.661     91.040      2.100      1.500      1.500    303.170    304.998 
   3       0.0597    0.0000    0.0000    0.0001     2000       13     2.07    100148      -77.661     91.150      2.280      1.500      1.500    303.167    304.997 
   4       0.0646    0.0000    0.0000    0.0001     2000       13     2.04     97953      -77.661     91.230      2.470      1.500      1.500    303.167    304.997 
   5       0.0699    0.0000    0.0000    0.0001     2000       13     2.09    100059      -77.661     91.330      2.670      1.500      1.500    303.165    304.998 
   6       0.0748    0.0000    0.0000    0.0001     2000       13     2.07     98811      -77.661     91.420      2.860      1.500      1.500    303.170    305.000 
   7       0.0798    0.0000    0.0000    0.0001     2000       15     2.11     99926      -77.661     91.520      3.050      1.500      1.500    303.167    305.002 
   8       0.0848    0.0000    0.0000    0.0001     2000       12     2.08     97731      -77.661     91.610      3.240      1.500      1.500    303.171    304.999 
   9       0.0900    0.0000    0.0000    0.0001     2000       18     2.06     96295      -77.661     91.710      3.440      1.500      1.500    303.166    305.002 
  10       0.0950    0.0000    0.0000    0.0001     2000       22     2.08     96425      -77.661     91.810      3.630      1.500      1.500    303.169    304.998 
  11       0.0999    0.0000    0.0000    0.0001     2000       18     2.07     93349      -77.661     91.910      3.820      1.500      1.500    303.166    304.999 
  12       0.1047    0.0000    0.0000    0.0001     2000       14     2.07     90380      -77.661     92.000      4.000      1.500      1.500    303.166    304.999 
  13       0.1096    0.0000    0.0000    0.0001     2000       20     2.07     83481      -77.661     92.090      4.190      1.500      1.500    303.168    305.000 
  14       0.1149    0.0000    0.0000    0.0001     2000       23     2.05     66047      -77.661     92.200      4.390      1.500      1.500    303.168    304.999 
  15       0.1198    0.0000    0.0000    0.0001     2000       24     2.06     55696      -77.661     92.280      4.580      1.500      1.500    303.168    304.999 
  16       0.1248    0.0000    0.0000    0.0001     2000       29     2.06     51242      -77.661     92.390      4.770      1.500      1.500    303.169    304.999 
  17       0.1300    0.0000    0.0000    0.0001     2000       21     2.07     50624      -77.661     92.480      4.970      1.500      1.500    303.165    304.999 
  18       0.1350    0.0000    0.0000    0.0001     2000       23     2.08     48830      -77.661     92.570      5.160      1.500      1.500    303.166    305.002 
  19       0.1397    0.0000   -0.0000    0.0001     2000       18     2.05     44095      -77.661     92.680      5.340      1.500      1.500    303.166    305.002 
  20       0.1447    0.0000    0.0000    0.0001     2000       22     2.07     40738      -77.661     92.760      5.530      1.500      1.500    303.167    305.000 
  21       0.1496    0.0000    0.0000    0.0001     2000       19     2.07     37035      -77.661     92.860      5.720      1.500      1.500    303.163    304.997 
  22       0.1548    0.0000    0.0000    0.0001     2000       36     2.07     31327      -77.661     92.950      5.920      1.500      1.500    303.166    304.998 
  23       0.1598    0.0000    0.0000    0.0001     2000       31     2.07     25845      -77.661     93.060      6.110      1.500      1.500    303.168    305.001 
  24       0.1648    0.0000    0.0000    0.0001     2000       17     2.08     21183      -77.661     93.150      6.300      1.500      1.500    303.169    304.997 
  25       0.1697    0.0000    0.0000    0.0001     2000       29     2.07     16358      -77.661     93.240      6.490      1.500      1.500    303.166    305.001 
  26       0.1747    0.0000   -0.0000    0.0001     2000       23     2.07     12232      -77.661     93.350      6.680      1.500      1.500    303.168    304.998 
  27       0.1797    0.0000    0.0000    0.0001     2000       27     2.06      9249      -77.661     93.440      6.870      1.500      1.500    303.168    304.998 
  28       0.1846    0.0000   -0.0000    0.0001     2000       26     2.07      7158      -77.661     93.540      7.060      1.500      1.500    303.166    305.001 
  29       0.1899    0.0000    0.0001    0.0001     2000       21     2.08      5980      -77.661     93.620      7.260      1.500      1.500    303.167    304.998 
  30       0.1948    0.0000    0.0000    0.0001     2000       26     2.07      5390      -77.661     93.720      7.450      1.500      1.500    303.169    304.999 
  31       0.1998    0.0000    0.0001    0.0001     2000       27     2.07      5182      -77.661     93.810      7.640      1.500      1.500    303.171    305.000 
  32       0.2050    0.0000    0.0001    0.0001     2000       20     2.08      5256      -77.661     93.910      7.840      1.500      1.500    303.166    305.000 
  33       0.2097    0.0000    0.0000    0.0001     2000       36     2.05      5262      -77.661     94.010      8.020      1.500      1.500    303.162    305.002 
  34       0.2149    0.0000    0.0000    0.0001     2000       28     2.06      5368      -77.661     94.110      8.220      1.500      1.500    303.162    305.002 
  35       0.2199    0.0000   -0.0000    0.0001     2000       35     2.08      5382      -77.661     94.210      8.410      1.500      1.500    303.172    304.999 
  36       0.2248    0.0000    0.0001    0.0001     2000       24     2.09      5463      -77.661     94.290      8.600      1.500      1.500    303.170    304.999 
  37       0.2298    0.0000    0.0000    0.0001     2000       28     2.06      5228      -77.661     94.390      8.790      1.500      1.500    303.165    305.000 
  38       0.2348    0.0000    0.0000    0.0001     2000       25     2.07      5035      -77.661     94.490      8.980      1.500      1.500    303.173    304.998 
  39       0.2397    0.0000    0.0000    0.0001     2000       34     2.06      5016      -77.661     94.580      9.170      1.500      1.500    303.165    304.999 
  40       0.2447    0.0000   -0.0000    0.0001     2000       16     2.08      5042      -77.661     94.690      9.360      1.500      1.500    303.170    305.002 
  41       0.2501    0.0000    0.0000    0.0001     2000       26     2.06      4602      -77.661     94.780      9.570      1.500      1.500    303.170    305.002 
  42       0.2548    0.0000   -0.0000    0.0001     2000       24     2.07      4492      -77.661     94.880      9.750      1.500      1.500    303.164    305.000 
  43       0.2598    0.0000    0.0001    0.0001     2000       35     2.09      4339      -77.661     94.960      9.940      1.500      1.500    303.168    304.999 
  44       0.2647    0.0000    0.0000    0.0001     2000       33     2.08      4364      -77.661     95.060     10.130      1.500      1.500    303.174    304.999 
  45       0.2697    0.0000    0.0000    0.0001     2000       20     2.04      4657      -77.661     95.160     10.320      1.500      1.500    303.171    304.999 
  46       0.2746    0.0000    0.0000    0.0001     2000       26     2.07      5488      -77.661     95.250     10.510      1.500      1.500    303.169    304.999 
  47       0.2799    0.0000    0.0000    0.0001     2000       30     2.10      7010      -77.661     95.350     10.710      1.500      1.500    303.172    305.001 
  48       0.2851    0.0000    0.0001    0.0001     2000       28     2.06      9395      -77.661     95.440     10.910      1.500      1.500    303.166    304.999 
  49       0.2900    0.0000    0.0001    0.0001     2000       28     2.05     12795      -77.661     95.540     11.100      1.500      1.500    303.167    304.999 
  50       0.2947    0.0000   -0.0000    0.0001     2000       17     2.08     17544      -77.661     95.650     11.280      1.500      1.500    303.167    304.999 
  51       0.2997    0.0000    0.0000    0.0001     2000       24     2.08     26810      -77.661     95.730     11.470      1.500      1.500    303.167    305.000 
  52       0.3049    0.0000   -0.0000    0.0001     2000       24     2.07     37011      -77.661     95.840     11.670      1.500      1.500    303.164    305.000 
  53       0.3098    0.0000    0.0000    0.0001     2000       35     2.09     46459      -77.661     95.930     11.860      1.500      1.500    303.167    305.001 
  54       0.3150    0.0000    0.0001    0.0001     2000       29     2.08     53013      -77.661     96.020     12.060      1.500      1.500    303.167    305.000 
  55       0.3197    0.0000    0.0000    0.0001     2000       23     2.08     56932      -77.661     96.120     12.240      1.500      1.500    303.167    305.001 
  56       0.3246    0.0000    0.0000    0.0001     2000       28     2.08     59217      -77.661     96.210     12.430      1.500      1.500    303.167    305.002 
  57       0.3298    0.0000    0.0000    0.0001     2000       27     2.08     60847      -77.661     96.310     12.630      1.500      1.500    303.167    305.002 
  58       0.3348    0.0000    0.0001    0.0001     2000       25     2.06     61594      -77.661     96.400     12.820      1.500      1.500    303.169    305.000 
  59       0.3397    0.0000   -0.0000    0.0001     2000       28     2.08     61916      -77.661     96.510     13.010      1.500      1.500    303.170    304.999 
  60       0.3447    0.0000   -0.0000    0.0001     2000       27     2.05     60522      -77.661     96.610     13.200      1.500      1.500    303.172    305.001 
  61       0.3499    0.0000    0.0000    0.0001     2000       24     2.06     59749      -77.661     96.700     13.400      1.500      1.500    303.170    305.002 
  62       0.3551    0.0000    0.0000    0.0001     2000       27     2.07     56213      -77.661     96.800     13.600      1.500      1.500    303.170    305.002 
  63       0.3600    0.0000    0.0000    0.0001     2000       16     2.05     51268      -77.661     96.890     13.790      1.500      1.500    303.167    305.000 
  64       0.3647    0.0000    0.0001    0.0001     2000       25     2.08     47619      -77.661     96.980     13.970      1.500      1.500    303.167    304.998 
  65       0.3699    0.0000    0.0001    0.0001     2000       29     2.08     42122      -77.661     97.080     14.170      1.500      1.500    303.167    304.998 
  66       0.3748    0.0000    0.0001    0.0001     2000       28     2.06     35258      -77.661     97.170     14.360      1.500      1.500    303.164    305.001 
  67       0.3797    0.0000    0.0001    0.0001     2000       26     2.06     28573      -77.661     97.270     14.550      1.500      1.500    303.165    304.999 
  68       0.3847    0.0000    0.0000    0.0001     2000       31     2.02     21693      -77.661     97.370     14.740      1.500      1.500    303.168    304.999 
  69       0.3899    0.0000    0.0001    0.0001     2000       27     2.07     15915      -77.661     97.460     14.940      1.500      1.500    303.168    304.999 
  70       0.3948    0.0000    0.0001    0.0001     2000       23     2.06     11045      -77.661     97.560     15.130      1.500      1.500    303.169    305.001 
  71       0.4000    0.0000   -0.0000    0.0001     2000       16     2.06      7138      -77.661     97.670     15.330      1.500      1.500    303.168    305.000 
  72       0.4052    0.0000    0.0001    0.0001     2000       36     2.05      4487      -77.661     97.750     15.530      1.500      1.500    303.170    304.998 
  73       0.4098    0.0000    0.0001    0.0001     2000       26     2.08      3074      -77.661     97.850     15.710      1.500      1.500    303.170    304.998 
  74       0.4147    0.0000   -0.0001    0.0001     2000       27     2.09      2191      -77.661     97.960     15.900      1.500      1.500    303.168    305.000 
  75       0.4197    0.0000   -0.0000    0.0001     2000       24     2.08      1869      -77.661     98.050     16.090      1.500      1.500    303.167    304.999 
  76       0.4249    0.0000    0.0001    0.0001     2000       24     2.04      1782      -77.661     98.140     16.290      1.500      1.500    303.168    305.003 
  77       0.4298    0.0000    0.0001    0.0001     2000       23     2.08      1769      -77.661     98.230     16.480      1.500      1.500    303.171    304.999 
  78       0.4347    0.0000    0.0001    0.0001     2000       18     2.09      1748      -77.661     98.330     16.670      1.500      1.500    303.173    304.999 
  79       0.4399    0.0000    0.0001    0.0001     2000       30     2.11      1761      -77.661     98.430     16.870      1.500      1.500    303.168    305.000 
  80       0.4448    0.0000    0.0001    0.0001     2000       24     2.07      1644      -77.661     98.520     17.060      1.500      1.500    303.168    304.999 
  81       0.4497    0.0000   -0.0000    0.0001     2000       28     2.09      1623      -77.661     98.630     17.250      1.500      1.500    303.171    304.999 
  82       0.4549    0.0000   -0.0000    0.0001     2000       26     2.06      1546      -77.661     98.730     17.450      1.500      1.500    303.172    304.997 
  83       0.4598    0.0000    0.0001    0.0001     2000       26     2.06      1560      -77.661     98.810     17.640      1.500      1.500    303.169    304.999 
  84       0.4647    0.0000    0.0001    0.0001     2000       32     2.07      1594      -77.661     98.910     17.830      1.500      1.500    303.169    305.000 
  85       0.4701    0.0000    0.0001    0.0001     2000       22     2.06      1544      -77.661     99.010     18.040      1.500      1.500    303.167    304.997 
  86       0.4748    0.0000    0.0001    0.0001     2000       23     2.06      1512      -77.661     99.100     18.220      1.500      1.500    303.165    304.999 
  87       0.4797    0.0000   -0.0000    0.0001     2000       25     2.08      1540      -77.661     99.210     18.410      1.500      1.500    303.166    304.999 
  88       0.4849    0.0000    0.0001    0.0001     2000       17     2.07      1517      -77.661     99.300     18.610      1.500      1.500    303.166    304.999 
  89       0.4898    0.0000    0.0000    0.0001     2000       27     2.09      1501      -77.661     99.400     18.800      1.500      1.500    303.169    304.999 
  90       0.4947    0.0000    0.0001    0.0001     2000       28     2.09      1458      -77.661     99.490     18.990      1.500      1.500    303.170    305.002 
  91       0.4998    0.0000    0.0001    0.0001     2000       36     2.08      1487      -77.661     99.590     19.190      1.500      1.500    303.166    305.001 
  92       0.5047    0.0000   -0.0001    0.0001     2000       32     2.10      1595      -77.661     99.700     19.380      1.500      1.500    303.170    304.999 
  93       0.5101    0.0000    0.0002    0.0001     2000       24     2.08      1747      -77.661     99.780     19.590      1.500      1.500    303.167    304.998 
  94       0.5148    0.0000    0.0001    0.0001     2000       21     2.06      1818      -77.661     99.880     19.770      1.500      1.500    303.168    305.001 
  95       0.5197    0.0000    0.0000    0.0001     2000       27     2.06      2025      -77.661     99.980     19.960      1.500      1.500    303.168    305.001 
  96       0.5248    0.0000    0.0001    0.0001     2000       30     2.07      2248      -77.661    100.070     20.160      1.500      1.500    303.169    304.999 
  97       0.5297    0.0000    0.0001    0.0001     2000       29     2.06      2462      -77.661    100.170     20.350      1.500      1.500    303.159    304.999 
  98       0.5349    0.0000    0.0001    0.0001     2000       30     2.08      2607      -77.661    100.270     20.550      1.500      1.500    303.173    304.998 
  99       0.5398    0.0000   -0.0001    0.0001     2000       24     2.08      2725      -77.661    100.380     20.740      1.500      1.500    303.170    305.000 
 100       0.5447    0.0000    0.0001    0.0001     2000       30     2.05      2950      -77.661    100.460     20.930      1.500      1.500    303.171    304.999 
 101       0.5501    0.0000    0.0000    0.0001     2000       38     2.05      2883      -77.661    100.570     21.140      1.500      1.500    303.168    304.999 
 102       0.5550    0.0000   -0.0000    0.0001     2000       22     2.07      3084      -77.661    100.670     21.330      1.500      1.500    303.164    305.001 
 103       0.5601    0.0000    0.0002    0.0001     2000       23     2.06      2977      -77.661    100.750     21.530      1.500      1.500    303.164    305.001 
 104       0.5647    0.0000    0.0001    0.0001     2000       26     2.06      3049      -77.661    100.850     21.710      1.500      1.500    303.166    304.999 
 105       0.5699    0.0000    0.0001    0.0001     2000       20     2.09      2808      -77.661    100.950     21.910      1.500      1.500    303.171    304.999 
 106       0.5747    0.0000    0.0000    0.0001     2000       22     2.09      2726      -77.661    101.050     22.100      1.500      1.500    303.169    305.000 
 107       0.5799    0.0000    0.0001    0.0001     2000       28     2.06      2474      -77.661    101.140     22.300      1.500      1.500    303.167    305.001 
 108       0.5848    0.0000    0.0001    0.0001     2000       24     2.08      2428      -77.661    101.240     22.490      1.500      1.500    303.171    304.999 
 109       0.5901    0.0000    0.0000    0.0001     2000       35     2.09      2223      -77.661    101.350     22.700      1.500      1.500    303.170    304.999 
 110       0.5948    0.0000    0.0000    0.0001     2000       20     2.06      2013      -77.661    101.440     22.880      1.500      1.500    303.170    304.999 
 111       0.6002    0.0000    0.0002    0.0001     2000       25     2.08      1891      -77.661    101.530     23.090      1.500      1.500    303.171    305.000 
 112       0.6048    0.0000    0.0001    0.0001     2000       27     2.08      1831      -77.661    101.630     23.270      1.500      1.500    303.168    304.999 
 113       0.6099    0.0000    0.0001    0.0001     2000       29     2.05      1573      -77.661    101.730     23.470      1.500      1.500    303.170    304.998 
 114       0.6148    0.0000    0.0000    0.0001     2000       34     2.07      1633      -77.661    101.830     23.660      1.500      1.500    303.171    305.001 
 115       0.6199    0.0000    0.0001    0.0001     2000       23     2.06      1650      -77.661    101.920     23.860      1.500      1.500    303.171    305.000 
 116       0.6250    0.0000    0.0001    0.0001     2000       32     2.07      1618      -77.661    102.020     24.060      1.500      1.500    303.168    305.001 
 117       0.6301    0.0000    0.0000    0.0001     2000       25     2.06      1782      -77.661    102.130     24.260      1.500      1.500    303.168    305.001 
 118       0.6347    0.0000   -0.0001    0.0001     2000       19     2.07      1926      -77.661    102.230     24.440      1.500      1.500    303.169    304.999 
 119       0.6398    0.0000    0.0001    0.0001     2000       29     2.08      2165      -77.661    102.310     24.640      1.500      1.500    303.169    304.999 
 120       0.6447    0.0000    0.0001    0.0001     2000       32     2.06      2186      -77.661    102.410     24.830      1.500      1.500    303.168    305.000 
 121       0.6498    0.0000    0.0001    0.0001     2000       26     2.08      2406      -77.661    102.510     25.030      1.500      1.500    303.168    304.998 
 122       0.6549    0.0000    0.0001    0.0001     2000       32     2.06      2373      -77.661    102.610     25.230      1.500      1.500    303.165    305.000 
 123       0.6598    0.0000    0.0000    0.0001     2000       30     2.07      2428      -77.661    102.710     25.420      1.500      1.500    303.173    304.998 
 124       0.6651    0.0000    0.0002    0.0001     2000       33     2.06      2460      -77.661    102.800     25.630      1.500      1.500    303.173    304.998 
 125       0.6697    0.0000    0.0001    0.0001     2000       31     2.04      2385      -77.661    102.900     25.810      1.500      1.500    303.168    304.999 
 126       0.6748    0.0000   -0.0000    0.0001     2000       22     2.08      2371      -77.661    103.010     26.010      1.500      1.500    303.170    304.997 
 127       0.6799    0.0000   -0.0000    0.0001     2000       28     2.10      2365      -77.661    103.110     26.210      1.500      1.500    303.170    304.997 
 128       0.6848    0.0000    0.0000    0.0001     2000       21     2.08      2258      -77.661    103.200     26.400      1.500      1.500    303.171    305.000 
 129       0.6898    0.0000    0.0001    0.0001     2000       19     2.05      2049      -77.661    103.290     26.600      1.500      1.500    303.171    304.999 
 130       0.6947    0.0000    0.0001    0.0001     2000       22     2.06      1927      -77.661    103.390     26.790      1.500      1.500    303.171    305.000 
 131       0.6998    0.0000   -0.0000    0.0001     2000       30     2.09      1892      -77.661    103.500     26.990      1.500      1.500    303.169    305.000 
 132       0.7049    0.0000    0.0001    0.0001     2000       30     2.07      1754      -77.661    103.590     27.190      1.500      1.500    303.167    304.999 
 133       0.7097    0.0000   -0.0001    0.0001     2000       25     2.09      1588      -77.661    103.700     27.380      1.500      1.500    303.170    304.999 
 134       0.7148    0.0000    0.0000    0.0001     2000       27     2.09      1558      -77.661    103.790     27.580      1.500      1.500    303.169    304.999 
 135       0.7199    0.0000    0.0001    0.0001     2000       23     2.05      1434      -77.661    103.880     27.780      1.500      1.500    303.169    304.999 
 136       0.7247    0.0000   -0.0000    0.0001     2000       24     2.06      1468      -77.661    103.990     27.970      1.500      1.500    303.170    304.999 
 137       0.7298    0.0000    0.0001    0.0001     2000       34     2.05      1458      -77.661    104.080     28.170      1.500      1.500    303.164    304.999 
 138       0.7348    0.0000    0.0001    0.0001     2000       24     2.07      1554      -77.661    104.180     28.370      1.500      1.500    303.170    304.999 
 139       0.7399    0.0000    0.0001    0.0001     2000       16     2.03      1667      -77.661    104.280     28.570      1.500      1.500    303.167    305.000 
 140       0.7447    0.0000    0.0000    0.0001     2000       32     2.04      1813      -77.661    104.380     28.760      1.500      1.500    303.168    304.998 
 141       0.7498    0.0000    0.0000    0.0001     2000       20     2.06      2021      -77.661    104.480     28.960      1.500      1.500    303.164    304.998 
 142       0.7549    0.0000    0.0001    0.0001     2000       31     2.05      2043      -77.661    104.570     29.160      1.500      1.500    303.169    304.998 
 143       0.7597    0.0000    0.0001    0.0001     2000       25     2.07      2117      -77.661    104.670     29.350      1.500      1.500    303.169    304.998 
 144       0.7647    0.0000   -0.0000    0.0001     2000       33     2.07      2141      -77.661    104.780     29.550      1.500      1.500    303.171    305.000 
 145       0.7698    0.0000    0.0001    0.0001     2000       26     2.06      2130      -77.661    104.870     29.750      1.500      1.500    303.163    305.000 
 146       0.7749    0.0000   -0.0000    0.0001     2000       33     2.07      2186      -77.661    104.980     29.950      1.500      1.500    303.168    304.999 
 147       0.7799    0.0000    0.0001    0.0001     2000       24     2.07      2270      -77.661    105.070     30.150      1.500      1.500    303.169    305.000 
 148       0.7847    0.0000   -0.0001    0.0001     2000       20     2.07      2075      -77.661    105.180     30.340      1.500      1.500    303.169    304.999 
 149       0.7898    0.0000    0.0000    0.0001     2000       37     2.06      2075      -77.661    105.270     30.540      1.500      1.500    303.169    304.999 
 150       0.7948    0.0000    0.0002    0.0001     2000       26     2.11      1973      -77.661    105.360     30.740      1.500      1.500    303.165    305.001 
 151       0.7999    0.0000    0.0002    0.0001     2000       31     2.07      1837      -77.661    105.460     30.940      1.500      1.500    303.165    305.001 
 152       0.8049    0.0000    0.0002    0.0001     2000       20     2.04      1638      -77.661    105.560     31.140      1.500      1.500    303.168    304.998 
 153       0.8097    0.0000   -0.0001    0.0001     2000       28     2.08      1647      -77.661    105.670     31.330      1.500      1.500    303.168    305.001 
 154       0.8147    0.0000    0.0001    0.0001     2000       25     2.05      1570      -77.661    105.760     31.530      1.500      1.500    303.171    305.001 
 155       0.8198    0.0000   -0.0001    0.0001     2000       19     2.02      1390      -77.661    105.870     31.730      1.500      1.500    303.167    305.001 
 156       0.8248    0.0000   -0.0001    0.0001     2000       21     2.06      1325      -77.661    105.970     31.930      1.500      1.500    303.167    305.001 
 157       0.8301    0.0000    0.0000    0.0001     2000       28     2.07      1273      -77.661    106.070     32.140      1.500      1.500    303.172    304.997 
 158       0.8348    0.0000    0.0001    0.0001     2000       29     2.07      1183      -77.661    106.160     32.330      1.500      1.500    303.172    304.997 
 159       0.8399    0.0000    0.0001    0.0001     2000       30     2.08      1099      -77.661    106.260     32.530      1.500      1.500    303.172    305.000 
 160       0.8449    0.0000   -0.0001    0.0001     2000       30     2.04      1116      -77.661    106.370     32.730      1.500      1.500    303.170    305.000 
 161       0.8499    0.0000   -0.0001    0.0001     2000       34     2.09      1174      -77.661    106.470     32.930      1.500      1.500    303.172    305.001 
 162       0.8547    0.0000    0.0000    0.0001     2000       28     2.08      1033      -77.661    106.560     33.120      1.500      1.500    303.168    305.001 
 163       0.8597    0.0000   -0.0001    0.0001     2000       24     2.09      1151      -77.661    106.670     33.320      1.500      1.500    303.167    304.999 
 164       0.8647    0.0000    0.0000    0.0001     2000       28     2.05      1136      -77.661    106.760     33.520      1.500      1.500    303.164    305.001 
 165       0.8697    0.0000   -0.0001    0.0001     2000       31     2.09      1132      -77.661    106.870     33.720      1.500      1.500    303.169    305.001 
 166       0.8750    0.0000   -0.0001    0.0001     2000       19     2.09      1072      -77.661    106.970     33.930      1.500      1.500    303.169    304.998 
 167       0.8800    0.0000    0.0001    0.0001     2000       26     2.09      1154      -77.661    107.060     34.130      1.500      1.500    303.169    305.000 
 168       0.8847    0.0000    0.0000    0.0001     2000       31     2.06      1085      -77.661    107.160     34.320      1.500      1.500    303.169    305.000 
 169       0.8897    0.0000   -0.0001    0.0001     2000       30     2.08      1133      -77.661    107.270     34.520      1.500      1.500    303.164    305.001 
 170       0.8947    0.0000    0.0000    0.0001     2000       28     2.09      1124      -77.661    107.360     34.720      1.500      1.500    303.168    305.001 
 171       0.8997    0.0000    0.0000    0.0001     2000       22     2.09      1026      -77.661    107.460     34.920      1.500      1.500    303.166    305.001 
 172       0.9047    0.0000    0.0000    0.0001     2000       25     2.05      1049      -77.661    107.560     35.120      1.500      1.500    303.166    304.999 
 173       0.9097    0.0000   -0.0001    0.0001     2000       30     2.05      1042      -77.661    107.670     35.320      1.500      1.500    303.166    305.001 
 174       0.9147    0.0000    0.0000    0.0001     2000       23     2.03       928      -77.661    107.760     35.520      1.500      1.500    303.167    304.995 
 175       0.9199    0.0000    0.0001    0.0001     2000       28     2.06       973      -77.661    107.860     35.730      1.500      1.500    303.169    305.001 
 176       0.9249    0.0000    0.0001    0.0001     2000       25     2.05       979      -77.661    107.960     35.930      1.500      1.500    303.169    305.001 
 177       0.9299    0.0000    0.0001    0.0001     2000       28     2.08      1024      -77.661    108.060     36.130      1.500      1.500    303.167    305.001 
 178       0.9349    0.0000   -0.0001    0.0001     2000       21     2.05       947      -77.661    108.170     36.330      1.500      1.500    303.164    305.000 
 179       0.9398    0.0000   -0.0001    0.0001     2000       23     2.08       931      -77.661    108.270     36.530      1.500      1.500    303.168    304.999 
 180       0.9448    0.0000    0.0001    0.0001     2000       23     2.05       954      -77.661    108.360     36.730      1.500      1.500    303.169    305.001 
 181       0.9498    0.0000    0.0001    0.0001     2000       26     2.07      1016      -77.661    108.460     36.930      1.500      1.500    303.169    304.998 
 182       0.9547    0.0000    0.0001    0.0001     2000       25     2.08       987      -77.661    108.560     37.130      1.500      1.500    303.167    305.001 
 183       0.9599    0.0000    0.0002    0.0001     2000       29     2.05       939      -77.661    108.660     37.340      1.500      1.500    303.167    305.000 
 184       0.9651    0.0000    0.0001    0.0001     2000       32     2.06      1037      -77.661    108.770     37.550      1.500      1.500    303.167    305.000 
 185       0.9698    0.0000    0.0002    0.0001     2000       19     2.05       928      -77.661    108.860     37.740      1.500      1.500    303.172    305.001 
 186       0.9748    0.0000    0.0000    0.0001     2000       22     2.06       987      -77.661    108.970     37.940      1.500      1.500    303.167    305.000 
 187       0.9797    0.0000    0.0000    0.0001     2000       41     2.07       989      -77.661    109.070     38.140      1.500      1.500    303.169    305.001 
 188       0.9849    0.0000   -0.0001    0.0001     2000       19     2.07      1002      -77.661    109.180     38.350      1.500      1.500    303.172    304.999 
 189       0.9899    0.0000    0.0001    0.0001     2000       30     2.05       994      -77.661    109.270     38.550      1.500      1.500    303.169    304.998 
 190       0.9948    0.0000   -0.0001    0.0001     2000       26     2.06       955      -77.661    109.380     38.750      1.500      1.500    303.168    305.001 
 191       0.9998    0.0000    0.0001    0.0001     2000       33     2.08       985      -77.661    109.470     38.950      1.500      1.500    303.164    305.001 
 192       1.0052    0.0000    0.0001    0.0001     2000       28     2.07      1026      -77.661    109.580     39.170      1.500      1.500    303.164    305.001 
 193       1.0099    0.0000    0.0002    0.0001     2000       29     2.07       981      -77.661    109.670     39.360      1.500      1.500    303.165    304.996 
 194       1.0148    0.0000    0.0000    0.0001     2000       26     2.06       875      -77.661    109.780     39.560      1.500      1.500    303.165    304.996 
 195       1.0197    0.0000    0.0000    0.0001     2000       26     2.09       999      -77.661    109.880     39.760      1.500      1.500    303.167    305.001 
 196       1.0249    0.0000    0.0001    0.0001     2000       21     2.08       935      -77.661    109.980     39.970      1.500      1.500    303.167    304.998 
 197       1.0298    0.0000   -0.0001    0.0001     2000       31     2.06       914      -77.661    110.090     40.170      1.500      1.500    303.165    304.999 
 198       1.0347    0.0000   -0.0001    0.0001     2000       26     2.08       995      -77.661    110.190     40.370      1.500      1.500    303.168    305.001 
 199       1.0399    0.0000    0.0002    0.0001     2000       29     2.08       887      -77.661    110.280     40.580      1.500      1.500    303.168    304.999 
 200       1.0448    0.0000    0.0000    0.0001     2000       29     2.06       926      -77.661    110.390     40.780      1.500      1.500    303.166    305.000 
 201       1.0499    0.0000   -0.0001    0.0001     2000       22     2.06       861      -77.661    110.500     40.990      1.500      1.500    303.170    305.001 
