# Supplementary material for: Aspirin locally disrupts the liquid-ordered phase
Source: R Soc Open Sci. 2018 Feb 28;5(2):171710. doi: 10.1098/rsos.171710 (PMC5830767; doi:10.1098/rsos.171710)
Supplement: Inelastic Neutron scattering data [file rsos171710supp1.zip › RawData/034835]

RRRRRRRRRRRRRRRRRRRRRRRRRRRRRRRRRRRRRRRRRRRRRRRRRRRRRRRRRRRRRRRRRRRRRRRRRRRRRRRR
  034835       1       0                                                        
ILL TAS data in the new ASCII format follow afte the line VV..V                 
AAAAAAAAAAAAAAAAAAAAAAAAAAAAAAAAAAAAAAAAAAAAAAAAAAAAAAAAAAAAAAAAAAAAAAAAAAAAAAAA
      80                                                                        
IN12  rheinstadter03-Dec-16 08:19:08                                            
VVVVVVVVVVVVVVVVVVVVVVVVVVVVVVVVVVVVVVVVVVVVVVVVVVVVVVVVVVVVVVVVVVVVVVVVVVVVVVVV
INSTR: IN12
EXPNO: CRG-2297
USER_: rheinstadter
LOCAL: SCHMALZL
FILE_: 034835
DATE_: 03-Dec-16 08:19:08
TITLE: The effect of a common drug on nanscopic membrane dynamics
TYPE_: tas
COMND: bs qh 0 0 2 -2 dqh 0 0 0 0.1 np 67 mn 20000
POSQE: QH=   0.0005, QK=   0.0000, QL=   2.0001, EN=  -2.0005, UN=meV
CURVE: MONO= auto, ANA= auto
STEPS: EN=   0.1000
PARAM: GONIO= 0
PARAM: DM=   3.34000, DA=   3.35500, KFIX=   1.50010
PARAM: SM= -1, SS=  1, SA= -1, FX=  2
PARAM: ALF1= 120.00, ALF2= 120.00, ALF3= 120.00, ALF4= 120.00
PARAM: BET1= 120.00, BET2= 120.00, BET3= 120.00, BET4= 120.00
PARAM: ETAM=  35.00, ETAA=  35.00
PARAM: AS=   6.28000, BS=   6.28000, CS=   6.28000
PARAM: AA=  90.00000, BB=  90.00000, CC=  90.00000, ETAS=  80.00000
PARAM: AX=  1.000, AY=  0.000, AZ=  0.000
PARAM: BX=  0.000, BY=  0.000, BZ=  1.000
VARIA: SELPOS=in
VARIA: SELSPEED=  11180
VARIA: A1      = -55.70, A2      =-112.16, A3      =  42.07, A4      =  97.93
VARIA: A5      = -38.63, A6      = -77.25, GU      =   1.04, GL      =   0.08
VARIA: A3P     =1269.70, GA      =   0.99, GM      =  -0.11, RA      =  15.38
VARIA: RMV     =  28.99, RMH     =  78.11, TA      =   4.39, TM      =  -1.81
VARIA: GC      =  -0.01, DIA1X   =  62.62, DIA2X   =  88.10, DIA2Z   = 163.80
VARIA: I1      =   0.00, I2      =   0.00, I3      =   0.00, I4      =   0.00
VARIA: I5      =   0.00, I6      =   0.00, I7      =   0.00, I8      =  -0.00
VARIA: IH1     =   0.00, IH2     =   0.00
ZEROS: A1      =  -2.09, A2      =   0.51, A3      =  -5.58, A4      =   0.70
ZEROS: A5      = -89.80, A6      =   0.01, GU      =   0.00, GL      =   0.00
ZEROS: A3P     = -16.29, GA      =   0.00, GM      =   0.00, RA      =   0.00
ZEROS: RMV     =   0.00, RMH     =   0.00, TA      =   0.00, TM      =   0.00
ZEROS: GC      =   0.00, DIA1X   =   0.00, DIA2X   =   0.00, DIA2Z   =   0.00
POLAN: DR HX 5 0 0
POLAN: ON F1 
POLAN: CO MN 200000
POLAN: DR HX 0 5 0
POLAN: ON F1
POLAN: CO MN 200000
POLAN: DR HX 0 0 0.8
POLAN: ON F1 
POLAN: CO MN 200000
PARAM: MN=   20000
PARAM: TT=    303.17, RT=    305.00
PARAM: REACTOR=55.96
FORMT:
DATA_:
  PNT        QH        QK        QL        EN        M1        M2      TIME      CNTS         A2         A3         A4         KI         KF         TT        TRT 
   1       0.0005    0.0000    2.0001   -2.0005    20000       11    23.22       139     -112.160     42.070     97.930      1.133      1.500    303.167    304.997 
   2       0.0004    0.0000    2.0001   -1.9004    20000       15    22.31       126     -109.106     41.930     96.980      1.155      1.500    303.168    305.001 
   3      -0.0002    0.0000    2.0001   -1.8005    20000        8    21.34       139     -106.317     41.800     96.070      1.175      1.500    303.168    305.000 
   4       0.0005    0.0000    2.0001   -1.7005    20000        9    20.50       170     -103.752     41.720     95.190      1.196      1.500    303.168    304.999 
   5       0.0003    0.0000    2.0002   -1.6003    20000        9    20.30       193     -101.376     41.640     94.350      1.216      1.500    303.169    305.000 
   6       0.0003    0.0000    2.0003   -1.5006    20000       11    20.77       177      -99.176     41.580     93.540      1.235      1.500    303.169    305.000 
   7       0.0003    0.0000    2.0003   -1.4008    20000       13    20.26       179      -97.123     41.530     92.750      1.255      1.500    303.170    305.001 
   8       0.0003    0.0000    2.0001   -1.3012    20000       13    20.00       194      -95.205     41.490     91.980      1.274      1.500    303.177    305.001 
   9       0.0002    0.0000    2.0003   -1.2003    20000       17    20.46       150      -93.377     41.470     91.240      1.293      1.500    303.174    305.000 
  10       0.0006    0.0000    2.0001   -1.1005    20000       11    20.09       187      -91.676     41.460     90.510      1.311      1.500    303.169    305.000 
  11       0.0000    0.0000    2.0003   -1.0000    20000       11    20.25       221      -90.058     41.450     89.820      1.330      1.500    303.165    304.999 
  12      -0.0003    0.0000    2.0004   -0.8999    20000       13    22.20       177      -88.532     41.450     89.140      1.348      1.500    303.163    305.000 
  13      -0.0002    0.0000    2.0001   -0.8013    20000        8    22.23       244      -87.105     41.460     88.470      1.365      1.500    303.173    305.000 
  14      -0.0006    0.0000    2.0004   -0.6999    20000        9    21.67       233      -85.711     41.480     87.830      1.383      1.500    303.175    305.001 
  15      -0.0004    0.0000    2.0002   -0.6008    20000       20    21.30       260      -84.413     41.510     87.190      1.400      1.500    303.171    305.001 
  16      -0.0004    0.0000    2.0002   -0.5013    20000       23    21.28       316      -83.168     41.550     86.580      1.417      1.500    303.169    304.997 
  17      -0.0005    0.0000    2.0002   -0.4006    20000       48    21.23       430      -81.966     41.590     85.970      1.434      1.500    303.174    304.999 
  18      -0.0002    0.0000    2.0003   -0.3001    20000      224    21.12       600      -80.817     41.650     85.380      1.451      1.500    303.169    305.000 
  19      -0.0004    0.0000    2.0002   -0.2006    20000      433    21.01       931      -79.728     41.700     84.800      1.467      1.500    303.171    305.001 
  20      -0.0005    0.0000    2.0003   -0.1002    20000      316    20.89      3013      -78.673     41.760     84.240      1.484      1.500    303.171    304.998 
  21       0.0001    0.0000    2.0001   -0.0012    20000      165    20.67      6010      -77.674     41.840     83.680      1.500      1.500    303.169    305.001 
  22      -0.0004    0.0000    2.0003    0.0997    20000       60    20.53      2699      -76.694     41.900     83.140      1.516      1.500    303.170    305.001 
  23       0.0000    0.0000    2.0001    0.1985    20000       22    21.07      1085      -75.772     41.980     82.600      1.532      1.500    303.166    304.998 
  24      -0.0006    0.0000    2.0004    0.3005    20000       23    22.96       504      -74.853     42.050     82.080      1.548      1.500    303.174    305.003 
  25      -0.0007    0.0000    2.0004    0.4008    20000       20    24.44       417      -73.983     42.130     81.560      1.563      1.500    303.169    304.998 
  26      -0.0004    0.0000    2.0003    0.4999    20000       28    23.84       365      -73.152     42.220     81.050      1.578      1.500    303.174    304.999 
  27      -0.0003    0.0000    2.0002    0.5994    20000       30    23.19       333      -72.347     42.310     80.550      1.594      1.500    303.170    305.000 
  28      -0.0004    0.0000    2.0002    0.6993    20000       35    23.03       313      -71.565     42.400     80.060      1.609      1.500    303.170    305.001 
  29      -0.0007    0.0000    2.0004    0.7998    20000       40    23.53       282      -70.803     42.490     79.580      1.624      1.500    303.170    305.002 
  30      -0.0006    0.0000    2.0004    0.9007    20000       38    23.85       267      -70.063     42.590     79.100      1.639      1.500    303.169    304.998 
  31      -0.0004    0.0000    2.0002    0.9986    20000       27    23.57       278      -69.367     42.690     78.630      1.653      1.500    303.174    304.999 
  32      -0.0004    0.0000    2.0004    1.1001    20000       49    23.31       243      -68.667     42.800     78.170      1.668      1.500    303.169    305.000 
  33      -0.0004    0.0000    2.0002    1.1984    20000       51    23.15       236      -68.009     42.900     77.710      1.682      1.500    303.169    305.000 
  34      -0.0004    0.0000    2.0004    1.2996    20000       80    23.13       210      -67.352     43.010     77.260      1.696      1.500    303.171    304.997 
  35      -0.0003    0.0000    2.0002    1.3986    20000       99    23.02       210      -66.726     43.120     76.810      1.710      1.500    303.169    305.001 
  36      -0.0005    0.0000    2.0003    1.5002    20000       93    23.16       214      -66.103     43.230     76.370      1.725      1.500    303.165    305.001 
  37      -0.0007    0.0000    2.0004    1.6001    20000       67    23.43       174      -65.507     43.340     75.940      1.739      1.500    303.169    305.000 
  38      -0.0004    0.0000    2.0003    1.6995    20000       46    23.82       199      -64.930     43.460     75.510      1.752      1.500    303.173    304.999 
  39       0.0002    0.0000    2.0001    1.7978    20000       34    23.92       170      -64.374     43.590     75.080      1.766      1.500    303.169    305.002 
  40      -0.0003    0.0000    2.0002    1.8999    20000       35    23.80       191      -63.812     43.700     74.660      1.780      1.500    303.173    305.001 
  41      -0.0005    0.0000    2.0005    2.0010    20000       27    23.60       198      -63.269     43.820     74.250      1.793      1.500    303.171    304.999 
  42      -0.0002    0.0000    2.0001    2.0970    20000       27    23.41       177      -62.767     43.940     73.840      1.806      1.500    303.172    305.000 
  43      -0.0002    0.0000    2.0004    2.2007    20000       29    23.42       207      -62.237     44.070     73.430      1.820      1.500    303.169    304.997 
  44      -0.0005    0.0000    2.0005    2.3016    20000       29    23.25       197      -61.735     44.190     73.030      1.833      1.500    303.172    304.999 
  45      -0.0007    0.0000    2.0004    2.4010    20000       24    23.21       185      -61.252     44.310     72.630      1.846      1.500    303.170    304.998 
  46      -0.0005    0.0000    2.0004    2.5000    20000       31    23.08       214      -60.782     44.440     72.240      1.859      1.500    303.173    305.000 
  47      -0.0004    0.0000    2.0003    2.5993    20000       24    23.00       190      -60.322     44.570     71.850      1.872      1.500    303.169    304.999 
  48      -0.0005    0.0000    2.0004    2.7004    20000       30    22.99       187      -59.863     44.700     71.460      1.885      1.500    303.170    305.000 
  49      -0.0006    0.0000    2.0005    2.8012    20000       32    22.89       175      -59.416     44.830     71.080      1.898      1.500    303.168    305.000 
  50      -0.0006    0.0000    2.0005    2.9004    20000       36    22.94       183      -58.987     44.960     70.700      1.911      1.500    303.169    304.999 
  51      -0.0004    0.0000    2.0004    3.0008    20000       15    22.87       150      -58.561     45.100     70.320      1.923      1.500    303.174    305.001 
  52      -0.0007    0.0000    2.0006    3.1016    20000       27    23.11       170      -58.143     45.230     69.950      1.936      1.500    303.169    305.000 
  53      -0.0003    0.0000    2.0003    3.2008    20000       34    23.34       150      -57.740     45.370     69.570      1.948      1.500    303.174    305.001 
  54      -0.0006    0.0000    2.0005    3.3012    20000       22    23.55       218      -57.342     45.500     69.210      1.960      1.500    303.169    304.999 
  55      -0.0004    0.0000    2.0002    3.3996    20000       23    23.61       172      -56.958     45.640     68.840      1.973      1.500    303.173    304.997 
  56      -0.0002    0.0000    2.0002    3.4981    20000       22    23.84       164      -56.582     45.780     68.480      1.985      1.500    303.171    305.000 
  57      -0.0003    0.0000    2.0004    3.6007    20000       22    23.95       160      -56.199     45.920     68.120      1.997      1.500    303.172    305.000 
  58      -0.0001    0.0000    2.0001    3.6979    20000       27    24.09       199      -55.842     46.060     67.760      2.009      1.500    303.169    305.000 
  59      -0.0004    0.0000    2.0004    3.8009    20000       21    24.27       219      -55.472     46.200     67.410      2.021      1.500    303.171    304.999 
  60       0.0000    0.0000    2.0003    3.8993    20000       21    24.45       185      -55.125     46.350     67.060      2.033      1.500    303.172    304.999 
  61      -0.0001    0.0000    2.0004    4.0007    20000       24    24.51       169      -54.774     46.490     66.710      2.045      1.500    303.173    304.999 
  62      -0.0001    0.0000    2.0003    4.0996    20000       23    24.62       154      -54.438     46.630     66.360      2.056      1.500    303.171    304.999 
  63      -0.0001    0.0000    2.0006    4.2015    20000       27    24.88       178      -54.099     46.780     66.020      2.068      1.500    303.174    305.001 
  64       0.0001    0.0000    2.0001    4.2976    20000       26    24.89       184      -53.784     46.920     65.670      2.080      1.500    303.171    305.002 
  65      -0.0002    0.0000    2.0003    4.3996    20000       30    25.35       209      -53.457     47.060     65.330      2.091      1.500    303.165    305.000 
  66      -0.0003    0.0000    2.0001    4.4987    20000       37    25.69       209      -53.144     47.200     64.990      2.103      1.500    303.171    304.997 
  67      -0.0004    0.0000    2.0005    4.6008    20000       32    26.38       183      -52.828     47.350     64.660      2.114      1.500    303.172    305.000 
