# Supplementary material for: Aspirin locally disrupts the liquid-ordered phase
Source: R Soc Open Sci. 2018 Feb 28;5(2):171710. doi: 10.1098/rsos.171710 (PMC5830767; doi:10.1098/rsos.171710)
Supplement: Inelastic Neutron scattering data [file rsos171710supp1.zip › RawData/034836]

RRRRRRRRRRRRRRRRRRRRRRRRRRRRRRRRRRRRRRRRRRRRRRRRRRRRRRRRRRRRRRRRRRRRRRRRRRRRRRRR
  034836       1       0                                                        
ILL TAS data in the new ASCII format follow afte the line VV..V                 
AAAAAAAAAAAAAAAAAAAAAAAAAAAAAAAAAAAAAAAAAAAAAAAAAAAAAAAAAAAAAAAAAAAAAAAAAAAAAAAA
      80                                                                        
IN12  rheinstadter03-Dec-16 09:00:09                                            
VVVVVVVVVVVVVVVVVVVVVVVVVVVVVVVVVVVVVVVVVVVVVVVVVVVVVVVVVVVVVVVVVVVVVVVVVVVVVVVV
INSTR: IN12
EXPNO: CRG-2297
USER_: rheinstadter
LOCAL: SCHMALZL
FILE_: 034836
DATE_: 03-Dec-16 09:00:09
TITLE: The effect of a common drug on nanscopic membrane dynamics
TYPE_: tas
COMND: bs qh 0 0 2 -0.5 dqh 0 0 0 0.05 np 20 mn 20000
POSQE: QH=   0.0002, QK=   0.0000, QL=   2.0003, EN=  -0.5007, UN=meV
CURVE: MONO= auto, ANA= auto
STEPS: EN=   0.0500
PARAM: GONIO= 0
PARAM: DM=   3.34000, DA=   3.35500, KFIX=   1.50010
PARAM: SM= -1, SS=  1, SA= -1, FX=  2
PARAM: ALF1= 120.00, ALF2= 120.00, ALF3= 120.00, ALF4= 120.00
PARAM: BET1= 120.00, BET2= 120.00, BET3= 120.00, BET4= 120.00
PARAM: ETAM=  35.00, ETAA=  35.00
PARAM: AS=   6.28000, BS=   6.28000, CS=   6.28000
PARAM: AA=  90.00000, BB=  90.00000, CC=  90.00000, ETAS=  80.00000
PARAM: AX=  1.000, AY=  0.000, AZ=  0.000
PARAM: BX=  0.000, BY=  0.000, BZ=  1.000
VARIA: SELPOS=in
VARIA: SELSPEED=  13982
VARIA: A1      = -41.27, A2      = -83.16, A3      =  41.57, A4      =  86.58
VARIA: A5      = -38.63, A6      = -77.25, GU      =   1.04, GL      =   0.08
VARIA: A3P     =1269.70, GA      =   0.99, GM      =  -0.11, RA      =  15.38
VARIA: RMV     =  32.19, RMH     =  62.42, TA      =   4.41, TM      =  -1.81
VARIA: GC      =  -0.01, DIA1X   =  62.64, DIA2X   =  88.10, DIA2Z   = 163.80
VARIA: I1      =   0.00, I2      =   0.00, I3      =   0.00, I4      =   0.00
VARIA: I5      =   0.00, I6      =   0.00, I7      =   0.00, I8      =  -0.00
VARIA: IH1     =   0.00, IH2     =   0.00
ZEROS: A1      =  -2.09, A2      =   0.51, A3      =  -5.58, A4      =   0.70
ZEROS: A5      = -89.80, A6      =   0.01, GU      =   0.00, GL      =   0.00
ZEROS: A3P     = -16.29, GA      =   0.00, GM      =   0.00, RA      =   0.00
ZEROS: RMV     =   0.00, RMH     =   0.00, TA      =   0.00, TM      =   0.00
ZEROS: GC      =   0.00, DIA1X   =   0.00, DIA2X   =   0.00, DIA2Z   =   0.00
POLAN: DR HX 5 0 0
POLAN: ON F1 
POLAN: CO MN 200000
POLAN: DR HX 0 5 0
POLAN: ON F1
POLAN: CO MN 200000
POLAN: DR HX 0 0 0.8
POLAN: ON F1 
POLAN: CO MN 200000
PARAM: MN=   20000
PARAM: TT=    303.17, RT=    305.00
PARAM: REACTOR=56.05
FORMT:
DATA_:
  PNT        QH        QK        QL        EN        M1        M2      TIME      CNTS         A2         A3         A4         KI         KF         TT        TRT 
   1       0.0002    0.0000    2.0003   -0.5007    20000       22    21.18       351      -83.160     41.570     86.580      1.417      1.500    303.172    305.001 
   2      -0.0004    0.0000    2.0002   -0.4506    20000       21    21.20       391      -82.556     41.570     86.270      1.426      1.500    303.173    304.999 
   3      -0.0005    0.0000    2.0002   -0.4005    20000       37    21.18       410      -81.964     41.590     85.970      1.434      1.500    303.173    304.999 
   4      -0.0001    0.0000    2.0003   -0.3507    20000       87    21.22       491      -81.388     41.630     85.680      1.443      1.500    303.174    304.999 
   5      -0.0005    0.0000    2.0002   -0.3006    20000      222    21.13       503      -80.823     41.640     85.380      1.451      1.500    303.170    305.000 
   6      -0.0004    0.0000    2.0001   -0.2512    20000      375    21.08       725      -80.276     41.670     85.090      1.459      1.500    303.173    305.001 
   7       0.0000    0.0000    2.0001   -0.2010    20000      455    21.00       982      -79.732     41.710     84.800      1.467      1.500    303.172    305.000 
   8      -0.0005    0.0000    2.0004   -0.1497    20000      437    20.89      1604      -79.187     41.730     84.520      1.476      1.500    303.171    305.000 
   9      -0.0003    0.0000    2.0004   -0.0995    20000      326    20.92      3108      -78.665     41.770     84.240      1.484      1.500    303.171    305.000 
  10      -0.0006    0.0000    2.0003   -0.0502    20000      255    20.94      5117      -78.163     41.790     83.960      1.492      1.500    303.173    305.001 
  11      -0.0004    0.0000    2.0003    0.0005    20000      128    20.81      5928      -77.657     41.830     83.680      1.500      1.500    303.171    305.001 
  12      -0.0006    0.0000    2.0004    0.0506    20000       83    20.74      4462      -77.166     41.860     83.410      1.508      1.500    303.173    305.001 
  13      -0.0005    0.0000    2.0004    0.1001    20000       61    20.66      2662      -76.690     41.900     83.140      1.516      1.500    303.171    305.001 
  14      -0.0002    0.0000    2.0003    0.1494    20000       43    20.78      1536      -76.226     41.940     82.870      1.524      1.500    303.173    305.002 
  15      -0.0002    0.0000    2.0003    0.1999    20000       32    21.04      1067      -75.758     41.980     82.600      1.532      1.500    303.169    304.999 
  16      -0.0002    0.0000    2.0004    0.2502    20000       23    21.85       756      -75.302     42.020     82.340      1.540      1.500    303.172    304.998 
  17      -0.0001    0.0000    2.0003    0.2994    20000       19    22.96       499      -74.863     42.060     82.080      1.548      1.500    303.170    304.997 
  18      -0.0002    0.0000    2.0004    0.3502    20000       28    24.10       411      -74.418     42.100     81.820      1.555      1.500    303.173    305.000 
  19      -0.0003    0.0000    2.0004    0.4004    20000       31    24.36       422      -73.987     42.140     81.560      1.563      1.500    303.176    305.000 
  20      -0.0004    0.0000    2.0005    0.4505    20000       21    24.18       415      -73.563     42.180     81.310      1.571      1.500    303.173    304.999 
