# Supplementary material for: Aspirin locally disrupts the liquid-ordered phase
Source: R Soc Open Sci. 2018 Feb 28;5(2):171710. doi: 10.1098/rsos.171710 (PMC5830767; doi:10.1098/rsos.171710)
Supplement: Inelastic Neutron scattering data [file rsos171710supp1.zip › RawData/034837]

RRRRRRRRRRRRRRRRRRRRRRRRRRRRRRRRRRRRRRRRRRRRRRRRRRRRRRRRRRRRRRRRRRRRRRRRRRRRRRRR
  034837       1       0                                                        
ILL TAS data in the new ASCII format follow afte the line VV..V                 
AAAAAAAAAAAAAAAAAAAAAAAAAAAAAAAAAAAAAAAAAAAAAAAAAAAAAAAAAAAAAAAAAAAAAAAAAAAAAAAA
      80                                                                        
IN12  rheinstadter03-Dec-16 09:10:21                                            
VVVVVVVVVVVVVVVVVVVVVVVVVVVVVVVVVVVVVVVVVVVVVVVVVVVVVVVVVVVVVVVVVVVVVVVVVVVVVVVV
INSTR: IN12
EXPNO: CRG-2297
USER_: rheinstadter
LOCAL: SCHMALZL
FILE_: 034837
DATE_: 03-Dec-16 09:10:21
TITLE: The effect of a common drug on nanscopic membrane dynamics
TYPE_: tas
COMND: bs qh 0 0 2 0.5 dqh 0 0 0 0.1 np 41 mn 250000
POSQE: QH=  -0.0005, QK=   0.0000, QL=   2.0003, EN=   0.5006, UN=meV
CURVE: MONO= auto, ANA= auto
STEPS: EN=   0.1000
PARAM: GONIO= 0
PARAM: DM=   3.34000, DA=   3.35500, KFIX=   1.50010
PARAM: SM= -1, SS=  1, SA= -1, FX=  2
PARAM: ALF1= 120.00, ALF2= 120.00, ALF3= 120.00, ALF4= 120.00
PARAM: BET1= 120.00, BET2= 120.00, BET3= 120.00, BET4= 120.00
PARAM: ETAM=  35.00, ETAA=  35.00
PARAM: AS=   6.28000, BS=   6.28000, CS=   6.28000
PARAM: AA=  90.00000, BB=  90.00000, CC=  90.00000, ETAS=  80.00000
PARAM: AX=  1.000, AY=  0.000, AZ=  0.000
PARAM: BX=  0.000, BY=  0.000, BZ=  1.000
VARIA: SELPOS=in
VARIA: SELSPEED=  15571
VARIA: A1      = -36.32, A2      = -73.15, A3      =  42.22, A4      =  81.05
VARIA: A5      = -38.63, A6      = -77.25, GU      =   1.04, GL      =   0.08
VARIA: A3P     =1269.70, GA      =   0.99, GM      =  -0.11, RA      =  15.38
VARIA: RMV     =  34.00, RMH     =  56.04, TA      =   4.41, TM      =  -1.81
VARIA: GC      =  -0.01, DIA1X   =  62.64, DIA2X   =  88.10, DIA2Z   = 163.80
VARIA: I1      =   0.00, I2      =   0.00, I3      =   0.00, I4      =   0.00
VARIA: I5      =   0.00, I6      =   0.00, I7      =   0.00, I8      =  -0.00
VARIA: IH1     =   0.00, IH2     =   0.00
ZEROS: A1      =  -2.09, A2      =   0.51, A3      =  -5.58, A4      =   0.70
ZEROS: A5      = -89.80, A6      =   0.01, GU      =   0.00, GL      =   0.00
ZEROS: A3P     = -16.29, GA      =   0.00, GM      =   0.00, RA      =   0.00
ZEROS: RMV     =   0.00, RMH     =   0.00, TA      =   0.00, TM      =   0.00
ZEROS: GC      =   0.00, DIA1X   =   0.00, DIA2X   =   0.00, DIA2Z   =   0.00
POLAN: DR HX 5 0 0
POLAN: ON F1 
POLAN: CO MN 200000
POLAN: DR HX 0 5 0
POLAN: ON F1
POLAN: CO MN 200000
POLAN: DR HX 0 0 0.8
POLAN: ON F1 
POLAN: CO MN 200000
PARAM: MN=  250000
PARAM: TT=    303.17, RT=    305.00
PARAM: REACTOR=56.05
FORMT:
DATA_:
  PNT        QH        QK        QL        EN        M1        M2      TIME      CNTS         A2         A3         A4         KI         KF         TT        TRT 
   1      -0.0005    0.0000    2.0003    0.5006   250000      362   297.90      4872      -73.147     42.220     81.050      1.579      1.500    303.167    304.999 
   2      -0.0002    0.0000    2.0002    0.5989   250000      456   289.91      4164      -72.351     42.310     80.550      1.594      1.500    303.168    305.000 
   3      -0.0003    0.0000    2.0002    0.6991   250000      435   288.93      3818      -71.566     42.400     80.060      1.609      1.500    303.170    304.997 
   4      -0.0007    0.0000    2.0004    0.7998   250000      450   295.09      3465      -70.803     42.490     79.580      1.624      1.500    303.172    305.001 
   5      -0.0006    0.0000    2.0004    0.9004   250000      449   298.18      3377      -70.065     42.590     79.100      1.639      1.500    303.170    305.002 
   6      -0.0001    0.0000    2.0002    0.9989   250000      530   294.81      3209      -69.365     42.700     78.630      1.653      1.500    303.174    304.999 
   7      -0.0004    0.0000    2.0005    1.1004   250000      603   291.08      3015      -68.665     42.800     78.170      1.668      1.500    303.173    305.000 
   8      -0.0000    0.0000    2.0002    1.1984   250000      749   289.07      2776      -68.009     42.910     77.710      1.682      1.500    303.175    304.999 
   9      -0.0001    0.0000    2.0003    1.2993   250000     1140   287.81      2688      -67.353     43.020     77.260      1.696      1.500    303.169    305.000 
  10      -0.0002    0.0000    2.0001    1.3980   250000     1351   287.68      2717      -66.730     43.120     76.810      1.710      1.500    303.171    305.001 
  11      -0.0005    0.0000    2.0003    1.5005   250000     1129   289.62      2585      -66.101     43.230     76.370      1.725      1.500    303.169    305.000 
  12      -0.0007    0.0000    2.0004    1.6001   250000      813   293.24      2481      -65.507     43.340     75.940      1.739      1.500    303.169    305.000 
  13      -0.0004    0.0000    2.0003    1.6988   250000      496   296.59      2409      -64.933     43.460     75.510      1.752      1.500    303.165    304.998 
  14      -0.0001    0.0000    2.0001    1.7982   250000      373   298.78      2478      -64.372     43.580     75.080      1.766      1.500    303.169    304.999 
  15       0.0001    0.0000    2.0002    1.8999   250000      386   297.72      2446      -63.812     43.710     74.660      1.780      1.500    303.175    305.001 
  16      -0.0005    0.0000    2.0005    2.0010   250000      369   295.60      2402      -63.269     43.820     74.250      1.793      1.500    303.170    304.999 
  17      -0.0002    0.0000    2.0001    2.0970   250000      361   293.78      2409      -62.767     43.940     73.840      1.806      1.500    303.170    305.000 
  18      -0.0006    0.0000    2.0004    2.2011   250000      372   292.13      2404      -62.235     44.060     73.430      1.820      1.500    303.171    305.001 
  19      -0.0005    0.0000    2.0004    2.3012   250000      376   291.01      2414      -61.737     44.190     73.030      1.833      1.500    303.170    305.001 
  20      -0.0006    0.0000    2.0004    2.4006   250000      355   289.64      2324      -61.254     44.310     72.630      1.846      1.500    303.176    304.998 
  21      -0.0005    0.0000    2.0004    2.4996   250000      367   288.80      2256      -60.784     44.440     72.240      1.859      1.500    303.173    304.999 
  22      -0.0004    0.0000    2.0003    2.5993   250000      376   287.83      2180      -60.322     44.570     71.850      1.872      1.500    303.173    305.002 
  23      -0.0005    0.0000    2.0004    2.7004   250000      345   286.77      2284      -59.863     44.700     71.460      1.885      1.500    303.174    304.998 
  24      -0.0006    0.0000    2.0005    2.8012   250000      364   286.08      2279      -59.416     44.830     71.080      1.898      1.500    303.169    305.000 
  25      -0.0006    0.0000    2.0005    2.9004   250000      369   285.71      2229      -58.987     44.960     70.700      1.911      1.500    303.177    304.999 
  26      -0.0001    0.0000    2.0005    3.0013   250000      345   286.68      2198      -58.559     45.110     70.320      1.923      1.500    303.168    305.000 
  27      -0.0007    0.0000    2.0006    3.1016   250000      353   288.55      2262      -58.143     45.230     69.950      1.936      1.500    303.171    305.001 
  28      -0.0003    0.0000    2.0003    3.2008   250000      299   291.02      2328      -57.740     45.370     69.570      1.948      1.500    303.168    305.001 
  29      -0.0006    0.0000    2.0005    3.3012   250000      309   293.66      2255      -57.342     45.500     69.210      1.960      1.500    303.170    305.001 
  30      -0.0003    0.0000    2.0002    3.3991   250000      326   295.44      2289      -56.960     45.640     68.840      1.973      1.500    303.174    305.002 
  31      -0.0003    0.0000    2.0003    3.4991   250000      308   297.90      2210      -56.578     45.780     68.480      1.985      1.500    303.170    304.998 
  32      -0.0003    0.0000    2.0004    3.6007   250000      283   299.26      2249      -56.199     45.920     68.120      1.997      1.500    303.168    304.999 
  33      -0.0001    0.0000    2.0001    3.6979   250000      255   301.22      2284      -55.842     46.060     67.760      2.009      1.500    303.173    304.996 
  34      -0.0004    0.0000    2.0005    3.8014   250000      269   302.82      2361      -55.470     46.200     67.410      2.021      1.500    303.171    305.000 
  35      -0.0003    0.0000    2.0003    3.8987   250000      279   304.38      2372      -55.127     46.340     67.060      2.033      1.500    303.171    305.000 
  36      -0.0005    0.0000    2.0005    4.0013   250000      287   306.13      2263      -54.772     46.480     66.710      2.045      1.500    303.173    305.001 
  37      -0.0001    0.0000    2.0003    4.0996   250000      293   307.61      2175      -54.438     46.630     66.360      2.056      1.500    303.170    305.001 
  38      -0.0005    0.0000    2.0006    4.2020   250000      264   310.04      2262      -54.097     46.770     66.020      2.068      1.500    303.170    304.999 
  39       0.0001    0.0000    2.0001    4.2976   250000      278   313.01      2252      -53.784     46.920     65.670      2.080      1.500    303.169    305.000 
  40      -0.0002    0.0000    2.0003    4.3996   250000      314   316.81      2244      -53.457     47.060     65.330      2.091      1.500    303.170    304.998 
  41      -0.0003    0.0000    2.0001    4.4981   250000      262   321.72      2286      -53.146     47.200     64.990      2.103      1.500    303.168    304.998 
