# Supplementary material for: Aspirin locally disrupts the liquid-ordered phase
Source: R Soc Open Sci. 2018 Feb 28;5(2):171710. doi: 10.1098/rsos.171710 (PMC5830767; doi:10.1098/rsos.171710)
Supplement: Inelastic Neutron scattering data [file rsos171710supp1.zip › RawData/034838]

RRRRRRRRRRRRRRRRRRRRRRRRRRRRRRRRRRRRRRRRRRRRRRRRRRRRRRRRRRRRRRRRRRRRRRRRRRRRRRRR
  034838       1       0                                                        
ILL TAS data in the new ASCII format follow afte the line VV..V                 
AAAAAAAAAAAAAAAAAAAAAAAAAAAAAAAAAAAAAAAAAAAAAAAAAAAAAAAAAAAAAAAAAAAAAAAAAAAAAAAA
      80                                                                        
IN12  rheinstadter03-Dec-16 12:40:15                                            
VVVVVVVVVVVVVVVVVVVVVVVVVVVVVVVVVVVVVVVVVVVVVVVVVVVVVVVVVVVVVVVVVVVVVVVVVVVVVVVV
INSTR: IN12
EXPNO: CRG-2297
USER_: rheinstadter
LOCAL: SCHMALZL
FILE_: 034838
DATE_: 03-Dec-16 12:40:15
TITLE: The effect of a common drug on nanscopic membrane dynamics
TYPE_: tas
COMND: sc qh 0.55 0 0 0 dqh 0.005 0 0 0 np 201 mn 2000
POSQE: QH=   0.0500, QK=   0.0000, QL=   0.0000, EN=   0.0001, UN=meV
CURVE: MONO= auto, ANA= auto
STEPS: QH=   0.0050
PARAM: GONIO= 0
PARAM: DM=   3.34000, DA=   3.35500, KFIX=   1.50010
PARAM: SM= -1, SS=  1, SA= -1, FX=  2
PARAM: ALF1= 120.00, ALF2= 120.00, ALF3= 120.00, ALF4= 120.00
PARAM: BET1= 120.00, BET2= 120.00, BET3= 120.00, BET4= 120.00
PARAM: ETAM=  35.00, ETAA=  35.00
PARAM: AS=   6.28000, BS=   6.28000, CS=   6.28000
PARAM: AA=  90.00000, BB=  90.00000, CC=  90.00000, ETAS=  80.00000
PARAM: AX=  1.000, AY=  0.000, AZ=  0.000
PARAM: BX=  0.000, BY=  0.000, BZ=  1.000
VARIA: SELPOS=in
VARIA: SELSPEED=  14795
VARIA: A1      = -38.54, A2      = -77.66, A3      =  90.95, A4      =   1.91
VARIA: A5      = -38.63, A6      = -77.25, GU      =   1.04, GL      =   0.08
VARIA: A3P     =1269.70, GA      =   1.00, GM      =  -0.11, RA      =  15.38
VARIA: RMV     =  33.11, RMH     =  58.97, TA      =   4.40, TM      =  -1.81
VARIA: GC      =  -0.01, DIA1X   =  62.64, DIA2X   =  88.10, DIA2Z   = 163.86
VARIA: I1      =   0.00, I2      =   0.00, I3      =   0.00, I4      =   0.00
VARIA: I5      =   0.00, I6      =   0.00, I7      =   0.00, I8      =  -0.00
VARIA: IH1     =   0.00, IH2     =   0.00
ZEROS: A1      =  -2.09, A2      =   0.51, A3      =  -5.58, A4      =   0.70
ZEROS: A5      = -89.80, A6      =   0.01, GU      =   0.00, GL      =   0.00
ZEROS: A3P     = -16.29, GA      =   0.00, GM      =   0.00, RA      =   0.00
ZEROS: RMV     =   0.00, RMH     =   0.00, TA      =   0.00, TM      =   0.00
ZEROS: GC      =   0.00, DIA1X   =   0.00, DIA2X   =   0.00, DIA2Z   =   0.00
POLAN: DR HX 5 0 0
POLAN: ON F1 
POLAN: CO MN 200000
POLAN: DR HX 0 5 0
POLAN: ON F1
POLAN: CO MN 200000
POLAN: DR HX 0 0 0.8
POLAN: ON F1 
POLAN: CO MN 200000
PARAM: MN=    2000
PARAM: TT=    303.17, RT=    305.00
PARAM: REACTOR=55.79
FORMT:
DATA_:
  PNT        QH        QK        QL        EN        M1        M2      TIME      CNTS         A2         A3         A4         KI         KF         TT        TRT 
   1       0.0500    0.0000    0.0000    0.0001     2000       11     2.09    102531      -77.661     90.950      1.910      1.500      1.500    303.174    305.000 
   2       0.0550    0.0000    0.0000    0.0001     2000       24     2.05     99802      -77.661     91.040      2.100      1.500      1.500    303.167    304.998 
   3       0.0597    0.0000    0.0000    0.0001     2000       15     2.08    100473      -77.661     91.150      2.280      1.500      1.500    303.167    304.998 
   4       0.0646    0.0000    0.0000    0.0001     2000       17     2.08    100085      -77.661     91.240      2.470      1.500      1.500    303.171    304.997 
   5       0.0699    0.0000    0.0000    0.0001     2000       24     2.07     99232      -77.661     91.330      2.670      1.500      1.500    303.168    304.999 
   6       0.0748    0.0000    0.0000    0.0001     2000       11     2.07     98935      -77.661     91.420      2.860      1.500      1.500    303.173    305.001 
   7       0.0801    0.0000    0.0000    0.0001     2000       17     2.07     98706      -77.661     91.520      3.060      1.500      1.500    303.171    304.999 
   8       0.0850    0.0000    0.0000    0.0001     2000       17     2.09     98750      -77.661     91.610      3.250      1.500      1.500    303.170    305.000 
   9       0.0900    0.0000    0.0000    0.0001     2000       27     2.10     98513      -77.661     91.720      3.440      1.500      1.500    303.172    304.999 
  10       0.0947    0.0000    0.0000    0.0001     2000       25     2.08     95863      -77.661     91.810      3.620      1.500      1.500    303.172    304.999 
  11       0.0997    0.0000    0.0000    0.0001     2000       15     2.05     93205      -77.661     91.900      3.810      1.500      1.500    303.166    305.001 
  12       0.1047    0.0000    0.0000    0.0001     2000       16     2.07     90580      -77.661     92.000      4.000      1.500      1.500    303.172    305.000 
  13       0.1096    0.0000    0.0000    0.0001     2000       26     2.07     84515      -77.661     92.100      4.190      1.500      1.500    303.165    304.998 
  14       0.1149    0.0000    0.0000    0.0001     2000       27     2.07     65041      -77.661     92.190      4.390      1.500      1.500    303.167    304.999 
  15       0.1201    0.0000    0.0000    0.0001     2000       14     2.07     53534      -77.661     92.280      4.590      1.500      1.500    303.169    305.001 
  16       0.1248    0.0000    0.0000    0.0001     2000       20     2.07     49366      -77.661     92.380      4.770      1.500      1.500    303.173    304.999 
  17       0.1300    0.0000    0.0001    0.0001     2000       19     2.06     48417      -77.661     92.470      4.970      1.500      1.500    303.173    304.999 
  18       0.1347    0.0000    0.0000    0.0001     2000       27     2.08     45897      -77.661     92.580      5.150      1.500      1.500    303.173    304.999 
  19       0.1397    0.0000    0.0000    0.0001     2000       28     2.06     41825      -77.661     92.670      5.340      1.500      1.500    303.172    305.000 
  20       0.1447    0.0000    0.0000    0.0001     2000       23     2.06     38533      -77.661     92.760      5.530      1.500      1.500    303.163    305.002 
  21       0.1496    0.0000   -0.0000    0.0001     2000       29     2.07     34202      -77.661     92.870      5.720      1.500      1.500    303.170    304.999 
  22       0.1551    0.0000    0.0000    0.0001     2000       26     2.03     28810      -77.661     92.960      5.930      1.500      1.500    303.174    304.998 
  23       0.1601    0.0000    0.0000    0.0001     2000       23     2.08     24087      -77.661     93.060      6.120      1.500      1.500    303.167    305.000 
  24       0.1650    0.0000    0.0001    0.0001     2000       22     2.08     19481      -77.661     93.140      6.310      1.500      1.500    303.168    305.000 
  25       0.1697    0.0000    0.0000    0.0001     2000       29     2.08     15275      -77.661     93.240      6.490      1.500      1.500    303.168    305.000 
  26       0.1747    0.0000    0.0000    0.0001     2000       30     2.06     11428      -77.661     93.340      6.680      1.500      1.500    303.169    304.999 
  27       0.1797    0.0000    0.0000    0.0001     2000       32     2.05      8840      -77.661     93.440      6.870      1.500      1.500    303.173    304.999 
  28       0.1846    0.0000    0.0000    0.0001     2000       25     2.07      7003      -77.661     93.530      7.060      1.500      1.500    303.169    305.001 
  29       0.1899    0.0000    0.0001    0.0001     2000       18     2.04      6023      -77.661     93.620      7.260      1.500      1.500    303.172    305.002 
  30       0.1948    0.0000    0.0000    0.0001     2000       27     2.07      5646      -77.661     93.720      7.450      1.500      1.500    303.172    304.999 
  31       0.2000    0.0000    0.0001    0.0001     2000       19     2.06      5776      -77.661     93.810      7.650      1.500      1.500    303.169    304.997 
  32       0.2050    0.0000    0.0000    0.0001     2000       24     2.07      5962      -77.661     93.920      7.840      1.500      1.500    303.169    305.000 
  33       0.2097    0.0000   -0.0000    0.0001     2000       38     2.07      6201      -77.661     94.020      8.020      1.500      1.500    303.170    305.000 
  34       0.2147    0.0000   -0.0000    0.0001     2000       26     2.06      6194      -77.661     94.110      8.210      1.500      1.500    303.172    304.999 
  35       0.2199    0.0000    0.0000    0.0001     2000       19     2.03      6340      -77.661     94.200      8.410      1.500      1.500    303.169    305.001 
  36       0.2248    0.0000    0.0001    0.0001     2000       31     2.06      6349      -77.661     94.290      8.600      1.500      1.500    303.168    305.001 
  37       0.2301    0.0000    0.0001    0.0001     2000       33     2.06      6157      -77.661     94.390      8.800      1.500      1.500    303.178    304.997 
  38       0.2348    0.0000    0.0000    0.0001     2000       21     2.09      6120      -77.661     94.490      8.980      1.500      1.500    303.168    304.999 
  39       0.2400    0.0000    0.0000    0.0001     2000       31     2.06      5945      -77.661     94.590      9.180      1.500      1.500    303.167    305.002 
  40       0.2447    0.0000    0.0000    0.0001     2000       32     2.07      5736      -77.661     94.680      9.360      1.500      1.500    303.167    305.002 
  41       0.2499    0.0000    0.0001    0.0001     2000       30     2.07      5270      -77.661     94.770      9.560      1.500      1.500    303.165    305.000 
  42       0.2548    0.0000   -0.0000    0.0001     2000       31     2.08      5276      -77.661     94.880      9.750      1.500      1.500    303.170    304.999 
  43       0.2598    0.0000    0.0001    0.0001     2000       25     2.06      4800      -77.661     94.960      9.940      1.500      1.500    303.169    304.998 
  44       0.2647    0.0000   -0.0000    0.0001     2000       28     2.07      4774      -77.661     95.070     10.130      1.500      1.500    303.172    304.999 
  45       0.2700    0.0000    0.0000    0.0001     2000       25     2.05      5356      -77.661     95.160     10.330      1.500      1.500    303.164    305.002 
  46       0.2749    0.0000    0.0001    0.0001     2000       34     2.08      6257      -77.661     95.250     10.520      1.500      1.500    303.169    305.000 
  47       0.2801    0.0000    0.0001    0.0001     2000       31     2.07      7756      -77.661     95.350     10.720      1.500      1.500    303.169    305.000 
  48       0.2848    0.0000    0.0001    0.0001     2000       28     2.08     10613      -77.661     95.440     10.900      1.500      1.500    303.168    305.001 
  49       0.2898    0.0000   -0.0000    0.0001     2000       27     2.08     14887      -77.661     95.550     11.090      1.500      1.500    303.173    304.999 
  50       0.2947    0.0000    0.0000    0.0001     2000       32     2.07     20420      -77.661     95.640     11.280      1.500      1.500    303.172    305.001 
  51       0.2997    0.0000    0.0000    0.0001     2000       37     2.10     30480      -77.661     95.730     11.470      1.500      1.500    303.171    305.000 
  52       0.3049    0.0000    0.0000    0.0001     2000       34     2.07     40087      -77.661     95.830     11.670      1.500      1.500    303.176    305.000 
  53       0.3101    0.0000    0.0001    0.0001     2000       34     2.04     48057      -77.661     95.920     11.870      1.500      1.500    303.172    305.000 
  54       0.3150    0.0000    0.0000    0.0001     2000       33     2.07     54934      -77.661     96.030     12.060      1.500      1.500    303.172    305.000 
  55       0.3197    0.0000    0.0000    0.0001     2000       31     2.07     58374      -77.661     96.120     12.240      1.500      1.500    303.172    305.000 
  56       0.3246    0.0000    0.0000    0.0001     2000       33     2.08     60478      -77.661     96.210     12.430      1.500      1.500    303.170    305.000 
  57       0.3298    0.0000    0.0000    0.0001     2000       33     2.08     62275      -77.661     96.310     12.630      1.500      1.500    303.169    305.000 
  58       0.3348    0.0000    0.0001    0.0001     2000       23     2.09     63764      -77.661     96.400     12.820      1.500      1.500    303.170    304.998 
  59       0.3397    0.0000    0.0000    0.0001     2000       22     2.05     61683      -77.661     96.500     13.010      1.500      1.500    303.169    305.000 
  60       0.3447    0.0000   -0.0000    0.0001     2000       32     2.06     61034      -77.661     96.610     13.200      1.500      1.500    303.168    304.999 
  61       0.3499    0.0000    0.0001    0.0001     2000       36     2.07     59602      -77.661     96.690     13.400      1.500      1.500    303.168    304.999 
  62       0.3551    0.0000    0.0000    0.0001     2000       21     2.06     55854      -77.661     96.800     13.600      1.500      1.500    303.171    304.999 
  63       0.3597    0.0000   -0.0000    0.0001     2000       27     2.08     51358      -77.661     96.900     13.780      1.500      1.500    303.171    304.999 
  64       0.3647    0.0000    0.0001    0.0001     2000       25     2.06     46509      -77.661     96.980     13.970      1.500      1.500    303.170    305.000 
  65       0.3699    0.0000    0.0001    0.0001     2000       44     2.07     40260      -77.661     97.080     14.170      1.500      1.500    303.174    305.000 
  66       0.3748    0.0000    0.0001    0.0001     2000       23     2.08     33662      -77.661     97.170     14.360      1.500      1.500    303.168    305.001 
  67       0.3797    0.0000    0.0001    0.0001     2000       30     2.07     27163      -77.661     97.270     14.550      1.500      1.500    303.173    304.999 
  68       0.3849    0.0000   -0.0000    0.0001     2000       33     2.07     20549      -77.661     97.380     14.750      1.500      1.500    303.173    304.999 
  69       0.3901    0.0000    0.0001    0.0001     2000       21     2.03     14434      -77.661     97.470     14.950      1.500      1.500    303.173    304.999 
  70       0.3948    0.0000   -0.0000    0.0001     2000       28     2.07      9900      -77.661     97.570     15.130      1.500      1.500    303.173    304.999 
  71       0.3997    0.0000    0.0000    0.0001     2000       26     2.08      6497      -77.661     97.660     15.320      1.500      1.500    303.173    305.001 
  72       0.4049    0.0000    0.0001    0.0001     2000       25     2.04      4009      -77.661     97.750     15.520      1.500      1.500    303.170    305.001 
  73       0.4098    0.0000    0.0001    0.0001     2000       25     2.08      2673      -77.661     97.850     15.710      1.500      1.500    303.170    305.000 
  74       0.4147    0.0000    0.0000    0.0001     2000       25     2.04      2114      -77.661     97.950     15.900      1.500      1.500    303.171    305.000 
  75       0.4197    0.0000    0.0001    0.0001     2000       27     2.09      1854      -77.661     98.040     16.090      1.500      1.500    303.172    305.001 
  76       0.4251    0.0000    0.0001    0.0001     2000       26     2.05      1680      -77.661     98.140     16.300      1.500      1.500    303.166    305.000 
  77       0.4300    0.0000    0.0001    0.0001     2000       32     2.08      1772      -77.661     98.230     16.490      1.500      1.500    303.174    305.000 
  78       0.4347    0.0000    0.0001    0.0001     2000       26     2.06      1805      -77.661     98.330     16.670      1.500      1.500    303.166    305.001 
  79       0.4399    0.0000   -0.0000    0.0001     2000       24     2.08      1760      -77.661     98.440     16.870      1.500      1.500    303.166    305.001 
  80       0.4448    0.0000    0.0000    0.0001     2000       37     2.06      1610      -77.661     98.530     17.060      1.500      1.500    303.166    304.997 
  81       0.4497    0.0000    0.0001    0.0001     2000       36     2.09      1559      -77.661     98.620     17.250      1.500      1.500    303.170    305.001 
  82       0.4549    0.0000    0.0001    0.0001     2000       25     2.05      1697      -77.661     98.720     17.450      1.500      1.500    303.169    304.999 
  83       0.4598    0.0000    0.0001    0.0001     2000       30     2.05      1567      -77.661     98.810     17.640      1.500      1.500    303.168    304.999 
  84       0.4647    0.0000    0.0001    0.0001     2000       27     2.08      1612      -77.661     98.910     17.830      1.500      1.500    303.164    305.000 
  85       0.4701    0.0000    0.0001    0.0001     2000       38     2.08      1452      -77.661     99.010     18.040      1.500      1.500    303.168    305.001 
  86       0.4750    0.0000    0.0001    0.0001     2000       35     2.07      1541      -77.661     99.100     18.230      1.500      1.500    303.168    305.001 
  87       0.4797    0.0000    0.0001    0.0001     2000       26     2.08      1533      -77.661     99.200     18.410      1.500      1.500    303.174    304.999 
  88       0.4849    0.0000    0.0001    0.0001     2000       21     2.06      1454      -77.661     99.300     18.610      1.500      1.500    303.170    305.003 
  89       0.4898    0.0000    0.0000    0.0001     2000       40     2.05      1496      -77.661     99.400     18.800      1.500      1.500    303.167    304.999 
  90       0.4947    0.0000    0.0001    0.0001     2000       38     2.07      1522      -77.661     99.490     18.990      1.500      1.500    303.166    304.999 
  91       0.4998    0.0000    0.0001    0.0001     2000       27     2.08      1582      -77.661     99.590     19.190      1.500      1.500    303.169    304.998 
  92       0.5050    0.0000   -0.0000    0.0001     2000       31     2.07      1584      -77.661     99.700     19.390      1.500      1.500    303.172    305.000 
  93       0.5101    0.0000    0.0002    0.0001     2000       35     2.08      1695      -77.661     99.780     19.590      1.500      1.500    303.169    305.000 
  94       0.5148    0.0000   -0.0000    0.0001     2000       29     2.08      1789      -77.661     99.890     19.770      1.500      1.500    303.169    305.000 
  95       0.5197    0.0000    0.0000    0.0001     2000       31     2.04      1981      -77.661     99.980     19.960      1.500      1.500    303.171    304.998 
  96       0.5248    0.0000    0.0001    0.0001     2000       23     2.06      2276      -77.661    100.070     20.160      1.500      1.500    303.169    305.000 
  97       0.5297    0.0000    0.0001    0.0001     2000       19     2.08      2460      -77.661    100.170     20.350      1.500      1.500    303.172    305.003 
  98       0.5349    0.0000    0.0001    0.0001     2000       27     2.06      2625      -77.661    100.270     20.550      1.500      1.500    303.169    305.001 
  99       0.5398    0.0000    0.0000    0.0001     2000       29     2.05      2687      -77.661    100.370     20.740      1.500      1.500    303.171    304.999 
 100       0.5447    0.0000    0.0001    0.0001     2000       31     2.08      2857      -77.661    100.460     20.930      1.500      1.500    303.164    305.001 
 101       0.5498    0.0000    0.0001    0.0001     2000       31     2.11      2922      -77.661    100.560     21.130      1.500      1.500    303.173    304.999 
 102       0.5547    0.0000    0.0000    0.0001     2000       26     2.07      3006      -77.661    100.660     21.320      1.500      1.500    303.173    304.999 
 103       0.5598    0.0000    0.0001    0.0001     2000       18     2.08      2939      -77.661    100.750     21.520      1.500      1.500    303.169    304.999 
 104       0.5647    0.0000    0.0001    0.0001     2000       28     2.07      2853      -77.661    100.850     21.710      1.500      1.500    303.169    305.001 
 105       0.5699    0.0000   -0.0000    0.0001     2000       31     2.06      2677      -77.661    100.960     21.910      1.500      1.500    303.174    305.001 
 106       0.5747    0.0000    0.0000    0.0001     2000       18     2.07      2605      -77.661    101.050     22.100      1.500      1.500    303.173    304.997 
 107       0.5801    0.0000    0.0002    0.0001     2000       22     2.07      2528      -77.661    101.140     22.310      1.500      1.500    303.169    305.000 
 108       0.5850    0.0000    0.0001    0.0001     2000       20     2.08      2194      -77.661    101.240     22.500      1.500      1.500    303.169    305.000 
 109       0.5901    0.0000    0.0001    0.0001     2000       23     2.08      2094      -77.661    101.340     22.700      1.500      1.500    303.169    305.000 
 110       0.5948    0.0000   -0.0001    0.0001     2000       25     2.10      1924      -77.661    101.450     22.880      1.500      1.500    303.169    304.998 
 111       0.5999    0.0000    0.0001    0.0001     2000       25     2.08      1813      -77.661    101.530     23.080      1.500      1.500    303.169    305.001 
 112       0.6048    0.0000    0.0001    0.0001     2000       25     2.07      1659      -77.661    101.630     23.270      1.500      1.500    303.171    304.999 
 113       0.6099    0.0000    0.0001    0.0001     2000       29     2.06      1684      -77.661    101.730     23.470      1.500      1.500    303.171    304.998 
 114       0.6148    0.0000    0.0000    0.0001     2000       27     2.09      1627      -77.661    101.830     23.660      1.500      1.500    303.173    305.000 
 115       0.6201    0.0000    0.0002    0.0001     2000       25     2.07      1595      -77.661    101.920     23.870      1.500      1.500    303.170    304.998 
 116       0.6250    0.0000    0.0000    0.0001     2000       22     2.08      1760      -77.661    102.030     24.060      1.500      1.500    303.170    304.998 
 117       0.6301    0.0000    0.0001    0.0001     2000       31     2.09      1859      -77.661    102.120     24.260      1.500      1.500    303.173    305.001 
 118       0.6347    0.0000    0.0000    0.0001     2000       29     2.08      2097      -77.661    102.220     24.440      1.500      1.500    303.173    305.001 
 119       0.6398    0.0000    0.0001    0.0001     2000       35     2.06      2178      -77.661    102.310     24.640      1.500      1.500    303.172    304.998 
 120       0.6447    0.0000    0.0001    0.0001     2000       26     2.06      2171      -77.661    102.410     24.830      1.500      1.500    303.171    305.000 
 121       0.6498    0.0000    0.0001    0.0001     2000       38     2.05      2272      -77.661    102.510     25.030      1.500      1.500    303.168    305.001 
 122       0.6549    0.0000    0.0001    0.0001     2000       23     2.06      2450      -77.661    102.610     25.230      1.500      1.500    303.169    304.999 
 123       0.6598    0.0000   -0.0001    0.0001     2000       29     2.08      2508      -77.661    102.720     25.420      1.500      1.500    303.169    304.999 
 124       0.6651    0.0000    0.0002    0.0001     2000       29     2.05      2490      -77.661    102.800     25.630      1.500      1.500    303.166    304.999 
 125       0.6697    0.0000    0.0001    0.0001     2000       24     2.10      2412      -77.661    102.900     25.810      1.500      1.500    303.166    304.999 
 126       0.6748    0.0000    0.0001    0.0001     2000       25     2.06      2330      -77.661    103.000     26.010      1.500      1.500    303.168    305.001 
 127       0.6799    0.0000    0.0001    0.0001     2000       36     2.07      2260      -77.661    103.100     26.210      1.500      1.500    303.173    305.001 
 128       0.6848    0.0000    0.0000    0.0001     2000       25     2.09      2109      -77.661    103.200     26.400      1.500      1.500    303.169    305.000 
 129       0.6898    0.0000    0.0001    0.0001     2000       27     2.06      1981      -77.661    103.290     26.600      1.500      1.500    303.170    304.998 
 130       0.6947    0.0000    0.0001    0.0001     2000       27     2.08      1817      -77.661    103.390     26.790      1.500      1.500    303.170    304.999 
 131       0.6998    0.0000   -0.0000    0.0001     2000       37     2.07      1809      -77.661    103.500     26.990      1.500      1.500    303.171    305.000 
 132       0.7049    0.0000    0.0001    0.0001     2000       27     2.05      1666      -77.661    103.590     27.190      1.500      1.500    303.170    305.001 
 133       0.7097    0.0000   -0.0001    0.0001     2000       25     2.06      1568      -77.661    103.700     27.380      1.500      1.500    303.168    304.999 
 134       0.7148    0.0000   -0.0001    0.0001     2000       22     2.08      1446      -77.661    103.800     27.580      1.500      1.500    303.168    304.999 
 135       0.7199    0.0000    0.0001    0.0001     2000       24     2.07      1480      -77.661    103.880     27.780      1.500      1.500    303.175    304.999 
 136       0.7247    0.0000    0.0001    0.0001     2000       29     2.08      1487      -77.661    103.980     27.970      1.500      1.500    303.176    305.001 
 137       0.7298    0.0000    0.0001    0.0001     2000       27     2.07      1503      -77.661    104.080     28.170      1.500      1.500    303.168    304.999 
 138       0.7348    0.0000   -0.0000    0.0001     2000       35     2.08      1732      -77.661    104.190     28.370      1.500      1.500    303.174    305.001 
 139       0.7399    0.0000   -0.0000    0.0001     2000       37     2.11      1771      -77.661    104.290     28.570      1.500      1.500    303.171    305.000 
 140       0.7447    0.0000    0.0000    0.0001     2000       24     2.07      1896      -77.661    104.380     28.760      1.500      1.500    303.166    304.998 
 141       0.7498    0.0000    0.0000    0.0001     2000       29     2.06      1954      -77.661    104.480     28.960      1.500      1.500    303.168    305.000 
 142       0.7549    0.0000    0.0001    0.0001     2000       24     2.05      2268      -77.661    104.570     29.160      1.500      1.500    303.168    305.000 
 143       0.7597    0.0000    0.0001    0.0001     2000       30     2.09      2219      -77.661    104.670     29.350      1.500      1.500    303.172    305.000 
 144       0.7647    0.0000    0.0001    0.0001     2000       29     2.06      2244      -77.661    104.770     29.550      1.500      1.500    303.173    305.002 
 145       0.7698    0.0000    0.0001    0.0001     2000       34     2.08      2309      -77.661    104.870     29.750      1.500      1.500    303.172    304.999 
 146       0.7749    0.0000    0.0001    0.0001     2000       32     2.07      2214      -77.661    104.970     29.950      1.500      1.500    303.170    304.998 
 147       0.7802    0.0000    0.0002    0.0001     2000       27     2.08      2290      -77.661    105.070     30.160      1.500      1.500    303.171    304.998 
 148       0.7847    0.0000    0.0000    0.0001     2000       27     2.07      2170      -77.661    105.170     30.340      1.500      1.500    303.166    305.001 
 149       0.7900    0.0000    0.0001    0.0001     2000       26     2.07      2000      -77.661    105.270     30.550      1.500      1.500    303.165    305.000 
 150       0.7948    0.0000    0.0002    0.0001     2000       33     2.09      1825      -77.661    105.360     30.740      1.500      1.500    303.165    305.000 
 151       0.7999    0.0000    0.0002    0.0001     2000       28     2.08      1795      -77.661    105.460     30.940      1.500      1.500    303.171    305.001 
 152       0.8049    0.0000    0.0002    0.0001     2000       32     2.09      1678      -77.661    105.560     31.140      1.500      1.500    303.171    305.000 
 153       0.8097    0.0000    0.0001    0.0001     2000       31     2.07      1534      -77.661    105.660     31.330      1.500      1.500    303.171    305.000 
 154       0.8147    0.0000   -0.0001    0.0001     2000       24     2.10      1481      -77.661    105.770     31.530      1.500      1.500    303.167    304.998 
 155       0.8200    0.0000    0.0000    0.0001     2000       28     2.06      1304      -77.661    105.870     31.740      1.500      1.500    303.172    304.998 
 156       0.8250    0.0000    0.0002    0.0001     2000       23     2.07      1278      -77.661    105.960     31.940      1.500      1.500    303.196    305.004 
 157       0.8301    0.0000    0.0002    0.0001     2000       16     2.06      1186      -77.661    106.060     32.140      1.500      1.500    303.196    305.004 
 158       0.8348    0.0000    0.0001    0.0001     2000       30     2.08      1182      -77.661    106.160     32.330      1.500      1.500    303.204    305.002 
 159       0.8399    0.0000   -0.0001    0.0001     2000       30     2.04      1147      -77.661    106.270     32.530      1.500      1.500    303.179    304.997 
 160       0.8449    0.0000    0.0001    0.0001     2000       29     2.06      1092      -77.661    106.360     32.730      1.500      1.500    303.171    304.997 
 161       0.8499    0.0000    0.0001    0.0001     2000       20     2.08      1158      -77.661    106.460     32.930      1.500      1.500    303.169    305.000 
 162       0.8547    0.0000   -0.0001    0.0001     2000       32     2.08      1160      -77.661    106.570     33.120      1.500      1.500    303.171    304.999 
 163       0.8597    0.0000   -0.0001    0.0001     2000       32     2.05      1121      -77.661    106.670     33.320      1.500      1.500    303.177    305.001 
 164       0.8650    0.0000    0.0001    0.0001     2000       30     2.05      1042      -77.661    106.760     33.530      1.500      1.500    303.177    305.001 
 165       0.8700    0.0000    0.0001    0.0001     2000       31     2.07      1188      -77.661    106.860     33.730      1.500      1.500    303.165    305.000 
 166       0.8747    0.0000   -0.0001    0.0001     2000       21     2.05      1161      -77.661    106.970     33.920      1.500      1.500    303.165    305.000 
 167       0.8797    0.0000    0.0000    0.0001     2000       27     2.08      1167      -77.661    107.060     34.120      1.500      1.500    303.168    305.000 
 168       0.8847    0.0000    0.0000    0.0001     2000       23     2.07      1134      -77.661    107.160     34.320      1.500      1.500    303.171    305.001 
 169       0.8897    0.0000   -0.0001    0.0001     2000       32     2.06      1114      -77.661    107.270     34.520      1.500      1.500    303.169    304.999 
 170       0.8947    0.0000    0.0000    0.0001     2000       21     2.08      1144      -77.661    107.360     34.720      1.500      1.500    303.166    304.999 
 171       0.8997    0.0000   -0.0001    0.0001     2000       19     2.05      1095      -77.661    107.470     34.920      1.500      1.500    303.166    304.999 
 172       0.9047    0.0000    0.0000    0.0001     2000       27     2.07      1091      -77.661    107.560     35.120      1.500      1.500    303.171    305.000 
 173       0.9097    0.0000    0.0000    0.0001     2000       32     2.10      1061      -77.661    107.660     35.320      1.500      1.500    303.175    305.000 
 174       0.9147    0.0000   -0.0001    0.0001     2000       17     2.08      1058      -77.661    107.770     35.520      1.500      1.500    303.175    305.000 
 175       0.9199    0.0000    0.0001    0.0001     2000       24     2.06      1007      -77.661    107.860     35.730      1.500      1.500    303.163    304.999 
 176       0.9249    0.0000    0.0001    0.0001     2000       23     2.07       997      -77.661    107.960     35.930      1.500      1.500    303.168    305.003 
 177       0.9299    0.0000   -0.0001    0.0001     2000       21     2.08      1002      -77.661    108.070     36.130      1.500      1.500    303.168    304.999 
 178       0.9349    0.0000    0.0001    0.0001     2000       26     2.07       961      -77.661    108.160     36.330      1.500      1.500    303.172    304.999 
 179       0.9398    0.0000   -0.0001    0.0001     2000       21     2.08      1035      -77.661    108.270     36.530      1.500      1.500    303.170    305.000 
 180       0.9448    0.0000    0.0001    0.0001     2000       39     2.09       952      -77.661    108.360     36.730      1.500      1.500    303.168    304.998 
 181       0.9500    0.0000    0.0000    0.0001     2000       33     2.07       932      -77.661    108.470     36.940      1.500      1.500    303.169    304.999 
 182       0.9547    0.0000    0.0001    0.0001     2000       24     2.08       986      -77.661    108.560     37.130      1.500      1.500    303.171    304.999 
 183       0.9599    0.0000    0.0002    0.0001     2000       21     2.04      1008      -77.661    108.660     37.340      1.500      1.500    303.171    304.999 
 184       0.9649    0.0000    0.0002    0.0001     2000       17     2.08      1049      -77.661    108.760     37.540      1.500      1.500    303.170    304.999 
 185       0.9698    0.0000    0.0000    0.0001     2000       24     2.04      1015      -77.661    108.870     37.740      1.500      1.500    303.165    305.000 
 186       0.9748    0.0000    0.0000    0.0001     2000       25     2.07       997      -77.661    108.970     37.940      1.500      1.500    303.173    305.002 
 187       0.9797    0.0000    0.0000    0.0001     2000       30     2.06      1019      -77.661    109.070     38.140      1.500      1.500    303.168    304.998 
 188       0.9852    0.0000    0.0000    0.0001     2000       34     2.07      1045      -77.661    109.180     38.360      1.500      1.500    303.168    305.000 
 189       0.9901    0.0000    0.0002    0.0001     2000       26     2.06       968      -77.661    109.270     38.560      1.500      1.500    303.171    304.999 
 190       0.9951    0.0000    0.0000    0.0001     2000       29     2.07      1016      -77.661    109.380     38.760      1.500      1.500    303.170    304.999 
 191       1.0000    0.0000    0.0002    0.0001     2000       30     2.09       947      -77.661    109.470     38.960      1.500      1.500    303.170    304.999 
 192       1.0049    0.0000    0.0000    0.0001     2000       27     2.07       969      -77.661    109.580     39.160      1.500      1.500    303.170    305.000 
 193       1.0099    0.0000    0.0000    0.0001     2000       28     2.07       981      -77.661    109.680     39.360      1.500      1.500    303.168    305.000 
 194       1.0148    0.0000   -0.0002    0.0001     2000       24     2.08      1003      -77.661    109.790     39.560      1.500      1.500    303.169    304.999 
 195       1.0197    0.0000    0.0000    0.0001     2000       22     2.05       984      -77.661    109.880     39.760      1.500      1.500    303.173    304.999 
 196       1.0249    0.0000    0.0001    0.0001     2000       27     2.05       971      -77.661    109.980     39.970      1.500      1.500    303.173    305.001 
 197       1.0298    0.0000   -0.0001    0.0001     2000       29     2.08       944      -77.661    110.090     40.170      1.500      1.500    303.167    304.998 
 198       1.0347    0.0000   -0.0001    0.0001     2000       28     2.06       919      -77.661    110.190     40.370      1.500      1.500    303.167    304.998 
 199       1.0399    0.0000    0.0002    0.0001     2000       31     2.05       969      -77.661    110.280     40.580      1.500      1.500    303.172    304.998 
 200       1.0448    0.0000    0.0000    0.0001     2000       31     2.05       930      -77.661    110.390     40.780      1.500      1.500    303.172    304.998 
 201       1.0499    0.0000   -0.0001    0.0001     2000       27     2.08       920      -77.661    110.500     40.990      1.500      1.500    303.170    304.999 
