# Supplementary material for: Aspirin locally disrupts the liquid-ordered phase
Source: R Soc Open Sci. 2018 Feb 28;5(2):171710. doi: 10.1098/rsos.171710 (PMC5830767; doi:10.1098/rsos.171710)
Supplement: Inelastic Neutron scattering data [file rsos171710supp1.zip › RawData/034839]

RRRRRRRRRRRRRRRRRRRRRRRRRRRRRRRRRRRRRRRRRRRRRRRRRRRRRRRRRRRRRRRRRRRRRRRRRRRRRRRR
  034839       1       0                                                        
ILL TAS data in the new ASCII format follow afte the line VV..V                 
AAAAAAAAAAAAAAAAAAAAAAAAAAAAAAAAAAAAAAAAAAAAAAAAAAAAAAAAAAAAAAAAAAAAAAAAAAAAAAAA
      80                                                                        
IN12  rheinstadter03-Dec-16 12:57:28                                            
VVVVVVVVVVVVVVVVVVVVVVVVVVVVVVVVVVVVVVVVVVVVVVVVVVVVVVVVVVVVVVVVVVVVVVVVVVVVVVVV
INSTR: IN12
EXPNO: CRG-2297
USER_: rheinstadter
LOCAL: SCHMALZL
FILE_: 034839
DATE_: 03-Dec-16 12:57:28
TITLE: The effect of a common drug on nanscopic membrane dynamics
TYPE_: tas
COMND: bs qh 0 0 1 -2 dqh 0 0 0 0.1 np 67 mn 20000
POSQE: QH=   0.0000, QK=   0.0000, QL=   1.0003, EN=  -2.0006, UN=meV
CURVE: MONO= auto, ANA= auto
STEPS: EN=   0.1000
PARAM: GONIO= 0
PARAM: DM=   3.34000, DA=   3.35500, KFIX=   1.50010
PARAM: SM= -1, SS=  1, SA= -1, FX=  2
PARAM: ALF1= 120.00, ALF2= 120.00, ALF3= 120.00, ALF4= 120.00
PARAM: BET1= 120.00, BET2= 120.00, BET3= 120.00, BET4= 120.00
PARAM: ETAM=  35.00, ETAA=  35.00
PARAM: AS=   6.28000, BS=   6.28000, CS=   6.28000
PARAM: AA=  90.00000, BB=  90.00000, CC=  90.00000, ETAS=  80.00000
PARAM: AX=  1.000, AY=  0.000, AZ=  0.000
PARAM: BX=  0.000, BY=  0.000, BZ=  1.000
VARIA: SELPOS=in
VARIA: SELSPEED=  11176
VARIA: A1      = -55.70, A2      =-112.16, A3      =   0.91, A4      =  41.84
VARIA: A5      = -38.63, A6      = -77.25, GU      =   1.04, GL      =   0.08
VARIA: A3P     =1269.70, GA      =   1.00, GM      =  -0.11, RA      =  15.38
VARIA: RMV     =  28.99, RMH     =  78.11, TA      =   4.40, TM      =  -1.81
VARIA: GC      =  -0.01, DIA1X   =  62.64, DIA2X   =  88.10, DIA2Z   = 163.86
VARIA: I1      =   0.00, I2      =   0.00, I3      =   0.00, I4      =   0.00
VARIA: I5      =   0.00, I6      =   0.00, I7      =   0.00, I8      =  -0.00
VARIA: IH1     =   0.00, IH2     =   0.00
ZEROS: A1      =  -2.09, A2      =   0.51, A3      =  -5.58, A4      =   0.70
ZEROS: A5      = -89.80, A6      =   0.01, GU      =   0.00, GL      =   0.00
ZEROS: A3P     = -16.29, GA      =   0.00, GM      =   0.00, RA      =   0.00
ZEROS: RMV     =   0.00, RMH     =   0.00, TA      =   0.00, TM      =   0.00
ZEROS: GC      =   0.00, DIA1X   =   0.00, DIA2X   =   0.00, DIA2Z   =   0.00
POLAN: DR HX 5 0 0
POLAN: ON F1 
POLAN: CO MN 200000
POLAN: DR HX 0 5 0
POLAN: ON F1
POLAN: CO MN 200000
POLAN: DR HX 0 0 0.8
POLAN: ON F1 
POLAN: CO MN 200000
PARAM: MN=   20000
PARAM: TT=    303.17, RT=    305.00
PARAM: REACTOR=55.72
FORMT:
DATA_:
  PNT        QH        QK        QL        EN        M1        M2      TIME      CNTS         A2         A3         A4         KI         KF         TT        TRT 
   1       0.0000    0.0000    1.0003   -2.0006    20000        9    23.38        64     -112.164      0.910     41.840      1.133      1.500    303.172    304.998 
   2       0.0000    0.0000    1.0000   -1.9006    20000       11    22.33        77     -109.111      2.080     41.800      1.155      1.500    303.167    305.001 
   3      -0.0003    0.0000    1.0002   -1.8006    20000       18    21.30        68     -106.321      3.210     41.760      1.175      1.500    303.173    305.002 
   4      -0.0001    0.0000    1.0001   -1.7006    20000       12    20.45        89     -103.756      4.320     41.690      1.196      1.500    303.177    304.999 
   5      -0.0000    0.0000    1.0003   -1.6006    20000        7    20.32        69     -101.382      5.400     41.620      1.216      1.500    303.168    304.998 
   6       0.0000    0.0000    1.0002   -1.5005    20000       13    20.84        87      -99.174      6.440     41.520      1.235      1.500    303.172    305.000 
   7       0.0000    0.0000    1.0004   -1.4010    20000       19    20.29        63      -97.128      7.450     41.420      1.255      1.500    303.170    305.001 
   8      -0.0001    0.0000    1.0002   -1.3009    20000       16    19.97        85      -95.199      8.420     41.290      1.274      1.500    303.170    304.998 
   9      -0.0002    0.0000    1.0002   -1.2005    20000        8    20.39       115      -93.381      9.380     41.160      1.293      1.500    303.168    305.000 
  10       0.0001    0.0000    1.0000   -1.1010    20000        8    20.20       113      -91.684     10.320     41.010      1.311      1.500    303.172    304.999 
  11      -0.0002    0.0000    1.0003   -1.0001    20000       17    20.08       109      -90.060     11.230     40.870      1.330      1.500    303.169    305.001 
  12      -0.0004    0.0000    1.0003   -0.8996    20000       18    22.14       129      -88.528     12.120     40.710      1.348      1.500    303.177    305.001 
  13       0.0002    0.0000    1.0002   -0.8013    20000       17    22.16       133      -87.105     13.010     40.540      1.365      1.500    303.172    304.997 
  14      -0.0003    0.0000    1.0004   -0.6997    20000       21    21.74       154      -85.707     13.860     40.370      1.383      1.500    303.173    305.000 
  15      -0.0002    0.0000    1.0003   -0.6011    20000       18    21.38       173      -84.416     14.700     40.190      1.400      1.500    303.172    304.997 
  16      -0.0001    0.0000    1.0003   -0.5010    20000       25    21.24       207      -83.164     15.530     40.000      1.417      1.500    303.173    305.000 
  17      -0.0000    0.0000    1.0001   -0.4015    20000       65    21.23       250      -81.975     16.340     39.800      1.434      1.500    303.174    305.000 
  18      -0.0003    0.0000    1.0002   -0.3001    20000      285    21.22       405      -80.817     17.140     39.600      1.451      1.500    303.171    305.001 
  19      -0.0000    0.0000    1.0003   -0.2006    20000      498    20.90      1022      -79.728     17.940     39.400      1.467      1.500    303.166    304.999 
  20      -0.0000    0.0000    1.0003   -0.1002    20000      470    20.90      3912      -78.673     18.720     39.190      1.484      1.500    303.170    304.999 
  21      -0.0000    0.0000    1.0002   -0.0014    20000      316    20.72      9598      -77.676     19.470     38.970      1.500      1.500    303.169    305.000 
  22      -0.0001    0.0000    1.0002    0.0995    20000      125    20.55      3981      -76.696     20.230     38.750      1.516      1.500    303.173    305.001 
  23      -0.0000    0.0000    1.0002    0.1985    20000       64    21.01      1400      -75.772     20.970     38.530      1.532      1.500    303.173    305.000 
  24      -0.0001    0.0000    1.0003    0.3007    20000       31    23.15       506      -74.851     21.720     38.300      1.548      1.500    303.169    304.999 
  25      -0.0004    0.0000    1.0004    0.4008    20000       50    24.43       321      -73.983     22.430     38.070      1.563      1.500    303.168    304.997 
  26      -0.0002    0.0000    1.0002    0.4997    20000       42    23.77       234      -73.154     23.150     37.830      1.578      1.500    303.170    304.999 
  27      -0.0002    0.0000    1.0002    0.5994    20000       44    23.38       200      -72.347     23.860     37.590      1.594      1.500    303.169    304.998 
  28      -0.0000    0.0000    1.0002    0.6991    20000       36    23.08       195      -71.566     24.570     37.350      1.609      1.500    303.172    305.001 
  29      -0.0002    0.0000    1.0004    0.7995    20000       32    23.59       189      -70.805     25.260     37.110      1.624      1.500    303.173    304.999 
  30      -0.0002    0.0000    1.0004    0.9004    20000       31    23.77       144      -70.065     25.960     36.860      1.639      1.500    303.170    305.001 
  31       0.0001    0.0000    1.0002    0.9994    20000       45    23.55       162      -69.361     26.650     36.600      1.653      1.500    303.168    305.001 
  32      -0.0002    0.0000    1.0003    1.1001    20000       42    23.30       154      -68.667     27.320     36.350      1.668      1.500    303.170    305.002 
  33       0.0000    0.0000    1.0002    1.1984    20000       55    23.15       122      -68.009     27.990     36.090      1.682      1.500    303.171    304.999 
  34      -0.0001    0.0000    1.0003    1.2996    20000       82    22.96       139      -67.352     28.660     35.830      1.696      1.500    303.170    304.999 
  35      -0.0001    0.0000    1.0003    1.3986    20000       87    23.07       136      -66.726     29.320     35.570      1.710      1.500    303.174    304.999 
  36      -0.0002    0.0000    1.0004    1.5002    20000      106    23.16       107      -66.103     29.980     35.300      1.725      1.500    303.173    305.000 
  37      -0.0000    0.0000    1.0003    1.5991    20000       65    23.54       127      -65.513     30.640     35.030      1.738      1.500    303.168    305.000 
  38      -0.0001    0.0000    1.0004    1.6995    20000       46    23.88       104      -64.930     31.290     34.760      1.752      1.500    303.174    305.000 
  39       0.0001    0.0000    1.0001    1.7982    20000       38    23.89       124      -64.372     31.940     34.480      1.766      1.500    303.171    304.998 
  40       0.0001    0.0000    1.0002    1.8999    20000       46    23.89       115      -63.812     32.590     34.200      1.780      1.500    303.174    304.998 
  41      -0.0002    0.0000    1.0003    2.0006    20000       40    23.66        83      -63.271     33.220     33.920      1.793      1.500    303.170    304.999 
  42       0.0003    0.0000    1.0001    2.0974    20000       29    23.50        86      -62.765     33.870     33.640      1.806      1.500    303.171    305.000 
  43      -0.0003    0.0000    1.0002    2.2007    20000       21    23.41        79      -62.237     34.490     33.350      1.820      1.500    303.167    305.002 
  44      -0.0001    0.0000    1.0005    2.3016    20000       25    23.27        98      -61.735     35.140     33.070      1.833      1.500    303.173    304.999 
  45      -0.0001    0.0000    1.0005    2.4014    20000       29    23.20       101      -61.250     35.770     32.780      1.846      1.500    303.167    305.001 
  46      -0.0001    0.0000    1.0003    2.5000    20000       24    23.07       113      -60.782     36.390     32.480      1.859      1.500    303.167    304.998 
  47       0.0003    0.0000    1.0002    2.5968    20000       38    23.04       101      -60.333     37.020     32.190      1.872      1.500    303.172    305.000 
  48      -0.0002    0.0000    1.0004    2.7004    20000       37    23.00        81      -59.863     37.640     31.890      1.885      1.500    303.167    304.999 
  49      -0.0000    0.0000    1.0003    2.8012    20000       24    22.87        82      -59.416     38.280     31.580      1.898      1.500    303.165    305.000 
  50      -0.0002    0.0000    1.0003    2.9004    20000       24    22.92       114      -58.987     38.890     31.280      1.911      1.500    303.169    304.999 
  51       0.0001    0.0000    1.0003    3.0008    20000       23    22.90        90      -58.561     39.530     30.970      1.923      1.500    303.171    304.997 
  52      -0.0001    0.0000    1.0003    3.1016    20000       22    23.07        81      -58.143     40.150     30.660      1.936      1.500    303.172    305.000 
  53      -0.0002    0.0000    1.0003    3.2008    20000       15    23.26        88      -57.740     40.760     30.350      1.948      1.500    303.167    304.998 
  54      -0.0002    0.0000    1.0005    3.3012    20000       30    23.51        76      -57.342     41.380     30.040      1.960      1.500    303.172    305.000 
  55       0.0000    0.0000    1.0003    3.3996    20000       32    23.73        80      -56.958     42.010     29.720      1.973      1.500    303.168    305.002 
  56      -0.0000    0.0000    1.0001    3.4991    20000       18    23.85        63      -56.578     42.630     29.390      1.985      1.500    303.168    304.999 
  57      -0.0001    0.0000    1.0003    3.6001    20000       21    24.09        83      -56.201     43.250     29.070      1.997      1.500    303.171    305.000 
  58       0.0001    0.0000    1.0001    3.6979    20000       27    24.14        75      -55.842     43.880     28.740      2.009      1.500    303.172    305.000 
  59      -0.0002    0.0000    1.0003    3.8009    20000       33    24.22        65      -55.472     44.500     28.410      2.021      1.500    303.174    305.000 
  60       0.0002    0.0000    1.0003    3.8993    20000       25    24.48        92      -55.125     45.140     28.080      2.033      1.500    303.166    305.000 
  61      -0.0001    0.0000    1.0004    4.0013    20000       19    24.48        76      -54.772     45.760     27.740      2.045      1.500    303.165    304.997 
  62       0.0000    0.0000    1.0003    4.0996    20000       26    24.68        73      -54.438     46.390     27.400      2.056      1.500    303.168    304.999 
  63      -0.0002    0.0000    1.0004    4.2020    20000       28    24.83        59      -54.097     47.020     27.050      2.068      1.500    303.172    304.998 
  64       0.0003    0.0000    0.9999    4.2970    20000       18    25.06        82      -53.786     47.660     26.700      2.079      1.500    303.170    304.999 
  65      -0.0000    0.0000    1.0002    4.3996    20000       24    25.29        90      -53.457     48.290     26.350      2.091      1.500    303.169    305.000 
  66      -0.0000    0.0000    1.0001    4.4993    20000       22    25.78        73      -53.142     48.930     25.990      2.103      1.500    303.170    304.997 
  67      -0.0000    0.0000    1.0003    4.6008    20000       32    26.34        87      -52.828     49.580     25.630      2.114      1.500    303.168    304.998 
