# Supplementary material for: Aspirin locally disrupts the liquid-ordered phase
Source: R Soc Open Sci. 2018 Feb 28;5(2):171710. doi: 10.1098/rsos.171710 (PMC5830767; doi:10.1098/rsos.171710)
Supplement: Inelastic Neutron scattering data [file rsos171710supp1.zip › RawData/034841]

RRRRRRRRRRRRRRRRRRRRRRRRRRRRRRRRRRRRRRRRRRRRRRRRRRRRRRRRRRRRRRRRRRRRRRRRRRRRRRRR
  034841       1       0                                                        
ILL TAS data in the new ASCII format follow afte the line VV..V                 
AAAAAAAAAAAAAAAAAAAAAAAAAAAAAAAAAAAAAAAAAAAAAAAAAAAAAAAAAAAAAAAAAAAAAAAAAAAAAAAA
      80                                                                        
IN12  rheinstadter03-Dec-16 13:48:00                                            
VVVVVVVVVVVVVVVVVVVVVVVVVVVVVVVVVVVVVVVVVVVVVVVVVVVVVVVVVVVVVVVVVVVVVVVVVVVVVVVV
INSTR: IN12
EXPNO: CRG-2297
USER_: rheinstadter
LOCAL: SCHMALZL
FILE_: 034841
DATE_: 03-Dec-16 13:48:00
TITLE: The effect of a common drug on nanscopic membrane dynamics
TYPE_: tas
COMND: bs qh 0 0 1 0.5 dqh 0 0 0 0.1 np 41 mn 250000
POSQE: QH=  -0.0002, QK=   0.0000, QL=   1.0002, EN=   0.5006, UN=meV
CURVE: MONO= auto, ANA= auto
STEPS: EN=   0.1000
PARAM: GONIO= 0
PARAM: DM=   3.34000, DA=   3.35500, KFIX=   1.50010
PARAM: SM= -1, SS=  1, SA= -1, FX=  2
PARAM: ALF1= 120.00, ALF2= 120.00, ALF3= 120.00, ALF4= 120.00
PARAM: BET1= 120.00, BET2= 120.00, BET3= 120.00, BET4= 120.00
PARAM: ETAM=  35.00, ETAA=  35.00
PARAM: AS=   6.28000, BS=   6.28000, CS=   6.28000
PARAM: AA=  90.00000, BB=  90.00000, CC=  90.00000, ETAS=  80.00000
PARAM: AX=  1.000, AY=  0.000, AZ=  0.000
PARAM: BX=  0.000, BY=  0.000, BZ=  1.000
VARIA: SELPOS=in
VARIA: SELSPEED=  15566
VARIA: A1      = -36.32, A2      = -73.15, A3      =  23.16, A4      =  37.83
VARIA: A5      = -38.63, A6      = -77.25, GU      =   1.04, GL      =   0.08
VARIA: A3P     =1269.70, GA      =   1.00, GM      =  -0.11, RA      =  15.38
VARIA: RMV     =  34.00, RMH     =  56.05, TA      =   4.39, TM      =  -1.81
VARIA: GC      =  -0.01, DIA1X   =  62.64, DIA2X   =  88.10, DIA2Z   = 163.86
VARIA: I1      =   0.00, I2      =   0.00, I3      =   0.00, I4      =   0.00
VARIA: I5      =   0.00, I6      =   0.00, I7      =   0.00, I8      =  -0.00
VARIA: IH1     =   0.00, IH2     =   0.00
ZEROS: A1      =  -2.09, A2      =   0.51, A3      =  -5.58, A4      =   0.70
ZEROS: A5      = -89.80, A6      =   0.01, GU      =   0.00, GL      =   0.00
ZEROS: A3P     = -16.29, GA      =   0.00, GM      =   0.00, RA      =   0.00
ZEROS: RMV     =   0.00, RMH     =   0.00, TA      =   0.00, TM      =   0.00
ZEROS: GC      =   0.00, DIA1X   =   0.00, DIA2X   =   0.00, DIA2Z   =   0.00
POLAN: DR HX 5 0 0
POLAN: ON F1 
POLAN: CO MN 200000
POLAN: DR HX 0 5 0
POLAN: ON F1
POLAN: CO MN 200000
POLAN: DR HX 0 0 0.8
POLAN: ON F1 
POLAN: CO MN 200000
PARAM: MN=  250000
PARAM: TT=    303.17, RT=    305.00
PARAM: REACTOR=56.09
FORMT:
DATA_:
  PNT        QH        QK        QL        EN        M1        M2      TIME      CNTS         A2         A3         A4         KI         KF         TT        TRT 
   1      -0.0002    0.0000    1.0002    0.5006   250000      517   298.50      3076      -73.147     23.160     37.830      1.579      1.500    303.169    305.000 
   2      -0.0002    0.0000    1.0002    0.5994   250000      568   289.83      2643      -72.347     23.860     37.590      1.594      1.500    303.168    305.000 
   3      -0.0000    0.0000    1.0002    0.6988   250000      533   289.33      2352      -71.568     24.570     37.350      1.609      1.500    303.167    305.000 
   4      -0.0004    0.0000    1.0004    0.8003   250000      515   295.41      1988      -70.799     25.260     37.110      1.624      1.500    303.171    305.002 
   5      -0.0004    0.0000    1.0004    0.9004   250000      519   298.55      1925      -70.065     25.950     36.860      1.639      1.500    303.170    304.997 
   6       0.0000    0.0000    1.0001    0.9986   250000      565   295.20      1809      -69.367     26.640     36.600      1.653      1.500    303.166    305.001 
   7       0.0000    0.0000    1.0003    1.1001   250000      606   291.57      1736      -68.667     27.330     36.350      1.668      1.500    303.167    305.000 
   8       0.0000    0.0000    1.0002    1.1984   250000      758   288.86      1580      -68.009     27.990     36.090      1.682      1.500    303.172    304.998 
   9      -0.0002    0.0000    1.0003    1.2999   250000     1006   287.87      1556      -67.350     28.660     35.830      1.696      1.500    303.167    305.000 
  10       0.0000    0.0000    1.0003    1.3980   250000     1148   288.08      1525      -66.730     29.320     35.570      1.710      1.500    303.165    305.000 
  11      -0.0002    0.0000    1.0004    1.5002   250000     1035   289.29      1405      -66.103     29.980     35.300      1.725      1.500    303.170    304.996 
  12      -0.0001    0.0000    1.0004    1.6001   250000      850   293.68      1423      -65.507     30.640     35.030      1.739      1.500    303.163    305.000 
  13      -0.0000    0.0000    1.0004    1.6992   250000      592   297.26      1317      -64.932     31.290     34.760      1.752      1.500    303.169    304.999 
  14       0.0001    0.0000    1.0001    1.7982   250000      607   298.83      1354      -64.372     31.940     34.480      1.766      1.500    303.173    305.001 
  15       0.0001    0.0000    1.0002    1.8999   250000      551   297.91      1325      -63.812     32.590     34.200      1.780      1.500    303.171    304.998 
  16      -0.0002    0.0000    1.0004    2.0017   250000      424   296.03      1290      -63.265     33.230     33.920      1.793      1.500    303.171    304.999 
  17      -0.0000    0.0000    1.0002    2.0992   250000      429   294.17      1268      -62.755     33.860     33.640      1.806      1.500    303.170    305.001 
  18      -0.0003    0.0000    1.0002    2.2007   250000      385   292.96      1272      -62.237     34.490     33.350      1.820      1.500    303.171    304.998 
  19      -0.0001    0.0000    1.0006    2.3020   250000      374   291.30      1206      -61.733     35.140     33.070      1.833      1.500    303.175    304.999 
  20       0.0000    0.0000    1.0005    2.4006   250000      397   290.12      1226      -61.254     35.770     32.780      1.846      1.500    303.173    304.999 
  21       0.0001    0.0000    1.0003    2.5000   250000      394   288.88      1117      -60.782     36.400     32.480      1.859      1.500    303.170    305.002 
  22       0.0000    0.0000    1.0004    2.5993   250000      348   288.03      1046      -60.322     37.020     32.190      1.872      1.500    303.170    305.000 
  23      -0.0002    0.0000    1.0004    2.7004   250000      348   286.98      1101      -59.863     37.640     31.890      1.885      1.500    303.169    304.998 
  24      -0.0000    0.0000    1.0003    2.8012   250000      407   286.17      1061      -59.416     38.280     31.580      1.898      1.500    303.170    305.000 
  25      -0.0002    0.0000    1.0003    2.9004   250000      355   286.16      1063      -58.987     38.890     31.280      1.911      1.500    303.169    305.000 
  26      -0.0001    0.0000    1.0003    3.0008   250000      327   287.01      1045      -58.561     39.520     30.970      1.923      1.500    303.166    305.001 
  27      -0.0002    0.0000    1.0003    3.1016   250000      340   288.89      1053      -58.143     40.140     30.660      1.936      1.500    303.169    305.000 
  28      -0.0002    0.0000    1.0003    3.2008   250000      298   291.08      1095      -57.740     40.760     30.350      1.948      1.500    303.169    305.002 
  29      -0.0002    0.0000    1.0005    3.3012   250000      302   293.92      1036      -57.342     41.380     30.040      1.960      1.500    303.167    305.000 
  30       0.0001    0.0000    1.0003    3.3991   250000      301   295.58      1007      -56.960     42.010     29.720      1.973      1.500    303.174    304.999 
  31      -0.0000    0.0000    1.0001    3.4991   250000      331   297.92      1078      -56.578     42.630     29.390      1.985      1.500    303.169    305.003 
  32      -0.0002    0.0000    1.0003    3.6007   250000      288   299.74      1052      -56.199     43.250     29.070      1.997      1.500    303.169    304.999 
  33       0.0003    0.0000    1.0001    3.6979   250000      354   301.67      1024      -55.842     43.890     28.740      2.009      1.500    303.168    305.002 
  34      -0.0002    0.0000    1.0003    3.8009   250000      329   303.56      1029      -55.472     44.500     28.410      2.021      1.500    303.170    305.003 
  35       0.0000    0.0000    1.0003    3.8993   250000      296   304.57       968      -55.125     45.130     28.080      2.033      1.500    303.168    304.997 
  36       0.0001    0.0000    1.0004    4.0013   250000      305   305.95       955      -54.772     45.770     27.740      2.045      1.500    303.165    304.997 
  37       0.0000    0.0000    1.0003    4.0996   250000      275   307.93       967      -54.438     46.390     27.400      2.056      1.500    303.169    304.999 
  38      -0.0002    0.0000    1.0004    4.2020   250000      331   310.06       900      -54.097     47.020     27.050      2.068      1.500    303.168    305.000 
  39       0.0003    0.0000    0.9999    4.2964   250000      312   312.88       949      -53.788     47.660     26.700      2.079      1.500    303.174    304.998 
  40       0.0001    0.0000    1.0002    4.3996   250000      329   316.90       944      -53.457     48.300     26.350      2.091      1.500    303.168    305.002 
  41       0.0000    0.0000    1.0001    4.4987   250000      303   321.87       971      -53.144     48.930     25.990      2.103      1.500    303.169    305.001 
