# Supplementary material for: Aspirin locally disrupts the liquid-ordered phase
Source: R Soc Open Sci. 2018 Feb 28;5(2):171710. doi: 10.1098/rsos.171710 (PMC5830767; doi:10.1098/rsos.171710)
Supplement: Inelastic Neutron scattering data [file rsos171710supp1.zip › RawData/034842]

RRRRRRRRRRRRRRRRRRRRRRRRRRRRRRRRRRRRRRRRRRRRRRRRRRRRRRRRRRRRRRRRRRRRRRRRRRRRRRRR
  034842       1       0                                                        
ILL TAS data in the new ASCII format follow afte the line VV..V                 
AAAAAAAAAAAAAAAAAAAAAAAAAAAAAAAAAAAAAAAAAAAAAAAAAAAAAAAAAAAAAAAAAAAAAAAAAAAAAAAA
      80                                                                        
IN12  rheinstadter03-Dec-16 17:18:05                                            
VVVVVVVVVVVVVVVVVVVVVVVVVVVVVVVVVVVVVVVVVVVVVVVVVVVVVVVVVVVVVVVVVVVVVVVVVVVVVVVV
INSTR: IN12
EXPNO: CRG-2297
USER_: rheinstadter
LOCAL: SCHMALZL
FILE_: 034842
DATE_: 03-Dec-16 17:18:05
TITLE: The effect of a common drug on nanscopic membrane dynamics
TYPE_: tas
COMND: sc qh 0.55 0 0 0 dqh 0.005 0 0 0 np 201 mn 2000
POSQE: QH=   0.0500, QK=   0.0000, QL=   0.0001, EN=   0.0003, UN=meV
CURVE: MONO= auto, ANA= auto
STEPS: QH=   0.0050
PARAM: GONIO= 0
PARAM: DM=   3.34000, DA=   3.35500, KFIX=   1.50010
PARAM: SM= -1, SS=  1, SA= -1, FX=  2
PARAM: ALF1= 120.00, ALF2= 120.00, ALF3= 120.00, ALF4= 120.00
PARAM: BET1= 120.00, BET2= 120.00, BET3= 120.00, BET4= 120.00
PARAM: ETAM=  35.00, ETAA=  35.00
PARAM: AS=   6.28000, BS=   6.28000, CS=   6.28000
PARAM: AA=  90.00000, BB=  90.00000, CC=  90.00000, ETAS=  80.00000
PARAM: AX=  1.000, AY=  0.000, AZ=  0.000
PARAM: BX=  0.000, BY=  0.000, BZ=  1.000
VARIA: SELPOS=in
VARIA: SELSPEED=  14794
VARIA: A1      = -38.54, A2      = -77.66, A3      =  90.95, A4      =   1.91
VARIA: A5      = -38.63, A6      = -77.25, GU      =   1.04, GL      =   0.08
VARIA: A3P     =1269.70, GA      =   1.00, GM      =  -0.11, RA      =  15.38
VARIA: RMV     =  33.11, RMH     =  58.96, TA      =   4.40, TM      =  -1.81
VARIA: GC      =  -0.01, DIA1X   =  62.64, DIA2X   =  88.10, DIA2Z   = 163.86
VARIA: I1      =   0.00, I2      =   0.00, I3      =   0.00, I4      =   0.00
VARIA: I5      =   0.00, I6      =   0.00, I7      =   0.00, I8      =  -0.00
VARIA: IH1     =   0.00, IH2     =   0.00
ZEROS: A1      =  -2.09, A2      =   0.51, A3      =  -5.58, A4      =   0.70
ZEROS: A5      = -89.80, A6      =   0.01, GU      =   0.00, GL      =   0.00
ZEROS: A3P     = -16.29, GA      =   0.00, GM      =   0.00, RA      =   0.00
ZEROS: RMV     =   0.00, RMH     =   0.00, TA      =   0.00, TM      =   0.00
ZEROS: GC      =   0.00, DIA1X   =   0.00, DIA2X   =   0.00, DIA2Z   =   0.00
POLAN: DR HX 5 0 0
POLAN: ON F1 
POLAN: CO MN 200000
POLAN: DR HX 0 5 0
POLAN: ON F1
POLAN: CO MN 200000
POLAN: DR HX 0 0 0.8
POLAN: ON F1 
POLAN: CO MN 200000
PARAM: MN=    2000
PARAM: TT=    303.17, RT=    305.00
PARAM: REACTOR=55.77
FORMT:
DATA_:
  PNT        QH        QK        QL        EN        M1        M2      TIME      CNTS         A2         A3         A4         KI         KF         TT        TRT 
   1       0.0500    0.0000    0.0001    0.0003     2000       13     2.09    102640      -77.659     90.950      1.910      1.500      1.500    303.169    305.000 
   2       0.0550    0.0000    0.0001    0.0003     2000       19     2.10    102123      -77.659     91.040      2.100      1.500      1.500    303.170    304.999 
   3       0.0597    0.0000    0.0000    0.0003     2000       15     2.08    100833      -77.659     91.150      2.280      1.500      1.500    303.167    304.999 
   4       0.0646    0.0000    0.0001    0.0003     2000       15     2.08    100271      -77.659     91.230      2.470      1.500      1.500    303.166    305.001 
   5       0.0699    0.0000    0.0001    0.0003     2000       10     2.07     99067      -77.659     91.330      2.670      1.500      1.500    303.168    305.000 
   6       0.0748    0.0000    0.0000    0.0003     2000       24     2.09     99891      -77.659     91.430      2.860      1.500      1.500    303.168    304.998 
   7       0.0801    0.0000    0.0001    0.0003     2000       16     2.06     97915      -77.659     91.520      3.060      1.500      1.500    303.164    304.998 
   8       0.0848    0.0000    0.0001    0.0003     2000       19     2.09     98899      -77.659     91.610      3.240      1.500      1.500    303.171    305.000 
   9       0.0897    0.0000    0.0000    0.0003     2000       13     2.06     96452      -77.659     91.720      3.430      1.500      1.500    303.171    305.000 
  10       0.0947    0.0000    0.0000    0.0003     2000       14     2.07     95658      -77.659     91.810      3.620      1.500      1.500    303.170    304.999 
  11       0.0997    0.0000    0.0001    0.0003     2000       14     2.09     94573      -77.659     91.900      3.810      1.500      1.500    303.169    304.997 
  12       0.1047    0.0000    0.0000    0.0003     2000       37     2.10     91390      -77.659     92.000      4.000      1.500      1.500    303.170    304.999 
  13       0.1096    0.0000    0.0001    0.0003     2000       10     2.07     82689      -77.659     92.090      4.190      1.500      1.500    303.166    304.998 
  14       0.1151    0.0000    0.0001    0.0003     2000       21     2.03     61534      -77.659     92.190      4.400      1.500      1.500    303.168    304.999 
  15       0.1201    0.0000    0.0001    0.0003     2000       23     2.05     50700      -77.659     92.280      4.590      1.500      1.500    303.167    304.998 
  16       0.1248    0.0000    0.0001    0.0003     2000       14     2.06     46378      -77.659     92.380      4.770      1.500      1.500    303.173    304.999 
  17       0.1298    0.0000    0.0001    0.0003     2000       22     2.08     46128      -77.659     92.470      4.960      1.500      1.500    303.173    304.999 
  18       0.1347    0.0000    0.0000    0.0003     2000       15     2.08     43330      -77.659     92.580      5.150      1.500      1.500    303.169    305.000 
  19       0.1397    0.0000    0.0000    0.0003     2000       19     2.07     38936      -77.659     92.680      5.340      1.500      1.500    303.169    304.999 
  20       0.1447    0.0000    0.0000    0.0003     2000       20     2.06     36030      -77.659     92.770      5.530      1.500      1.500    303.173    305.000 
  21       0.1496    0.0000    0.0000    0.0003     2000       13     2.07     32137      -77.659     92.860      5.720      1.500      1.500    303.175    304.998 
  22       0.1551    0.0000    0.0001    0.0003     2000       21     2.06     27048      -77.659     92.950      5.930      1.500      1.500    303.169    305.001 
  23       0.1601    0.0000    0.0000    0.0003     2000       27     2.09     22274      -77.659     93.060      6.120      1.500      1.500    303.174    305.001 
  24       0.1650    0.0000    0.0001    0.0003     2000       22     2.11     18237      -77.659     93.150      6.310      1.500      1.500    303.174    305.001 
  25       0.1697    0.0000    0.0001    0.0003     2000       25     2.04     13753      -77.659     93.240      6.490      1.500      1.500    303.169    305.001 
  26       0.1747    0.0000    0.0000    0.0003     2000       27     2.08     10839      -77.659     93.340      6.680      1.500      1.500    303.171    305.001 
  27       0.1797    0.0000    0.0001    0.0003     2000       13     2.10      8638      -77.659     93.430      6.870      1.500      1.500    303.167    304.999 
  28       0.1846    0.0000    0.0000    0.0003     2000       28     2.06      6775      -77.659     93.540      7.060      1.500      1.500    303.170    304.998 
  29       0.1899    0.0000    0.0001    0.0003     2000       24     2.10      6161      -77.659     93.620      7.260      1.500      1.500    303.168    304.998 
  30       0.1948    0.0000    0.0001    0.0003     2000       21     2.07      6190      -77.659     93.720      7.450      1.500      1.500    303.171    304.999 
  31       0.2000    0.0000    0.0001    0.0003     2000       26     2.07      6427      -77.659     93.810      7.650      1.500      1.500    303.169    305.000 
  32       0.2047    0.0000    0.0001    0.0003     2000       34     2.07      6674      -77.659     93.910      7.830      1.500      1.500    303.169    305.000 
  33       0.2097    0.0000    0.0000    0.0003     2000       23     2.08      7046      -77.659     94.020      8.020      1.500      1.500    303.168    305.000 
  34       0.2147    0.0000    0.0000    0.0003     2000       29     2.08      7408      -77.659     94.110      8.210      1.500      1.500    303.166    304.999 
  35       0.2199    0.0000    0.0001    0.0003     2000       28     2.07      7141      -77.659     94.200      8.410      1.500      1.500    303.168    304.999 
  36       0.2248    0.0000    0.0001    0.0003     2000       28     2.07      7205      -77.659     94.290      8.600      1.500      1.500    303.162    305.000 
  37       0.2298    0.0000    0.0001    0.0003     2000       23     2.07      7049      -77.659     94.390      8.790      1.500      1.500    303.165    304.998 
  38       0.2348    0.0000    0.0000    0.0003     2000       22     2.08      6955      -77.659     94.490      8.980      1.500      1.500    303.166    305.001 
  39       0.2397    0.0000    0.0001    0.0003     2000       26     2.05      6723      -77.659     94.580      9.170      1.500      1.500    303.166    305.001 
  40       0.2447    0.0000    0.0000    0.0003     2000       32     2.06      6434      -77.659     94.680      9.360      1.500      1.500    303.166    304.997 
  41       0.2499    0.0000    0.0000    0.0003     2000       32     2.07      5793      -77.659     94.780      9.560      1.500      1.500    303.170    305.000 
  42       0.2548    0.0000    0.0000    0.0003     2000       24     2.07      5614      -77.659     94.880      9.750      1.500      1.500    303.166    305.000 
  43       0.2598    0.0000    0.0001    0.0003     2000       35     2.07      5475      -77.659     94.960      9.940      1.500      1.500    303.169    304.999 
  44       0.2650    0.0000    0.0001    0.0003     2000       21     2.04      5316      -77.659     95.060     10.140      1.500      1.500    303.169    305.001 
  45       0.2700    0.0000    0.0001    0.0003     2000       20     2.07      5842      -77.659     95.160     10.330      1.500      1.500    303.168    305.000 
  46       0.2746    0.0000    0.0001    0.0003     2000       23     2.07      6840      -77.659     95.250     10.510      1.500      1.500    303.168    305.000 
  47       0.2799    0.0000    0.0001    0.0003     2000       33     2.08      8787      -77.659     95.350     10.710      1.500      1.500    303.164    305.001 
  48       0.2848    0.0000    0.0001    0.0003     2000       27     2.07     11527      -77.659     95.440     10.900      1.500      1.500    303.165    305.000 
  49       0.2898    0.0000    0.0000    0.0003     2000       28     2.10     16038      -77.659     95.550     11.090      1.500      1.500    303.170    304.998 
  50       0.2947    0.0000   -0.0000    0.0003     2000       24     2.07     21956      -77.659     95.650     11.280      1.500      1.500    303.173    304.999 
  51       0.2997    0.0000    0.0001    0.0003     2000       29     2.08     32190      -77.659     95.730     11.470      1.500      1.500    303.169    305.000 
  52       0.3051    0.0000    0.0000    0.0003     2000       34     2.09     41781      -77.659     95.840     11.680      1.500      1.500    303.177    304.999 
  53       0.3101    0.0000    0.0001    0.0003     2000       32     2.09     50062      -77.659     95.920     11.870      1.500      1.500    303.177    304.999 
  54       0.3150    0.0000    0.0001    0.0003     2000       33     2.09     55769      -77.659     96.020     12.060      1.500      1.500    303.169    305.000 
  55       0.3197    0.0000    0.0000    0.0003     2000       34     2.07     57696      -77.659     96.120     12.240      1.500      1.500    303.169    305.000 
  56       0.3246    0.0000    0.0001    0.0003     2000       25     2.08     60041      -77.659     96.210     12.430      1.500      1.500    303.165    304.999 
  57       0.3298    0.0000    0.0001    0.0003     2000       24     2.09     62272      -77.659     96.310     12.630      1.500      1.500    303.168    304.996 
  58       0.3348    0.0000    0.0001    0.0003     2000       24     2.06     61837      -77.659     96.400     12.820      1.500      1.500    303.164    305.000 
  59       0.3397    0.0000    0.0001    0.0003     2000       29     2.08     61679      -77.659     96.500     13.010      1.500      1.500    303.168    305.001 
  60       0.3447    0.0000    0.0000    0.0003     2000       17     2.09     60598      -77.659     96.600     13.200      1.500      1.500    303.168    305.001 
  61       0.3499    0.0000    0.0001    0.0003     2000       17     2.06     57923      -77.659     96.690     13.400      1.500      1.500    303.167    304.999 
  62       0.3548    0.0000    0.0000    0.0003     2000       28     2.07     54046      -77.659     96.800     13.590      1.500      1.500    303.169    304.999 
  63       0.3597    0.0000   -0.0000    0.0003     2000       36     2.05     48798      -77.659     96.900     13.780      1.500      1.500    303.169    304.999 
  64       0.3647    0.0000    0.0001    0.0003     2000       30     2.07     44479      -77.659     96.980     13.970      1.500      1.500    303.168    304.998 
  65       0.3699    0.0000    0.0000    0.0003     2000       23     2.07     38066      -77.659     97.090     14.170      1.500      1.500    303.170    305.000 
  66       0.3748    0.0000    0.0001    0.0003     2000       25     2.06     31358      -77.659     97.170     14.360      1.500      1.500    303.167    304.999 
  67       0.3797    0.0000    0.0001    0.0003     2000       27     2.08     25157      -77.659     97.270     14.550      1.500      1.500    303.167    304.999 
  68       0.3847    0.0000    0.0000    0.0003     2000       30     2.10     19016      -77.659     97.370     14.740      1.500      1.500    303.166    305.002 
  69       0.3899    0.0000    0.0001    0.0003     2000       34     2.07     13282      -77.659     97.460     14.940      1.500      1.500    303.200    305.001 
  70       0.3948    0.0000    0.0001    0.0003     2000       34     2.06      8930      -77.659     97.560     15.130      1.500      1.500    303.203    305.001 
  71       0.3997    0.0000    0.0000    0.0003     2000       27     2.09      5752      -77.659     97.660     15.320      1.500      1.500    303.203    305.001 
  72       0.4049    0.0000    0.0001    0.0003     2000       29     2.10      3634      -77.659     97.750     15.520      1.500      1.500    303.168    304.998 
  73       0.4098    0.0000    0.0001    0.0003     2000       33     2.06      2452      -77.659     97.850     15.710      1.500      1.500    303.170    305.000 
  74       0.4147    0.0000    0.0000    0.0003     2000       28     2.07      2070      -77.659     97.950     15.900      1.500      1.500    303.167    304.999 
  75       0.4197    0.0000    0.0001    0.0003     2000       38     2.07      1925      -77.659     98.040     16.090      1.500      1.500    303.175    304.999 
  76       0.4251    0.0000    0.0000    0.0003     2000       30     2.08      1774      -77.659     98.150     16.300      1.500      1.500    303.166    305.000 
  77       0.4300    0.0000    0.0002    0.0003     2000       27     2.09      1695      -77.659     98.230     16.490      1.500      1.500    303.171    304.997 
  78       0.4347    0.0000    0.0001    0.0003     2000       29     2.06      1698      -77.659     98.330     16.670      1.500      1.500    303.170    305.001 
  79       0.4399    0.0000    0.0001    0.0003     2000       19     2.05      1668      -77.659     98.430     16.870      1.500      1.500    303.170    305.001 
  80       0.4448    0.0000    0.0001    0.0003     2000       27     2.06      1722      -77.659     98.520     17.060      1.500      1.500    303.167    304.999 
  81       0.4497    0.0000    0.0001    0.0003     2000       28     2.06      1612      -77.659     98.620     17.250      1.500      1.500    303.168    304.999 
  82       0.4549    0.0000    0.0001    0.0003     2000       29     2.06      1622      -77.659     98.720     17.450      1.500      1.500    303.169    304.999 
  83       0.4598    0.0000    0.0001    0.0003     2000       21     2.10      1560      -77.659     98.810     17.640      1.500      1.500    303.168    304.998 
  84       0.4647    0.0000    0.0001    0.0003     2000       36     2.08      1600      -77.659     98.910     17.830      1.500      1.500    303.169    305.000 
  85       0.4699    0.0000    0.0000    0.0003     2000       24     2.08      1505      -77.659     99.020     18.030      1.500      1.500    303.169    305.001 
  86       0.4750    0.0000    0.0001    0.0003     2000       24     2.08      1477      -77.659     99.110     18.230      1.500      1.500    303.173    304.999 
  87       0.4800    0.0000    0.0001    0.0003     2000       33     2.08      1570      -77.659     99.200     18.420      1.500      1.500    303.173    304.999 
  88       0.4851    0.0000    0.0001    0.0003     2000       23     2.06      1544      -77.659     99.300     18.620      1.500      1.500    303.172    305.000 
  89       0.4898    0.0000    0.0000    0.0003     2000       28     2.09      1540      -77.659     99.400     18.800      1.500      1.500    303.168    305.001 
  90       0.4947    0.0000    0.0001    0.0003     2000       23     2.04      1480      -77.659     99.490     18.990      1.500      1.500    303.168    305.001 
  91       0.4998    0.0000    0.0001    0.0003     2000       24     2.08      1552      -77.659     99.590     19.190      1.500      1.500    303.170    304.999 
  92       0.5047    0.0000    0.0000    0.0003     2000       30     2.06      1574      -77.659     99.690     19.380      1.500      1.500    303.169    304.999 
  93       0.5099    0.0000    0.0001    0.0003     2000       24     2.08      1656      -77.659     99.780     19.580      1.500      1.500    303.170    304.999 
  94       0.5148    0.0000    0.0000    0.0003     2000       25     2.10      1931      -77.659     99.890     19.770      1.500      1.500    303.170    305.001 
  95       0.5197    0.0000    0.0000    0.0003     2000       22     2.06      2031      -77.659     99.980     19.960      1.500      1.500    303.176    304.998 
  96       0.5251    0.0000    0.0002    0.0003     2000       19     2.10      2259      -77.659    100.070     20.170      1.500      1.500    303.170    304.999 
  97       0.5297    0.0000    0.0001    0.0003     2000       30     2.05      2289      -77.659    100.170     20.350      1.500      1.500    303.167    304.998 
  98       0.5351    0.0000    0.0001    0.0003     2000       23     2.05      2463      -77.659    100.270     20.560      1.500      1.500    303.167    305.000 
  99       0.5398    0.0000    0.0000    0.0003     2000       21     2.09      2655      -77.659    100.370     20.740      1.500      1.500    303.169    305.000 
 100       0.5447    0.0000    0.0001    0.0003     2000       20     2.07      2742      -77.659    100.460     20.930      1.500      1.500    303.168    304.998 
 101       0.5498    0.0000    0.0001    0.0003     2000       26     2.06      2731      -77.659    100.560     21.130      1.500      1.500    303.165    305.002 
 102       0.5547    0.0000   -0.0000    0.0003     2000       25     2.07      2757      -77.659    100.670     21.320      1.500      1.500    303.170    304.998 
 103       0.5601    0.0000    0.0002    0.0003     2000       19     2.07      2680      -77.659    100.750     21.530      1.500      1.500    303.169    305.000 
 104       0.5647    0.0000   -0.0000    0.0003     2000       31     2.06      2696      -77.659    100.860     21.710      1.500      1.500    303.168    305.000 
 105       0.5701    0.0000    0.0000    0.0003     2000       31     2.08      2584      -77.659    100.960     21.920      1.500      1.500    303.168    305.001 
 106       0.5748    0.0000    0.0000    0.0003     2000       31     2.09      2447      -77.659    101.050     22.100      1.500      1.500    303.168    305.001 
 107       0.5799    0.0000    0.0001    0.0003     2000       26     2.08      2379      -77.659    101.140     22.300      1.500      1.500    303.173    304.998 
 108       0.5848    0.0000    0.0001    0.0003     2000       25     2.05      2148      -77.659    101.240     22.490      1.500      1.500    303.164    304.997 
 109       0.5899    0.0000    0.0001    0.0003     2000       28     2.08      1921      -77.659    101.340     22.690      1.500      1.500    303.171    305.000 
 110       0.5948    0.0000   -0.0001    0.0003     2000       23     2.05      1843      -77.659    101.450     22.880      1.500      1.500    303.170    305.001 
 111       0.5999    0.0000    0.0002    0.0003     2000       23     2.06      1735      -77.659    101.530     23.080      1.500      1.500    303.165    305.000 
 112       0.6048    0.0000    0.0001    0.0003     2000       22     2.09      1729      -77.659    101.630     23.270      1.500      1.500    303.168    305.002 
 113       0.6099    0.0000    0.0001    0.0003     2000       35     2.07      1590      -77.659    101.730     23.470      1.500      1.500    303.168    305.000 
 114       0.6148    0.0000    0.0000    0.0003     2000       32     2.05      1593      -77.659    101.830     23.660      1.500      1.500    303.168    305.000 
 115       0.6199    0.0000    0.0002    0.0003     2000       23     2.05      1709      -77.659    101.920     23.860      1.500      1.500    303.168    304.999 
 116       0.6247    0.0000    0.0001    0.0003     2000       21     2.06      1796      -77.659    102.020     24.050      1.500      1.500    303.170    304.999 
 117       0.6299    0.0000   -0.0000    0.0003     2000       24     2.05      1853      -77.659    102.130     24.250      1.500      1.500    303.174    304.998 
 118       0.6347    0.0000    0.0000    0.0003     2000       27     2.08      1982      -77.659    102.220     24.440      1.500      1.500    303.168    305.001 
 119       0.6398    0.0000    0.0002    0.0003     2000       21     2.08      2224      -77.659    102.310     24.640      1.500      1.500    303.170    304.999 
 120       0.6447    0.0000    0.0001    0.0003     2000       30     2.04      2181      -77.659    102.410     24.830      1.500      1.500    303.173    305.000 
 121       0.6501    0.0000    0.0002    0.0003     2000       33     2.07      2254      -77.659    102.510     25.040      1.500      1.500    303.173    305.000 
 122       0.6552    0.0000    0.0000    0.0003     2000       29     2.08      2390      -77.659    102.620     25.240      1.500      1.500    303.169    305.000 
 123       0.6598    0.0000    0.0000    0.0003     2000       26     2.07      2502      -77.659    102.710     25.420      1.500      1.500    303.169    305.000 
 124       0.6649    0.0000    0.0002    0.0003     2000       20     2.06      2360      -77.659    102.800     25.620      1.500      1.500    303.167    304.999 
 125       0.6697    0.0000    0.0001    0.0003     2000       19     2.07      2256      -77.659    102.900     25.810      1.500      1.500    303.168    304.998 
 126       0.6748    0.0000    0.0001    0.0003     2000       28     2.07      2223      -77.659    103.000     26.010      1.500      1.500    303.168    304.998 
 127       0.6799    0.0000   -0.0000    0.0003     2000       21     2.06      2148      -77.659    103.110     26.210      1.500      1.500    303.170    305.000 
 128       0.6848    0.0000    0.0000    0.0003     2000       31     2.08      2003      -77.659    103.200     26.400      1.500      1.500    303.169    304.999 
 129       0.6899    0.0000    0.0002    0.0003     2000       27     2.08      1917      -77.659    103.290     26.600      1.500      1.500    303.169    305.001 
 130       0.6947    0.0000    0.0001    0.0003     2000       43     2.08      1862      -77.659    103.390     26.790      1.500      1.500    303.168    305.000 
 131       0.6998    0.0000   -0.0000    0.0003     2000       30     2.06      1661      -77.659    103.500     26.990      1.500      1.500    303.168    305.000 
 132       0.7049    0.0000   -0.0000    0.0003     2000       18     2.06      1589      -77.659    103.600     27.190      1.500      1.500    303.167    305.000 
 133       0.7097    0.0000    0.0000    0.0003     2000       25     2.07      1549      -77.659    103.690     27.380      1.500      1.500    303.166    305.000 
 134       0.7148    0.0000    0.0000    0.0003     2000       40     2.05      1509      -77.659    103.790     27.580      1.500      1.500    303.167    304.999 
 135       0.7199    0.0000    0.0002    0.0003     2000       23     2.06      1512      -77.659    103.880     27.780      1.500      1.500    303.168    305.000 
 136       0.7247    0.0000   -0.0000    0.0003     2000       34     2.09      1571      -77.659    103.990     27.970      1.500      1.500    303.168    304.998 
 137       0.7300    0.0000    0.0000    0.0003     2000       22     2.07      1608      -77.659    104.090     28.180      1.500      1.500    303.173    304.999 
 138       0.7351    0.0000    0.0000    0.0003     2000       27     2.08      1750      -77.659    104.190     28.380      1.500      1.500    303.168    305.001 
 139       0.7402    0.0000    0.0002    0.0003     2000       28     2.10      1881      -77.659    104.280     28.580      1.500      1.500    303.165    304.998 
 140       0.7447    0.0000    0.0000    0.0003     2000       23     2.06      1985      -77.659    104.380     28.760      1.500      1.500    303.165    304.998 
 141       0.7498    0.0000    0.0000    0.0003     2000       26     2.05      1983      -77.659    104.480     28.960      1.500      1.500    303.167    304.999 
 142       0.7549    0.0000    0.0002    0.0003     2000       31     2.06      2069      -77.659    104.570     29.160      1.500      1.500    303.165    305.001 
 143       0.7597    0.0000    0.0001    0.0003     2000       21     2.07      2219      -77.659    104.670     29.350      1.500      1.500    303.169    305.002 
 144       0.7647    0.0000   -0.0000    0.0003     2000       25     2.06      2238      -77.659    104.780     29.550      1.500      1.500    303.174    304.997 
 145       0.7698    0.0000    0.0001    0.0003     2000       21     2.07      2169      -77.659    104.870     29.750      1.500      1.500    303.167    304.999 
 146       0.7751    0.0000    0.0002    0.0003     2000       36     2.10      2197      -77.659    104.970     29.960      1.500      1.500    303.169    305.000 
 147       0.7802    0.0000    0.0002    0.0003     2000       30     2.09      2139      -77.659    105.070     30.160      1.500      1.500    303.171    304.999 
 148       0.7847    0.0000    0.0000    0.0003     2000       25     2.06      2063      -77.659    105.170     30.340      1.500      1.500    303.171    304.999 
 149       0.7898    0.0000   -0.0001    0.0003     2000       25     2.08      1937      -77.659    105.280     30.540      1.500      1.500    303.171    305.001 
 150       0.7948    0.0000    0.0002    0.0003     2000       39     2.04      1801      -77.659    105.360     30.740      1.500      1.500    303.170    304.999 
 151       0.7999    0.0000    0.0000    0.0003     2000       24     2.06      1689      -77.659    105.470     30.940      1.500      1.500    303.167    305.001 
 152       0.8049    0.0000    0.0002    0.0003     2000       21     2.09      1625      -77.659    105.560     31.140      1.500      1.500    303.170    304.999 
 153       0.8097    0.0000   -0.0000    0.0003     2000       26     2.07      1547      -77.659    105.670     31.330      1.500      1.500    303.169    305.000 
 154       0.8147    0.0000   -0.0000    0.0003     2000       24     2.04      1473      -77.659    105.770     31.530      1.500      1.500    303.166    304.998 
 155       0.8200    0.0000    0.0002    0.0003     2000       30     2.08      1312      -77.659    105.860     31.740      1.500      1.500    303.169    305.002 
 156       0.8251    0.0000    0.0002    0.0003     2000       30     2.05      1236      -77.659    105.960     31.940      1.500      1.500    303.170    304.999 
 157       0.8298    0.0000   -0.0000    0.0003     2000       22     2.07      1178      -77.659    106.070     32.130      1.500      1.500    303.170    304.999 
 158       0.8349    0.0000    0.0001    0.0003     2000       25     2.08      1106      -77.659    106.160     32.330      1.500      1.500    303.165    305.000 
 159       0.8399    0.0000    0.0001    0.0003     2000       31     2.06      1105      -77.659    106.260     32.530      1.500      1.500    303.164    305.001 
 160       0.8449    0.0000    0.0001    0.0003     2000       26     2.09      1153      -77.659    106.360     32.730      1.500      1.500    303.167    305.000 
 161       0.8499    0.0000   -0.0000    0.0003     2000       24     2.08      1120      -77.659    106.470     32.930      1.500      1.500    303.171    305.001 
 162       0.8547    0.0000    0.0000    0.0003     2000       19     2.08      1135      -77.659    106.560     33.120      1.500      1.500    303.170    304.998 
 163       0.8600    0.0000    0.0001    0.0003     2000       18     2.05      1088      -77.659    106.660     33.330      1.500      1.500    303.169    304.998 
 164       0.8650    0.0000    0.0001    0.0003     2000       33     2.08      1131      -77.659    106.760     33.530      1.500      1.500    303.172    305.001 
 165       0.8697    0.0000   -0.0001    0.0003     2000       30     2.09      1122      -77.659    106.870     33.720      1.500      1.500    303.172    305.001 
 166       0.8747    0.0000   -0.0001    0.0003     2000       25     2.07      1113      -77.659    106.970     33.920      1.500      1.500    303.169    304.998 
 167       0.8797    0.0000    0.0000    0.0003     2000       31     2.06      1070      -77.659    107.060     34.120      1.500      1.500    303.171    305.000 
 168       0.8847    0.0000    0.0000    0.0003     2000       35     2.06      1025      -77.659    107.160     34.320      1.500      1.500    303.174    304.998 
 169       0.8897    0.0000   -0.0001    0.0003     2000       23     2.09      1076      -77.659    107.270     34.520      1.500      1.500    303.172    304.998 
 170       0.8947    0.0000    0.0000    0.0003     2000       29     2.06      1068      -77.659    107.360     34.720      1.500      1.500    303.171    305.000 
 171       0.8997    0.0000   -0.0001    0.0003     2000       26     2.07       998      -77.659    107.470     34.920      1.500      1.500    303.171    304.999 
 172       0.9047    0.0000    0.0000    0.0003     2000       29     2.07      1009      -77.659    107.560     35.120      1.500      1.500    303.168    305.000 
 173       0.9097    0.0000   -0.0001    0.0003     2000       28     2.07      1012      -77.659    107.670     35.320      1.500      1.500    303.168    305.000 
 174       0.9147    0.0000    0.0000    0.0003     2000       30     2.09      1022      -77.659    107.760     35.520      1.500      1.500    303.168    304.999 
 175       0.9199    0.0000    0.0001    0.0003     2000       25     2.07       980      -77.659    107.860     35.730      1.500      1.500    303.170    304.999 
 176       0.9249    0.0000   -0.0000    0.0003     2000       37     2.05       987      -77.659    107.970     35.930      1.500      1.500    303.168    304.998 
 177       0.9299    0.0000    0.0001    0.0003     2000       30     2.07       936      -77.659    108.060     36.130      1.500      1.500    303.168    305.000 
 178       0.9349    0.0000    0.0001    0.0003     2000       19     2.09      1004      -77.659    108.160     36.330      1.500      1.500    303.170    305.000 
 179       0.9398    0.0000   -0.0000    0.0003     2000       29     2.06       984      -77.659    108.270     36.530      1.500      1.500    303.168    304.998 
 180       0.9448    0.0000    0.0001    0.0003     2000       26     2.08       950      -77.659    108.360     36.730      1.500      1.500    303.170    305.002 
 181       0.9498    0.0000    0.0001    0.0003     2000       25     2.09      1007      -77.659    108.460     36.930      1.500      1.500    303.170    305.002 
 182       0.9547    0.0000   -0.0000    0.0003     2000       28     2.10      1026      -77.659    108.570     37.130      1.500      1.500    303.162    305.003 
 183       0.9599    0.0000    0.0000    0.0003     2000       25     2.03       921      -77.659    108.670     37.340      1.500      1.500    303.168    305.000 
 184       0.9649    0.0000    0.0002    0.0003     2000       26     2.05      1065      -77.659    108.760     37.540      1.500      1.500    303.169    305.000 
 185       0.9699    0.0000    0.0000    0.0003     2000       25     2.07       940      -77.659    108.870     37.740      1.500      1.500    303.169    304.998 
 186       0.9748    0.0000   -0.0001    0.0003     2000       23     2.06      1001      -77.659    108.980     37.940      1.500      1.500    303.166    305.000 
 187       0.9798    0.0000    0.0000    0.0003     2000       28     2.09      1044      -77.659    109.070     38.140      1.500      1.500    303.169    305.000 
 188       0.9852    0.0000    0.0000    0.0003     2000       36     2.10      1007      -77.659    109.180     38.360      1.500      1.500    303.170    305.002 
 189       0.9899    0.0000    0.0001    0.0003     2000       34     2.10      1063      -77.659    109.270     38.550      1.500      1.500    303.170    304.999 
 190       0.9948    0.0000   -0.0000    0.0003     2000       37     2.08       935      -77.659    109.380     38.750      1.500      1.500    303.170    305.000 
 191       0.9998    0.0000    0.0001    0.0003     2000       37     2.08       998      -77.659    109.470     38.950      1.500      1.500    303.170    304.999 
 192       1.0049    0.0000    0.0000    0.0003     2000       36     2.09       976      -77.659    109.580     39.160      1.500      1.500    303.170    304.999 
 193       1.0099    0.0000    0.0002    0.0003     2000       35     2.09      1041      -77.659    109.670     39.360      1.500      1.500    303.172    305.001 
 194       1.0148    0.0000   -0.0001    0.0003     2000       16     2.06       895      -77.659    109.790     39.560      1.500      1.500    303.166    304.998 
 195       1.0197    0.0000    0.0000    0.0003     2000       26     2.08       898      -77.659    109.880     39.760      1.500      1.500    303.165    305.001 
 196       1.0249    0.0000    0.0001    0.0003     2000       25     2.07       890      -77.659    109.980     39.970      1.500      1.500    303.171    304.999 
 197       1.0298    0.0000    0.0001    0.0003     2000       29     2.07       931      -77.659    110.080     40.170      1.500      1.500    303.176    305.002 
 198       1.0350    0.0000    0.0000    0.0003     2000       23     2.08       924      -77.659    110.190     40.380      1.500      1.500    303.170    304.999 
 199       1.0401    0.0000    0.0001    0.0003     2000       30     2.06       916      -77.659    110.290     40.590      1.500      1.500    303.171    305.001 
 200       1.0448    0.0000   -0.0001    0.0003     2000       20     2.08       866      -77.659    110.400     40.780      1.500      1.500    303.165    305.000 
 201       1.0499    0.0000    0.0001    0.0003     2000       24     2.09       912      -77.659    110.490     40.990      1.500      1.500    303.165    305.000 
