# Supplementary material for: Aspirin locally disrupts the liquid-ordered phase
Source: R Soc Open Sci. 2018 Feb 28;5(2):171710. doi: 10.1098/rsos.171710 (PMC5830767; doi:10.1098/rsos.171710)
Supplement: Inelastic Neutron scattering data [file rsos171710supp1.zip › RawData/034843]

RRRRRRRRRRRRRRRRRRRRRRRRRRRRRRRRRRRRRRRRRRRRRRRRRRRRRRRRRRRRRRRRRRRRRRRRRRRRRRRR
  034843       1       0                                                        
ILL TAS data in the new ASCII format follow afte the line VV..V                 
AAAAAAAAAAAAAAAAAAAAAAAAAAAAAAAAAAAAAAAAAAAAAAAAAAAAAAAAAAAAAAAAAAAAAAAAAAAAAAAA
      80                                                                        
IN12  rheinstadter03-Dec-16 18:08:32                                            
VVVVVVVVVVVVVVVVVVVVVVVVVVVVVVVVVVVVVVVVVVVVVVVVVVVVVVVVVVVVVVVVVVVVVVVVVVVVVVVV
INSTR: IN12
EXPNO: CRG-2297
USER_: rheinstadter
LOCAL: SCHMALZL
FILE_: 034843
DATE_: 03-Dec-16 18:08:32
TITLE: The effect of a common drug on nanscopic membrane dynamics
TYPE_: tas
COMND: bs qh 0 0 1  4.5 dqh 0 0 0 0.1 np 20 mn 250000
POSQE: QH=   0.0004, QK=   0.0000, QL=   1.0001, EN=   4.4987, UN=meV
CURVE: MONO= auto, ANA= auto
STEPS: EN=   0.1000
PARAM: GONIO= 0
PARAM: DM=   3.34000, DA=   3.35500, KFIX=   1.50010
PARAM: SM= -1, SS=  1, SA= -1, FX=  2
PARAM: ALF1= 120.00, ALF2= 120.00, ALF3= 120.00, ALF4= 120.00
PARAM: BET1= 120.00, BET2= 120.00, BET3= 120.00, BET4= 120.00
PARAM: ETAM=  35.00, ETAA=  35.00
PARAM: AS=   6.28000, BS=   6.28000, CS=   6.28000
PARAM: AA=  90.00000, BB=  90.00000, CC=  90.00000, ETAS=  80.00000
PARAM: AX=  1.000, AY=  0.000, AZ=  0.000
PARAM: BX=  0.000, BY=  0.000, BZ=  1.000
VARIA: SELPOS=in
VARIA: SELSPEED=  20740
VARIA: A1      = -26.36, A2      = -53.14, A3      =  48.95, A4      =  25.99
VARIA: A5      = -38.63, A6      = -77.25, GU      =   1.04, GL      =   0.08
VARIA: A3P     =1269.70, GA      =   1.00, GM      =  -0.11, RA      =  15.38
VARIA: RMV     =  39.90, RMH     =  42.07, TA      =   4.39, TM      =  -1.81
VARIA: GC      =  -0.01, DIA1X   =  62.64, DIA2X   =  88.10, DIA2Z   = 163.86
VARIA: I1      =   0.00, I2      =   0.00, I3      =   0.00, I4      =   0.00
VARIA: I5      =   0.00, I6      =   0.00, I7      =   0.00, I8      =  -0.00
VARIA: IH1     =   0.00, IH2     =   0.00
ZEROS: A1      =  -2.09, A2      =   0.51, A3      =  -5.58, A4      =   0.70
ZEROS: A5      = -89.80, A6      =   0.01, GU      =   0.00, GL      =   0.00
ZEROS: A3P     = -16.29, GA      =   0.00, GM      =   0.00, RA      =   0.00
ZEROS: RMV     =   0.00, RMH     =   0.00, TA      =   0.00, TM      =   0.00
ZEROS: GC      =   0.00, DIA1X   =   0.00, DIA2X   =   0.00, DIA2Z   =   0.00
POLAN: DR HX 5 0 0
POLAN: ON F1 
POLAN: CO MN 200000
POLAN: DR HX 0 5 0
POLAN: ON F1
POLAN: CO MN 200000
POLAN: DR HX 0 0 0.8
POLAN: ON F1 
POLAN: CO MN 200000
PARAM: MN=  250000
PARAM: TT=    303.17, RT=    305.00
PARAM: REACTOR=55.80
FORMT:
DATA_:
  PNT        QH        QK        QL        EN        M1        M2      TIME      CNTS         A2         A3         A4         KI         KF         TT        TRT 
   1       0.0004    0.0000    1.0001    4.4987   250000      312   322.34      1016      -53.144     48.950     25.990      2.103      1.500    303.165    305.001 
   2       0.0000    0.0000    1.0002    4.6001   250000      305   329.06       947      -52.829     49.580     25.630      2.114      1.500    303.172    304.999 
   3       0.0002    0.0000    1.0003    4.6996   250000      353   337.99      1001      -52.526     50.230     25.270      2.126      1.500    303.168    304.998 
   4       0.0003    0.0000    1.0001    4.7976   250000      355   347.80       946      -52.233     50.880     24.900      2.137      1.500    303.171    305.000 
   5       0.0001    0.0000    1.0001    4.8985   250000      293   359.04       995      -51.936     51.530     24.520      2.148      1.500    303.167    305.000 
   6      -0.0001    0.0000    1.0003    5.0013   250000      342   368.96       885      -51.639     52.190     24.140      2.160      1.500    303.172    304.999 
   7       0.0002    0.0000    1.0001    5.0976   250000      338   376.86       979      -51.364     52.850     23.760      2.170      1.500    303.170    304.997 
   8      -0.0001    0.0000    1.0000    5.1997   250000      365   383.07       949      -51.079     53.520     23.360      2.182      1.500    303.173    304.998 
   9       0.0000    0.0000    1.0002    5.3000   250000      382   386.97       978      -50.803     54.200     22.970      2.193      1.500    303.168    304.996 
  10       0.0001    0.0000    1.0002    5.3991   250000      337   390.16       964      -50.534     54.880     22.570      2.204      1.500    303.174    304.998 
  11       0.0002    0.0000    1.0002    5.4998   250000      358   392.26      1011      -50.266     55.580     22.160      2.215      1.500    303.169    305.000 
  12       0.0002    0.0000    1.0002    5.5992   250000      326   394.39      1066      -50.005     56.270     21.750      2.225      1.500    303.172    304.999 
  13      -0.0000    0.0000    1.0001    5.7001   250000      374   394.94      1066      -49.744     56.970     21.320      2.236      1.500    303.165    305.000 
  14       0.0001    0.0000    1.0003    5.7996   250000      364   396.75       928      -49.491     57.680     20.900      2.247      1.500    303.174    305.000 
  15       0.0000    0.0000    1.0002    5.8991   250000      377   396.88      1016      -49.242     58.400     20.460      2.258      1.500    303.170    304.999 
  16       0.0002    0.0000    1.0001    6.0002   250000      398   398.40      1050      -48.992     59.150     20.010      2.269      1.500    303.172    304.998 
  17       0.0002    0.0000    0.9999    6.0964   250000      380   399.41       992      -48.758     59.880     19.560      2.279      1.500    303.169    304.998 
  18       0.0001    0.0000    0.9999    6.1981   250000      424   401.33       948      -48.515     60.640     19.090      2.289      1.500    303.172    304.999 
  19       0.0001    0.0000    1.0001    6.2997   250000      397   403.21       975      -48.275     61.410     18.620      2.300      1.500    303.171    304.999 
  20       0.0002    0.0000    1.0002    6.3995   250000      388   405.70       890      -48.043     62.190     18.140      2.311      1.500    303.173    305.000 
