# Supplementary material for: Aspirin locally disrupts the liquid-ordered phase
Source: R Soc Open Sci. 2018 Feb 28;5(2):171710. doi: 10.1098/rsos.171710 (PMC5830767; doi:10.1098/rsos.171710)
Supplement: Inelastic Neutron scattering data [file rsos171710supp1.zip › RawData/034844]

RRRRRRRRRRRRRRRRRRRRRRRRRRRRRRRRRRRRRRRRRRRRRRRRRRRRRRRRRRRRRRRRRRRRRRRRRRRRRRRR
  034844       1       0                                                        
ILL TAS data in the new ASCII format follow afte the line VV..V                 
AAAAAAAAAAAAAAAAAAAAAAAAAAAAAAAAAAAAAAAAAAAAAAAAAAAAAAAAAAAAAAAAAAAAAAAAAAAAAAAA
      80                                                                        
IN12  rheinstadter03-Dec-16 20:26:41                                            
VVVVVVVVVVVVVVVVVVVVVVVVVVVVVVVVVVVVVVVVVVVVVVVVVVVVVVVVVVVVVVVVVVVVVVVVVVVVVVVV
INSTR: IN12
EXPNO: CRG-2297
USER_: rheinstadter
LOCAL: SCHMALZL
FILE_: 034844
DATE_: 03-Dec-16 20:26:41
TITLE: The effect of a common drug on nanscopic membrane dynamics
TYPE_: tas
COMND: bs qh 0 0 2.5 -2 dqh 0 0 0 0.1 np 67 mn 20000
POSQE: QH=   0.0004, QK=   0.0000, QL=   2.5001, EN=  -1.9995, UN=meV
CURVE: MONO= auto, ANA= auto
STEPS: EN=   0.1000
PARAM: GONIO= 0
PARAM: DM=   3.34000, DA=   3.35500, KFIX=   1.74997
PARAM: SM= -1, SS=  1, SA= -1, FX=  2
PARAM: ALF1= 120.00, ALF2= 120.00, ALF3= 120.00, ALF4= 120.00
PARAM: BET1= 120.00, BET2= 120.00, BET3= 120.00, BET4= 120.00
PARAM: ETAM=  35.00, ETAA=  35.00
PARAM: AS=   6.28000, BS=   6.28000, CS=   6.28000
PARAM: AA=  90.00000, BB=  90.00000, CC=  90.00000, ETAS=  80.00000
PARAM: AX=  1.000, AY=  0.000, AZ=  0.000
PARAM: BX=  0.000, BY=  0.000, BZ=  1.000
VARIA: SELPOS=in
VARIA: SELSPEED=  14288
VARIA: A1      = -40.20, A2      = -81.00, A3      =  46.93, A4      = 102.50
VARIA: A5      = -32.36, A6      = -64.70, GU      =   1.04, GL      =   0.08
VARIA: A3P     =1269.70, GA      =   1.01, GM      =  -0.11, RA      =  14.13
VARIA: RMV     =  32.37, RMH     =  61.07, TA      =   4.39, TM      =  -1.81
VARIA: GC      =  -0.01, DIA1X   =  62.64, DIA2X   =  88.10, DIA2Z   = 163.80
VARIA: I1      =   0.00, I2      =   0.00, I3      =   0.00, I4      =   0.00
VARIA: I5      =   0.00, I6      =   0.00, I7      =   0.00, I8      =  -0.00
VARIA: IH1     =   0.00, IH2     =   0.00
ZEROS: A1      =  -2.09, A2      =   0.51, A3      =  -5.58, A4      =   0.70
ZEROS: A5      = -89.80, A6      =   0.01, GU      =   0.00, GL      =   0.00
ZEROS: A3P     = -16.29, GA      =   0.00, GM      =   0.00, RA      =   0.00
ZEROS: RMV     =   0.00, RMH     =   0.00, TA      =   0.00, TM      =   0.00
ZEROS: GC      =   0.00, DIA1X   =   0.00, DIA2X   =   0.00, DIA2Z   =   0.00
POLAN: DR HX 5 0 0
POLAN: ON F1 
POLAN: CO MN 200000
POLAN: DR HX 0 5 0
POLAN: ON F1
POLAN: CO MN 200000
POLAN: DR HX 0 0 0.8
POLAN: ON F1 
POLAN: CO MN 200000
PARAM: MN=   20000
PARAM: TT=    303.17, RT=    305.00
PARAM: REACTOR=55.75
FORMT:
DATA_:
  PNT        QH        QK        QL        EN        M1        M2      TIME      CNTS         A2         A3         A4         KI         KF         TT        TRT 
   1       0.0004    0.0000    2.5001   -1.9995    20000      187    21.07       246      -81.005     46.930    102.500      1.448      1.750    303.167    305.001 
   2      -0.0001    0.0000    2.5002   -1.8997    20000      483    21.05       271      -79.904     46.780    101.810      1.465      1.750    303.172    305.001 
   3       0.0003    0.0000    2.5002   -1.7989    20000      456    20.96       246      -78.838     46.660    101.130      1.481      1.750    303.167    305.000 
   4       0.0002    0.0000    2.5003   -1.6982    20000      281    20.76       287      -77.816     46.540    100.470      1.498      1.750    303.168    305.001 
   5       0.0003    0.0000    2.5001   -1.5998    20000      122    20.67       290      -76.855     46.430     99.830      1.513      1.750    303.173    305.001 
   6      -0.0000    0.0000    2.5004   -1.4982    20000       28    20.98       302      -75.900     46.330     99.210      1.529      1.750    303.171    304.999 
   7       0.0004    0.0000    2.5001   -1.3995    20000       32    22.59       296      -75.007     46.240     98.590      1.545      1.750    303.168    305.002 
   8      -0.0002    0.0000    2.5004   -1.2985    20000       28    24.40       299      -74.125     46.150     98.000      1.561      1.750    303.172    305.000 
   9       0.0002    0.0000    2.5003   -1.1985    20000       33    24.00       338      -73.283     46.080     97.410      1.576      1.750    303.169    304.999 
  10       0.0003    0.0000    2.5002   -1.0999    20000       43    23.32       407      -72.479     46.010     96.840      1.591      1.750    303.174    305.000 
  11       0.0003    0.0000    2.5002   -0.9998    20000       30    23.17       444      -71.691     45.950     96.280      1.606      1.750    303.167    304.999 
  12       0.0002    0.0000    2.5002   -0.8996    20000       41    23.46       448      -70.928     45.890     95.730      1.621      1.750    303.167    305.000 
  13      -0.0003    0.0000    2.5002   -0.7989    20000       38    23.97       506      -70.186     45.830     95.190      1.636      1.750    303.167    304.999 
  14      -0.0001    0.0000    2.5002   -0.6997    20000       43    23.66       547      -69.476     45.790     94.670      1.651      1.750    303.166    305.001 
  15       0.0003    0.0000    2.5002   -0.5995    20000       54    23.34       611      -68.782     45.760     94.150      1.665      1.750    303.167    304.998 
  16       0.0002    0.0000    2.5000   -0.5003    20000       55    23.18       788      -68.115     45.720     93.640      1.680      1.750    303.169    305.002 
  17       0.0004    0.0000    2.5002   -0.4004    20000       95    23.06       959      -67.463     45.700     93.150      1.694      1.750    303.167    305.000 
  18       0.0003    0.0000    2.5001   -0.3016    20000      108    22.96      1395      -66.836     45.670     92.660      1.708      1.750    303.175    305.001 
  19      -0.0000    0.0000    2.5003   -0.1993    20000      110    23.11      2729      -66.205     45.650     92.180      1.722      1.750    303.171    305.001 
  20       0.0004    0.0000    2.5002   -0.0991    20000       87    23.56      4988      -65.605     45.640     91.700      1.736      1.750    303.166    305.000 
  21      -0.0004    0.0000    2.5002    0.0001    20000       67    23.70      5582      -65.025     45.610     91.240      1.750      1.750    303.166    304.998 
  22       0.0000    0.0000    2.5001    0.0991    20000       30    23.95      3879      -64.464     45.610     90.780      1.764      1.750    303.167    304.999 
  23       0.0001    0.0000    2.5002    0.2003    20000       35    23.92      2095      -63.904     45.610     90.330      1.777      1.750    303.168    305.002 
  24      -0.0001    0.0000    2.5004    0.3020    20000       32    23.74      1298      -63.355     45.610     89.890      1.791      1.750    303.167    305.000 
  25      -0.0002    0.0000    2.5004    0.4025    20000       27    23.47       915      -62.828     45.610     89.450      1.805      1.750    303.167    305.001 
  26      -0.0003    0.0000    2.5003    0.5009    20000       37    23.46       816      -62.324     45.610     89.020      1.818      1.750    303.174    305.001 
  27      -0.0009    0.0000    2.5005    0.6022    20000       22    23.31       682      -61.817     45.610     88.600      1.831      1.750    303.168    305.000 
  28      -0.0005    0.0000    2.5000    0.6976    20000       34    23.31       605      -61.351     45.620     88.180      1.844      1.750    303.165    305.000 
  29      -0.0009    0.0000    2.5002    0.8014    20000       29    23.11       521      -60.857     45.630     87.760      1.857      1.750    303.171    304.999 
  30      -0.0004    0.0000    2.5003    0.9003    20000       31    22.96       538      -60.396     45.660     87.360      1.870      1.750    303.166    305.003 
  31      -0.0007    0.0000    2.5002    1.0015    20000       31    22.96       483      -59.936     45.670     86.950      1.883      1.750    303.201    305.001 
  32      -0.0006    0.0000    2.5004    1.1020    20000       28    23.00       478      -59.489     45.700     86.560      1.896      1.750    303.170    304.997 
  33      -0.0007    0.0000    2.5004    1.2012    20000       32    22.85       475      -59.058     45.720     86.170      1.908      1.750    303.170    305.000 
  34      -0.0006    0.0000    2.5004    1.3022    20000       34    23.04       481      -58.628     45.750     85.780      1.921      1.750    303.167    304.999 
  35      -0.0010    0.0000    2.5005    1.4022    20000       29    23.03       419      -58.212     45.770     85.400      1.934      1.750    303.166    304.998 
  36      -0.0010    0.0000    2.5004    1.5015    20000       27    23.22       430      -57.808     45.800     85.020      1.946      1.750    303.171    305.000 
  37      -0.0001    0.0000    2.5003    1.6019    20000       22    23.57       432      -57.407     45.850     84.640      1.958      1.750    303.171    304.998 
  38      -0.0007    0.0000    2.5003    1.6996    20000       20    23.62       422      -57.025     45.870     84.280      1.970      1.750    303.166    305.001 
  39      -0.0006    0.0000    2.5003    1.8007    20000       28    23.82       438      -56.638     45.910     83.910      1.983      1.750    303.161    305.001 
  40      -0.0006    0.0000    2.5003    1.9014    20000       21    24.05       392      -56.260     45.950     83.550      1.995      1.750    303.171    304.998 
  41      -0.0003    0.0000    2.5000    1.9984    20000       25    24.10       375      -55.903     45.990     83.190      2.007      1.750    303.168    305.000 
  42      -0.0004    0.0000    2.5005    2.1026    20000       23    24.16       349      -55.528     46.040     82.840      2.019      1.750    303.166    305.001 
  43      -0.0003    0.0000    2.5002    2.1996    20000       18    24.40       355      -55.184     46.080     82.490      2.031      1.750    303.165    305.002 
  44      -0.0006    0.0000    2.5003    2.3018    20000       22    24.45       327      -54.830     46.120     82.140      2.043      1.750    303.171    304.999 
  45      -0.0008    0.0000    2.5003    2.4004    20000       17    24.60       414      -54.494     46.160     81.800      2.054      1.750    303.173    304.997 
  46      -0.0009    0.0000    2.5004    2.5025    20000       18    24.76       349      -54.153     46.210     81.460      2.066      1.750    303.167    305.000 
  47      -0.0001    0.0000    2.5000    2.5984    20000       24    25.00       417      -53.838     46.270     81.120      2.078      1.750    303.170    304.998 
  48      -0.0007    0.0000    2.5002    2.7001    20000       29    25.28       335      -53.510     46.310     80.790      2.089      1.750    303.169    305.001 
  49      -0.0008    0.0000    2.5002    2.7995    20000       18    25.64       350      -53.196     46.360     80.460      2.101      1.750    303.168    304.998 
  50      -0.0006    0.0000    2.5003    2.9012    20000       18    26.25       372      -52.879     46.420     80.130      2.112      1.750    303.173    305.000 
  51      -0.0008    0.0000    2.5004    3.0011    20000       24    27.07       374      -52.574     46.470     79.810      2.124      1.750    303.164    304.999 
  52      -0.0005    0.0000    2.5002    3.0988    20000       25    27.72       403      -52.281     46.530     79.490      2.135      1.750    303.168    305.001 
  53      -0.0007    0.0000    2.5002    3.1988    20000       19    28.63       391      -51.986     46.580     79.170      2.146      1.750    303.171    305.000 
  54      -0.0008    0.0000    2.5003    3.3012    20000       27    29.32       358      -51.688     46.640     78.850      2.158      1.750    303.167    305.003 
  55      -0.0005    0.0000    2.5001    3.3980    20000       20    30.04       395      -51.412     46.700     78.540      2.168      1.750    303.166    304.999 
  56      -0.0008    0.0000    2.5004    3.5012    20000       22    30.57       365      -51.123     46.760     78.230      2.180      1.750    303.172    305.000 
  57      -0.0008    0.0000    2.5003    3.6012    20000       24    30.89       349      -50.847     46.820     77.920      2.191      1.750    303.170    305.000 
  58       0.0002    0.0000    2.5001    3.6993    20000       19    31.27       326      -50.580     46.900     77.610      2.202      1.750    303.164    304.999 
  59      -0.0007    0.0000    2.5004    3.8019    20000       25    31.46       354      -50.306     46.950     77.310      2.213      1.750    303.170    305.001 
  60      -0.0007    0.0000    2.5003    3.9003    20000       23    31.59       334      -50.047     47.010     77.010      2.224      1.750    303.164    305.001 
  61      -0.0006    0.0000    2.5004    4.0017    20000       20    31.67       333      -49.784     47.080     76.710      2.235      1.750    303.174    304.999 
  62      -0.0008    0.0000    2.5002    4.1010    20000       20    31.57       350      -49.531     47.140     76.410      2.245      1.750    303.165    305.001 
  63      -0.0006    0.0000    2.5002    4.1995    20000       18    31.69       340      -49.284     47.210     76.120      2.256      1.750    303.172    305.000 
  64      -0.0006    0.0000    2.5004    4.3003    20000       22    31.80       328      -49.035     47.280     75.830      2.267      1.750    303.170    305.000 
  65      -0.0005    0.0000    2.5003    4.3994    20000       19    32.00       337      -48.793     47.350     75.540      2.277      1.750    303.168    305.000 
  66      -0.0002    0.0000    2.5001    4.4969    20000       23    32.21       304      -48.559     47.420     75.250      2.288      1.750    303.168    304.999 
  67      -0.0004    0.0000    2.5003    4.6006    20000       36    32.37       306      -48.313     47.490     74.960      2.298      1.750    303.172    305.002 
