# Supplementary material for: Aspirin locally disrupts the liquid-ordered phase
Source: R Soc Open Sci. 2018 Feb 28;5(2):171710. doi: 10.1098/rsos.171710 (PMC5830767; doi:10.1098/rsos.171710)
Supplement: Inelastic Neutron scattering data [file rsos171710supp1.zip › RawData/034845]

RRRRRRRRRRRRRRRRRRRRRRRRRRRRRRRRRRRRRRRRRRRRRRRRRRRRRRRRRRRRRRRRRRRRRRRRRRRRRRRR
  034845       1       0                                                        
ILL TAS data in the new ASCII format follow afte the line VV..V                 
AAAAAAAAAAAAAAAAAAAAAAAAAAAAAAAAAAAAAAAAAAAAAAAAAAAAAAAAAAAAAAAAAAAAAAAAAAAAAAAA
      80                                                                        
IN12  rheinstadter03-Dec-16 21:06:35                                            
VVVVVVVVVVVVVVVVVVVVVVVVVVVVVVVVVVVVVVVVVVVVVVVVVVVVVVVVVVVVVVVVVVVVVVVVVVVVVVVV
INSTR: IN12
EXPNO: CRG-2297
USER_: rheinstadter
LOCAL: SCHMALZL
FILE_: 034845
DATE_: 03-Dec-16 21:06:35
TITLE: The effect of a common drug on nanscopic membrane dynamics
TYPE_: tas
COMND: bs qh 0 0 2.5 -0.5 dqh 0 0 0 0.05 np 20 mn 20000
POSQE: QH=   0.0004, QK=   0.0000, QL=   2.4999, EN=  -0.5000, UN=meV
CURVE: MONO= auto, ANA= auto
STEPS: EN=   0.0500
PARAM: GONIO= 0
PARAM: DM=   3.34000, DA=   3.35500, KFIX=   1.74997
PARAM: SM= -1, SS=  1, SA= -1, FX=  2
PARAM: ALF1= 120.00, ALF2= 120.00, ALF3= 120.00, ALF4= 120.00
PARAM: BET1= 120.00, BET2= 120.00, BET3= 120.00, BET4= 120.00
PARAM: ETAM=  35.00, ETAA=  35.00
PARAM: AS=   6.28000, BS=   6.28000, CS=   6.28000
PARAM: AA=  90.00000, BB=  90.00000, CC=  90.00000, ETAS=  80.00000
PARAM: AX=  1.000, AY=  0.000, AZ=  0.000
PARAM: BX=  0.000, BY=  0.000, BZ=  1.000
VARIA: SELPOS=in
VARIA: SELSPEED=  16567
VARIA: A1      = -33.79, A2      = -68.11, A3      =  45.72, A4      =  93.63
VARIA: A5      = -32.36, A6      = -64.70, GU      =   1.04, GL      =   0.08
VARIA: A3P     =1269.70, GA      =   0.99, GM      =  -0.11, RA      =  14.13
VARIA: RMV     =  35.14, RMH     =  52.65, TA      =   4.40, TM      =  -1.81
VARIA: GC      =  -0.01, DIA1X   =  62.64, DIA2X   =  88.10, DIA2Z   = 163.86
VARIA: I1      =   0.00, I2      =   0.00, I3      =   0.00, I4      =   0.00
VARIA: I5      =   0.00, I6      =   0.00, I7      =   0.00, I8      =  -0.00
VARIA: IH1     =   0.00, IH2     =   0.00
ZEROS: A1      =  -2.09, A2      =   0.51, A3      =  -5.58, A4      =   0.70
ZEROS: A5      = -89.80, A6      =   0.01, GU      =   0.00, GL      =   0.00
ZEROS: A3P     = -16.29, GA      =   0.00, GM      =   0.00, RA      =   0.00
ZEROS: RMV     =   0.00, RMH     =   0.00, TA      =   0.00, TM      =   0.00
ZEROS: GC      =   0.00, DIA1X   =   0.00, DIA2X   =   0.00, DIA2Z   =   0.00
POLAN: DR HX 5 0 0
POLAN: ON F1 
POLAN: CO MN 200000
POLAN: DR HX 0 5 0
POLAN: ON F1
POLAN: CO MN 200000
POLAN: DR HX 0 0 0.8
POLAN: ON F1 
POLAN: CO MN 200000
PARAM: MN=   20000
PARAM: TT=    303.17, RT=    305.00
PARAM: REACTOR=55.82
FORMT:
DATA_:
  PNT        QH        QK        QL        EN        M1        M2      TIME      CNTS         A2         A3         A4         KI         KF         TT        TRT 
   1       0.0004    0.0000    2.4999   -0.5000    20000       60    23.06       757      -68.113     45.720     93.630      1.680      1.750    303.169    304.999 
   2       0.0004    0.0000    2.5000   -0.4507    20000       72    23.11       856      -67.789     45.710     93.390      1.687      1.750    303.170    305.000 
   3       0.0003    0.0000    2.5003   -0.3995    20000       91    23.12       940      -67.457     45.700     93.150      1.694      1.750    303.175    305.000 
   4       0.0001    0.0000    2.5002   -0.3497    20000      115    23.12      1121      -67.139     45.680     92.900      1.701      1.750    303.172    305.000 
   5       0.0000    0.0000    2.5003   -0.2991    20000      115    23.08      1480      -66.820     45.670     92.660      1.708      1.750    303.172    304.999 
   6       0.0001    0.0000    2.5003   -0.2497    20000      108    23.19      1954      -66.514     45.660     92.420      1.715      1.750    303.171    304.999 
   7       0.0000    0.0000    2.5003   -0.1996    20000      112    23.21      2781      -66.207     45.650     92.180      1.722      1.750    303.170    304.999 
   8       0.0001    0.0000    2.5001   -0.1507    20000      119    23.35      3914      -65.911     45.640     91.940      1.729      1.750    303.168    305.000 
   9       0.0003    0.0000    2.5002   -0.0985    20000       57    23.42      4946      -65.601     45.640     91.700      1.736      1.750    303.173    304.999 
  10       0.0002    0.0000    2.5002   -0.0498    20000       64    23.74      5638      -65.315     45.630     91.470      1.743      1.750    303.170    305.000 
  11      -0.0000    0.0000    2.5002    0.0001    20000       53    23.74      5560      -65.025     45.620     91.240      1.750      1.750    303.171    304.997 
  12       0.0001    0.0000    2.5003    0.0511    20000       49    23.97      4812      -64.734     45.620     91.010      1.757      1.750    303.171    304.999 
  13       0.0006    0.0000    2.5000    0.0980    20000       42    23.97      3889      -64.469     45.620     90.780      1.763      1.750    303.168    305.002 
  14      -0.0001    0.0000    2.5004    0.1507    20000       45    23.98      2846      -64.176     45.610     90.560      1.771      1.750    303.203    305.000 
  15       0.0002    0.0000    2.5001    0.1996    20000       23    23.91      2114      -63.908     45.610     90.330      1.777      1.750    303.167    305.000 
  16       0.0001    0.0000    2.5003    0.2505    20000       31    23.82      1611      -63.631     45.610     90.110      1.784      1.750    303.172    305.000 
  17      -0.0001    0.0000    2.5004    0.3020    20000       22    23.75      1241      -63.355     45.610     89.890      1.791      1.750    303.167    304.998 
  18      -0.0000    0.0000    2.5003    0.3510    20000       32    23.70      1040      -63.096     45.610     89.670      1.798      1.750    303.168    305.001 
  19      -0.0001    0.0000    2.5003    0.4013    20000       29    23.65       933      -62.834     45.610     89.450      1.804      1.750    303.169    304.998 
  20      -0.0000    0.0000    2.5001    0.4504    20000       31    23.58       836      -62.581     45.610     89.230      1.811      1.750    303.171    305.001 
