# Supplementary material for: Aspirin locally disrupts the liquid-ordered phase
Source: R Soc Open Sci. 2018 Feb 28;5(2):171710. doi: 10.1098/rsos.171710 (PMC5830767; doi:10.1098/rsos.171710)
Supplement: Inelastic Neutron scattering data [file rsos171710supp1.zip › RawData/034846]

RRRRRRRRRRRRRRRRRRRRRRRRRRRRRRRRRRRRRRRRRRRRRRRRRRRRRRRRRRRRRRRRRRRRRRRRRRRRRRRR
  034846       1       0                                                        
ILL TAS data in the new ASCII format follow afte the line VV..V                 
AAAAAAAAAAAAAAAAAAAAAAAAAAAAAAAAAAAAAAAAAAAAAAAAAAAAAAAAAAAAAAAAAAAAAAAAAAAAAAAA
      80                                                                        
IN12  rheinstadter03-Dec-16 21:16:30                                            
VVVVVVVVVVVVVVVVVVVVVVVVVVVVVVVVVVVVVVVVVVVVVVVVVVVVVVVVVVVVVVVVVVVVVVVVVVVVVVVV
INSTR: IN12
EXPNO: CRG-2297
USER_: rheinstadter
LOCAL: SCHMALZL
FILE_: 034846
DATE_: 03-Dec-16 21:16:30
TITLE: The effect of a common drug on nanscopic membrane dynamics
TYPE_: tas
COMND: bs qh 0 0 2.5 0.5 dqh 0 0 0 0.1 np 41 mn 250000
POSQE: QH=  -0.0003, QK=   0.0000, QL=   2.5003, EN=   0.5013, UN=meV
CURVE: MONO= auto, ANA= auto
STEPS: EN=   0.1000
PARAM: GONIO= 0
PARAM: DM=   3.34000, DA=   3.35500, KFIX=   1.74997
PARAM: SM= -1, SS=  1, SA= -1, FX=  2
PARAM: ALF1= 120.00, ALF2= 120.00, ALF3= 120.00, ALF4= 120.00
PARAM: BET1= 120.00, BET2= 120.00, BET3= 120.00, BET4= 120.00
PARAM: ETAM=  35.00, ETAA=  35.00
PARAM: AS=   6.28000, BS=   6.28000, CS=   6.28000
PARAM: AA=  90.00000, BB=  90.00000, CC=  90.00000, ETAS=  80.00000
PARAM: AX=  1.000, AY=  0.000, AZ=  0.000
PARAM: BX=  0.000, BY=  0.000, BZ=  1.000
VARIA: SELPOS=in
VARIA: SELSPEED=  17931
VARIA: A1      = -30.93, A2      = -62.32, A3      =  45.61, A4      =  89.02
VARIA: A5      = -32.36, A6      = -64.70, GU      =   1.04, GL      =   0.08
VARIA: A3P     =1269.70, GA      =   0.99, GM      =  -0.11, RA      =  14.13
VARIA: RMV     =  36.70, RMH     =  48.68, TA      =   4.40, TM      =  -1.81
VARIA: GC      =  -0.01, DIA1X   =  62.64, DIA2X   =  88.10, DIA2Z   = 163.86
VARIA: I1      =   0.00, I2      =   0.00, I3      =   0.00, I4      =   0.00
VARIA: I5      =   0.00, I6      =   0.00, I7      =   0.00, I8      =  -0.00
VARIA: IH1     =   0.00, IH2     =   0.00
ZEROS: A1      =  -2.09, A2      =   0.51, A3      =  -5.58, A4      =   0.70
ZEROS: A5      = -89.80, A6      =   0.01, GU      =   0.00, GL      =   0.00
ZEROS: A3P     = -16.29, GA      =   0.00, GM      =   0.00, RA      =   0.00
ZEROS: RMV     =   0.00, RMH     =   0.00, TA      =   0.00, TM      =   0.00
ZEROS: GC      =   0.00, DIA1X   =   0.00, DIA2X   =   0.00, DIA2Z   =   0.00
POLAN: DR HX 5 0 0
POLAN: ON F1 
POLAN: CO MN 200000
POLAN: DR HX 0 5 0
POLAN: ON F1
POLAN: CO MN 200000
POLAN: DR HX 0 0 0.8
POLAN: ON F1 
POLAN: CO MN 200000
PARAM: MN=  250000
PARAM: TT=    303.17, RT=    305.00
PARAM: REACTOR=55.82
FORMT:
DATA_:
  PNT        QH        QK        QL        EN        M1        M2      TIME      CNTS         A2         A3         A4         KI         KF         TT        TRT 
   1      -0.0003    0.0000    2.5003    0.5013   250000      373   293.59      9683      -62.322     45.610     89.020      1.818      1.750    303.171    304.999 
   2      -0.0009    0.0000    2.5005    0.6026   250000      366   292.24      8635      -61.815     45.610     88.600      1.831      1.750    303.170    305.000 
   3      -0.0009    0.0000    2.5004    0.7016   250000      410   290.41      7569      -61.332     45.620     88.180      1.844      1.750    303.165    304.999 
   4      -0.0009    0.0000    2.5003    0.8018   250000      340   289.92      7258      -60.855     45.630     87.760      1.857      1.750    303.166    304.999 
   5      -0.0008    0.0000    2.5003    0.9003   250000      364   288.41      6697      -60.396     45.650     87.360      1.870      1.750    303.165    305.000 
   6      -0.0007    0.0000    2.5002    1.0015   250000      344   287.86      6343      -59.936     45.670     86.950      1.883      1.750    303.165    305.000 
   7      -0.0010    0.0000    2.5004    1.1020   250000      395   286.95      6103      -59.489     45.690     86.560      1.896      1.750    303.166    305.000 
   8      -0.0007    0.0000    2.5004    1.2012   250000      337   286.60      5890      -59.058     45.720     86.170      1.908      1.750    303.166    305.000 
   9      -0.0010    0.0000    2.5004    1.3022   250000      356   287.28      5638      -58.628     45.740     85.780      1.921      1.750    303.172    305.000 
  10      -0.0010    0.0000    2.5005    1.4022   250000      319   289.15      5498      -58.212     45.770     85.400      1.934      1.750    303.167    305.001 
  11      -0.0010    0.0000    2.5004    1.5015   250000      334   291.45      5441      -57.808     45.800     85.020      1.946      1.750    303.165    305.002 
  12      -0.0002    0.0000    2.5003    1.6024   250000      336   293.43      5207      -57.405     45.850     84.640      1.959      1.750    303.166    304.999 
  13      -0.0007    0.0000    2.5002    1.6991   250000      325   295.75      5130      -57.027     45.870     84.280      1.970      1.750    303.168    304.999 
  14      -0.0006    0.0000    2.5003    1.8007   250000      292   298.04      5063      -56.638     45.910     83.910      1.983      1.750    303.170    305.000 
  15      -0.0002    0.0000    2.5003    1.9014   250000      316   300.01      4884      -56.260     45.960     83.550      1.995      1.750    303.169    304.997 
  16       0.0001    0.0000    2.5001    1.9989   250000      318   301.43      4760      -55.901     46.000     83.190      2.007      1.750    303.167    304.999 
  17      -0.0003    0.0000    2.5004    2.1020   250000      314   303.10      4787      -55.529     46.040     82.840      2.019      1.750    303.166    304.999 
  18      -0.0007    0.0000    2.5002    2.1996   250000      304   304.70      4667      -55.184     46.070     82.490      2.031      1.750    303.168    305.000 
  19      -0.0006    0.0000    2.5003    2.3018   250000      279   306.13      4723      -54.830     46.120     82.140      2.043      1.750    303.165    305.000 
  20      -0.0008    0.0000    2.5003    2.4004   250000      319   308.08      4589      -54.494     46.160     81.800      2.054      1.750    303.168    304.998 
  21      -0.0004    0.0000    2.5004    2.5020   250000      280   309.60      4619      -54.155     46.220     81.460      2.066      1.750    303.172    305.000 
  22      -0.0005    0.0000    2.5001    2.5990   250000      282   312.86      4646      -53.836     46.260     81.120      2.078      1.750    303.161    304.999 
  23      -0.0007    0.0000    2.5002    2.6995   250000      280   316.63      4684      -53.512     46.310     80.790      2.089      1.750    303.167    305.002 
  24      -0.0008    0.0000    2.5002    2.7995   250000      299   321.35      4663      -53.196     46.360     80.460      2.101      1.750    303.164    305.000 
  25      -0.0006    0.0000    2.5003    2.9012   250000      302   328.01      4707      -52.879     46.420     80.130      2.112      1.750    303.165    305.001 
  26      -0.0008    0.0000    2.5004    3.0011   250000      290   336.58      4860      -52.574     46.470     79.810      2.124      1.750    303.165    304.999 
  27      -0.0005    0.0000    2.5002    3.0988   250000      252   346.57      4601      -52.281     46.530     79.490      2.135      1.750    303.166    304.999 
  28      -0.0007    0.0000    2.5002    3.1988   250000      293   357.97      4568      -51.986     46.580     79.170      2.146      1.750    303.162    304.998 
  29      -0.0008    0.0000    2.5003    3.3012   250000      275   367.67      4551      -51.688     46.640     78.850      2.158      1.750    303.164    305.001 
  30      -0.0005    0.0000    2.5001    3.3980   250000      265   376.03      4690      -51.412     46.700     78.540      2.168      1.750    303.162    305.001 
  31      -0.0008    0.0000    2.5003    3.5005   250000      322   382.75      4717      -51.125     46.760     78.230      2.180      1.750    303.166    305.001 
  32      -0.0008    0.0000    2.5003    3.6012   250000      280   387.08      4428      -50.847     46.820     77.920      2.191      1.750    303.164    305.001 
  33      -0.0003    0.0000    2.5001    3.6993   250000      290   389.87      4373      -50.580     46.890     77.610      2.202      1.750    303.165    305.001 
  34      -0.0007    0.0000    2.5004    3.8019   250000      292   392.33      4295      -50.306     46.950     77.310      2.213      1.750    303.166    304.999 
  35      -0.0007    0.0000    2.5003    3.9003   250000      279   394.24      4307      -50.047     47.010     77.010      2.224      1.750    303.162    305.000 
  36      -0.0006    0.0000    2.5004    4.0017   250000      279   395.64      4200      -49.784     47.080     76.710      2.235      1.750    303.162    304.996 
  37      -0.0008    0.0000    2.5002    4.1010   250000      277   396.83      4243      -49.531     47.140     76.410      2.245      1.750    303.162    304.998 
  38      -0.0006    0.0000    2.5003    4.2003   250000      292   397.57      4312      -49.282     47.210     76.120      2.256      1.750    303.166    305.000 
  39      -0.0006    0.0000    2.5004    4.3003   250000      312   398.04      4031      -49.035     47.280     75.830      2.267      1.750    303.159    304.998 
  40      -0.0004    0.0000    2.5003    4.3987   250000      324   399.65      4130      -48.795     47.350     75.540      2.277      1.750    303.161    305.000 
  41      -0.0003    0.0000    2.5001    4.4977   250000      296   401.09      3975      -48.557     47.420     75.250      2.288      1.750    303.160    304.999 
