# Supplementary material for: Aspirin locally disrupts the liquid-ordered phase
Source: R Soc Open Sci. 2018 Feb 28;5(2):171710. doi: 10.1098/rsos.171710 (PMC5830767; doi:10.1098/rsos.171710)
Supplement: Inelastic Neutron scattering data [file rsos171710supp1.zip › RawData/034847]

RRRRRRRRRRRRRRRRRRRRRRRRRRRRRRRRRRRRRRRRRRRRRRRRRRRRRRRRRRRRRRRRRRRRRRRRRRRRRRRR
  034847       1       0                                                        
ILL TAS data in the new ASCII format follow afte the line VV..V                 
AAAAAAAAAAAAAAAAAAAAAAAAAAAAAAAAAAAAAAAAAAAAAAAAAAAAAAAAAAAAAAAAAAAAAAAAAAAAAAAA
      80                                                                        
IN12  rheinstadter04-Dec-16 01:11:17                                            
VVVVVVVVVVVVVVVVVVVVVVVVVVVVVVVVVVVVVVVVVVVVVVVVVVVVVVVVVVVVVVVVVVVVVVVVVVVVVVVV
INSTR: IN12
EXPNO: CRG-2297
USER_: rheinstadter
LOCAL: SCHMALZL
FILE_: 034847
DATE_: 04-Dec-16 01:11:17
TITLE: The effect of a common drug on nanscopic membrane dynamics
TYPE_: tas
COMND: sc qh 0.55 0 0 0 dqh 0.005 0 0 0 np 201 mn 2000
POSQE: QH=   0.0500, QK=   0.0000, QL=   0.0004, EN=   0.0023, UN=meV
CURVE: MONO= auto, ANA= auto
STEPS: QH=   0.0050
PARAM: GONIO= 0
PARAM: DM=   3.34000, DA=   3.35500, KFIX=   1.49977
PARAM: SM= -1, SS=  1, SA= -1, FX=  2
PARAM: ALF1= 120.00, ALF2= 120.00, ALF3= 120.00, ALF4= 120.00
PARAM: BET1= 120.00, BET2= 120.00, BET3= 120.00, BET4= 120.00
PARAM: ETAM=  35.00, ETAA=  35.00
PARAM: AS=   6.28000, BS=   6.28000, CS=   6.28000
PARAM: AA=  90.00000, BB=  90.00000, CC=  90.00000, ETAS=  80.00000
PARAM: AX=  1.000, AY=  0.000, AZ=  0.000
PARAM: BX=  0.000, BY=  0.000, BZ=  1.000
VARIA: SELPOS=in
VARIA: SELSPEED=  14794
VARIA: A1      = -38.54, A2      = -77.66, A3      =  90.95, A4      =   1.91
VARIA: A5      = -38.62, A6      = -77.27, GU      =   1.04, GL      =   0.08
VARIA: A3P     =1269.70, GA      =   1.00, GM      =  -0.11, RA      =  15.38
VARIA: RMV     =  33.11, RMH     =  58.97, TA      =   4.41, TM      =  -1.81
VARIA: GC      =  -0.01, DIA1X   =  62.64, DIA2X   =  88.10, DIA2Z   = 163.86
VARIA: I1      =   0.00, I2      =   0.00, I3      =   0.00, I4      =   0.00
VARIA: I5      =   0.00, I6      =   0.00, I7      =   0.00, I8      =  -0.00
VARIA: IH1     =   0.00, IH2     =   0.00
ZEROS: A1      =  -2.09, A2      =   0.51, A3      =  -5.58, A4      =   0.70
ZEROS: A5      = -89.80, A6      =   0.01, GU      =   0.00, GL      =   0.00
ZEROS: A3P     = -16.29, GA      =   0.00, GM      =   0.00, RA      =   0.00
ZEROS: RMV     =   0.00, RMH     =   0.00, TA      =   0.00, TM      =   0.00
ZEROS: GC      =   0.00, DIA1X   =   0.00, DIA2X   =   0.00, DIA2Z   =   0.00
POLAN: DR HX 5 0 0
POLAN: ON F1 
POLAN: CO MN 200000
POLAN: DR HX 0 5 0
POLAN: ON F1
POLAN: CO MN 200000
POLAN: DR HX 0 0 0.8
POLAN: ON F1 
POLAN: CO MN 200000
PARAM: MN=    2000
PARAM: TT=    303.16, RT=    305.00
PARAM: REACTOR=55.71
FORMT:
DATA_:
  PNT        QH        QK        QL        EN        M1        M2      TIME      CNTS         A2         A3         A4         KI         KF         TT        TRT 
   1       0.0500    0.0000    0.0004    0.0023     2000       18     2.10    102700      -77.659     90.950      1.910      1.500      1.500    303.157    304.998 
   2       0.0549    0.0000    0.0004    0.0023     2000       13     2.06    100374      -77.659     91.040      2.100      1.500      1.500    303.156    304.999 
   3       0.0597    0.0000    0.0004    0.0023     2000       21     2.08    100528      -77.659     91.150      2.280      1.500      1.500    303.162    305.000 
   4       0.0646    0.0000    0.0004    0.0023     2000       17     2.06     98897      -77.659     91.240      2.470      1.500      1.500    303.163    305.000 
   5       0.0699    0.0000    0.0004    0.0023     2000       20     2.06     98648      -77.659     91.330      2.670      1.500      1.500    303.154    304.999 
   6       0.0751    0.0000    0.0004    0.0023     2000        8     2.07     98396      -77.659     91.420      2.870      1.500      1.500    303.165    304.999 
   7       0.0801    0.0000    0.0004    0.0023     2000       18     2.08     98738      -77.659     91.520      3.060      1.500      1.500    303.161    305.002 
   8       0.0848    0.0000    0.0004    0.0023     2000       10     2.07     97612      -77.659     91.620      3.240      1.500      1.500    303.161    305.001 
   9       0.0900    0.0000    0.0004    0.0023     2000       17     2.07     97255      -77.659     91.720      3.440      1.500      1.500    303.159    305.000 
  10       0.0947    0.0000    0.0004    0.0023     2000       16     2.07     95664      -77.659     91.810      3.620      1.500      1.500    303.159    305.000 
  11       0.0997    0.0000    0.0004    0.0023     2000       16     2.09     94450      -77.659     91.900      3.810      1.500      1.500    303.161    305.001 
  12       0.1046    0.0000    0.0004    0.0023     2000       28     2.08     89566      -77.659     92.000      4.000      1.500      1.500    303.163    305.001 
  13       0.1096    0.0000    0.0004    0.0023     2000       15     2.07     77635      -77.659     92.100      4.190      1.500      1.500    303.158    305.002 
  14       0.1151    0.0000    0.0004    0.0023     2000       30     2.07     52204      -77.659     92.190      4.400      1.500      1.500    303.158    305.000 
  15       0.1201    0.0000    0.0004    0.0023     2000       19     2.10     41448      -77.659     92.280      4.590      1.500      1.500    303.159    305.000 
  16       0.1250    0.0000    0.0004    0.0023     2000       23     2.07     38957      -77.659     92.380      4.780      1.500      1.500    303.162    304.998 
  17       0.1297    0.0000    0.0004    0.0023     2000       18     2.08     38458      -77.659     92.470      4.960      1.500      1.500    303.162    304.998 
  18       0.1347    0.0000    0.0004    0.0023     2000       25     2.06     36629      -77.659     92.580      5.150      1.500      1.500    303.161    305.000 
  19       0.1397    0.0000    0.0004    0.0023     2000       26     2.06     34040      -77.659     92.670      5.340      1.500      1.500    303.163    305.000 
  20       0.1446    0.0000    0.0004    0.0023     2000       23     2.08     31472      -77.659     92.760      5.530      1.500      1.500    303.160    304.996 
  21       0.1496    0.0000    0.0004    0.0023     2000       19     2.07     25579      -77.659     92.860      5.720      1.500      1.500    303.161    305.001 
  22       0.1551    0.0000    0.0004    0.0023     2000       23     2.04     18827      -77.659     92.950      5.930      1.500      1.500    303.162    305.000 
  23       0.1601    0.0000    0.0004    0.0023     2000       26     2.06     14777      -77.659     93.050      6.120      1.500      1.500    303.153    304.998 
  24       0.1650    0.0000    0.0004    0.0023     2000       28     2.08     11011      -77.659     93.140      6.310      1.500      1.500    303.159    305.002 
  25       0.1697    0.0000    0.0004    0.0023     2000       37     2.08      8850      -77.659     93.240      6.490      1.500      1.500    303.159    305.002 
  26       0.1747    0.0000    0.0003    0.0023     2000       18     2.08      7205      -77.659     93.350      6.680      1.500      1.500    303.158    304.998 
  27       0.1797    0.0000    0.0004    0.0023     2000       20     2.07      6246      -77.659     93.440      6.870      1.500      1.500    303.162    304.999 
  28       0.1846    0.0000    0.0004    0.0023     2000       33     2.08      5933      -77.659     93.530      7.060      1.500      1.500    303.160    305.001 
  29       0.1898    0.0000    0.0004    0.0023     2000       22     2.09      5872      -77.659     93.620      7.260      1.500      1.500    303.162    305.000 
  30       0.1948    0.0000    0.0004    0.0023     2000       32     2.10      6214      -77.659     93.730      7.450      1.500      1.500    303.158    304.999 
  31       0.1998    0.0000    0.0004    0.0023     2000       22     2.07      6143      -77.659     93.810      7.640      1.500      1.500    303.159    305.001 
  32       0.2050    0.0000    0.0004    0.0023     2000       34     2.06      6431      -77.659     93.920      7.840      1.500      1.500    303.163    305.000 
  33       0.2097    0.0000    0.0004    0.0023     2000       28     2.07      6794      -77.659     94.010      8.020      1.500      1.500    303.163    305.000 
  34       0.2146    0.0000    0.0004    0.0023     2000       27     2.05      7063      -77.659     94.100      8.210      1.500      1.500    303.160    304.999 
  35       0.2199    0.0000    0.0004    0.0023     2000       29     2.06      7201      -77.659     94.200      8.410      1.500      1.500    303.158    305.000 
  36       0.2248    0.0000    0.0004    0.0023     2000       31     2.06      7214      -77.659     94.290      8.600      1.500      1.500    303.157    304.998 
  37       0.2300    0.0000    0.0004    0.0023     2000       22     2.08      7599      -77.659     94.400      8.800      1.500      1.500    303.163    305.000 
  38       0.2347    0.0000    0.0003    0.0023     2000       27     2.05      7335      -77.659     94.500      8.980      1.500      1.500    303.157    304.998 
  39       0.2399    0.0000    0.0004    0.0023     2000       15     2.06      7315      -77.659     94.590      9.180      1.500      1.500    303.166    304.999 
  40       0.2446    0.0000    0.0004    0.0023     2000       24     2.04      6916      -77.659     94.680      9.360      1.500      1.500    303.166    304.999 
  41       0.2499    0.0000    0.0004    0.0023     2000       29     2.09      6582      -77.659     94.770      9.560      1.500      1.500    303.160    305.000 
  42       0.2548    0.0000    0.0004    0.0023     2000       35     2.08      6171      -77.659     94.880      9.750      1.500      1.500    303.158    304.999 
  43       0.2598    0.0000    0.0004    0.0023     2000       26     2.07      5574      -77.659     94.970      9.940      1.500      1.500    303.161    305.001 
  44       0.2647    0.0000    0.0004    0.0023     2000       35     2.05      5710      -77.659     95.060     10.130      1.500      1.500    303.161    305.001 
  45       0.2699    0.0000    0.0004    0.0023     2000       33     2.06      6581      -77.659     95.160     10.330      1.500      1.500    303.160    304.998 
  46       0.2746    0.0000    0.0004    0.0023     2000       27     2.06      8402      -77.659     95.250     10.510      1.500      1.500    303.192    305.001 
  47       0.2801    0.0000    0.0004    0.0023     2000       29     2.07     11270      -77.659     95.360     10.720      1.500      1.500    303.192    305.001 
  48       0.2848    0.0000    0.0004    0.0023     2000       21     2.07     15020      -77.659     95.440     10.900      1.500      1.500    303.172    305.001 
  49       0.2897    0.0000    0.0004    0.0023     2000       31     2.10     19716      -77.659     95.540     11.090      1.500      1.500    303.164    305.001 
  50       0.2947    0.0000    0.0004    0.0023     2000       28     2.06     24712      -77.659     95.640     11.280      1.500      1.500    303.163    304.999 
  51       0.2996    0.0000    0.0004    0.0023     2000       28     2.10     30818      -77.659     95.730     11.470      1.500      1.500    303.163    304.997 
  52       0.3048    0.0000    0.0004    0.0023     2000       23     2.07     36286      -77.659     95.830     11.670      1.500      1.500    303.158    304.999 
  53       0.3100    0.0000    0.0005    0.0023     2000       29     2.04     40203      -77.659     95.920     11.870      1.500      1.500    303.161    304.997 
  54       0.3150    0.0000    0.0004    0.0023     2000       23     2.05     44761      -77.659     96.030     12.060      1.500      1.500    303.161    304.997 
  55       0.3197    0.0000    0.0003    0.0023     2000       26     2.07     48665      -77.659     96.130     12.240      1.500      1.500    303.158    305.000 
  56       0.3246    0.0000    0.0004    0.0023     2000       25     2.08     51554      -77.659     96.210     12.430      1.500      1.500    303.158    305.000 
  57       0.3298    0.0000    0.0004    0.0023     2000       22     2.05     52934      -77.659     96.310     12.630      1.500      1.500    303.160    305.001 
  58       0.3347    0.0000    0.0004    0.0023     2000       22     2.08     54729      -77.659     96.400     12.820      1.500      1.500    303.161    305.001 
  59       0.3397    0.0000    0.0004    0.0023     2000       33     2.08     56050      -77.659     96.500     13.010      1.500      1.500    303.164    305.000 
  60       0.3446    0.0000    0.0004    0.0023     2000       36     2.08     55391      -77.659     96.600     13.200      1.500      1.500    303.160    305.000 
  61       0.3498    0.0000    0.0004    0.0023     2000       24     2.08     52162      -77.659     96.690     13.400      1.500      1.500    303.160    305.000 
  62       0.3548    0.0000    0.0004    0.0023     2000       28     2.08     49751      -77.659     96.790     13.590      1.500      1.500    303.161    305.000 
  63       0.3597    0.0000    0.0004    0.0023     2000       21     2.08     45043      -77.659     96.890     13.780      1.500      1.500    303.161    305.000 
  64       0.3646    0.0000    0.0004    0.0023     2000       21     2.06     36874      -77.659     96.980     13.970      1.500      1.500    303.160    305.002 
  65       0.3698    0.0000    0.0003    0.0023     2000       27     2.08     28290      -77.659     97.090     14.170      1.500      1.500    303.163    304.998 
  66       0.3748    0.0000    0.0004    0.0023     2000       28     2.07     21434      -77.659     97.170     14.360      1.500      1.500    303.161    304.998 
  67       0.3797    0.0000    0.0004    0.0023     2000       31     2.05     14196      -77.659     97.270     14.550      1.500      1.500    303.161    304.997 
  68       0.3849    0.0000    0.0004    0.0023     2000       29     2.10     10084      -77.659     97.370     14.750      1.500      1.500    303.161    304.997 
  69       0.3901    0.0000    0.0005    0.0023     2000       28     2.07      6364      -77.659     97.460     14.950      1.500      1.500    303.156    305.002 
  70       0.3947    0.0000    0.0003    0.0023     2000       25     2.04      4413      -77.659     97.570     15.130      1.500      1.500    303.156    305.002 
  71       0.3997    0.0000    0.0003    0.0023     2000       28     2.08      3102      -77.659     97.670     15.320      1.500      1.500    303.161    304.998 
  72       0.4049    0.0000    0.0004    0.0023     2000       24     2.06      2260      -77.659     97.760     15.520      1.500      1.500    303.159    304.998 
  73       0.4098    0.0000    0.0004    0.0023     2000       25     2.05      2005      -77.659     97.850     15.710      1.500      1.500    303.164    305.002 
  74       0.4147    0.0000    0.0004    0.0023     2000       23     2.04      1776      -77.659     97.950     15.900      1.500      1.500    303.161    305.000 
  75       0.4196    0.0000    0.0004    0.0023     2000       33     2.08      1733      -77.659     98.040     16.090      1.500      1.500    303.161    305.000 
  76       0.4251    0.0000    0.0004    0.0023     2000       33     2.08      1738      -77.659     98.140     16.300      1.500      1.500    303.161    304.999 
  77       0.4300    0.0000    0.0005    0.0023     2000       28     2.06      1685      -77.659     98.230     16.490      1.500      1.500    303.163    305.001 
  78       0.4349    0.0000    0.0004    0.0023     2000       31     2.07      1656      -77.659     98.330     16.680      1.500      1.500    303.168    305.000 
  79       0.4398    0.0000    0.0004    0.0023     2000       25     2.05      1572      -77.659     98.430     16.870      1.500      1.500    303.168    305.000 
  80       0.4447    0.0000    0.0005    0.0023     2000       37     2.08      1541      -77.659     98.520     17.060      1.500      1.500    303.162    304.999 
  81       0.4497    0.0000    0.0003    0.0023     2000       25     2.10      1517      -77.659     98.630     17.250      1.500      1.500    303.165    304.999 
  82       0.4548    0.0000    0.0003    0.0023     2000       23     2.10      1633      -77.659     98.730     17.450      1.500      1.500    303.161    305.001 
  83       0.4597    0.0000    0.0005    0.0023     2000       34     2.09      1519      -77.659     98.810     17.640      1.500      1.500    303.160    304.999 
  84       0.4647    0.0000    0.0004    0.0023     2000       15     2.08      1485      -77.659     98.910     17.830      1.500      1.500    303.161    304.998 
  85       0.4701    0.0000    0.0004    0.0023     2000       26     2.06      1532      -77.659     99.020     18.040      1.500      1.500    303.159    305.002 
  86       0.4750    0.0000    0.0004    0.0023     2000       20     2.06      1428      -77.659     99.110     18.230      1.500      1.500    303.159    305.000 
  87       0.4796    0.0000    0.0004    0.0023     2000       38     2.08      1511      -77.659     99.200     18.410      1.500      1.500    303.159    305.000 
  88       0.4848    0.0000    0.0004    0.0023     2000       28     2.08      1491      -77.659     99.300     18.610      1.500      1.500    303.164    305.001 
  89       0.4897    0.0000    0.0004    0.0023     2000       23     2.05      1505      -77.659     99.400     18.800      1.500      1.500    303.156    304.999 
  90       0.4946    0.0000    0.0004    0.0023     2000       26     2.08      1506      -77.659     99.490     18.990      1.500      1.500    303.165    305.000 
  91       0.4998    0.0000    0.0004    0.0023     2000       25     2.08      1506      -77.659     99.590     19.190      1.500      1.500    303.165    304.999 
  92       0.5047    0.0000    0.0003    0.0023     2000       34     2.06      1579      -77.659     99.700     19.380      1.500      1.500    303.160    305.000 
  93       0.5098    0.0000    0.0004    0.0023     2000       36     2.07      1675      -77.659     99.790     19.580      1.500      1.500    303.160    305.000 
  94       0.5147    0.0000    0.0004    0.0023     2000       33     2.08      1894      -77.659     99.880     19.770      1.500      1.500    303.160    305.000 
  95       0.5196    0.0000    0.0004    0.0023     2000       24     2.05      1785      -77.659     99.980     19.960      1.500      1.500    303.163    305.000 
  96       0.5248    0.0000    0.0005    0.0023     2000       24     2.08      2031      -77.659    100.070     20.160      1.500      1.500    303.159    304.999 
  97       0.5297    0.0000    0.0004    0.0023     2000       25     2.08      2107      -77.659    100.170     20.350      1.500      1.500    303.160    304.999 
  98       0.5348    0.0000    0.0004    0.0023     2000       23     2.07      2209      -77.659    100.270     20.550      1.500      1.500    303.162    304.998 
  99       0.5397    0.0000    0.0004    0.0023     2000       27     2.08      2371      -77.659    100.370     20.740      1.500      1.500    303.161    305.001 
 100       0.5446    0.0000    0.0004    0.0023     2000       32     2.06      2271      -77.659    100.460     20.930      1.500      1.500    303.159    305.000 
 101       0.5498    0.0000    0.0004    0.0023     2000       25     2.06      2364      -77.659    100.560     21.130      1.500      1.500    303.158    305.002 
 102       0.5546    0.0000    0.0004    0.0023     2000       32     2.08      2396      -77.659    100.660     21.320      1.500      1.500    303.158    305.002 
 103       0.5598    0.0000    0.0005    0.0023     2000       25     2.10      2440      -77.659    100.750     21.520      1.500      1.500    303.162    305.002 
 104       0.5647    0.0000    0.0004    0.0023     2000       24     2.06      2313      -77.659    100.850     21.710      1.500      1.500    303.164    304.999 
 105       0.5698    0.0000    0.0004    0.0023     2000       31     2.05      2191      -77.659    100.950     21.910      1.500      1.500    303.160    305.001 
 106       0.5747    0.0000    0.0004    0.0023     2000       21     2.07      2126      -77.659    101.050     22.100      1.500      1.500    303.157    305.000 
 107       0.5801    0.0000    0.0005    0.0023     2000       34     2.09      2037      -77.659    101.140     22.310      1.500      1.500    303.163    304.999 
 108       0.5850    0.0000    0.0005    0.0023     2000       33     2.07      1902      -77.659    101.240     22.500      1.500      1.500    303.159    305.001 
 109       0.5901    0.0000    0.0005    0.0023     2000       33     2.06      1681      -77.659    101.340     22.700      1.500      1.500    303.159    305.001 
 110       0.5947    0.0000    0.0004    0.0023     2000       19     2.07      1685      -77.659    101.440     22.880      1.500      1.500    303.161    305.001 
 111       0.5998    0.0000    0.0005    0.0023     2000       34     2.04      1583      -77.659    101.530     23.080      1.500      1.500    303.160    304.999 
 112       0.6047    0.0000    0.0004    0.0023     2000       33     2.05      1577      -77.659    101.630     23.270      1.500      1.500    303.160    304.998 
 113       0.6098    0.0000    0.0003    0.0023     2000       29     2.06      1545      -77.659    101.740     23.470      1.500      1.500    303.165    305.000 
 114       0.6147    0.0000    0.0004    0.0023     2000       17     2.08      1563      -77.659    101.830     23.660      1.500      1.500    303.160    304.999 
 115       0.6201    0.0000    0.0005    0.0023     2000       21     2.10      1664      -77.659    101.920     23.870      1.500      1.500    303.158    304.999 
 116       0.6249    0.0000    0.0005    0.0023     2000       26     2.07      1724      -77.659    102.020     24.060      1.500      1.500    303.158    304.999 
 117       0.6301    0.0000    0.0005    0.0023     2000       25     2.06      1774      -77.659    102.120     24.260      1.500      1.500    303.163    304.999 
 118       0.6347    0.0000    0.0003    0.0023     2000       36     2.10      1900      -77.659    102.230     24.440      1.500      1.500    303.163    304.999 
 119       0.6398    0.0000    0.0005    0.0023     2000       35     2.08      2024      -77.659    102.310     24.640      1.500      1.500    303.158    304.997 
 120       0.6446    0.0000    0.0003    0.0023     2000       27     2.08      2063      -77.659    102.420     24.830      1.500      1.500    303.157    305.000 
 121       0.6497    0.0000    0.0004    0.0023     2000       28     2.06      2081      -77.659    102.510     25.030      1.500      1.500    303.155    304.999 
 122       0.6548    0.0000    0.0003    0.0023     2000       31     2.09      2041      -77.659    102.620     25.230      1.500      1.500    303.160    305.000 
 123       0.6597    0.0000    0.0004    0.0023     2000       31     2.09      2164      -77.659    102.710     25.420      1.500      1.500    303.160    305.000 
 124       0.6648    0.0000    0.0005    0.0023     2000       31     2.06      2101      -77.659    102.800     25.620      1.500      1.500    303.160    305.000 
 125       0.6696    0.0000    0.0003    0.0023     2000       32     2.08      2173      -77.659    102.910     25.810      1.500      1.500    303.160    305.000 
 126       0.6747    0.0000    0.0004    0.0023     2000       26     2.08      2014      -77.659    103.000     26.010      1.500      1.500    303.157    304.998 
 127       0.6798    0.0000    0.0003    0.0023     2000       35     2.09      1889      -77.659    103.110     26.210      1.500      1.500    303.157    304.998 
 128       0.6847    0.0000    0.0002    0.0023     2000       20     2.08      1753      -77.659    103.210     26.400      1.500      1.500    303.160    305.001 
 129       0.6898    0.0000    0.0005    0.0023     2000       21     2.07      1673      -77.659    103.290     26.600      1.500      1.500    303.162    305.000 
 130       0.6946    0.0000    0.0004    0.0023     2000       34     2.07      1629      -77.659    103.390     26.790      1.500      1.500    303.158    304.998 
 131       0.7000    0.0000    0.0005    0.0023     2000       18     2.04      1438      -77.659    103.490     27.000      1.500      1.500    303.160    304.996 
 132       0.7048    0.0000    0.0004    0.0023     2000       25     2.05      1440      -77.659    103.590     27.190      1.500      1.500    303.159    305.001 
 133       0.7096    0.0000    0.0004    0.0023     2000       28     2.09      1399      -77.659    103.690     27.380      1.500      1.500    303.154    304.999 
 134       0.7147    0.0000    0.0002    0.0023     2000       26     2.06      1504      -77.659    103.800     27.580      1.500      1.500    303.154    304.999 
 135       0.7198    0.0000    0.0005    0.0023     2000       34     2.08      1549      -77.659    103.880     27.780      1.500      1.500    303.159    304.998 
 136       0.7246    0.0000    0.0003    0.0023     2000       29     2.08      1570      -77.659    103.990     27.970      1.500      1.500    303.161    305.001 
 137       0.7297    0.0000    0.0004    0.0023     2000       28     2.07      1636      -77.659    104.080     28.170      1.500      1.500    303.160    305.000 
 138       0.7348    0.0000    0.0004    0.0023     2000       25     2.07      1652      -77.659    104.180     28.370      1.500      1.500    303.156    305.000 
 139       0.7401    0.0000    0.0005    0.0023     2000       22     2.05      1753      -77.659    104.280     28.580      1.500      1.500    303.156    305.002 
 140       0.7447    0.0000    0.0004    0.0023     2000       31     2.08      1906      -77.659    104.380     28.760      1.500      1.500    303.158    305.001 
 141       0.7497    0.0000    0.0004    0.0023     2000       25     2.09      1920      -77.659    104.480     28.960      1.500      1.500    303.160    305.001 
 142       0.7548    0.0000    0.0005    0.0023     2000       32     2.09      1905      -77.659    104.570     29.160      1.500      1.500    303.160    305.001 
 143       0.7596    0.0000    0.0004    0.0023     2000       26     2.07      1978      -77.659    104.670     29.350      1.500      1.500    303.157    305.000 
 144       0.7647    0.0000    0.0003    0.0023     2000       30     2.07      2079      -77.659    104.780     29.550      1.500      1.500    303.160    304.999 
 145       0.7697    0.0000    0.0004    0.0023     2000       19     2.07      1993      -77.659    104.870     29.750      1.500      1.500    303.153    305.000 
 146       0.7748    0.0000    0.0004    0.0023     2000       21     2.07      1920      -77.659    104.970     29.950      1.500      1.500    303.157    304.999 
 147       0.7798    0.0000    0.0004    0.0023     2000       21     2.07      1912      -77.659    105.070     30.150      1.500      1.500    303.158    305.000 
 148       0.7846    0.0000    0.0004    0.0023     2000       24     2.09      1842      -77.659    105.170     30.340      1.500      1.500    303.163    305.000 
 149       0.7897    0.0000    0.0004    0.0023     2000       21     2.06      1733      -77.659    105.270     30.540      1.500      1.500    303.160    305.000 
 150       0.7947    0.0000    0.0005    0.0023     2000       40     2.08      1657      -77.659    105.360     30.740      1.500      1.500    303.160    305.000 
 151       0.7998    0.0000    0.0004    0.0023     2000       35     2.07      1489      -77.659    105.470     30.940      1.500      1.500    303.158    305.001 
 152       0.8048    0.0000    0.0005    0.0023     2000       23     2.08      1424      -77.659    105.560     31.140      1.500      1.500    303.157    305.001 
 153       0.8096    0.0000    0.0003    0.0023     2000       29     2.06      1354      -77.659    105.670     31.330      1.500      1.500    303.162    304.998 
 154       0.8146    0.0000    0.0004    0.0023     2000       35     2.08      1228      -77.659    105.760     31.530      1.500      1.500    303.161    304.999 
 155       0.8199    0.0000    0.0004    0.0023     2000       23     2.06      1246      -77.659    105.870     31.740      1.500      1.500    303.159    305.000 
 156       0.8250    0.0000    0.0005    0.0023     2000       29     2.06      1210      -77.659    105.960     31.940      1.500      1.500    303.159    304.997 
 157       0.8300    0.0000    0.0004    0.0023     2000       30     2.08      1123      -77.659    106.070     32.140      1.500      1.500    303.159    304.998 
 158       0.8350    0.0000    0.0004    0.0023     2000       28     2.10      1188      -77.659    106.170     32.340      1.500      1.500    303.161    305.000 
 159       0.8398    0.0000    0.0004    0.0023     2000       30     2.07      1116      -77.659    106.260     32.530      1.500      1.500    303.161    305.000 
 160       0.8448    0.0000    0.0004    0.0023     2000       29     2.09      1146      -77.659    106.360     32.730      1.500      1.500    303.159    304.999 
 161       0.8498    0.0000    0.0004    0.0023     2000       35     2.09      1163      -77.659    106.460     32.930      1.500      1.500    303.157    305.000 
 162       0.8546    0.0000    0.0002    0.0023     2000       27     2.06      1111      -77.659    106.570     33.120      1.500      1.500    303.157    304.999 
 163       0.8596    0.0000    0.0004    0.0023     2000       37     2.07      1131      -77.659    106.660     33.320      1.500      1.500    303.157    304.998 
 164       0.8649    0.0000    0.0004    0.0023     2000       19     2.08      1129      -77.659    106.760     33.530      1.500      1.500    303.163    304.999 
 165       0.8696    0.0000    0.0004    0.0023     2000       31     2.06      1081      -77.659    106.860     33.720      1.500      1.500    303.165    304.999 
 166       0.8749    0.0000    0.0003    0.0023     2000       24     2.10      1041      -77.659    106.970     33.930      1.500      1.500    303.165    304.999 
 167       0.8796    0.0000    0.0002    0.0023     2000       28     2.07      1081      -77.659    107.070     34.120      1.500      1.500    303.161    305.000 
 168       0.8846    0.0000    0.0002    0.0023     2000       26     2.09      1033      -77.659    107.170     34.320      1.500      1.500    303.160    305.001 
 169       0.8896    0.0000    0.0004    0.0023     2000       24     2.09      1123      -77.659    107.260     34.520      1.500      1.500    303.160    305.000 
 170       0.8946    0.0000    0.0004    0.0023     2000       23     2.08       967      -77.659    107.360     34.720      1.500      1.500    303.159    305.000 
 171       0.8996    0.0000    0.0002    0.0023     2000       22     2.09      1057      -77.659    107.470     34.920      1.500      1.500    303.159    305.000 
 172       0.9046    0.0000    0.0004    0.0023     2000       25     2.06       927      -77.659    107.560     35.120      1.500      1.500    303.165    304.999 
 173       0.9096    0.0000    0.0002    0.0023     2000       19     2.07      1028      -77.659    107.670     35.320      1.500      1.500    303.159    305.000 
 174       0.9146    0.0000    0.0004    0.0023     2000       23     2.05      1021      -77.659    107.760     35.520      1.500      1.500    303.163    305.001 
 175       0.9198    0.0000    0.0003    0.0023     2000       40     2.07      1028      -77.659    107.870     35.730      1.500      1.500    303.163    305.001 
 176       0.9248    0.0000    0.0004    0.0023     2000       25     2.07       882      -77.659    107.960     35.930      1.500      1.500    303.162    305.000 
 177       0.9298    0.0000    0.0003    0.0023     2000       26     2.06       968      -77.659    108.070     36.130      1.500      1.500    303.161    305.000 
 178       0.9348    0.0000    0.0004    0.0023     2000       27     2.08       964      -77.659    108.160     36.330      1.500      1.500    303.158    305.000 
 179       0.9397    0.0000    0.0003    0.0023     2000       28     2.03       922      -77.659    108.270     36.530      1.500      1.500    303.165    304.997 
 180       0.9447    0.0000    0.0004    0.0023     2000       19     2.05       917      -77.659    108.360     36.730      1.500      1.500    303.158    305.001 
 181       0.9499    0.0000    0.0004    0.0023     2000       23     2.08      1014      -77.659    108.470     36.940      1.500      1.500    303.159    305.000 
 182       0.9546    0.0000    0.0004    0.0023     2000       26     2.07       994      -77.659    108.560     37.130      1.500      1.500    303.154    305.000 
 183       0.9598    0.0000    0.0004    0.0023     2000       29     2.10      1016      -77.659    108.670     37.340      1.500      1.500    303.163    304.998 
 184       0.9648    0.0000    0.0005    0.0023     2000       26     2.06       930      -77.659    108.760     37.540      1.500      1.500    303.163    304.998 
 185       0.9697    0.0000    0.0004    0.0023     2000       24     2.05      1010      -77.659    108.870     37.740      1.500      1.500    303.163    305.003 
 186       0.9747    0.0000    0.0004    0.0023     2000       28     2.08       984      -77.659    108.970     37.940      1.500      1.500    303.153    304.999 
 187       0.9796    0.0000    0.0004    0.0023     2000       26     2.07       995      -77.659    109.070     38.140      1.500      1.500    303.161    304.999 
 188       0.9848    0.0000    0.0003    0.0023     2000       28     2.08       970      -77.659    109.180     38.350      1.500      1.500    303.159    305.002 
 189       0.9898    0.0000    0.0004    0.0023     2000       36     2.08       976      -77.659    109.270     38.550      1.500      1.500    303.159    305.000 
 190       0.9947    0.0000    0.0003    0.0023     2000       22     2.05       963      -77.659    109.380     38.750      1.500      1.500    303.166    304.999 
 191       0.9997    0.0000    0.0004    0.0023     2000       26     2.07       993      -77.659    109.470     38.950      1.500      1.500    303.166    304.999 
 192       1.0051    0.0000    0.0004    0.0023     2000       22     2.08       963      -77.659    109.580     39.170      1.500      1.500    303.161    304.999 
 193       1.0098    0.0000    0.0005    0.0023     2000       23     2.05       907      -77.659    109.670     39.360      1.500      1.500    303.161    304.999 
 194       1.0147    0.0000    0.0004    0.0023     2000       25     2.10       911      -77.659    109.780     39.560      1.500      1.500    303.161    305.000 
 195       1.0196    0.0000    0.0004    0.0023     2000       27     2.06       915      -77.659    109.880     39.760      1.500      1.500    303.159    305.000 
 196       1.0248    0.0000    0.0003    0.0023     2000       32     2.07       868      -77.659    109.990     39.970      1.500      1.500    303.162    305.000 
 197       1.0297    0.0000    0.0003    0.0023     2000       35     2.10       901      -77.659    110.090     40.170      1.500      1.500    303.157    305.000 
 198       1.0346    0.0000    0.0003    0.0023     2000       35     2.08       928      -77.659    110.190     40.370      1.500      1.500    303.160    304.997 
 199       1.0398    0.0000    0.0005    0.0023     2000       29     2.06       851      -77.659    110.280     40.580      1.500      1.500    303.158    304.998 
 200       1.0447    0.0000    0.0002    0.0023     2000       26     2.10       905      -77.659    110.400     40.780      1.500      1.500    303.162    304.998 
 201       1.0498    0.0000    0.0004    0.0023     2000       27     2.08       875      -77.659    110.490     40.990      1.500      1.500    303.160    305.002 
