# Supplementary material for: Aspirin locally disrupts the liquid-ordered phase
Source: R Soc Open Sci. 2018 Feb 28;5(2):171710. doi: 10.1098/rsos.171710 (PMC5830767; doi:10.1098/rsos.171710)
Supplement: Inelastic Neutron scattering data [file rsos171710supp1.zip › RawData/034849]

RRRRRRRRRRRRRRRRRRRRRRRRRRRRRRRRRRRRRRRRRRRRRRRRRRRRRRRRRRRRRRRRRRRRRRRRRRRRRRRR
  034849       1       0                                                        
ILL TAS data in the new ASCII format follow afte the line VV..V                 
AAAAAAAAAAAAAAAAAAAAAAAAAAAAAAAAAAAAAAAAAAAAAAAAAAAAAAAAAAAAAAAAAAAAAAAAAAAAAAAA
      80                                                                        
IN12  rheinstadter04-Dec-16 01:57:53                                            
VVVVVVVVVVVVVVVVVVVVVVVVVVVVVVVVVVVVVVVVVVVVVVVVVVVVVVVVVVVVVVVVVVVVVVVVVVVVVVVV
INSTR: IN12
EXPNO: CRG-2297
USER_: rheinstadter
LOCAL: SCHMALZL
FILE_: 034849
DATE_: 04-Dec-16 01:57:53
TITLE: The effect of a common drug on nanscopic membrane dynamics
TYPE_: tas
COMND: bs qh 0 0 1.37 0.55 dqh 0 0 0 0.1 np 41 mn 250000
POSQE: QH=  -0.0001, QK=   0.0000, QL=   1.3702, EN=   0.5515, UN=meV
CURVE: MONO= auto, ANA= auto
STEPS: EN=   0.1000
PARAM: GONIO= 0
PARAM: DM=   3.34000, DA=   3.35500, KFIX=   1.49977
PARAM: SM= -1, SS=  1, SA= -1, FX=  2
PARAM: ALF1= 120.00, ALF2= 120.00, ALF3= 120.00, ALF4= 120.00
PARAM: BET1= 120.00, BET2= 120.00, BET3= 120.00, BET4= 120.00
PARAM: ETAM=  35.00, ETAA=  35.00
PARAM: AS=   6.28000, BS=   6.28000, CS=   6.28000
PARAM: AA=  90.00000, BB=  90.00000, CC=  90.00000, ETAS=  80.00000
PARAM: AX=  1.000, AY=  0.000, AZ=  0.000
PARAM: BX=  0.000, BY=  0.000, BZ=  1.000
VARIA: SELPOS=in
VARIA: SELSPEED=  15644
VARIA: A1      = -36.10, A2      = -72.75, A3      =  29.56, A4      =  52.66
VARIA: A5      = -38.62, A6      = -77.27, GU      =   1.04, GL      =   0.08
VARIA: A3P     =1269.70, GA      =   1.00, GM      =  -0.11, RA      =  15.38
VARIA: RMV     =  34.08, RMH     =  55.77, TA      =   4.39, TM      =  -1.81
VARIA: GC      =  -0.01, DIA1X   =  62.64, DIA2X   =  88.10, DIA2Z   = 163.86
VARIA: I1      =   0.00, I2      =   0.00, I3      =   0.00, I4      =   0.00
VARIA: I5      =   0.00, I6      =   0.00, I7      =   0.00, I8      =  -0.00
VARIA: IH1     =   0.00, IH2     =   0.00
ZEROS: A1      =  -2.09, A2      =   0.51, A3      =  -5.58, A4      =   0.70
ZEROS: A5      = -89.80, A6      =   0.01, GU      =   0.00, GL      =   0.00
ZEROS: A3P     = -16.29, GA      =   0.00, GM      =   0.00, RA      =   0.00
ZEROS: RMV     =   0.00, RMH     =   0.00, TA      =   0.00, TM      =   0.00
ZEROS: GC      =   0.00, DIA1X   =   0.00, DIA2X   =   0.00, DIA2Z   =   0.00
POLAN: DR HX 5 0 0
POLAN: ON F1 
POLAN: CO MN 200000
POLAN: DR HX 0 5 0
POLAN: ON F1
POLAN: CO MN 200000
POLAN: DR HX 0 0 0.8
POLAN: ON F1 
POLAN: CO MN 200000
PARAM: MN=  250000
PARAM: TT=    303.16, RT=    305.00
PARAM: REACTOR=55.77
FORMT:
DATA_:
  PNT        QH        QK        QL        EN        M1        M2      TIME      CNTS         A2         A3         A4         KI         KF         TT        TRT 
   1      -0.0001    0.0000    1.3702    0.5515   250000      425   292.11      4859      -72.748     29.560     52.660      1.586      1.500    303.156    304.999 
   2      -0.0007    0.0000    1.3703    0.6527   250000      409   288.81      4250      -71.942     29.960     52.350      1.601      1.500    303.155    304.999 
   3      -0.0005    0.0000    1.3701    0.7503   250000      452   292.00      3775      -71.191     30.370     52.040      1.616      1.500    303.161    304.999 
   4      -0.0007    0.0000    1.3702    0.8516   250000      492   298.00      3289      -70.435     30.780     51.730      1.631      1.500    303.162    304.999 
   5      -0.0007    0.0000    1.3702    0.9520   250000      458   297.88      3247      -69.710     31.190     51.420      1.646      1.500    303.154    305.002 
   6      -0.0005    0.0000    1.3702    1.0511   250000      504   293.01      2805      -69.016     31.600     51.110      1.660      1.500    303.162    304.999 
   7      -0.0006    0.0000    1.3702    1.1519   250000      588   290.61      2646      -68.331     32.000     50.800      1.675      1.500    303.159    305.000 
   8      -0.0001    0.0000    1.3700    1.2499   250000      710   289.01      2522      -67.685     32.410     50.490      1.689      1.500    303.161    305.000 
   9      -0.0004    0.0000    1.3703    1.3517   250000      921   288.28      2303      -67.033     32.810     50.190      1.703      1.500    303.162    304.999 
  10      -0.0005    0.0000    1.3702    1.4515   250000      919   288.89      2294      -66.412     33.200     49.880      1.718      1.500    303.163    305.001 
  11      -0.0004    0.0000    1.3702    1.5520   250000      787   292.24      2125      -65.804     33.600     49.570      1.732      1.500    303.163    304.999 
  12      -0.0007    0.0000    1.3703    1.6517   250000      663   296.16      2135      -65.217     33.980     49.270      1.745      1.500    303.157    305.003 
  13      -0.0007    0.0000    1.3703    1.7524   250000      480   299.37      2066      -64.640     34.370     48.960      1.759      1.500    303.159    304.998 
  14      -0.0004    0.0000    1.3700    1.8500   250000      368   299.59      1920      -64.095     34.760     48.650      1.773      1.500    303.163    305.001 
  15      -0.0005    0.0000    1.3702    1.9516   250000      366   298.02      1830      -63.543     35.150     48.350      1.786      1.500    303.159    305.000 
  16      -0.0007    0.0000    1.3702    2.0526   250000      316   295.69      1788      -63.008     35.530     48.040      1.800      1.500    303.159    305.000 
  17      -0.0004    0.0000    1.3702    2.1513   250000      316   294.16      1812      -62.498     35.920     47.740      1.813      1.500    303.159    304.999 
  18      -0.0007    0.0000    1.3703    2.2536   250000      345   292.57      1674      -61.982     36.300     47.430      1.827      1.500    303.163    304.999 
  19      -0.0007    0.0000    1.3704    2.3542   250000      369   291.17      1725      -61.487     36.680     47.130      1.840      1.500    303.159    304.999 
  20      -0.0006    0.0000    1.3704    2.4529   250000      357   289.98      1669      -61.014     37.060     46.830      1.853      1.500    303.164    304.999 
  21      -0.0006    0.0000    1.3704    2.5539   250000      368   289.20      1551      -60.540     37.440     46.520      1.866      1.500    303.157    305.001 
  22      -0.0006    0.0000    1.3704    2.6522   250000      362   288.17      1617      -60.090     37.810     46.220      1.879      1.500    303.161    305.000 
  23      -0.0005    0.0000    1.3702    2.7524   250000      374   286.85      1548      -59.641     38.190     45.910      1.891      1.500    303.163    305.000 
  24      -0.0006    0.0000    1.3703    2.8526   250000      328   286.83      1543      -59.202     38.560     45.610      1.904      1.500    303.158    305.002 
  25      -0.0008    0.0000    1.3705    2.9537   250000      267   286.96      1470      -58.768     38.930     45.310      1.917      1.500    303.156    305.001 
  26      -0.0005    0.0000    1.3703    3.0530   250000      320   287.97      1418      -58.352     39.310     45.000      1.929      1.500    303.163    304.998 
  27      -0.0006    0.0000    1.3705    3.1535   250000      323   290.28      1433      -57.940     39.680     44.700      1.942      1.500    303.160    304.998 
  28      -0.0006    0.0000    1.3704    3.2537   250000      311   292.73      1393      -57.537     40.050     44.390      1.954      1.500    303.160    305.000 
  29      -0.0004    0.0000    1.3704    3.3522   250000      300   294.50      1400      -57.150     40.420     44.090      1.967      1.500    303.165    305.000 
  30      -0.0004    0.0000    1.3703    3.4527   250000      273   297.09      1447      -56.762     40.790     43.780      1.979      1.500    303.159    304.999 
  31      -0.0002    0.0000    1.3702    3.5506   250000      264   299.00      1440      -56.392     41.160     43.480      1.991      1.500    303.164    304.999 
  32      -0.0003    0.0000    1.3701    3.6500   250000      299   300.65      1423      -56.024     41.520     43.170      2.003      1.500    303.161    304.999 
  33      -0.0005    0.0000    1.3704    3.7520   250000      267   302.43      1454      -55.654     41.890     42.870      2.015      1.500    303.164    305.000 
  34      -0.0003    0.0000    1.3702    3.8511   250000      294   304.01      1368      -55.301     42.260     42.560      2.027      1.500    303.162    305.000 
  35      -0.0004    0.0000    1.3705    3.9532   250000      285   305.67      1418      -54.945     42.630     42.260      2.039      1.500    303.167    305.000 
  36      -0.0004    0.0000    1.3703    4.0517   250000      263   307.77      1309      -54.607     42.990     41.950      2.051      1.500    303.165    305.000 
  37      -0.0005    0.0000    1.3704    4.1543   250000      266   309.81      1355      -54.262     43.360     41.640      2.063      1.500    303.159    304.999 
  38      -0.0002    0.0000    1.3702    4.2490   250000      256   311.99      1353      -53.949     43.720     41.340      2.074      1.500    303.161    304.999 
  39      -0.0003    0.0000    1.3703    4.3513   250000      306   315.14      1399      -53.618     44.090     41.030      2.086      1.500    303.156    305.000 
  40      -0.0002    0.0000    1.3703    4.4513   250000      286   319.96      1318      -53.299     44.460     40.720      2.097      1.500    303.157    305.000 
  41      -0.0003    0.0000    1.3703    4.5518   250000      304   326.51      1457      -52.985     44.820     40.410      2.109      1.500    303.155    305.000 
