# Supplementary material for: Aspirin locally disrupts the liquid-ordered phase
Source: R Soc Open Sci. 2018 Feb 28;5(2):171710. doi: 10.1098/rsos.171710 (PMC5830767; doi:10.1098/rsos.171710)
Supplement: Inelastic Neutron scattering data [file rsos171710supp1.zip › RawData/034850]

RRRRRRRRRRRRRRRRRRRRRRRRRRRRRRRRRRRRRRRRRRRRRRRRRRRRRRRRRRRRRRRRRRRRRRRRRRRRRRRR
  034850       1       0                                                        
ILL TAS data in the new ASCII format follow afte the line VV..V                 
AAAAAAAAAAAAAAAAAAAAAAAAAAAAAAAAAAAAAAAAAAAAAAAAAAAAAAAAAAAAAAAAAAAAAAAAAAAAAAAA
      80                                                                        
IN12  rheinstadter04-Dec-16 05:28:34                                            
VVVVVVVVVVVVVVVVVVVVVVVVVVVVVVVVVVVVVVVVVVVVVVVVVVVVVVVVVVVVVVVVVVVVVVVVVVVVVVVV
INSTR: IN12
EXPNO: CRG-2297
USER_: rheinstadter
LOCAL: SCHMALZL
FILE_: 034850
DATE_: 04-Dec-16 05:28:34
TITLE: The effect of a common drug on nanscopic membrane dynamics
TYPE_: tas
COMND: sc qh 0.55 0 0 0 dqh 0.005 0 0 0 np 201 mn 2000
POSQE: QH=   0.0500, QK=   0.0000, QL=   0.0004, EN=   0.0025, UN=meV
CURVE: MONO= auto, ANA= auto
STEPS: QH=   0.0050
PARAM: GONIO= 0
PARAM: DM=   3.34000, DA=   3.35500, KFIX=   1.49977
PARAM: SM= -1, SS=  1, SA= -1, FX=  2
PARAM: ALF1= 120.00, ALF2= 120.00, ALF3= 120.00, ALF4= 120.00
PARAM: BET1= 120.00, BET2= 120.00, BET3= 120.00, BET4= 120.00
PARAM: ETAM=  35.00, ETAA=  35.00
PARAM: AS=   6.28000, BS=   6.28000, CS=   6.28000
PARAM: AA=  90.00000, BB=  90.00000, CC=  90.00000, ETAS=  80.00000
PARAM: AX=  1.000, AY=  0.000, AZ=  0.000
PARAM: BX=  0.000, BY=  0.000, BZ=  1.000
VARIA: SELPOS=in
VARIA: SELSPEED=  14798
VARIA: A1      = -38.54, A2      = -77.66, A3      =  90.95, A4      =   1.91
VARIA: A5      = -38.62, A6      = -77.27, GU      =   1.04, GL      =   0.08
VARIA: A3P     =1269.70, GA      =   1.01, GM      =  -0.11, RA      =  15.38
VARIA: RMV     =  33.10, RMH     =  58.97, TA      =   4.40, TM      =  -1.81
VARIA: GC      =  -0.01, DIA1X   =  62.64, DIA2X   =  88.10, DIA2Z   = 163.86
VARIA: I1      =   0.00, I2      =   0.00, I3      =   0.00, I4      =   0.00
VARIA: I5      =   0.00, I6      =   0.00, I7      =   0.00, I8      =  -0.00
VARIA: IH1     =   0.00, IH2     =   0.00
ZEROS: A1      =  -2.09, A2      =   0.51, A3      =  -5.58, A4      =   0.70
ZEROS: A5      = -89.80, A6      =   0.01, GU      =   0.00, GL      =   0.00
ZEROS: A3P     = -16.29, GA      =   0.00, GM      =   0.00, RA      =   0.00
ZEROS: RMV     =   0.00, RMH     =   0.00, TA      =   0.00, TM      =   0.00
ZEROS: GC      =   0.00, DIA1X   =   0.00, DIA2X   =   0.00, DIA2Z   =   0.00
POLAN: DR HX 5 0 0
POLAN: ON F1 
POLAN: CO MN 200000
POLAN: DR HX 0 5 0
POLAN: ON F1
POLAN: CO MN 200000
POLAN: DR HX 0 0 0.8
POLAN: ON F1 
POLAN: CO MN 200000
PARAM: MN=    2000
PARAM: TT=    303.16, RT=    305.00
PARAM: REACTOR=55.90
FORMT:
DATA_:
  PNT        QH        QK        QL        EN        M1        M2      TIME      CNTS         A2         A3         A4         KI         KF         TT        TRT 
   1       0.0500    0.0000    0.0004    0.0025     2000       15     2.08    101862      -77.657     90.950      1.910      1.500      1.500    303.160    304.999 
   2       0.0549    0.0000    0.0004    0.0025     2000       10     2.06    100452      -77.657     91.040      2.100      1.500      1.500    303.157    305.000 
   3       0.0597    0.0000    0.0004    0.0025     2000       28     2.04     98851      -77.657     91.140      2.280      1.500      1.500    303.163    305.000 
   4       0.0646    0.0000    0.0004    0.0025     2000        9     2.10    101552      -77.657     91.230      2.470      1.500      1.500    303.163    305.000 
   5       0.0699    0.0000    0.0004    0.0025     2000       13     2.10    100486      -77.657     91.340      2.670      1.500      1.500    303.159    304.997 
   6       0.0748    0.0000    0.0004    0.0025     2000       24     2.05     97806      -77.657     91.420      2.860      1.500      1.500    303.158    305.000 
   7       0.0798    0.0000    0.0004    0.0025     2000       18     2.08     98770      -77.657     91.520      3.050      1.500      1.500    303.156    304.999 
   8       0.0848    0.0000    0.0004    0.0025     2000       15     2.09     98378      -77.657     91.610      3.240      1.500      1.500    303.160    304.998 
   9       0.0900    0.0000    0.0004    0.0025     2000       12     2.08     97177      -77.657     91.710      3.440      1.500      1.500    303.162    305.000 
  10       0.0950    0.0000    0.0004    0.0025     2000       14     2.08     96271      -77.657     91.810      3.630      1.500      1.500    303.160    305.002 
  11       0.0999    0.0000    0.0004    0.0025     2000       14     2.09     94243      -77.657     91.910      3.820      1.500      1.500    303.160    305.002 
  12       0.1046    0.0000    0.0004    0.0025     2000       11     2.08     89919      -77.657     92.000      4.000      1.500      1.500    303.155    304.999 
  13       0.1096    0.0000    0.0004    0.0025     2000       16     2.12     78678      -77.657     92.100      4.190      1.500      1.500    303.159    305.001 
  14       0.1148    0.0000    0.0004    0.0025     2000       15     2.08     51380      -77.657     92.190      4.390      1.500      1.500    303.157    304.999 
  15       0.1198    0.0000    0.0004    0.0025     2000       24     2.04     39323      -77.657     92.280      4.580      1.500      1.500    303.158    304.999 
  16       0.1250    0.0000    0.0004    0.0025     2000       20     2.07     38295      -77.657     92.380      4.780      1.500      1.500    303.162    305.000 
  17       0.1300    0.0000    0.0004    0.0025     2000       17     2.06     37227      -77.657     92.470      4.970      1.500      1.500    303.154    304.998 
  18       0.1350    0.0000    0.0004    0.0025     2000       23     2.06     35700      -77.657     92.580      5.160      1.500      1.500    303.161    304.998 
  19       0.1397    0.0000    0.0004    0.0025     2000       22     2.08     33924      -77.657     92.670      5.340      1.500      1.500    303.161    304.998 
  20       0.1446    0.0000    0.0004    0.0025     2000       19     2.08     30594      -77.657     92.760      5.530      1.500      1.500    303.157    304.999 
  21       0.1496    0.0000    0.0004    0.0025     2000       16     2.08     24882      -77.657     92.870      5.720      1.500      1.500    303.158    305.001 
  22       0.1548    0.0000    0.0004    0.0025     2000       17     2.06     18505      -77.657     92.950      5.920      1.500      1.500    303.157    304.998 
  23       0.1598    0.0000    0.0004    0.0025     2000       36     2.06     14561      -77.657     93.060      6.110      1.500      1.500    303.163    304.999 
  24       0.1650    0.0000    0.0004    0.0025     2000       33     2.10     10987      -77.657     93.150      6.310      1.500      1.500    303.160    305.001 
  25       0.1697    0.0000    0.0004    0.0025     2000       33     2.08      8969      -77.657     93.240      6.490      1.500      1.500    303.160    304.999 
  26       0.1750    0.0000    0.0004    0.0025     2000       32     2.10      7394      -77.657     93.350      6.690      1.500      1.500    303.161    305.002 
  27       0.1797    0.0000    0.0004    0.0025     2000       20     2.08      6458      -77.657     93.440      6.870      1.500      1.500    303.161    305.002 
  28       0.1846    0.0000    0.0004    0.0025     2000       22     2.07      6092      -77.657     93.530      7.060      1.500      1.500    303.156    305.000 
  29       0.1898    0.0000    0.0004    0.0025     2000       32     2.09      6313      -77.657     93.620      7.260      1.500      1.500    303.155    304.998 
  30       0.1948    0.0000    0.0004    0.0025     2000       20     2.08      6285      -77.657     93.720      7.450      1.500      1.500    303.160    305.001 
  31       0.1998    0.0000    0.0004    0.0025     2000       21     2.08      6795      -77.657     93.810      7.640      1.500      1.500    303.157    305.001 
  32       0.2050    0.0000    0.0004    0.0025     2000       25     2.06      6967      -77.657     93.920      7.840      1.500      1.500    303.159    305.002 
  33       0.2099    0.0000    0.0004    0.0025     2000       24     2.06      7289      -77.657     94.020      8.030      1.500      1.500    303.160    304.999 
  34       0.2146    0.0000    0.0004    0.0025     2000       21     2.04      7576      -77.657     94.100      8.210      1.500      1.500    303.160    304.999 
  35       0.2199    0.0000    0.0004    0.0025     2000        8     2.07      7926      -77.657     94.200      8.410      1.500      1.500    303.159    305.000 
  36       0.2248    0.0000    0.0004    0.0025     2000       23     2.09      7913      -77.657     94.290      8.600      1.500      1.500    303.157    305.000 
  37       0.2298    0.0000    0.0004    0.0025     2000       28     2.06      7981      -77.657     94.390      8.790      1.500      1.500    303.156    304.999 
  38       0.2347    0.0000    0.0004    0.0025     2000       35     2.07      8135      -77.657     94.490      8.980      1.500      1.500    303.157    304.999 
  39       0.2399    0.0000    0.0004    0.0025     2000       26     2.07      8077      -77.657     94.580      9.180      1.500      1.500    303.156    305.000 
  40       0.2449    0.0000    0.0004    0.0025     2000       22     2.07      7502      -77.657     94.680      9.370      1.500      1.500    303.157    304.999 
  41       0.2501    0.0000    0.0005    0.0025     2000       19     2.08      6946      -77.657     94.770      9.570      1.500      1.500    303.157    304.999 
  42       0.2548    0.0000    0.0004    0.0025     2000       25     2.06      6484      -77.657     94.870      9.750      1.500      1.500    303.159    305.001 
  43       0.2598    0.0000    0.0005    0.0025     2000       29     2.08      5962      -77.657     94.960      9.940      1.500      1.500    303.159    305.000 
  44       0.2647    0.0000    0.0004    0.0025     2000       27     2.09      6193      -77.657     95.060     10.130      1.500      1.500    303.157    305.001 
  45       0.2697    0.0000    0.0004    0.0025     2000       23     2.09      7145      -77.657     95.160     10.320      1.500      1.500    303.162    305.000 
  46       0.2746    0.0000    0.0004    0.0025     2000       30     2.10      8935      -77.657     95.250     10.510      1.500      1.500    303.159    304.999 
  47       0.2801    0.0000    0.0004    0.0025     2000       26     2.05     11552      -77.657     95.360     10.720      1.500      1.500    303.163    305.001 
  48       0.2848    0.0000    0.0005    0.0025     2000       31     2.11     15564      -77.657     95.440     10.900      1.500      1.500    303.163    305.001 
  49       0.2900    0.0000    0.0005    0.0025     2000       31     2.06     20321      -77.657     95.540     11.100      1.500      1.500    303.159    305.000 
  50       0.2947    0.0000    0.0004    0.0025     2000       33     2.07     25734      -77.657     95.640     11.280      1.500      1.500    303.159    305.000 
  51       0.2996    0.0000    0.0004    0.0025     2000       27     2.06     31057      -77.657     95.730     11.470      1.500      1.500    303.155    304.998 
  52       0.3048    0.0000    0.0004    0.0025     2000       34     2.08     37046      -77.657     95.830     11.670      1.500      1.500    303.155    304.997 
  53       0.3098    0.0000    0.0005    0.0025     2000       29     2.06     41407      -77.657     95.920     11.860      1.500      1.500    303.154    304.999 
  54       0.3150    0.0000    0.0004    0.0025     2000       36     2.08     46262      -77.657     96.030     12.060      1.500      1.500    303.157    304.999 
  55       0.3197    0.0000    0.0004    0.0025     2000       26     2.08     49697      -77.657     96.130     12.240      1.500      1.500    303.157    305.003 
  56       0.3246    0.0000    0.0004    0.0025     2000       29     2.08     52615      -77.657     96.210     12.430      1.500      1.500    303.159    305.000 
  57       0.3298    0.0000    0.0004    0.0025     2000       30     2.06     53604      -77.657     96.310     12.630      1.500      1.500    303.159    305.000 
  58       0.3348    0.0000    0.0005    0.0025     2000       34     2.05     54837      -77.657     96.400     12.820      1.500      1.500    303.157    305.000 
  59       0.3397    0.0000    0.0004    0.0025     2000       35     2.06     55858      -77.657     96.500     13.010      1.500      1.500    303.159    304.998 
  60       0.3446    0.0000    0.0004    0.0025     2000       25     2.08     55799      -77.657     96.600     13.200      1.500      1.500    303.159    305.001 
  61       0.3498    0.0000    0.0005    0.0025     2000       25     2.09     53206      -77.657     96.690     13.400      1.500      1.500    303.162    305.000 
  62       0.3548    0.0000    0.0004    0.0025     2000       26     2.08     49741      -77.657     96.800     13.590      1.500      1.500    303.153    305.000 
  63       0.3600    0.0000    0.0004    0.0025     2000       31     2.08     44228      -77.657     96.900     13.790      1.500      1.500    303.153    305.000 
  64       0.3646    0.0000    0.0004    0.0025     2000       22     2.09     36705      -77.657     96.980     13.970      1.500      1.500    303.156    304.999 
  65       0.3698    0.0000    0.0004    0.0025     2000       36     2.06     26808      -77.657     97.080     14.170      1.500      1.500    303.156    304.999 
  66       0.3748    0.0000    0.0005    0.0025     2000       20     2.09     20253      -77.657     97.170     14.360      1.500      1.500    303.162    305.001 
  67       0.3797    0.0000    0.0004    0.0025     2000       30     2.07     13718      -77.657     97.270     14.550      1.500      1.500    303.159    305.000 
  68       0.3846    0.0000    0.0004    0.0025     2000       36     2.08      9735      -77.657     97.370     14.740      1.500      1.500    303.154    304.998 
  69       0.3898    0.0000    0.0005    0.0025     2000       34     2.07      6243      -77.657     97.460     14.940      1.500      1.500    303.157    304.999 
  70       0.3947    0.0000    0.0004    0.0025     2000       25     2.06      4148      -77.657     97.560     15.130      1.500      1.500    303.160    305.000 
  71       0.3999    0.0000    0.0004    0.0025     2000       30     2.07      3008      -77.657     97.660     15.330      1.500      1.500    303.159    304.999 
  72       0.4051    0.0000    0.0005    0.0025     2000       21     2.07      2161      -77.657     97.750     15.530      1.500      1.500    303.159    304.999 
  73       0.4098    0.0000    0.0004    0.0025     2000       23     2.07      2041      -77.657     97.860     15.710      1.500      1.500    303.159    304.999 
  74       0.4147    0.0000    0.0003    0.0025     2000       21     2.06      1826      -77.657     97.960     15.900      1.500      1.500    303.163    305.001 
  75       0.4196    0.0000    0.0004    0.0025     2000       18     2.07      1791      -77.657     98.040     16.090      1.500      1.500    303.160    304.998 
  76       0.4248    0.0000    0.0004    0.0025     2000       25     2.07      1705      -77.657     98.140     16.290      1.500      1.500    303.160    305.000 
  77       0.4297    0.0000    0.0005    0.0025     2000       28     2.07      1644      -77.657     98.230     16.480      1.500      1.500    303.159    304.999 
  78       0.4349    0.0000    0.0005    0.0025     2000       18     2.09      1667      -77.657     98.330     16.680      1.500      1.500    303.157    305.000 
  79       0.4398    0.0000    0.0004    0.0025     2000       32     2.07      1620      -77.657     98.440     16.870      1.500      1.500    303.162    304.999 
  80       0.4447    0.0000    0.0005    0.0025     2000       16     2.06      1547      -77.657     98.520     17.060      1.500      1.500    303.162    304.999 
  81       0.4497    0.0000    0.0004    0.0025     2000       32     2.08      1649      -77.657     98.620     17.250      1.500      1.500    303.162    305.000 
  82       0.4548    0.0000    0.0004    0.0025     2000       31     2.09      1535      -77.657     98.720     17.450      1.500      1.500    303.154    305.000 
  83       0.4598    0.0000    0.0005    0.0025     2000       26     2.08      1510      -77.657     98.810     17.640      1.500      1.500    303.158    305.001 
  84       0.4647    0.0000    0.0004    0.0025     2000       20     2.08      1561      -77.657     98.910     17.830      1.500      1.500    303.158    305.001 
  85       0.4698    0.0000    0.0004    0.0025     2000       17     2.06      1501      -77.657     99.010     18.030      1.500      1.500    303.158    304.998 
  86       0.4747    0.0000    0.0005    0.0025     2000       27     2.07      1508      -77.657     99.100     18.220      1.500      1.500    303.155    305.002 
  87       0.4799    0.0000    0.0005    0.0025     2000       23     2.06      1527      -77.657     99.200     18.420      1.500      1.500    303.155    305.001 
  88       0.4851    0.0000    0.0005    0.0025     2000       28     2.08      1549      -77.657     99.300     18.620      1.500      1.500    303.162    305.000 
  89       0.4897    0.0000    0.0004    0.0025     2000       18     2.04      1533      -77.657     99.400     18.800      1.500      1.500    303.162    305.000 
  90       0.4946    0.0000    0.0004    0.0025     2000       26     2.07      1470      -77.657     99.490     18.990      1.500      1.500    303.157    304.997 
  91       0.4998    0.0000    0.0004    0.0025     2000       30     2.10      1613      -77.657     99.590     19.190      1.500      1.500    303.156    305.000 
  92       0.5047    0.0000    0.0004    0.0025     2000       32     2.05      1684      -77.657     99.690     19.380      1.500      1.500    303.157    304.998 
  93       0.5098    0.0000    0.0005    0.0025     2000       27     2.04      1724      -77.657     99.780     19.580      1.500      1.500    303.158    304.998 
  94       0.5147    0.0000    0.0004    0.0025     2000       28     2.06      1762      -77.657     99.880     19.770      1.500      1.500    303.158    304.999 
  95       0.5196    0.0000    0.0004    0.0025     2000       31     2.08      1931      -77.657     99.980     19.960      1.500      1.500    303.158    304.999 
  96       0.5251    0.0000    0.0005    0.0025     2000       28     2.05      2030      -77.657    100.070     20.170      1.500      1.500    303.158    304.999 
  97       0.5297    0.0000    0.0004    0.0025     2000       30     2.09      2072      -77.657    100.170     20.350      1.500      1.500    303.157    305.000 
  98       0.5348    0.0000    0.0004    0.0025     2000       28     2.10      2330      -77.657    100.270     20.550      1.500      1.500    303.157    305.000 
  99       0.5397    0.0000    0.0004    0.0025     2000       26     2.04      2205      -77.657    100.370     20.740      1.500      1.500    303.156    305.000 
 100       0.5446    0.0000    0.0004    0.0025     2000       26     2.08      2396      -77.657    100.460     20.930      1.500      1.500    303.162    304.999 
 101       0.5498    0.0000    0.0004    0.0025     2000       31     2.07      2309      -77.657    100.570     21.130      1.500      1.500    303.156    305.001 
 102       0.5549    0.0000    0.0004    0.0025     2000       24     2.08      2404      -77.657    100.670     21.330      1.500      1.500    303.155    305.002 
 103       0.5600    0.0000    0.0005    0.0025     2000       13     2.05      2207      -77.657    100.750     21.530      1.500      1.500    303.155    305.002 
 104       0.5647    0.0000    0.0005    0.0025     2000       38     2.07      2317      -77.657    100.850     21.710      1.500      1.500    303.159    305.003 
 105       0.5698    0.0000    0.0005    0.0025     2000       24     2.08      2254      -77.657    100.950     21.910      1.500      1.500    303.158    304.999 
 106       0.5747    0.0000    0.0004    0.0025     2000       40     2.09      2097      -77.657    101.050     22.100      1.500      1.500    303.159    305.000 
 107       0.5798    0.0000    0.0005    0.0025     2000       38     2.07      1946      -77.657    101.140     22.300      1.500      1.500    303.157    305.002 
 108       0.5847    0.0000    0.0005    0.0025     2000       32     2.06      1802      -77.657    101.240     22.490      1.500      1.500    303.158    304.998 
 109       0.5901    0.0000    0.0004    0.0025     2000       22     2.04      1717      -77.657    101.350     22.700      1.500      1.500    303.159    304.999 
 110       0.5947    0.0000    0.0003    0.0025     2000       28     2.07      1737      -77.657    101.450     22.880      1.500      1.500    303.158    304.998 
 111       0.6001    0.0000    0.0006    0.0025     2000       33     2.08      1606      -77.657    101.530     23.090      1.500      1.500    303.154    304.999 
 112       0.6047    0.0000    0.0005    0.0025     2000       31     2.06      1601      -77.657    101.630     23.270      1.500      1.500    303.154    304.999 
 113       0.6098    0.0000    0.0005    0.0025     2000       24     2.06      1599      -77.657    101.730     23.470      1.500      1.500    303.158    305.001 
 114       0.6147    0.0000    0.0004    0.0025     2000       22     2.06      1647      -77.657    101.830     23.660      1.500      1.500    303.158    304.997 
 115       0.6198    0.0000    0.0005    0.0025     2000       27     2.08      1724      -77.657    101.920     23.860      1.500      1.500    303.157    304.999 
 116       0.6247    0.0000    0.0005    0.0025     2000       22     2.07      1796      -77.657    102.020     24.050      1.500      1.500    303.155    305.000 
 117       0.6301    0.0000    0.0004    0.0025     2000       26     2.04      1815      -77.657    102.130     24.260      1.500      1.500    303.160    305.000 
 118       0.6347    0.0000    0.0003    0.0025     2000       30     2.09      1924      -77.657    102.230     24.440      1.500      1.500    303.160    305.000 
 119       0.6400    0.0000    0.0006    0.0025     2000       31     2.09      2000      -77.657    102.310     24.650      1.500      1.500    303.157    304.998 
 120       0.6446    0.0000    0.0005    0.0025     2000       25     2.08      2079      -77.657    102.410     24.830      1.500      1.500    303.157    304.998 
 121       0.6497    0.0000    0.0005    0.0025     2000       24     2.08      2115      -77.657    102.510     25.030      1.500      1.500    303.156    304.998 
 122       0.6549    0.0000    0.0003    0.0025     2000       25     2.08      2042      -77.657    102.620     25.230      1.500      1.500    303.157    305.001 
 123       0.6597    0.0000    0.0004    0.0025     2000       34     2.07      2134      -77.657    102.710     25.420      1.500      1.500    303.159    304.999 
 124       0.6648    0.0000    0.0005    0.0025     2000       23     2.09      2063      -77.657    102.800     25.620      1.500      1.500    303.156    305.000 
 125       0.6697    0.0000    0.0005    0.0025     2000       29     2.06      2006      -77.657    102.900     25.810      1.500      1.500    303.160    305.001 
 126       0.6750    0.0000    0.0005    0.0025     2000       25     2.08      1975      -77.657    103.000     26.020      1.500      1.500    303.156    305.001 
 127       0.6801    0.0000    0.0004    0.0025     2000       31     2.07      1920      -77.657    103.110     26.220      1.500      1.500    303.156    305.000 
 128       0.6847    0.0000    0.0004    0.0025     2000       42     2.08      1767      -77.657    103.200     26.400      1.500      1.500    303.156    305.000 
 129       0.6898    0.0000    0.0005    0.0025     2000       24     2.09      1741      -77.657    103.290     26.600      1.500      1.500    303.161    304.999 
 130       0.6946    0.0000    0.0003    0.0025     2000       22     2.08      1508      -77.657    103.400     26.790      1.500      1.500    303.157    305.000 
 131       0.6997    0.0000    0.0005    0.0025     2000       26     2.07      1517      -77.657    103.490     26.990      1.500      1.500    303.159    304.998 
 132       0.7048    0.0000    0.0005    0.0025     2000       30     2.08      1484      -77.657    103.590     27.190      1.500      1.500    303.159    304.997 
 133       0.7096    0.0000    0.0004    0.0025     2000       31     2.08      1487      -77.657    103.690     27.380      1.500      1.500    303.162    305.001 
 134       0.7147    0.0000    0.0004    0.0025     2000       18     2.06      1462      -77.657    103.790     27.580      1.500      1.500    303.156    304.999 
 135       0.7201    0.0000    0.0006    0.0025     2000       31     2.08      1562      -77.657    103.880     27.790      1.500      1.500    303.156    304.999 
 136       0.7246    0.0000    0.0003    0.0025     2000       22     2.09      1624      -77.657    103.990     27.970      1.500      1.500    303.155    305.001 
 137       0.7297    0.0000    0.0005    0.0025     2000       20     2.08      1659      -77.657    104.080     28.170      1.500      1.500    303.157    305.000 
 138       0.7348    0.0000    0.0003    0.0025     2000       32     2.08      1781      -77.657    104.190     28.370      1.500      1.500    303.152    304.999 
 139       0.7398    0.0000    0.0005    0.0025     2000       30     2.08      1862      -77.657    104.280     28.570      1.500      1.500    303.158    305.002 
 140       0.7447    0.0000    0.0004    0.0025     2000       24     2.08      1882      -77.657    104.380     28.760      1.500      1.500    303.158    304.999 
 141       0.7497    0.0000    0.0003    0.0025     2000       24     2.11      1978      -77.657    104.490     28.960      1.500      1.500    303.158    305.001 
 142       0.7551    0.0000    0.0006    0.0025     2000       32     2.07      2021      -77.657    104.570     29.170      1.500      1.500    303.157    305.001 
 143       0.7596    0.0000    0.0005    0.0025     2000       27     2.08      2029      -77.657    104.670     29.350      1.500      1.500    303.160    305.001 
 144       0.7647    0.0000    0.0005    0.0025     2000       19     2.09      2156      -77.657    104.770     29.550      1.500      1.500    303.160    305.001 
 145       0.7697    0.0000    0.0005    0.0025     2000       18     2.08      2011      -77.657    104.870     29.750      1.500      1.500    303.160    304.999 
 146       0.7748    0.0000    0.0005    0.0025     2000       30     2.07      2003      -77.657    104.970     29.950      1.500      1.500    303.156    305.000 
 147       0.7798    0.0000    0.0005    0.0025     2000       26     2.08      1968      -77.657    105.070     30.150      1.500      1.500    303.159    305.002 
 148       0.7846    0.0000    0.0003    0.0025     2000       34     2.06      1796      -77.657    105.180     30.340      1.500      1.500    303.156    304.999 
 149       0.7897    0.0000    0.0003    0.0025     2000       20     2.08      1713      -77.657    105.280     30.540      1.500      1.500    303.156    304.999 
 150       0.7947    0.0000    0.0005    0.0025     2000       27     2.07      1620      -77.657    105.360     30.740      1.500      1.500    303.156    305.001 
 151       0.8000    0.0000    0.0006    0.0025     2000       26     2.07      1499      -77.657    105.460     30.950      1.500      1.500    303.156    305.001 
 152       0.8048    0.0000    0.0004    0.0025     2000       30     2.08      1433      -77.657    105.570     31.140      1.500      1.500    303.160    305.002 
 153       0.8096    0.0000    0.0005    0.0025     2000       24     2.08      1429      -77.657    105.660     31.330      1.500      1.500    303.160    305.002 
 154       0.8146    0.0000    0.0005    0.0025     2000       28     2.09      1287      -77.657    105.760     31.530      1.500      1.500    303.154    305.000 
 155       0.8197    0.0000    0.0003    0.0025     2000       23     2.05      1214      -77.657    105.870     31.730      1.500      1.500    303.155    305.000 
 156       0.8247    0.0000    0.0005    0.0025     2000       23     2.10      1201      -77.657    105.960     31.930      1.500      1.500    303.156    304.999 
 157       0.8297    0.0000    0.0005    0.0025     2000       25     2.06      1177      -77.657    106.060     32.130      1.500      1.500    303.158    304.999 
 158       0.8350    0.0000    0.0004    0.0025     2000       36     2.07      1165      -77.657    106.170     32.340      1.500      1.500    303.158    304.999 
 159       0.8398    0.0000    0.0003    0.0025     2000       35     2.05      1186      -77.657    106.270     32.530      1.500      1.500    303.156    305.001 
 160       0.8448    0.0000    0.0005    0.0025     2000       23     2.08      1151      -77.657    106.360     32.730      1.500      1.500    303.159    305.001 
 161       0.8498    0.0000    0.0005    0.0025     2000       23     2.07      1082      -77.657    106.460     32.930      1.500      1.500    303.159    305.001 
 162       0.8546    0.0000    0.0004    0.0025     2000       31     2.08      1135      -77.657    106.560     33.120      1.500      1.500    303.155    305.000 
 163       0.8596    0.0000    0.0002    0.0025     2000       27     2.06      1098      -77.657    106.670     33.320      1.500      1.500    303.158    305.000 
 164       0.8646    0.0000    0.0004    0.0025     2000       30     2.06      1121      -77.657    106.760     33.520      1.500      1.500    303.159    305.002 
 165       0.8696    0.0000    0.0002    0.0025     2000       28     2.08      1091      -77.657    106.870     33.720      1.500      1.500    303.154    305.002 
 166       0.8749    0.0000    0.0005    0.0025     2000       28     2.05      1066      -77.657    106.960     33.930      1.500      1.500    303.154    304.999 
 167       0.8799    0.0000    0.0003    0.0025     2000       34     2.11      1119      -77.657    107.070     34.130      1.500      1.500    303.158    304.997 
 168       0.8849    0.0000    0.0005    0.0025     2000       27     2.05      1092      -77.657    107.160     34.330      1.500      1.500    303.159    305.000 
 169       0.8897    0.0000    0.0002    0.0025     2000       23     2.08      1035      -77.657    107.270     34.520      1.500      1.500    303.159    305.000 
 170       0.8947    0.0000    0.0004    0.0025     2000       26     2.07      1034      -77.657    107.360     34.720      1.500      1.500    303.160    305.001 
 171       0.8996    0.0000    0.0004    0.0025     2000       23     2.06      1012      -77.657    107.460     34.920      1.500      1.500    303.154    305.000 
 172       0.9046    0.0000    0.0002    0.0025     2000       24     2.08      1018      -77.657    107.570     35.120      1.500      1.500    303.156    305.000 
 173       0.9096    0.0000    0.0004    0.0025     2000       22     2.07       960      -77.657    107.660     35.320      1.500      1.500    303.157    304.998 
 174       0.9146    0.0000    0.0002    0.0025     2000       35     2.06       927      -77.657    107.770     35.520      1.500      1.500    303.157    304.999 
 175       0.9198    0.0000    0.0005    0.0025     2000       33     2.08      1008      -77.657    107.860     35.730      1.500      1.500    303.157    304.999 
 176       0.9248    0.0000    0.0005    0.0025     2000       25     2.07       972      -77.657    107.960     35.930      1.500      1.500    303.156    305.000 
 177       0.9298    0.0000    0.0003    0.0025     2000       23     2.07       990      -77.657    108.070     36.130      1.500      1.500    303.155    305.000 
 178       0.9348    0.0000    0.0005    0.0025     2000       35     2.07       957      -77.657    108.160     36.330      1.500      1.500    303.154    305.001 
 179       0.9397    0.0000    0.0005    0.0025     2000       22     2.05       939      -77.657    108.260     36.530      1.500      1.500    303.162    305.002 
 180       0.9447    0.0000    0.0005    0.0025     2000       25     2.09       997      -77.657    108.360     36.730      1.500      1.500    303.153    305.000 
 181       0.9499    0.0000    0.0004    0.0025     2000       28     2.07       904      -77.657    108.470     36.940      1.500      1.500    303.157    305.000 
 182       0.9546    0.0000    0.0005    0.0025     2000       22     2.07       923      -77.657    108.560     37.130      1.500      1.500    303.154    305.000 
 183       0.9598    0.0000    0.0006    0.0025     2000       28     2.11      1026      -77.657    108.660     37.340      1.500      1.500    303.158    305.001 
 184       0.9648    0.0000    0.0006    0.0025     2000       20     2.07       990      -77.657    108.760     37.540      1.500      1.500    303.158    305.001 
 185       0.9698    0.0000    0.0006    0.0025     2000       25     2.08       992      -77.657    108.860     37.740      1.500      1.500    303.156    305.000 
 186       0.9747    0.0000    0.0004    0.0025     2000       28     2.07      1000      -77.657    108.970     37.940      1.500      1.500    303.158    304.999 
 187       0.9797    0.0000    0.0004    0.0025     2000       29     2.08       996      -77.657    109.070     38.140      1.500      1.500    303.159    305.000 
 188       0.9848    0.0000    0.0003    0.0025     2000       26     2.05       967      -77.657    109.180     38.350      1.500      1.500    303.157    304.999 
 189       0.9898    0.0000    0.0005    0.0025     2000       22     2.04       971      -77.657    109.270     38.550      1.500      1.500    303.158    304.999 
 190       0.9947    0.0000    0.0003    0.0025     2000       23     2.06       940      -77.657    109.380     38.750      1.500      1.500    303.158    305.000 
 191       0.9997    0.0000    0.0005    0.0025     2000       23     2.10       962      -77.657    109.470     38.950      1.500      1.500    303.158    304.998 
 192       1.0051    0.0000    0.0005    0.0025     2000       28     2.08       941      -77.657    109.580     39.170      1.500      1.500    303.155    305.000 
 193       1.0098    0.0000    0.0006    0.0025     2000       22     2.07       914      -77.657    109.670     39.360      1.500      1.500    303.155    305.000 
 194       1.0147    0.0000    0.0004    0.0025     2000       26     2.06       962      -77.657    109.780     39.560      1.500      1.500    303.160    304.999 
 195       1.0196    0.0000    0.0004    0.0025     2000       21     2.07       927      -77.657    109.880     39.760      1.500      1.500    303.163    304.998 
 196       1.0248    0.0000    0.0003    0.0025     2000       32     2.06       906      -77.657    109.990     39.970      1.500      1.500    303.158    305.000 
 197       1.0297    0.0000    0.0005    0.0025     2000       31     2.08       920      -77.657    110.080     40.170      1.500      1.500    303.157    305.000 
 198       1.0346    0.0000    0.0005    0.0025     2000       21     2.05       940      -77.657    110.180     40.370      1.500      1.500    303.159    304.997 
 199       1.0398    0.0000    0.0006    0.0025     2000       34     2.08       903      -77.657    110.280     40.580      1.500      1.500    303.157    304.998 
 200       1.0447    0.0000    0.0004    0.0025     2000       28     2.09       904      -77.657    110.390     40.780      1.500      1.500    303.161    305.002 
 201       1.0498    0.0000    0.0005    0.0025     2000       30     2.08       876      -77.657    110.490     40.990      1.500      1.500    303.156    304.998 
