# Supplementary material for: Aspirin locally disrupts the liquid-ordered phase
Source: R Soc Open Sci. 2018 Feb 28;5(2):171710. doi: 10.1098/rsos.171710 (PMC5830767; doi:10.1098/rsos.171710)
Supplement: Inelastic Neutron scattering data [file rsos171710supp1.zip › RawData/034851]

RRRRRRRRRRRRRRRRRRRRRRRRRRRRRRRRRRRRRRRRRRRRRRRRRRRRRRRRRRRRRRRRRRRRRRRRRRRRRRRR
  034851       1       0                                                        
ILL TAS data in the new ASCII format follow afte the line VV..V                 
AAAAAAAAAAAAAAAAAAAAAAAAAAAAAAAAAAAAAAAAAAAAAAAAAAAAAAAAAAAAAAAAAAAAAAAAAAAAAAAA
      80                                                                        
IN12  rheinstadter04-Dec-16 05:43:43                                            
VVVVVVVVVVVVVVVVVVVVVVVVVVVVVVVVVVVVVVVVVVVVVVVVVVVVVVVVVVVVVVVVVVVVVVVVVVVVVVVV
INSTR: IN12
EXPNO: CRG-2297
USER_: rheinstadter
LOCAL: SCHMALZL
FILE_: 034851
DATE_: 04-Dec-16 05:43:43
TITLE: The effect of a common drug on nanscopic membrane dynamics
TYPE_: tas
COMND: bs qh 0 0 1.2 0.55 dqh 0 0 0 0.1 np 41 mn 250000
POSQE: QH=  -0.0001, QK=   0.0000, QL=   1.2001, EN=   0.5518, UN=meV
CURVE: MONO= auto, ANA= auto
STEPS: EN=   0.1000
PARAM: GONIO= 0
PARAM: DM=   3.34000, DA=   3.35500, KFIX=   1.49977
PARAM: SM= -1, SS=  1, SA= -1, FX=  2
PARAM: ALF1= 120.00, ALF2= 120.00, ALF3= 120.00, ALF4= 120.00
PARAM: BET1= 120.00, BET2= 120.00, BET3= 120.00, BET4= 120.00
PARAM: ETAM=  35.00, ETAA=  35.00
PARAM: AS=   6.28000, BS=   6.28000, CS=   6.28000
PARAM: AA=  90.00000, BB=  90.00000, CC=  90.00000, ETAS=  80.00000
PARAM: AX=  1.000, AY=  0.000, AZ=  0.000
PARAM: BX=  0.000, BY=  0.000, BZ=  1.000
VARIA: SELPOS=in
VARIA: SELSPEED=  15643
VARIA: A1      = -36.12, A2      = -72.75, A3      =  26.64, A4      =  45.69
VARIA: A5      = -38.62, A6      = -77.27, GU      =   1.04, GL      =   0.08
VARIA: A3P     =1269.70, GA      =   1.01, GM      =  -0.11, RA      =  15.38
VARIA: RMV     =  34.11, RMH     =  55.77, TA      =   4.41, TM      =  -1.81
VARIA: GC      =  -0.01, DIA1X   =  62.64, DIA2X   =  88.10, DIA2Z   = 163.86
VARIA: I1      =   0.00, I2      =   0.00, I3      =   0.00, I4      =   0.00
VARIA: I5      =   0.00, I6      =   0.00, I7      =   0.00, I8      =  -0.00
VARIA: IH1     =   0.00, IH2     =   0.00
ZEROS: A1      =  -2.09, A2      =   0.51, A3      =  -5.58, A4      =   0.70
ZEROS: A5      = -89.80, A6      =   0.01, GU      =   0.00, GL      =   0.00
ZEROS: A3P     = -16.29, GA      =   0.00, GM      =   0.00, RA      =   0.00
ZEROS: RMV     =   0.00, RMH     =   0.00, TA      =   0.00, TM      =   0.00
ZEROS: GC      =   0.00, DIA1X   =   0.00, DIA2X   =   0.00, DIA2Z   =   0.00
POLAN: DR HX 5 0 0
POLAN: ON F1 
POLAN: CO MN 200000
POLAN: DR HX 0 5 0
POLAN: ON F1
POLAN: CO MN 200000
POLAN: DR HX 0 0 0.8
POLAN: ON F1 
POLAN: CO MN 200000
PARAM: MN=  250000
PARAM: TT=    303.16, RT=    305.00
PARAM: REACTOR=55.79
FORMT:
DATA_:
  PNT        QH        QK        QL        EN        M1        M2      TIME      CNTS         A2         A3         A4         KI         KF         TT        TRT 
   1      -0.0001    0.0000    1.2001    0.5518   250000      432   293.96      3634      -72.746     26.640     45.690      1.586      1.500    303.158    305.001 
   2      -0.0005    0.0000    1.1999    0.6512   250000      462   288.60      3198      -71.954     27.150     45.410      1.601      1.500    303.156    304.998 
   3      -0.0004    0.0000    1.1999    0.7511   250000      477   292.10      2983      -71.185     27.680     45.130      1.616      1.500    303.158    305.000 
   4      -0.0004    0.0000    1.2001    0.8511   250000      532   298.21      2615      -70.439     28.210     44.860      1.631      1.500    303.158    304.998 
   5      -0.0000    0.0000    1.1997    0.9490   250000      519   297.60      2585      -69.731     28.730     44.570      1.645      1.500    303.155    305.001 
   6      -0.0000    0.0000    1.1997    1.0494   250000      481   292.66      2316      -69.028     29.250     44.290      1.660      1.500    303.158    305.000 
   7      -0.0001    0.0000    1.1997    1.1485   250000      607   290.18      2094      -68.354     29.750     44.010      1.674      1.500    303.156    305.001 
   8       0.0000    0.0000    1.1998    1.2487   250000      786   288.67      2113      -67.693     30.270     43.730      1.689      1.500    303.159    304.996 
   9       0.0000    0.0000    1.1998    1.3477   250000     1019   287.60      1962      -67.058     30.770     43.450      1.703      1.500    303.158    305.001 
  10      -0.0000    0.0000    1.1997    1.4481   250000      992   288.55      1920      -66.433     31.270     43.160      1.717      1.500    303.155    305.002 
  11       0.0001    0.0000    1.1997    1.5469   250000      934   291.66      1785      -65.835     31.770     42.880      1.731      1.500    303.158    304.998 
  12       0.0000    0.0000    1.1996    1.6471   250000      699   295.63      1762      -65.244     32.260     42.590      1.745      1.500    303.157    304.998 
  13      -0.0002    0.0000    1.1996    1.7484   250000      586   298.60      1766      -64.663     32.750     42.300      1.759      1.500    303.155    305.001 
  14      -0.0004    0.0000    1.2002    1.8497   250000      542   299.58      1586      -64.097     33.240     42.030      1.773      1.500    303.155    305.000 
  15      -0.0003    0.0000    1.1999    1.9494   250000      401   297.50      1646      -63.555     33.730     41.730      1.786      1.500    303.158    304.998 
  16      -0.0005    0.0000    1.2004    2.0522   250000      349   295.32      1668      -63.010     34.220     41.450      1.800      1.500    303.153    305.000 
  17      -0.0004    0.0000    1.2003    2.1509   250000      358   293.61      1514      -62.500     34.700     41.160      1.813      1.500    303.160    304.999 
  18      -0.0000    0.0000    1.1998    2.2475   250000      303   292.14      1586      -62.013     35.180     40.860      1.826      1.500    303.161    304.999 
  19       0.0002    0.0000    1.1997    2.3483   250000      352   290.90      1456      -61.516     35.670     40.560      1.839      1.500    303.152    304.999 
  20      -0.0003    0.0000    1.1999    2.4497   250000      362   289.56      1525      -61.029     36.130     40.270      1.852      1.500    303.154    304.999 
  21      -0.0001    0.0000    1.1998    2.5502   250000      371   288.78      1469      -60.557     36.620     39.970      1.865      1.500    303.159    304.997 
  22       0.0002    0.0000    1.1997    2.6471   250000      360   288.05      1364      -60.113     37.090     39.680      1.878      1.500    303.152    305.001 
  23       0.0001    0.0000    1.1997    2.7480   250000      343   286.60      1373      -59.660     37.560     39.380      1.891      1.500    303.160    304.998 
  24      -0.0001    0.0000    1.1999    2.8477   250000      327   286.66      1344      -59.223     38.020     39.090      1.904      1.500    303.152    304.997 
  25      -0.0001    0.0000    1.1998    2.9497   250000      348   286.51      1349      -58.786     38.500     38.780      1.916      1.500    303.157    304.998 
  26       0.0004    0.0000    1.1994    3.0452   250000      307   287.85      1241      -58.385     38.970     38.480      1.928      1.500    303.157    304.996 
  27       0.0004    0.0000    1.1995    3.1459   250000      331   289.43      1309      -57.971     39.440     38.180      1.941      1.500    303.160    304.999 
  28      -0.0000    0.0000    1.1996    3.2465   250000      321   292.21      1250      -57.566     39.890     37.880      1.953      1.500    303.160    304.999 
  29       0.0007    0.0000    1.1994    3.3424   250000      295   294.58      1253      -57.188     40.370     37.580      1.965      1.500    303.160    305.000 
  30       0.0004    0.0000    1.1992    3.4421   250000      277   296.80      1295      -56.803     40.820     37.270      1.978      1.500    303.154    304.998 
  31       0.0002    0.0000    1.1998    3.5476   250000      303   298.80      1243      -56.404     41.300     36.970      1.990      1.500    303.152    305.000 
  32       0.0002    0.0000    1.1995    3.6448   250000      298   300.77      1134      -56.043     41.750     36.660      2.002      1.500    303.155    305.000 
  33       0.0002    0.0000    1.1994    3.7440   250000      288   302.38      1216      -55.683     42.210     36.350      2.014      1.500    303.153    305.001 
  34       0.0003    0.0000    1.1992    3.8418   250000      276   303.86      1164      -55.334     42.670     36.040      2.026      1.500    303.152    305.001 
  35       0.0010    0.0000    1.1989    3.9382   250000      275   305.14      1169      -54.996     43.150     35.730      2.037      1.500    303.155    304.997 
  36       0.0001    0.0000    1.1996    4.0455   250000      292   307.03      1240      -54.628     43.600     35.420      2.050      1.500    303.159    305.001 
  37       0.0002    0.0000    1.1993    4.1434   250000      296   309.13      1159      -54.298     44.060     35.100      2.061      1.500    303.157    305.000 
  38       0.0002    0.0000    1.1994    4.2432   250000      278   311.58      1199      -53.969     44.520     34.790      2.073      1.500    303.155    305.001 
  39       0.0007    0.0000    1.1991    4.3406   250000      280   314.74      1170      -53.652     45.000     34.470      2.084      1.500    303.155    305.000 
  40       0.0004    0.0000    1.1991    4.4410   250000      300   319.57      1169      -53.332     45.450     34.150      2.096      1.500    303.153    304.998 
  41       0.0003    0.0000    1.1991    4.5413   250000      322   326.24      1295      -53.017     45.910     33.830      2.107      1.500    303.153    304.999 
