# Supplementary material for: Aspirin locally disrupts the liquid-ordered phase
Source: R Soc Open Sci. 2018 Feb 28;5(2):171710. doi: 10.1098/rsos.171710 (PMC5830767; doi:10.1098/rsos.171710)
Supplement: Inelastic Neutron scattering data [file rsos171710supp1.zip › RawData/034852]

RRRRRRRRRRRRRRRRRRRRRRRRRRRRRRRRRRRRRRRRRRRRRRRRRRRRRRRRRRRRRRRRRRRRRRRRRRRRRRRR
  034852       1       0                                                        
ILL TAS data in the new ASCII format follow afte the line VV..V                 
AAAAAAAAAAAAAAAAAAAAAAAAAAAAAAAAAAAAAAAAAAAAAAAAAAAAAAAAAAAAAAAAAAAAAAAAAAAAAAAA
      80                                                                        
IN12  rheinstadter04-Dec-16 09:15:06                                            
VVVVVVVVVVVVVVVVVVVVVVVVVVVVVVVVVVVVVVVVVVVVVVVVVVVVVVVVVVVVVVVVVVVVVVVVVVVVVVVV
INSTR: IN12
EXPNO: CRG-2297
USER_: rheinstadter
LOCAL: SCHMALZL
FILE_: 034852
DATE_: 04-Dec-16 09:15:06
TITLE: The effect of a common drug on nanscopic membrane dynamics
TYPE_: tas
COMND: sc qh 0.55 0 0 0 dqh 0.005 0 0 0 np 201 mn 2000
POSQE: QH=   0.0500, QK=   0.0000, QL=   0.0004, EN=   0.0023, UN=meV
CURVE: MONO= auto, ANA= auto
STEPS: QH=   0.0050
PARAM: GONIO= 0
PARAM: DM=   3.34000, DA=   3.35500, KFIX=   1.49977
PARAM: SM= -1, SS=  1, SA= -1, FX=  2
PARAM: ALF1= 120.00, ALF2= 120.00, ALF3= 120.00, ALF4= 120.00
PARAM: BET1= 120.00, BET2= 120.00, BET3= 120.00, BET4= 120.00
PARAM: ETAM=  35.00, ETAA=  35.00
PARAM: AS=   6.28000, BS=   6.28000, CS=   6.28000
PARAM: AA=  90.00000, BB=  90.00000, CC=  90.00000, ETAS=  80.00000
PARAM: AX=  1.000, AY=  0.000, AZ=  0.000
PARAM: BX=  0.000, BY=  0.000, BZ=  1.000
VARIA: SELPOS=in
VARIA: SELSPEED=  14796
VARIA: A1      = -38.54, A2      = -77.66, A3      =  90.95, A4      =   1.91
VARIA: A5      = -38.62, A6      = -77.27, GU      =   1.04, GL      =   0.08
VARIA: A3P     =1269.70, GA      =   1.01, GM      =  -0.11, RA      =  15.38
VARIA: RMV     =  33.11, RMH     =  58.97, TA      =   4.40, TM      =  -1.81
VARIA: GC      =  -0.01, DIA1X   =  62.64, DIA2X   =  88.10, DIA2Z   = 163.86
VARIA: I1      =   0.00, I2      =   0.00, I3      =   0.00, I4      =   0.00
VARIA: I5      =   0.00, I6      =   0.00, I7      =   0.00, I8      =  -0.00
VARIA: IH1     =   0.00, IH2     =   0.00
ZEROS: A1      =  -2.09, A2      =   0.51, A3      =  -5.58, A4      =   0.70
ZEROS: A5      = -89.80, A6      =   0.01, GU      =   0.00, GL      =   0.00
ZEROS: A3P     = -16.29, GA      =   0.00, GM      =   0.00, RA      =   0.00
ZEROS: RMV     =   0.00, RMH     =   0.00, TA      =   0.00, TM      =   0.00
ZEROS: GC      =   0.00, DIA1X   =   0.00, DIA2X   =   0.00, DIA2Z   =   0.00
POLAN: DR HX 5 0 0
POLAN: ON F1 
POLAN: CO MN 200000
POLAN: DR HX 0 5 0
POLAN: ON F1
POLAN: CO MN 200000
POLAN: DR HX 0 0 0.8
POLAN: ON F1 
POLAN: CO MN 200000
PARAM: MN=    2000
PARAM: TT=    303.15, RT=    305.00
PARAM: REACTOR=55.77
FORMT:
DATA_:
  PNT        QH        QK        QL        EN        M1        M2      TIME      CNTS         A2         A3         A4         KI         KF         TT        TRT 
   1       0.0500    0.0000    0.0004    0.0023     2000       19     2.06    100499      -77.659     90.950      1.910      1.500      1.500    303.155    304.998 
   2       0.0549    0.0000    0.0004    0.0023     2000       13     2.06     99766      -77.659     91.040      2.100      1.500      1.500    303.155    304.999 
   3       0.0597    0.0000    0.0004    0.0023     2000        9     2.06     99599      -77.659     91.150      2.280      1.500      1.500    303.156    305.001 
   4       0.0646    0.0000    0.0004    0.0023     2000       14     2.06     98834      -77.659     91.240      2.470      1.500      1.500    303.156    305.001 
   5       0.0699    0.0000    0.0004    0.0023     2000        9     2.08     98874      -77.659     91.330      2.670      1.500      1.500    303.155    304.999 
   6       0.0748    0.0000    0.0004    0.0023     2000       19     2.08     98976      -77.659     91.420      2.860      1.500      1.500    303.155    304.999 
   7       0.0798    0.0000    0.0004    0.0023     2000       18     2.06     97580      -77.659     91.520      3.050      1.500      1.500    303.160    305.001 
   8       0.0848    0.0000    0.0004    0.0023     2000       14     2.07     97146      -77.659     91.620      3.240      1.500      1.500    303.155    305.003 
   9       0.0900    0.0000    0.0004    0.0023     2000       19     2.06     95411      -77.659     91.710      3.440      1.500      1.500    303.155    305.003 
  10       0.0950    0.0000    0.0004    0.0023     2000       20     2.11     96210      -77.659     91.820      3.630      1.500      1.500    303.154    305.001 
  11       0.0999    0.0000    0.0004    0.0023     2000       18     2.07     90836      -77.659     91.910      3.820      1.500      1.500    303.154    305.001 
  12       0.1046    0.0000    0.0004    0.0023     2000       19     2.06     83548      -77.659     92.000      4.000      1.500      1.500    303.157    305.000 
  13       0.1096    0.0000    0.0004    0.0023     2000       18     2.05     59524      -77.659     92.090      4.190      1.500      1.500    303.155    305.000 
  14       0.1148    0.0000    0.0004    0.0023     2000       23     2.06     40410      -77.659     92.200      4.390      1.500      1.500    303.154    305.001 
  15       0.1198    0.0000    0.0004    0.0023     2000       13     2.09     36682      -77.659     92.290      4.580      1.500      1.500    303.158    305.001 
  16       0.1250    0.0000    0.0004    0.0023     2000       17     2.08     36298      -77.659     92.380      4.780      1.500      1.500    303.158    305.001 
  17       0.1300    0.0000    0.0004    0.0023     2000       15     2.06     34271      -77.659     92.470      4.970      1.500      1.500    303.159    305.000 
  18       0.1350    0.0000    0.0004    0.0023     2000       22     2.09     32706      -77.659     92.570      5.160      1.500      1.500    303.159    305.001 
  19       0.1397    0.0000    0.0004    0.0023     2000       20     2.09     30051      -77.659     92.670      5.340      1.500      1.500    303.155    305.001 
  20       0.1446    0.0000    0.0004    0.0023     2000       18     2.09     25822      -77.659     92.760      5.530      1.500      1.500    303.160    305.000 
  21       0.1496    0.0000    0.0004    0.0023     2000       17     2.08     20440      -77.659     92.870      5.720      1.500      1.500    303.155    304.998 
  22       0.1548    0.0000    0.0004    0.0023     2000       18     2.08     15517      -77.659     92.960      5.920      1.500      1.500    303.153    304.999 
  23       0.1598    0.0000    0.0004    0.0023     2000       17     2.10     11855      -77.659     93.050      6.110      1.500      1.500    303.147    305.000 
  24       0.1648    0.0000    0.0004    0.0023     2000       14     2.04      8998      -77.659     93.140      6.300      1.500      1.500    303.153    304.998 
  25       0.1697    0.0000    0.0004    0.0023     2000       26     2.10      7667      -77.659     93.240      6.490      1.500      1.500    303.153    304.999 
  26       0.1750    0.0000    0.0004    0.0023     2000       36     2.07      6551      -77.659     93.350      6.690      1.500      1.500    303.153    304.999 
  27       0.1797    0.0000    0.0004    0.0023     2000       24     2.06      6198      -77.659     93.440      6.870      1.500      1.500    303.153    304.999 
  28       0.1846    0.0000    0.0003    0.0023     2000       24     2.07      6038      -77.659     93.540      7.060      1.500      1.500    303.154    305.000 
  29       0.1898    0.0000    0.0004    0.0023     2000       21     2.08      6406      -77.659     93.620      7.260      1.500      1.500    303.156    305.000 
  30       0.1948    0.0000    0.0004    0.0023     2000       28     2.08      6694      -77.659     93.720      7.450      1.500      1.500    303.180    305.001 
  31       0.1998    0.0000    0.0004    0.0023     2000       21     2.11      7130      -77.659     93.810      7.640      1.500      1.500    303.186    304.997 
  32       0.2050    0.0000    0.0004    0.0023     2000       27     2.10      7503      -77.659     93.910      7.840      1.500      1.500    303.160    304.996 
  33       0.2097    0.0000    0.0003    0.0023     2000       21     2.06      7662      -77.659     94.020      8.020      1.500      1.500    303.156    304.999 
  34       0.2149    0.0000    0.0004    0.0023     2000       34     2.04      7717      -77.659     94.110      8.220      1.500      1.500    303.156    305.001 
  35       0.2199    0.0000    0.0004    0.0023     2000       28     2.09      8067      -77.659     94.200      8.410      1.500      1.500    303.157    305.001 
  36       0.2248    0.0000    0.0004    0.0023     2000       21     2.09      8140      -77.659     94.290      8.600      1.500      1.500    303.154    304.999 
  37       0.2298    0.0000    0.0004    0.0023     2000       32     2.06      8395      -77.659     94.390      8.790      1.500      1.500    303.156    304.997 
  38       0.2347    0.0000    0.0004    0.0023     2000       14     2.07      8146      -77.659     94.490      8.980      1.500      1.500    303.151    304.999 
  39       0.2397    0.0000    0.0004    0.0023     2000       25     2.06      7746      -77.659     94.590      9.170      1.500      1.500    303.157    305.001 
  40       0.2446    0.0000    0.0004    0.0023     2000       35     2.08      7431      -77.659     94.680      9.360      1.500      1.500    303.157    304.998 
  41       0.2501    0.0000    0.0004    0.0023     2000       16     2.06      6638      -77.659     94.770      9.570      1.500      1.500    303.151    304.999 
  42       0.2548    0.0000    0.0004    0.0023     2000       22     2.08      6343      -77.659     94.880      9.750      1.500      1.500    303.151    304.999 
  43       0.2598    0.0000    0.0004    0.0023     2000       29     2.08      5961      -77.659     94.960      9.940      1.500      1.500    303.153    304.999 
  44       0.2647    0.0000    0.0004    0.0023     2000       26     2.06      6394      -77.659     95.070     10.130      1.500      1.500    303.150    304.999 
  45       0.2697    0.0000    0.0004    0.0023     2000       41     2.05      7567      -77.659     95.160     10.320      1.500      1.500    303.149    304.998 
  46       0.2746    0.0000    0.0004    0.0023     2000       27     2.07      9696      -77.659     95.250     10.510      1.500      1.500    303.156    304.998 
  47       0.2801    0.0000    0.0004    0.0023     2000       29     2.08     13795      -77.659     95.350     10.720      1.500      1.500    303.156    305.001 
  48       0.2848    0.0000    0.0004    0.0023     2000       19     2.06     17395      -77.659     95.440     10.900      1.500      1.500    303.155    305.000 
  49       0.2900    0.0000    0.0004    0.0023     2000       31     2.10     22931      -77.659     95.550     11.100      1.500      1.500    303.157    304.999 
  50       0.2947    0.0000    0.0003    0.0023     2000       27     2.09     28544      -77.659     95.650     11.280      1.500      1.500    303.157    304.999 
  51       0.2996    0.0000    0.0004    0.0023     2000       20     2.07     33303      -77.659     95.730     11.470      1.500      1.500    303.153    305.001 
  52       0.3048    0.0000    0.0004    0.0023     2000       23     2.07     38824      -77.659     95.830     11.670      1.500      1.500    303.152    305.002 
  53       0.3098    0.0000    0.0004    0.0023     2000       29     2.06     42004      -77.659     95.920     11.860      1.500      1.500    303.158    305.000 
  54       0.3150    0.0000    0.0004    0.0023     2000       18     2.09     46751      -77.659     96.020     12.060      1.500      1.500    303.156    305.000 
  55       0.3199    0.0000    0.0004    0.0023     2000       33     2.05     49252      -77.659     96.120     12.250      1.500      1.500    303.152    304.997 
  56       0.3246    0.0000    0.0004    0.0023     2000       37     2.08     51412      -77.659     96.210     12.430      1.500      1.500    303.155    305.001 
  57       0.3298    0.0000    0.0003    0.0023     2000       33     2.09     53264      -77.659     96.320     12.630      1.500      1.500    303.155    305.001 
  58       0.3347    0.0000    0.0004    0.0023     2000       26     2.06     53447      -77.659     96.410     12.820      1.500      1.500    303.155    304.999 
  59       0.3397    0.0000    0.0003    0.0023     2000       27     2.08     53810      -77.659     96.510     13.010      1.500      1.500    303.155    304.996 
  60       0.3446    0.0000    0.0004    0.0023     2000       27     2.07     51846      -77.659     96.600     13.200      1.500      1.500    303.149    305.001 
  61       0.3498    0.0000    0.0004    0.0023     2000       22     2.08     48332      -77.659     96.690     13.400      1.500      1.500    303.156    305.001 
  62       0.3548    0.0000    0.0004    0.0023     2000       27     2.10     45025      -77.659     96.790     13.590      1.500      1.500    303.155    305.000 
  63       0.3600    0.0000    0.0004    0.0023     2000       30     2.08     37639      -77.659     96.890     13.790      1.500      1.500    303.152    305.000 
  64       0.3646    0.0000    0.0004    0.0023     2000       19     2.09     29526      -77.659     96.980     13.970      1.500      1.500    303.152    305.000 
  65       0.3698    0.0000    0.0004    0.0023     2000       16     2.08     22098      -77.659     97.080     14.170      1.500      1.500    303.154    305.002 
  66       0.3748    0.0000    0.0004    0.0023     2000       31     2.08     15427      -77.659     97.170     14.360      1.500      1.500    303.153    305.001 
  67       0.3797    0.0000    0.0004    0.0023     2000       23     2.08     10861      -77.659     97.270     14.550      1.500      1.500    303.156    305.000 
  68       0.3846    0.0000    0.0004    0.0023     2000       28     2.07      7288      -77.659     97.370     14.740      1.500      1.500    303.156    305.000 
  69       0.3898    0.0000    0.0004    0.0023     2000       28     2.07      4716      -77.659     97.460     14.940      1.500      1.500    303.156    305.002 
  70       0.3947    0.0000    0.0004    0.0023     2000       28     2.06      3303      -77.659     97.560     15.130      1.500      1.500    303.156    305.000 
  71       0.3997    0.0000    0.0004    0.0023     2000       27     2.07      2526      -77.659     97.660     15.320      1.500      1.500    303.156    305.000 
  72       0.4051    0.0000    0.0005    0.0023     2000       30     2.08      1961      -77.659     97.750     15.530      1.500      1.500    303.153    305.000 
  73       0.4098    0.0000    0.0004    0.0023     2000       32     2.08      1854      -77.659     97.850     15.710      1.500      1.500    303.153    305.000 
  74       0.4147    0.0000    0.0004    0.0023     2000       24     2.10      1843      -77.659     97.950     15.900      1.500      1.500    303.154    305.001 
  75       0.4196    0.0000    0.0004    0.0023     2000       38     2.09      1734      -77.659     98.040     16.090      1.500      1.500    303.155    304.999 
  76       0.4248    0.0000    0.0004    0.0023     2000       24     2.06      1589      -77.659     98.140     16.290      1.500      1.500    303.151    305.000 
  77       0.4297    0.0000    0.0004    0.0023     2000       19     2.06      1663      -77.659     98.230     16.480      1.500      1.500    303.155    304.999 
  78       0.4349    0.0000    0.0004    0.0023     2000       28     2.08      1614      -77.659     98.330     16.680      1.500      1.500    303.155    304.998 
  79       0.4398    0.0000    0.0004    0.0023     2000       28     2.08      1681      -77.659     98.430     16.870      1.500      1.500    303.156    305.001 
  80       0.4447    0.0000    0.0005    0.0023     2000       33     2.08      1603      -77.659     98.520     17.060      1.500      1.500    303.156    305.001 
  81       0.4497    0.0000    0.0003    0.0023     2000       23     2.05      1510      -77.659     98.630     17.250      1.500      1.500    303.154    304.999 
  82       0.4548    0.0000    0.0003    0.0023     2000       28     2.11      1589      -77.659     98.730     17.450      1.500      1.500    303.158    305.000 
  83       0.4597    0.0000    0.0005    0.0023     2000       22     2.08      1482      -77.659     98.810     17.640      1.500      1.500    303.149    304.999 
  84       0.4647    0.0000    0.0004    0.0023     2000       22     2.08      1504      -77.659     98.910     17.830      1.500      1.500    303.155    305.000 
  85       0.4701    0.0000    0.0005    0.0023     2000       28     2.10      1495      -77.659     99.010     18.040      1.500      1.500    303.157    305.001 
  86       0.4750    0.0000    0.0005    0.0023     2000       27     2.10      1418      -77.659     99.100     18.230      1.500      1.500    303.157    304.998 
  87       0.4799    0.0000    0.0005    0.0023     2000       25     2.10      1484      -77.659     99.200     18.420      1.500      1.500    303.156    305.003 
  88       0.4851    0.0000    0.0004    0.0023     2000       26     2.07      1442      -77.659     99.310     18.620      1.500      1.500    303.156    305.003 
  89       0.4897    0.0000    0.0003    0.0023     2000       30     2.10      1469      -77.659     99.410     18.800      1.500      1.500    303.158    304.999 
  90       0.4946    0.0000    0.0004    0.0023     2000       29     2.06      1456      -77.659     99.490     18.990      1.500      1.500    303.157    304.999 
  91       0.4998    0.0000    0.0004    0.0023     2000       29     2.08      1505      -77.659     99.590     19.190      1.500      1.500    303.156    304.998 
  92       0.5047    0.0000    0.0004    0.0023     2000       18     2.08      1553      -77.659     99.690     19.380      1.500      1.500    303.154    305.000 
  93       0.5098    0.0000    0.0005    0.0023     2000       27     2.06      1655      -77.659     99.780     19.580      1.500      1.500    303.154    304.999 
  94       0.5150    0.0000    0.0005    0.0023     2000       17     2.08      1829      -77.659     99.880     19.780      1.500      1.500    303.154    304.999 
  95       0.5196    0.0000    0.0003    0.0023     2000       25     2.07      1904      -77.659     99.990     19.960      1.500      1.500    303.155    305.001 
  96       0.5250    0.0000    0.0005    0.0023     2000       24     2.08      2055      -77.659    100.070     20.170      1.500      1.500    303.155    305.001 
  97       0.5297    0.0000    0.0004    0.0023     2000       26     2.08      2035      -77.659    100.170     20.350      1.500      1.500    303.157    305.000 
  98       0.5348    0.0000    0.0004    0.0023     2000       27     2.08      2293      -77.659    100.270     20.550      1.500      1.500    303.152    305.000 
  99       0.5397    0.0000    0.0004    0.0023     2000       28     2.04      2183      -77.659    100.370     20.740      1.500      1.500    303.158    304.997 
 100       0.5446    0.0000    0.0004    0.0023     2000       18     2.07      2276      -77.659    100.460     20.930      1.500      1.500    303.151    304.998 
 101       0.5498    0.0000    0.0003    0.0023     2000       31     2.07      2331      -77.659    100.570     21.130      1.500      1.500    303.151    305.000 
 102       0.5549    0.0000    0.0003    0.0023     2000       21     2.06      2162      -77.659    100.670     21.330      1.500      1.500    303.156    304.999 
 103       0.5600    0.0000    0.0005    0.0023     2000       28     2.06      2240      -77.659    100.750     21.530      1.500      1.500    303.154    305.001 
 104       0.5647    0.0000    0.0004    0.0023     2000       34     2.08      2181      -77.659    100.850     21.710      1.500      1.500    303.154    305.001 
 105       0.5698    0.0000    0.0004    0.0023     2000       28     2.06      2068      -77.659    100.950     21.910      1.500      1.500    303.154    305.000 
 106       0.5747    0.0000    0.0004    0.0023     2000       34     2.07      1973      -77.659    101.050     22.100      1.500      1.500    303.153    304.997 
 107       0.5798    0.0000    0.0005    0.0023     2000       28     2.08      1858      -77.659    101.140     22.300      1.500      1.500    303.152    304.999 
 108       0.5847    0.0000    0.0003    0.0023     2000       31     2.08      1745      -77.659    101.250     22.490      1.500      1.500    303.149    305.000 
 109       0.5901    0.0000    0.0004    0.0023     2000       31     2.06      1678      -77.659    101.350     22.700      1.500      1.500    303.157    305.002 
 110       0.5947    0.0000    0.0004    0.0023     2000       25     2.06      1616      -77.659    101.440     22.880      1.500      1.500    303.151    305.000 
 111       0.6001    0.0000    0.0005    0.0023     2000       27     2.09      1647      -77.659    101.530     23.090      1.500      1.500    303.151    305.000 
 112       0.6047    0.0000    0.0004    0.0023     2000       38     2.07      1520      -77.659    101.630     23.270      1.500      1.500    303.154    305.000 
 113       0.6098    0.0000    0.0003    0.0023     2000       33     2.06      1660      -77.659    101.740     23.470      1.500      1.500    303.159    305.000 
 114       0.6147    0.0000    0.0004    0.0023     2000       24     2.05      1584      -77.659    101.830     23.660      1.500      1.500    303.154    305.000 
 115       0.6198    0.0000    0.0005    0.0023     2000       31     2.07      1646      -77.659    101.920     23.860      1.500      1.500    303.159    305.000 
 116       0.6249    0.0000    0.0005    0.0023     2000       30     2.07      1792      -77.659    102.020     24.060      1.500      1.500    303.151    304.998 
 117       0.6301    0.0000    0.0005    0.0023     2000       21     2.09      1877      -77.659    102.120     24.260      1.500      1.500    303.153    304.998 
 118       0.6347    0.0000    0.0003    0.0023     2000       25     2.08      1927      -77.659    102.230     24.440      1.500      1.500    303.156    305.002 
 119       0.6398    0.0000    0.0005    0.0023     2000       29     2.07      1895      -77.659    102.310     24.640      1.500      1.500    303.156    305.002 
 120       0.6446    0.0000    0.0003    0.0023     2000       21     2.07      2011      -77.659    102.420     24.830      1.500      1.500    303.155    305.001 
 121       0.6497    0.0000    0.0004    0.0023     2000       24     2.07      2065      -77.659    102.510     25.030      1.500      1.500    303.153    305.001 
 122       0.6548    0.0000    0.0004    0.0023     2000       21     2.08      2011      -77.659    102.610     25.230      1.500      1.500    303.158    305.001 
 123       0.6597    0.0000    0.0004    0.0023     2000       28     2.08      2115      -77.659    102.710     25.420      1.500      1.500    303.156    304.998 
 124       0.6648    0.0000    0.0005    0.0023     2000       31     2.07      1950      -77.659    102.800     25.620      1.500      1.500    303.157    304.999 
 125       0.6696    0.0000    0.0004    0.0023     2000       39     2.06      1948      -77.659    102.900     25.810      1.500      1.500    303.156    305.003 
 126       0.6750    0.0000    0.0005    0.0023     2000       21     2.07      1834      -77.659    103.000     26.020      1.500      1.500    303.156    305.003 
 127       0.6798    0.0000    0.0004    0.0023     2000       25     2.06      1696      -77.659    103.100     26.210      1.500      1.500    303.146    305.001 
 128       0.6847    0.0000    0.0002    0.0023     2000       32     2.09      1678      -77.659    103.210     26.400      1.500      1.500    303.157    305.001 
 129       0.6898    0.0000    0.0005    0.0023     2000       29     2.09      1531      -77.659    103.290     26.600      1.500      1.500    303.160    304.998 
 130       0.6946    0.0000    0.0004    0.0023     2000       16     2.08      1530      -77.659    103.390     26.790      1.500      1.500    303.158    304.998 
 131       0.6997    0.0000    0.0004    0.0023     2000       32     2.10      1458      -77.659    103.490     26.990      1.500      1.500    303.151    305.001 
 132       0.7048    0.0000    0.0003    0.0023     2000       22     2.08      1477      -77.659    103.600     27.190      1.500      1.500    303.152    305.000 
 133       0.7096    0.0000    0.0004    0.0023     2000       31     2.05      1371      -77.659    103.690     27.380      1.500      1.500    303.156    305.000 
 134       0.7147    0.0000    0.0004    0.0023     2000       30     2.06      1504      -77.659    103.790     27.580      1.500      1.500    303.154    305.003 
 135       0.7198    0.0000    0.0005    0.0023     2000       31     2.06      1521      -77.659    103.880     27.780      1.500      1.500    303.154    305.003 
 136       0.7246    0.0000    0.0003    0.0023     2000       32     2.06      1540      -77.659    103.990     27.970      1.500      1.500    303.158    304.998 
 137       0.7297    0.0000    0.0004    0.0023     2000       25     2.08      1642      -77.659    104.080     28.170      1.500      1.500    303.155    304.999 
 138       0.7348    0.0000    0.0004    0.0023     2000       22     2.08      1772      -77.659    104.180     28.370      1.500      1.500    303.153    305.001 
 139       0.7398    0.0000    0.0004    0.0023     2000       18     2.07      1751      -77.659    104.280     28.570      1.500      1.500    303.157    305.001 
 140       0.7447    0.0000    0.0004    0.0023     2000       18     2.07      1841      -77.659    104.380     28.760      1.500      1.500    303.152    304.999 
 141       0.7497    0.0000    0.0002    0.0023     2000       23     2.09      1948      -77.659    104.490     28.960      1.500      1.500    303.149    305.000 
 142       0.7548    0.0000    0.0004    0.0023     2000       25     2.04      1877      -77.659    104.580     29.160      1.500      1.500    303.149    305.000 
 143       0.7596    0.0000    0.0004    0.0023     2000       21     2.07      1918      -77.659    104.670     29.350      1.500      1.500    303.153    305.000 
 144       0.7647    0.0000    0.0004    0.0023     2000       26     2.08      1973      -77.659    104.770     29.550      1.500      1.500    303.157    304.998 
 145       0.7697    0.0000    0.0004    0.0023     2000       26     2.08      1927      -77.659    104.870     29.750      1.500      1.500    303.155    305.000 
 146       0.7748    0.0000    0.0003    0.0023     2000       32     2.10      1825      -77.659    104.980     29.950      1.500      1.500    303.152    305.001 
 147       0.7798    0.0000    0.0004    0.0023     2000       36     2.08      1781      -77.659    105.070     30.150      1.500      1.500    303.154    305.001 
 148       0.7846    0.0000    0.0002    0.0023     2000       30     2.07      1776      -77.659    105.180     30.340      1.500      1.500    303.154    305.000 
 149       0.7897    0.0000    0.0004    0.0023     2000       27     2.06      1643      -77.659    105.270     30.540      1.500      1.500    303.153    305.000 
 150       0.7947    0.0000    0.0005    0.0023     2000       24     2.08      1477      -77.659    105.360     30.740      1.500      1.500    303.153    305.000 
 151       0.8000    0.0000    0.0006    0.0023     2000       28     2.08      1439      -77.659    105.460     30.950      1.500      1.500    303.153    305.000 
 152       0.8048    0.0000    0.0005    0.0023     2000       32     2.07      1329      -77.659    105.560     31.140      1.500      1.500    303.156    304.998 
 153       0.8096    0.0000    0.0003    0.0023     2000       27     2.06      1234      -77.659    105.670     31.330      1.500      1.500    303.155    305.000 
 154       0.8146    0.0000    0.0004    0.0023     2000       23     2.07      1210      -77.659    105.760     31.530      1.500      1.500    303.158    305.002 
 155       0.8197    0.0000    0.0003    0.0023     2000       22     2.08      1181      -77.659    105.870     31.730      1.500      1.500    303.156    304.996 
 156       0.8250    0.0000    0.0005    0.0023     2000       27     2.07      1131      -77.659    105.960     31.940      1.500      1.500    303.154    305.001 
 157       0.8300    0.0000    0.0005    0.0023     2000       21     2.05      1112      -77.659    106.060     32.140      1.500      1.500    303.157    305.000 
 158       0.8350    0.0000    0.0005    0.0023     2000       27     2.08      1068      -77.659    106.160     32.340      1.500      1.500    303.151    305.001 
 159       0.8400    0.0000    0.0004    0.0023     2000       31     2.07      1092      -77.659    106.270     32.540      1.500      1.500    303.151    304.999 
 160       0.8448    0.0000    0.0004    0.0023     2000       16     2.09      1145      -77.659    106.360     32.730      1.500      1.500    303.155    304.999 
 161       0.8498    0.0000    0.0003    0.0023     2000       28     2.09      1172      -77.659    106.470     32.930      1.500      1.500    303.151    305.001 
 162       0.8546    0.0000    0.0004    0.0023     2000       22     2.08      1159      -77.659    106.560     33.120      1.500      1.500    303.161    305.000 
 163       0.8596    0.0000    0.0004    0.0023     2000       20     2.04       990      -77.659    106.660     33.320      1.500      1.500    303.161    305.000 
 164       0.8646    0.0000    0.0004    0.0023     2000       27     2.08      1117      -77.659    106.760     33.520      1.500      1.500    303.158    305.001 
 165       0.8699    0.0000    0.0004    0.0023     2000       26     2.07      1070      -77.659    106.860     33.730      1.500      1.500    303.154    304.998 
 166       0.8749    0.0000    0.0004    0.0023     2000       38     2.07      1078      -77.659    106.960     33.930      1.500      1.500    303.156    305.000 
 167       0.8799    0.0000    0.0003    0.0023     2000       30     2.09      1111      -77.659    107.070     34.130      1.500      1.500    303.156    305.000 
 168       0.8846    0.0000    0.0002    0.0023     2000       28     2.07      1045      -77.659    107.170     34.320      1.500      1.500    303.156    305.000 
 169       0.8896    0.0000    0.0004    0.0023     2000       28     2.06       969      -77.659    107.260     34.520      1.500      1.500    303.158    304.999 
 170       0.8946    0.0000    0.0004    0.0023     2000       22     2.06      1038      -77.659    107.360     34.720      1.500      1.500    303.151    305.000 
 171       0.8996    0.0000    0.0002    0.0023     2000       29     2.07      1049      -77.659    107.470     34.920      1.500      1.500    303.156    304.998 
 172       0.9046    0.0000    0.0004    0.0023     2000       35     2.05       966      -77.659    107.560     35.120      1.500      1.500    303.150    305.002 
 173       0.9096    0.0000    0.0002    0.0023     2000       22     2.06       976      -77.659    107.670     35.320      1.500      1.500    303.155    305.000 
 174       0.9146    0.0000    0.0004    0.0023     2000       28     2.07       993      -77.659    107.760     35.520      1.500      1.500    303.155    305.000 
 175       0.9198    0.0000    0.0004    0.0023     2000       22     2.05       982      -77.659    107.860     35.730      1.500      1.500    303.155    304.999 
 176       0.9248    0.0000    0.0004    0.0023     2000       19     2.06       944      -77.659    107.960     35.930      1.500      1.500    303.155    304.999 
 177       0.9298    0.0000    0.0003    0.0023     2000       23     2.10       974      -77.659    108.070     36.130      1.500      1.500    303.155    305.000 
 178       0.9348    0.0000    0.0003    0.0023     2000       22     2.09       976      -77.659    108.170     36.330      1.500      1.500    303.152    304.999 
 179       0.9397    0.0000    0.0004    0.0023     2000       25     2.09       928      -77.659    108.260     36.530      1.500      1.500    303.153    304.998 
 180       0.9447    0.0000    0.0004    0.0023     2000       21     2.06       938      -77.659    108.360     36.730      1.500      1.500    303.149    305.000 
 181       0.9497    0.0000    0.0004    0.0023     2000       17     2.06       973      -77.659    108.460     36.930      1.500      1.500    303.149    305.000 
 182       0.9549    0.0000    0.0004    0.0023     2000       26     2.07       985      -77.659    108.570     37.140      1.500      1.500    303.153    305.000 
 183       0.9598    0.0000    0.0004    0.0023     2000       24     2.08       972      -77.659    108.670     37.340      1.500      1.500    303.155    304.999 
 184       0.9648    0.0000    0.0005    0.0023     2000       25     2.06       926      -77.659    108.760     37.540      1.500      1.500    303.147    305.001 
 185       0.9697    0.0000    0.0005    0.0023     2000       28     2.10      1023      -77.659    108.860     37.740      1.500      1.500    303.147    305.001 
 186       0.9747    0.0000    0.0004    0.0023     2000       24     2.08       939      -77.659    108.970     37.940      1.500      1.500    303.155    304.998 
 187       0.9796    0.0000    0.0004    0.0023     2000       19     2.04       941      -77.659    109.070     38.140      1.500      1.500    303.153    304.999 
 188       0.9848    0.0000    0.0003    0.0023     2000       22     2.07       866      -77.659    109.180     38.350      1.500      1.500    303.153    304.999 
 189       0.9898    0.0000    0.0004    0.0023     2000       17     2.05       889      -77.659    109.270     38.550      1.500      1.500    303.156    305.001 
 190       0.9947    0.0000    0.0003    0.0023     2000       22     2.08       930      -77.659    109.380     38.750      1.500      1.500    303.152    304.998 
 191       0.9997    0.0000    0.0004    0.0023     2000       32     2.08       874      -77.659    109.470     38.950      1.500      1.500    303.150    304.998 
 192       1.0051    0.0000    0.0004    0.0023     2000       20     2.10       979      -77.659    109.580     39.170      1.500      1.500    303.157    305.000 
 193       1.0098    0.0000    0.0004    0.0023     2000       21     2.08       932      -77.659    109.680     39.360      1.500      1.500    303.157    304.997 
 194       1.0147    0.0000    0.0004    0.0023     2000       22     2.09       889      -77.659    109.780     39.560      1.500      1.500    303.153    304.997 
 195       1.0196    0.0000    0.0004    0.0023     2000       21     2.09       912      -77.659    109.880     39.760      1.500      1.500    303.151    305.000 
 196       1.0248    0.0000    0.0004    0.0023     2000       22     2.08       887      -77.659    109.980     39.970      1.500      1.500    303.150    304.998 
 197       1.0297    0.0000    0.0003    0.0023     2000       34     2.05       872      -77.659    110.090     40.170      1.500      1.500    303.151    304.999 
 198       1.0346    0.0000    0.0004    0.0023     2000       27     2.10       826      -77.659    110.180     40.370      1.500      1.500    303.152    304.999 
 199       1.0398    0.0000    0.0004    0.0023     2000       32     2.10       854      -77.659    110.290     40.580      1.500      1.500    303.153    304.998 
 200       1.0447    0.0000    0.0002    0.0023     2000       18     2.05       860      -77.659    110.400     40.780      1.500      1.500    303.155    304.999 
 201       1.0498    0.0000    0.0004    0.0023     2000       22     2.05       822      -77.659    110.490     40.990      1.500      1.500    303.155    304.999 
