# Supplementary material for: Aspirin locally disrupts the liquid-ordered phase
Source: R Soc Open Sci. 2018 Feb 28;5(2):171710. doi: 10.1098/rsos.171710 (PMC5830767; doi:10.1098/rsos.171710)
Supplement: Inelastic Neutron scattering data [file rsos171710supp1.zip › RawData/034853]

RRRRRRRRRRRRRRRRRRRRRRRRRRRRRRRRRRRRRRRRRRRRRRRRRRRRRRRRRRRRRRRRRRRRRRRRRRRRRRRR
  034853       1       0                                                        
ILL TAS data in the new ASCII format follow afte the line VV..V                 
AAAAAAAAAAAAAAAAAAAAAAAAAAAAAAAAAAAAAAAAAAAAAAAAAAAAAAAAAAAAAAAAAAAAAAAAAAAAAAAA
      80                                                                        
IN12  rheinstadter04-Dec-16 09:30:16                                            
VVVVVVVVVVVVVVVVVVVVVVVVVVVVVVVVVVVVVVVVVVVVVVVVVVVVVVVVVVVVVVVVVVVVVVVVVVVVVVVV
INSTR: IN12
EXPNO: CRG-2297
USER_: rheinstadter
LOCAL: SCHMALZL
FILE_: 034853
DATE_: 04-Dec-16 09:30:16
TITLE: The effect of a common drug on nanscopic membrane dynamics
TYPE_: tas
COMND: bs qh 0 0 1.7 0.55 dqh 0 0 0 0.1 np 41 mn 250000
POSQE: QH=   0.0002, QK=   0.0000, QL=   1.6996, EN=   0.5518, UN=meV
CURVE: MONO= auto, ANA= auto
STEPS: EN=   0.1000
PARAM: GONIO= 0
PARAM: DM=   3.34000, DA=   3.35500, KFIX=   1.49977
PARAM: SM= -1, SS=  1, SA= -1, FX=  2
PARAM: ALF1= 120.00, ALF2= 120.00, ALF3= 120.00, ALF4= 120.00
PARAM: BET1= 120.00, BET2= 120.00, BET3= 120.00, BET4= 120.00
PARAM: ETAM=  35.00, ETAA=  35.00
PARAM: AS=   6.28000, BS=   6.28000, CS=   6.28000
PARAM: AA=  90.00000, BB=  90.00000, CC=  90.00000, ETAS=  80.00000
PARAM: AX=  1.000, AY=  0.000, AZ=  0.000
PARAM: BX=  0.000, BY=  0.000, BZ=  1.000
VARIA: SELPOS=in
VARIA: SELSPEED=  15646
VARIA: A1      = -36.12, A2      = -72.75, A3      =  35.84, A4      =  66.81
VARIA: A5      = -38.62, A6      = -77.27, GU      =   1.04, GL      =   0.08
VARIA: A3P     =1269.70, GA      =   1.01, GM      =  -0.11, RA      =  15.38
VARIA: RMV     =  34.11, RMH     =  55.77, TA      =   4.41, TM      =  -1.81
VARIA: GC      =  -0.01, DIA1X   =  62.64, DIA2X   =  88.10, DIA2Z   = 163.86
VARIA: I1      =   0.00, I2      =   0.00, I3      =   0.00, I4      =   0.00
VARIA: I5      =   0.00, I6      =   0.00, I7      =   0.00, I8      =  -0.00
VARIA: IH1     =   0.00, IH2     =   0.00
ZEROS: A1      =  -2.09, A2      =   0.51, A3      =  -5.58, A4      =   0.70
ZEROS: A5      = -89.80, A6      =   0.01, GU      =   0.00, GL      =   0.00
ZEROS: A3P     = -16.29, GA      =   0.00, GM      =   0.00, RA      =   0.00
ZEROS: RMV     =   0.00, RMH     =   0.00, TA      =   0.00, TM      =   0.00
ZEROS: GC      =   0.00, DIA1X   =   0.00, DIA2X   =   0.00, DIA2Z   =   0.00
POLAN: DR HX 5 0 0
POLAN: ON F1 
POLAN: CO MN 200000
POLAN: DR HX 0 5 0
POLAN: ON F1
POLAN: CO MN 200000
POLAN: DR HX 0 0 0.8
POLAN: ON F1 
POLAN: CO MN 200000
PARAM: MN=  250000
PARAM: TT=    303.15, RT=    305.00
PARAM: REACTOR=55.77
FORMT:
DATA_:
  PNT        QH        QK        QL        EN        M1        M2      TIME      CNTS         A2         A3         A4         KI         KF         TT        TRT 
   1       0.0002    0.0000    1.6996    0.5518   250000      393   294.26      4703      -72.746     35.840     66.810      1.586      1.500    303.149    304.999 
   2      -0.0004    0.0000    1.6999    0.6512   250000      424   288.69      4120      -71.954     36.060     66.430      1.601      1.500    303.154    305.000 
   3      -0.0006    0.0000    1.6999    0.7513   250000      455   291.98      3663      -71.183     36.290     66.040      1.616      1.500    303.155    305.000 
   4      -0.0004    0.0000    1.6998    0.8511   250000      441   297.70      3338      -70.439     36.530     65.650      1.631      1.500    303.151    305.000 
   5      -0.0004    0.0000    1.6998    0.9498   250000      481   297.89      3307      -69.726     36.760     65.270      1.646      1.500    303.154    305.001 
   6       0.0000    0.0000    1.6998    1.0500   250000      490   292.99      3195      -69.024     37.010     64.890      1.660      1.500    303.153    305.001 
   7      -0.0004    0.0000    1.6997    1.1502   250000      550   290.56      3046      -68.343     37.230     64.510      1.675      1.500    303.153    304.998 
   8      -0.0004    0.0000    1.6999    1.2511   250000      784   288.86      2803      -67.678     37.470     64.140      1.689      1.500    303.155    304.999 
   9      -0.0005    0.0000    1.6999    1.3511   250000      986   288.19      2740      -67.037     37.700     63.770      1.703      1.500    303.154    305.000 
  10      -0.0003    0.0000    1.6998    1.4506   250000      845   289.35      2558      -66.418     37.940     63.400      1.717      1.500    303.152    304.999 
  11      -0.0005    0.0000    1.6998    1.5504   250000      641   292.12      2515      -65.814     38.170     63.040      1.731      1.500    303.151    304.999 
  12      -0.0001    0.0000    1.7000    1.6514   250000      470   296.42      2503      -65.219     38.420     62.680      1.745      1.500    303.160    304.999 
  13      -0.0004    0.0000    1.6999    1.7504   250000      383   299.29      2381      -64.652     38.640     62.320      1.759      1.500    303.154    304.997 
  14       0.0000    0.0000    1.6998    1.8507   250000      336   299.62      2214      -64.092     38.890     61.960      1.773      1.500    303.151    304.999 
  15      -0.0004    0.0000    1.6999    1.9505   250000      316   297.48      2352      -63.549     39.110     61.610      1.786      1.500    303.157    305.000 
  16      -0.0008    0.0000    1.7001    2.0526   250000      348   295.19      2270      -63.008     39.340     61.260      1.800      1.500    303.154    304.997 
  17      -0.0001    0.0000    1.6999    2.1513   250000      345   294.07      2243      -62.498     39.590     60.910      1.813      1.500    303.151    305.000 
  18      -0.0006    0.0000    1.6999    2.2517   250000      357   293.10      2044      -61.992     39.810     60.560      1.826      1.500    303.159    304.998 
  19      -0.0002    0.0000    1.7000    2.3523   250000      348   291.32      1998      -61.497     40.060     60.220      1.840      1.500    303.156    305.003 
  20      -0.0005    0.0000    1.7000    2.4509   250000      376   290.10      2046      -61.023     40.280     59.880      1.853      1.500    303.150    305.000 
  21      -0.0006    0.0000    1.6998    2.5514   250000      384   289.01      1846      -60.552     40.510     59.530      1.866      1.500    303.157    305.000 
  22      -0.0001    0.0000    1.6999    2.6505   250000      365   287.98      1970      -60.097     40.760     59.200      1.878      1.500    303.158    304.998 
  23      -0.0002    0.0000    1.6996    2.7476   250000      368   287.04      1903      -59.662     40.980     58.860      1.891      1.500    303.153    304.999 
  24      -0.0002    0.0000    1.6995    2.8477   250000      304   287.02      1898      -59.223     41.210     58.520      1.904      1.500    303.154    305.001 
  25       0.0007    0.0000    1.6989    2.9393   250000      334   286.54      1958      -58.830     41.450     58.190      1.915      1.500    303.153    305.000 
  26      -0.0002    0.0000    1.6998    3.0465   250000      343   287.85      1966      -58.379     41.680     57.870      1.929      1.500    303.152    304.999 
  27      -0.0004    0.0000    1.6998    3.1492   250000      346   290.42      1863      -57.957     41.910     57.530      1.941      1.500    303.158    304.999 
  28      -0.0002    0.0000    1.6998    3.2494   250000      311   292.94      1750      -57.554     42.150     57.200      1.954      1.500    303.157    304.999 
  29       0.0000    0.0000    1.6993    3.3453   250000      274   295.01      1757      -57.177     42.380     56.870      1.966      1.500    303.156    304.999 
  30      -0.0004    0.0000    1.6997    3.4482   250000      319   297.19      1786      -56.780     42.610     56.550      1.978      1.500    303.155    305.000 
  31       0.0002    0.0000    1.6996    3.5481   250000      283   299.63      1807      -56.402     42.860     56.220      1.990      1.500    303.156    305.000 
  32      -0.0004    0.0000    1.6998    3.6495   250000      264   301.02      1844      -56.026     43.080     55.900      2.003      1.500    303.158    305.002 
  33      -0.0000    0.0000    1.6996    3.7434   250000      276   302.62      1842      -55.685     43.310     55.590      2.014      1.500    303.154    304.998 
  34      -0.0000    0.0000    1.6996    3.8467   250000      295   304.53      1801      -55.317     43.550     55.260      2.026      1.500    303.144    304.998 
  35       0.0001    0.0000    1.6994    3.9438   250000      276   305.84      1828      -54.977     43.780     54.940      2.038      1.500    303.148    305.002 
  36      -0.0004    0.0000    1.6997    4.0483   250000      268   307.26      1920      -54.619     44.010     54.620      2.050      1.500    303.152    304.999 
  37      -0.0002    0.0000    1.6996    4.1480   250000      290   309.96      1876      -54.283     44.250     54.300      2.062      1.500    303.151    305.001 
  38      -0.0005    0.0000    1.6999    4.2502   250000      282   312.14      1837      -53.946     44.480     53.990      2.074      1.500    303.155    305.001 
  39      -0.0005    0.0000    1.6997    4.3489   250000      296   314.87      1835      -53.625     44.710     53.670      2.085      1.500    303.156    305.001 
  40       0.0002    0.0000    1.6996    4.4464   250000      295   319.41      1904      -53.315     44.960     53.360      2.096      1.500    303.156    304.997 
  41       0.0000    0.0000    1.6993    4.5438   250000      277   325.86      1873      -53.010     45.180     53.040      2.108      1.500    303.153    305.001 
