# Supplementary material for: Aspirin locally disrupts the liquid-ordered phase
Source: R Soc Open Sci. 2018 Feb 28;5(2):171710. doi: 10.1098/rsos.171710 (PMC5830767; doi:10.1098/rsos.171710)
Supplement: Inelastic Neutron scattering data [file rsos171710supp1.zip › RawData/034854]

RRRRRRRRRRRRRRRRRRRRRRRRRRRRRRRRRRRRRRRRRRRRRRRRRRRRRRRRRRRRRRRRRRRRRRRRRRRRRRRR
  034854       1       0                                                        
ILL TAS data in the new ASCII format follow afte the line VV..V                 
AAAAAAAAAAAAAAAAAAAAAAAAAAAAAAAAAAAAAAAAAAAAAAAAAAAAAAAAAAAAAAAAAAAAAAAAAAAAAAAA
      80                                                                        
IN12  rheinstadter04-Dec-16 13:01:19                                            
VVVVVVVVVVVVVVVVVVVVVVVVVVVVVVVVVVVVVVVVVVVVVVVVVVVVVVVVVVVVVVVVVVVVVVVVVVVVVVVV
INSTR: IN12
EXPNO: CRG-2297
USER_: rheinstadter
LOCAL: SCHMALZL
FILE_: 034854
DATE_: 04-Dec-16 13:01:19
TITLE: The effect of a common drug on nanscopic membrane dynamics
TYPE_: tas
COMND: sc qh 0.55 0 0 0 dqh 0.005 0 0 0 np 201 mn 2000
POSQE: QH=   0.0500, QK=   0.0000, QL=   0.0004, EN=   0.0023, UN=meV
CURVE: MONO= auto, ANA= auto
STEPS: QH=   0.0050
PARAM: GONIO= 0
PARAM: DM=   3.34000, DA=   3.35500, KFIX=   1.49977
PARAM: SM= -1, SS=  1, SA= -1, FX=  2
PARAM: ALF1= 120.00, ALF2= 120.00, ALF3= 120.00, ALF4= 120.00
PARAM: BET1= 120.00, BET2= 120.00, BET3= 120.00, BET4= 120.00
PARAM: ETAM=  35.00, ETAA=  35.00
PARAM: AS=   6.28000, BS=   6.28000, CS=   6.28000
PARAM: AA=  90.00000, BB=  90.00000, CC=  90.00000, ETAS=  80.00000
PARAM: AX=  1.000, AY=  0.000, AZ=  0.000
PARAM: BX=  0.000, BY=  0.000, BZ=  1.000
VARIA: SELPOS=in
VARIA: SELSPEED=  14798
VARIA: A1      = -38.54, A2      = -77.66, A3      =  90.95, A4      =   1.91
VARIA: A5      = -38.62, A6      = -77.27, GU      =   1.04, GL      =   0.08
VARIA: A3P     =1269.70, GA      =   1.01, GM      =  -0.11, RA      =  15.38
VARIA: RMV     =  33.11, RMH     =  58.97, TA      =   4.40, TM      =  -1.81
VARIA: GC      =  -0.01, DIA1X   =  62.64, DIA2X   =  88.10, DIA2Z   = 163.86
VARIA: I1      =   0.00, I2      =   0.00, I3      =   0.00, I4      =   0.00
VARIA: I5      =   0.00, I6      =   0.00, I7      =   0.00, I8      =  -0.00
VARIA: IH1     =   0.00, IH2     =   0.00
ZEROS: A1      =  -2.09, A2      =   0.51, A3      =  -5.58, A4      =   0.70
ZEROS: A5      = -89.80, A6      =   0.01, GU      =   0.00, GL      =   0.00
ZEROS: A3P     = -16.29, GA      =   0.00, GM      =   0.00, RA      =   0.00
ZEROS: RMV     =   0.00, RMH     =   0.00, TA      =   0.00, TM      =   0.00
ZEROS: GC      =   0.00, DIA1X   =   0.00, DIA2X   =   0.00, DIA2Z   =   0.00
POLAN: DR HX 5 0 0
POLAN: ON F1 
POLAN: CO MN 200000
POLAN: DR HX 0 5 0
POLAN: ON F1
POLAN: CO MN 200000
POLAN: DR HX 0 0 0.8
POLAN: ON F1 
POLAN: CO MN 200000
PARAM: MN=    2000
PARAM: TT=    303.16, RT=    305.00
PARAM: REACTOR=55.78
FORMT:
DATA_:
  PNT        QH        QK        QL        EN        M1        M2      TIME      CNTS         A2         A3         A4         KI         KF         TT        TRT 
   1       0.0500    0.0000    0.0004    0.0023     2000       11     2.09    102080      -77.659     90.950      1.910      1.500      1.500    303.157    304.999 
   2       0.0549    0.0000    0.0004    0.0023     2000        8     2.05     99204      -77.659     91.040      2.100      1.500      1.500    303.159    304.998 
   3       0.0597    0.0000    0.0004    0.0023     2000       11     2.05     99220      -77.659     91.150      2.280      1.500      1.500    303.155    305.001 
   4       0.0646    0.0000    0.0004    0.0023     2000       18     2.06     99184      -77.659     91.240      2.470      1.500      1.500    303.155    305.001 
   5       0.0701    0.0000    0.0004    0.0023     2000       16     2.09     99803      -77.659     91.330      2.680      1.500      1.500    303.158    305.002 
   6       0.0751    0.0000    0.0004    0.0023     2000       19     2.07     98413      -77.659     91.420      2.870      1.500      1.500    303.153    305.000 
   7       0.0801    0.0000    0.0004    0.0023     2000       15     2.08     98596      -77.659     91.520      3.060      1.500      1.500    303.155    304.999 
   8       0.0848    0.0000    0.0004    0.0023     2000       18     2.07     97814      -77.659     91.610      3.240      1.500      1.500    303.155    304.999 
   9       0.0897    0.0000    0.0004    0.0025     2000       16     2.08     96791      -77.657     91.710      3.430      1.500      1.500    303.154    305.002 
  10       0.0947    0.0000    0.0004    0.0025     2000       24     2.06     94670      -77.657     91.810      3.620      1.500      1.500    303.155    304.998 
  11       0.0997    0.0000    0.0004    0.0025     2000       23     2.08     92049      -77.657     91.910      3.810      1.500      1.500    303.156    304.998 
  12       0.1046    0.0000    0.0004    0.0025     2000       14     2.11     88107      -77.657     92.000      4.000      1.500      1.500    303.148    305.000 
  13       0.1099    0.0000    0.0004    0.0025     2000       16     2.07     67402      -77.657     92.090      4.200      1.500      1.500    303.153    304.999 
  14       0.1151    0.0000    0.0004    0.0025     2000       13     2.07     44029      -77.657     92.200      4.400      1.500      1.500    303.153    305.002 
  15       0.1198    0.0000    0.0004    0.0025     2000       20     2.06     36560      -77.657     92.290      4.580      1.500      1.500    303.153    305.002 
  16       0.1248    0.0000    0.0004    0.0025     2000       18     2.07     36215      -77.657     92.380      4.770      1.500      1.500    303.155    305.000 
  17       0.1297    0.0000    0.0004    0.0025     2000       22     2.08     34381      -77.657     92.470      4.960      1.500      1.500    303.157    305.000 
  18       0.1347    0.0000    0.0004    0.0025     2000       22     2.10     32622      -77.657     92.570      5.150      1.500      1.500    303.153    304.999 
  19       0.1397    0.0000    0.0004    0.0025     2000       16     2.07     30432      -77.657     92.670      5.340      1.500      1.500    303.154    305.000 
  20       0.1446    0.0000    0.0004    0.0025     2000       31     2.06     26371      -77.657     92.760      5.530      1.500      1.500    303.156    305.001 
  21       0.1496    0.0000    0.0004    0.0025     2000       22     2.06     21185      -77.657     92.870      5.720      1.500      1.500    303.159    305.000 
  22       0.1551    0.0000    0.0004    0.0025     2000       21     2.07     16039      -77.657     92.950      5.930      1.500      1.500    303.159    304.998 
  23       0.1598    0.0000    0.0004    0.0025     2000       28     2.07     12390      -77.657     93.060      6.110      1.500      1.500    303.154    304.998 
  24       0.1648    0.0000    0.0004    0.0025     2000       21     2.09      9674      -77.657     93.150      6.300      1.500      1.500    303.151    305.000 
  25       0.1697    0.0000    0.0004    0.0025     2000       25     2.08      7930      -77.657     93.240      6.490      1.500      1.500    303.153    304.997 
  26       0.1747    0.0000    0.0004    0.0025     2000       20     2.09      6964      -77.657     93.350      6.680      1.500      1.500    303.160    305.000 
  27       0.1797    0.0000    0.0004    0.0025     2000       27     2.05      6310      -77.657     93.440      6.870      1.500      1.500    303.155    304.999 
  28       0.1846    0.0000    0.0004    0.0025     2000       33     2.07      6336      -77.657     93.530      7.060      1.500      1.500    303.151    305.001 
  29       0.1898    0.0000    0.0004    0.0025     2000       32     2.09      6609      -77.657     93.620      7.260      1.500      1.500    303.150    304.997 
  30       0.1948    0.0000    0.0004    0.0025     2000       23     2.09      7010      -77.657     93.720      7.450      1.500      1.500    303.154    304.999 
  31       0.1998    0.0000    0.0004    0.0025     2000       28     2.10      7347      -77.657     93.810      7.640      1.500      1.500    303.154    304.999 
  32       0.2047    0.0000    0.0004    0.0025     2000       25     2.07      7699      -77.657     93.920      7.830      1.500      1.500    303.153    305.000 
  33       0.2097    0.0000    0.0004    0.0025     2000       25     2.07      8154      -77.657     94.010      8.020      1.500      1.500    303.151    305.001 
  34       0.2146    0.0000    0.0004    0.0025     2000       22     2.06      8390      -77.657     94.100      8.210      1.500      1.500    303.148    304.998 
  35       0.2201    0.0000    0.0004    0.0025     2000       41     2.07      8455      -77.657     94.200      8.420      1.500      1.500    303.153    305.001 
  36       0.2248    0.0000    0.0004    0.0025     2000       28     2.06      8757      -77.657     94.290      8.600      1.500      1.500    303.152    304.998 
  37       0.2300    0.0000    0.0004    0.0025     2000       25     2.10      8773      -77.657     94.390      8.800      1.500      1.500    303.154    304.999 
  38       0.2347    0.0000    0.0004    0.0025     2000       27     2.05      8710      -77.657     94.500      8.980      1.500      1.500    303.154    304.999 
  39       0.2397    0.0000    0.0004    0.0025     2000       23     2.09      8221      -77.657     94.590      9.170      1.500      1.500    303.151    305.000 
  40       0.2446    0.0000    0.0004    0.0025     2000       23     2.08      7907      -77.657     94.680      9.360      1.500      1.500    303.157    304.999 
  41       0.2499    0.0000    0.0004    0.0025     2000       23     2.05      7106      -77.657     94.780      9.560      1.500      1.500    303.154    304.999 
  42       0.2548    0.0000    0.0004    0.0025     2000       31     2.08      6552      -77.657     94.870      9.750      1.500      1.500    303.155    305.001 
  43       0.2600    0.0000    0.0005    0.0025     2000       28     2.07      6218      -77.657     94.960      9.950      1.500      1.500    303.155    305.000 
  44       0.2650    0.0000    0.0004    0.0025     2000       28     2.06      6473      -77.657     95.070     10.140      1.500      1.500    303.158    304.999 
  45       0.2699    0.0000    0.0004    0.0025     2000       27     2.09      8028      -77.657     95.170     10.330      1.500      1.500    303.158    304.999 
  46       0.2746    0.0000    0.0004    0.0025     2000       26     2.08     10205      -77.657     95.250     10.510      1.500      1.500    303.151    305.000 
  47       0.2798    0.0000    0.0004    0.0025     2000       30     2.08     13432      -77.657     95.350     10.710      1.500      1.500    303.149    305.001 
  48       0.2848    0.0000    0.0005    0.0025     2000       32     2.05     17320      -77.657     95.440     10.900      1.500      1.500    303.153    304.996 
  49       0.2897    0.0000    0.0004    0.0025     2000       39     2.08     22477      -77.657     95.540     11.090      1.500      1.500    303.153    304.998 
  50       0.2947    0.0000    0.0004    0.0025     2000       20     2.07     28243      -77.657     95.650     11.280      1.500      1.500    303.151    305.000 
  51       0.2996    0.0000    0.0004    0.0025     2000       25     2.07     33768      -77.657     95.730     11.470      1.500      1.500    303.155    304.999 
  52       0.3048    0.0000    0.0004    0.0025     2000       25     2.07     39186      -77.657     95.840     11.670      1.500      1.500    303.155    304.999 
  53       0.3100    0.0000    0.0004    0.0025     2000       16     2.05     42714      -77.657     95.930     11.870      1.500      1.500    303.150    305.000 
  54       0.3147    0.0000    0.0004    0.0025     2000       30     2.06     46359      -77.657     96.020     12.050      1.500      1.500    303.159    305.000 
  55       0.3197    0.0000    0.0004    0.0025     2000       32     2.08     50099      -77.657     96.120     12.240      1.500      1.500    303.154    305.000 
  56       0.3246    0.0000    0.0004    0.0025     2000       26     2.08     52860      -77.657     96.210     12.430      1.500      1.500    303.151    304.998 
  57       0.3298    0.0000    0.0004    0.0025     2000       30     2.10     54761      -77.657     96.310     12.630      1.500      1.500    303.151    304.998 
  58       0.3348    0.0000    0.0005    0.0025     2000       26     2.07     54611      -77.657     96.400     12.820      1.500      1.500    303.156    304.999 
  59       0.3400    0.0000    0.0004    0.0025     2000       36     2.06     54243      -77.657     96.510     13.020      1.500      1.500    303.156    304.999 
  60       0.3446    0.0000    0.0003    0.0025     2000       31     2.08     52946      -77.657     96.610     13.200      1.500      1.500    303.155    304.999 
  61       0.3498    0.0000    0.0005    0.0025     2000       32     2.09     49763      -77.657     96.690     13.400      1.500      1.500    303.155    304.999 
  62       0.3548    0.0000    0.0004    0.0025     2000       21     2.10     46213      -77.657     96.800     13.590      1.500      1.500    303.154    305.001 
  63       0.3597    0.0000    0.0004    0.0025     2000       40     2.08     40014      -77.657     96.890     13.780      1.500      1.500    303.151    304.999 
  64       0.3646    0.0000    0.0004    0.0025     2000       30     2.06     30607      -77.657     96.980     13.970      1.500      1.500    303.146    305.000 
  65       0.3698    0.0000    0.0004    0.0025     2000       25     2.07     23097      -77.657     97.080     14.170      1.500      1.500    303.155    304.997 
  66       0.3748    0.0000    0.0005    0.0025     2000       30     2.06     16293      -77.657     97.170     14.360      1.500      1.500    303.155    304.997 
  67       0.3800    0.0000    0.0005    0.0025     2000       19     2.09     11211      -77.657     97.270     14.560      1.500      1.500    303.157    304.998 
  68       0.3846    0.0000    0.0004    0.0025     2000       30     2.06      7746      -77.657     97.370     14.740      1.500      1.500    303.152    305.001 
  69       0.3898    0.0000    0.0005    0.0025     2000       28     2.09      5126      -77.657     97.460     14.940      1.500      1.500    303.152    305.001 
  70       0.3947    0.0000    0.0004    0.0025     2000       29     2.09      3611      -77.657     97.560     15.130      1.500      1.500    303.153    305.002 
  71       0.3997    0.0000    0.0004    0.0025     2000       20     2.08      2612      -77.657     97.660     15.320      1.500      1.500    303.156    304.998 
  72       0.4049    0.0000    0.0005    0.0025     2000       26     2.08      2081      -77.657     97.750     15.520      1.500      1.500    303.150    305.002 
  73       0.4098    0.0000    0.0004    0.0025     2000       21     2.08      1899      -77.657     97.860     15.710      1.500      1.500    303.156    304.998 
  74       0.4147    0.0000    0.0003    0.0025     2000       36     2.05      1694      -77.657     97.960     15.900      1.500      1.500    303.153    305.000 
  75       0.4196    0.0000    0.0004    0.0025     2000       22     2.07      1733      -77.657     98.040     16.090      1.500      1.500    303.152    305.000 
  76       0.4251    0.0000    0.0005    0.0025     2000       28     2.10      1658      -77.657     98.140     16.300      1.500      1.500    303.156    305.000 
  77       0.4300    0.0000    0.0005    0.0025     2000       28     2.09      1688      -77.657     98.230     16.490      1.500      1.500    303.156    305.000 
  78       0.4347    0.0000    0.0004    0.0025     2000       27     2.08      1581      -77.657     98.330     16.670      1.500      1.500    303.155    304.996 
  79       0.4398    0.0000    0.0004    0.0025     2000       34     2.05      1574      -77.657     98.430     16.870      1.500      1.500    303.152    304.999 
  80       0.4447    0.0000    0.0005    0.0025     2000       23     2.08      1654      -77.657     98.520     17.060      1.500      1.500    303.152    304.998 
  81       0.4497    0.0000    0.0004    0.0025     2000       18     2.08      1529      -77.657     98.630     17.250      1.500      1.500    303.151    304.999 
  82       0.4548    0.0000    0.0004    0.0025     2000       32     2.08      1576      -77.657     98.730     17.450      1.500      1.500    303.154    305.000 
  83       0.4598    0.0000    0.0005    0.0025     2000       30     2.06      1510      -77.657     98.810     17.640      1.500      1.500    303.152    305.000 
  84       0.4647    0.0000    0.0004    0.0025     2000       29     2.06      1482      -77.657     98.910     17.830      1.500      1.500    303.152    304.998 
  85       0.4698    0.0000    0.0004    0.0025     2000       26     2.06      1541      -77.657     99.010     18.030      1.500      1.500    303.154    304.998 
  86       0.4747    0.0000    0.0005    0.0025     2000       22     2.08      1538      -77.657     99.100     18.220      1.500      1.500    303.154    305.002 
  87       0.4797    0.0000    0.0004    0.0025     2000       25     2.09      1521      -77.657     99.210     18.410      1.500      1.500    303.152    304.998 
  88       0.4848    0.0000    0.0004    0.0025     2000       16     2.06      1466      -77.657     99.310     18.610      1.500      1.500    303.152    305.000 
  89       0.4897    0.0000    0.0004    0.0025     2000       28     2.10      1488      -77.657     99.400     18.800      1.500      1.500    303.161    304.997 
  90       0.4946    0.0000    0.0004    0.0025     2000       21     2.09      1610      -77.657     99.490     18.990      1.500      1.500    303.155    304.999 
  91       0.4998    0.0000    0.0004    0.0025     2000       21     2.08      1541      -77.657     99.590     19.190      1.500      1.500    303.151    305.000 
  92       0.5047    0.0000    0.0004    0.0025     2000       26     2.08      1569      -77.657     99.690     19.380      1.500      1.500    303.152    305.000 
  93       0.5098    0.0000    0.0005    0.0025     2000       34     2.10      1722      -77.657     99.780     19.580      1.500      1.500    303.152    305.000 
  94       0.5147    0.0000    0.0004    0.0025     2000       27     2.07      1777      -77.657     99.880     19.770      1.500      1.500    303.156    304.999 
  95       0.5196    0.0000    0.0004    0.0025     2000       24     2.06      1913      -77.657     99.980     19.960      1.500      1.500    303.157    305.001 
  96       0.5248    0.0000    0.0005    0.0025     2000       21     2.08      1999      -77.657    100.070     20.160      1.500      1.500    303.156    305.000 
  97       0.5297    0.0000    0.0004    0.0025     2000       40     2.08      2017      -77.657    100.170     20.350      1.500      1.500    303.153    305.002 
  98       0.5351    0.0000    0.0005    0.0025     2000       21     2.07      2177      -77.657    100.270     20.560      1.500      1.500    303.158    305.000 
  99       0.5397    0.0000    0.0004    0.0025     2000       25     2.07      2158      -77.657    100.370     20.740      1.500      1.500    303.158    305.003 
 100       0.5446    0.0000    0.0004    0.0025     2000       19     2.06      2262      -77.657    100.460     20.930      1.500      1.500    303.158    305.003 
 101       0.5498    0.0000    0.0004    0.0025     2000       25     2.08      2338      -77.657    100.560     21.130      1.500      1.500    303.155    305.001 
 102       0.5547    0.0000    0.0003    0.0025     2000       26     2.06      2274      -77.657    100.670     21.320      1.500      1.500    303.156    304.998 
 103       0.5598    0.0000    0.0005    0.0025     2000       29     2.06      2202      -77.657    100.750     21.520      1.500      1.500    303.153    304.999 
 104       0.5647    0.0000    0.0005    0.0025     2000       35     2.07      2264      -77.657    100.850     21.710      1.500      1.500    303.150    304.999 
 105       0.5701    0.0000    0.0004    0.0025     2000       34     2.06      2029      -77.657    100.960     21.920      1.500      1.500    303.157    304.998 
 106       0.5750    0.0000    0.0005    0.0025     2000       27     2.07      1955      -77.657    101.050     22.110      1.500      1.500    303.157    304.999 
 107       0.5801    0.0000    0.0006    0.0025     2000       29     2.09      1849      -77.657    101.140     22.310      1.500      1.500    303.157    304.999 
 108       0.5847    0.0000    0.0005    0.0025     2000       24     2.07      1719      -77.657    101.240     22.490      1.500      1.500    303.154    304.998 
 109       0.5898    0.0000    0.0005    0.0025     2000       24     2.06      1615      -77.657    101.340     22.690      1.500      1.500    303.154    304.998 
 110       0.5947    0.0000    0.0003    0.0025     2000       33     2.06      1587      -77.657    101.450     22.880      1.500      1.500    303.152    305.001 
 111       0.5998    0.0000    0.0005    0.0025     2000       21     2.07      1512      -77.657    101.530     23.080      1.500      1.500    303.151    304.996 
 112       0.6047    0.0000    0.0003    0.0025     2000       28     2.07      1525      -77.657    101.640     23.270      1.500      1.500    303.154    305.000 
 113       0.6098    0.0000    0.0005    0.0025     2000       25     2.08      1550      -77.657    101.730     23.470      1.500      1.500    303.155    304.998 
 114       0.6147    0.0000    0.0004    0.0025     2000       35     2.10      1649      -77.657    101.830     23.660      1.500      1.500    303.155    304.998 
 115       0.6201    0.0000    0.0006    0.0025     2000       22     2.08      1757      -77.657    101.920     23.870      1.500      1.500    303.152    305.000 
 116       0.6249    0.0000    0.0005    0.0025     2000       22     2.08      1827      -77.657    102.020     24.060      1.500      1.500    303.152    305.000 
 117       0.6298    0.0000    0.0003    0.0025     2000       28     2.09      1843      -77.657    102.130     24.250      1.500      1.500    303.151    304.998 
 118       0.6347    0.0000    0.0004    0.0025     2000       24     2.08      1916      -77.657    102.220     24.440      1.500      1.500    303.151    304.998 
 119       0.6398    0.0000    0.0005    0.0025     2000       20     2.08      2044      -77.657    102.310     24.640      1.500      1.500    303.154    304.999 
 120       0.6446    0.0000    0.0005    0.0025     2000       23     2.09      2045      -77.657    102.410     24.830      1.500      1.500    303.152    304.999 
 121       0.6497    0.0000    0.0005    0.0025     2000       27     2.04      2016      -77.657    102.510     25.030      1.500      1.500    303.152    304.999 
 122       0.6551    0.0000    0.0005    0.0025     2000       24     2.08      2001      -77.657    102.610     25.240      1.500      1.500    303.155    305.001 
 123       0.6597    0.0000    0.0004    0.0025     2000       29     2.06      2061      -77.657    102.710     25.420      1.500      1.500    303.150    304.998 
 124       0.6648    0.0000    0.0005    0.0025     2000       30     2.06      2009      -77.657    102.800     25.620      1.500      1.500    303.157    305.002 
 125       0.6697    0.0000    0.0005    0.0025     2000       31     2.10      1983      -77.657    102.900     25.810      1.500      1.500    303.157    305.002 
 126       0.6748    0.0000    0.0003    0.0025     2000       29     2.07      1809      -77.657    103.010     26.010      1.500      1.500    303.158    304.999 
 127       0.6799    0.0000    0.0003    0.0025     2000       29     2.09      1808      -77.657    103.110     26.210      1.500      1.500    303.155    305.000 
 128       0.6847    0.0000    0.0004    0.0025     2000       24     2.09      1691      -77.657    103.200     26.400      1.500      1.500    303.156    304.998 
 129       0.6898    0.0000    0.0005    0.0025     2000       30     2.09      1556      -77.657    103.290     26.600      1.500      1.500    303.149    305.000 
 130       0.6946    0.0000    0.0005    0.0025     2000       30     2.08      1505      -77.657    103.390     26.790      1.500      1.500    303.151    305.001 
 131       0.7000    0.0000    0.0005    0.0025     2000       28     2.08      1436      -77.657    103.490     27.000      1.500      1.500    303.153    304.999 
 132       0.7048    0.0000    0.0005    0.0025     2000       26     2.09      1467      -77.657    103.590     27.190      1.500      1.500    303.153    304.999 
 133       0.7096    0.0000    0.0003    0.0025     2000       24     2.08      1526      -77.657    103.700     27.380      1.500      1.500    303.155    304.998 
 134       0.7147    0.0000    0.0004    0.0025     2000       24     2.06      1463      -77.657    103.790     27.580      1.500      1.500    303.153    305.000 
 135       0.7198    0.0000    0.0005    0.0025     2000       22     2.05      1563      -77.657    103.880     27.780      1.500      1.500    303.152    305.000 
 136       0.7246    0.0000    0.0005    0.0025     2000       31     2.07      1573      -77.657    103.980     27.970      1.500      1.500    303.157    304.998 
 137       0.7297    0.0000    0.0005    0.0025     2000       30     2.09      1686      -77.657    104.080     28.170      1.500      1.500    303.151    305.001 
 138       0.7350    0.0000    0.0004    0.0025     2000       26     2.08      1762      -77.657    104.190     28.380      1.500      1.500    303.152    305.000 
 139       0.7398    0.0000    0.0003    0.0025     2000       28     2.08      1815      -77.657    104.290     28.570      1.500      1.500    303.154    304.999 
 140       0.7447    0.0000    0.0003    0.0025     2000       18     2.08      1890      -77.657    104.390     28.760      1.500      1.500    303.153    304.999 
 141       0.7497    0.0000    0.0004    0.0025     2000       38     2.08      1962      -77.657    104.480     28.960      1.500      1.500    303.153    304.999 
 142       0.7548    0.0000    0.0005    0.0025     2000       28     2.05      1977      -77.657    104.570     29.160      1.500      1.500    303.151    305.002 
 143       0.7596    0.0000    0.0005    0.0025     2000       17     2.08      2001      -77.657    104.670     29.350      1.500      1.500    303.147    305.000 
 144       0.7647    0.0000    0.0003    0.0025     2000       22     2.08      1997      -77.657    104.780     29.550      1.500      1.500    303.155    304.997 
 145       0.7697    0.0000    0.0005    0.0025     2000       25     2.06      1961      -77.657    104.870     29.750      1.500      1.500    303.156    304.997 
 146       0.7748    0.0000    0.0003    0.0025     2000       20     2.05      1842      -77.657    104.980     29.950      1.500      1.500    303.155    304.997 
 147       0.7801    0.0000    0.0005    0.0025     2000       28     2.08      1789      -77.657    105.070     30.160      1.500      1.500    303.152    305.004 
 148       0.7846    0.0000    0.0003    0.0025     2000       26     2.06      1717      -77.657    105.180     30.340      1.500      1.500    303.152    305.004 
 149       0.7897    0.0000    0.0004    0.0025     2000       28     2.07      1609      -77.657    105.270     30.540      1.500      1.500    303.149    304.998 
 150       0.7947    0.0000    0.0005    0.0025     2000       29     2.09      1542      -77.657    105.360     30.740      1.500      1.500    303.149    304.998 
 151       0.7998    0.0000    0.0005    0.0025     2000       35     2.06      1367      -77.657    105.460     30.940      1.500      1.500    303.150    305.000 
 152       0.8048    0.0000    0.0005    0.0025     2000       23     2.06      1264      -77.657    105.560     31.140      1.500      1.500    303.155    305.000 
 153       0.8096    0.0000    0.0003    0.0025     2000       27     2.07      1275      -77.657    105.670     31.330      1.500      1.500    303.154    305.004 
 154       0.8146    0.0000    0.0005    0.0025     2000       24     2.07      1233      -77.657    105.760     31.530      1.500      1.500    303.154    305.000 
 155       0.8199    0.0000    0.0004    0.0025     2000       30     2.05      1173      -77.657    105.870     31.740      1.500      1.500    303.154    305.000 
 156       0.8250    0.0000    0.0005    0.0025     2000       21     2.07      1141      -77.657    105.960     31.940      1.500      1.500    303.156    304.998 
 157       0.8300    0.0000    0.0004    0.0025     2000       32     2.06      1153      -77.657    106.070     32.140      1.500      1.500    303.156    304.998 
 158       0.8348    0.0000    0.0005    0.0025     2000       25     2.05      1163      -77.657    106.160     32.330      1.500      1.500    303.149    304.999 
 159       0.8398    0.0000    0.0005    0.0025     2000       32     2.06      1189      -77.657    106.260     32.530      1.500      1.500    303.153    304.998 
 160       0.8448    0.0000    0.0005    0.0025     2000       36     2.05      1080      -77.657    106.360     32.730      1.500      1.500    303.153    304.998 
 161       0.8498    0.0000    0.0003    0.0025     2000       32     2.06      1020      -77.657    106.470     32.930      1.500      1.500    303.156    305.001 
 162       0.8546    0.0000    0.0004    0.0025     2000       31     2.04      1073      -77.657    106.560     33.120      1.500      1.500    303.154    305.001 
 163       0.8596    0.0000    0.0002    0.0025     2000       22     2.09      1028      -77.657    106.670     33.320      1.500      1.500    303.157    305.000 
 164       0.8646    0.0000    0.0004    0.0025     2000       35     2.07      1144      -77.657    106.760     33.520      1.500      1.500    303.150    304.998 
 165       0.8696    0.0000    0.0002    0.0025     2000       30     2.06      1070      -77.657    106.870     33.720      1.500      1.500    303.159    305.000 
 166       0.8747    0.0000    0.0004    0.0025     2000       23     2.08      1058      -77.657    106.960     33.920      1.500      1.500    303.159    305.000 
 167       0.8797    0.0000    0.0002    0.0025     2000       33     2.06      1087      -77.657    107.070     34.120      1.500      1.500    303.152    305.000 
 168       0.8847    0.0000    0.0004    0.0025     2000       27     2.06      1033      -77.657    107.160     34.320      1.500      1.500    303.151    305.000 
 169       0.8897    0.0000    0.0002    0.0025     2000       34     2.08      1028      -77.657    107.270     34.520      1.500      1.500    303.154    304.998 
 170       0.8947    0.0000    0.0002    0.0025     2000       25     2.08       997      -77.657    107.370     34.720      1.500      1.500    303.151    305.000 
 171       0.8999    0.0000    0.0005    0.0025     2000       22     2.11       996      -77.657    107.460     34.930      1.500      1.500    303.153    305.001 
 172       0.9046    0.0000    0.0004    0.0025     2000       26     2.07       946      -77.657    107.560     35.120      1.500      1.500    303.154    305.000 
 173       0.9096    0.0000    0.0002    0.0025     2000       19     2.09       983      -77.657    107.670     35.320      1.500      1.500    303.154    305.001 
 174       0.9146    0.0000    0.0002    0.0025     2000       24     2.08       977      -77.657    107.770     35.520      1.500      1.500    303.154    305.001 
 175       0.9198    0.0000    0.0003    0.0025     2000       29     2.08      1035      -77.657    107.870     35.730      1.500      1.500    303.155    304.999 
 176       0.9248    0.0000    0.0005    0.0025     2000       30     2.08       947      -77.657    107.960     35.930      1.500      1.500    303.155    304.996 
 177       0.9298    0.0000    0.0005    0.0025     2000       23     2.08      1000      -77.657    108.060     36.130      1.500      1.500    303.149    305.001 
 178       0.9348    0.0000    0.0003    0.0025     2000       24     2.05       951      -77.657    108.170     36.330      1.500      1.500    303.153    304.999 
 179       0.9397    0.0000    0.0005    0.0025     2000       25     2.08       979      -77.657    108.260     36.530      1.500      1.500    303.149    304.998 
 180       0.9447    0.0000    0.0003    0.0025     2000       23     2.05       920      -77.657    108.370     36.730      1.500      1.500    303.156    305.000 
 181       0.9499    0.0000    0.0006    0.0025     2000       28     2.07       940      -77.657    108.460     36.940      1.500      1.500    303.155    305.003 
 182       0.9546    0.0000    0.0003    0.0025     2000       35     2.04       960      -77.657    108.570     37.130      1.500      1.500    303.155    305.003 
 183       0.9598    0.0000    0.0006    0.0025     2000       23     2.08      1040      -77.657    108.660     37.340      1.500      1.500    303.153    305.000 
 184       0.9648    0.0000    0.0004    0.0025     2000       29     2.09       986      -77.657    108.770     37.540      1.500      1.500    303.153    304.999 
 185       0.9698    0.0000    0.0006    0.0025     2000       25     2.08       951      -77.657    108.860     37.740      1.500      1.500    303.156    304.998 
 186       0.9747    0.0000    0.0002    0.0025     2000       32     2.07       932      -77.657    108.980     37.940      1.500      1.500    303.157    304.998 
 187       0.9797    0.0000    0.0004    0.0025     2000       33     2.07      1014      -77.657    109.070     38.140      1.500      1.500    303.156    305.000 
 188       0.9848    0.0000    0.0003    0.0025     2000       25     2.08       954      -77.657    109.180     38.350      1.500      1.500    303.155    304.999 
 189       0.9898    0.0000    0.0005    0.0025     2000       29     2.08       933      -77.657    109.270     38.550      1.500      1.500    303.154    305.002 
 190       0.9947    0.0000    0.0003    0.0025     2000       31     2.07       989      -77.657    109.380     38.750      1.500      1.500    303.154    305.002 
 191       0.9999    0.0000    0.0006    0.0025     2000       28     2.10       952      -77.657    109.470     38.960      1.500      1.500    303.154    305.000 
 192       1.0048    0.0000    0.0006    0.0025     2000       29     2.09       940      -77.657    109.570     39.160      1.500      1.500    303.156    305.000 
 193       1.0098    0.0000    0.0004    0.0025     2000       24     2.06       874      -77.657    109.680     39.360      1.500      1.500    303.153    305.001 
 194       1.0147    0.0000    0.0004    0.0025     2000       23     2.06       915      -77.657    109.780     39.560      1.500      1.500    303.154    304.998 
 195       1.0196    0.0000    0.0004    0.0025     2000       26     2.08       851      -77.657    109.880     39.760      1.500      1.500    303.153    304.999 
 196       1.0248    0.0000    0.0003    0.0025     2000       32     2.08       915      -77.657    109.990     39.970      1.500      1.500    303.157    305.000 
 197       1.0297    0.0000    0.0003    0.0025     2000       22     2.08       904      -77.657    110.090     40.170      1.500      1.500    303.155    304.999 
 198       1.0349    0.0000    0.0006    0.0025     2000       25     2.07       936      -77.657    110.180     40.380      1.500      1.500    303.152    304.999 
 199       1.0398    0.0000    0.0006    0.0025     2000       17     2.05       822      -77.657    110.280     40.580      1.500      1.500    303.156    304.999 
 200       1.0447    0.0000    0.0002    0.0025     2000       33     2.09       871      -77.657    110.400     40.780      1.500      1.500    303.156    304.999 
 201       1.0498    0.0000    0.0005    0.0025     2000       25     2.08       939      -77.657    110.490     40.990      1.500      1.500    303.155    304.999 
