# Supplementary material for: Aspirin locally disrupts the liquid-ordered phase
Source: R Soc Open Sci. 2018 Feb 28;5(2):171710. doi: 10.1098/rsos.171710 (PMC5830767; doi:10.1098/rsos.171710)
Supplement: Inelastic Neutron scattering data [file rsos171710supp1.zip › RawData/034855]

RRRRRRRRRRRRRRRRRRRRRRRRRRRRRRRRRRRRRRRRRRRRRRRRRRRRRRRRRRRRRRRRRRRRRRRRRRRRRRRR
  034855       1       0                                                        
ILL TAS data in the new ASCII format follow afte the line VV..V                 
AAAAAAAAAAAAAAAAAAAAAAAAAAAAAAAAAAAAAAAAAAAAAAAAAAAAAAAAAAAAAAAAAAAAAAAAAAAAAAAA
      80                                                                        
IN12  rheinstadter04-Dec-16 13:51:43                                            
VVVVVVVVVVVVVVVVVVVVVVVVVVVVVVVVVVVVVVVVVVVVVVVVVVVVVVVVVVVVVVVVVVVVVVVVVVVVVVVV
INSTR: IN12
EXPNO: CRG-2297
USER_: rheinstadter
LOCAL: SCHMALZL
FILE_: 034855
DATE_: 04-Dec-16 13:51:43
TITLE: The effect of a common drug on nanscopic membrane dynamics
TYPE_: tas
COMND: bs qh 0 0 1.37 -0.3 dqh 0 0 0 0.03 np 77 mn 100000
POSQE: QH=   0.0003, QK=   0.0000, QL=   1.3699, EN=  -0.2997, UN=meV
CURVE: MONO= auto, ANA= auto
STEPS: EN=   0.0300
PARAM: GONIO= 0
PARAM: DM=   3.34000, DA=   3.35500, KFIX=   1.09993
PARAM: SM= -1, SS=  1, SA= -1, FX=  2
PARAM: ALF1= 120.00, ALF2= 120.00, ALF3= 120.00, ALF4= 120.00
PARAM: BET1= 120.00, BET2= 120.00, BET3= 120.00, BET4= 120.00
PARAM: ETAM=  35.00, ETAA=  35.00
PARAM: AS=   6.28000, BS=   6.28000, CS=   6.28000
PARAM: AA=  90.00000, BB=  90.00000, CC=  90.00000, ETAS=  80.00000
PARAM: AX=  1.000, AY=  0.000, AZ=  0.000
PARAM: BX=  0.000, BY=  0.000, BZ=  1.000
VARIA: SELPOS=in
VARIA: SELSPEED=  10180
VARIA: A1      = -65.28, A2      =-131.39, A3      =  37.81, A4      =  79.94
VARIA: A5      = -58.34, A6      =-116.71, GU      =   1.04, GL      =   0.08
VARIA: A3P     =1269.70, GA      =   0.99, GM      =  -0.11, RA      =  18.35
VARIA: RMV     =  27.83, RMH     =  85.87, TA      =   4.41, TM      =  -1.81
VARIA: GC      =  -0.01, DIA1X   =  62.64, DIA2X   =  88.10, DIA2Z   = 163.89
VARIA: I1      =   0.00, I2      =   0.00, I3      =   0.00, I4      =   0.00
VARIA: I5      =   0.00, I6      =   0.00, I7      =   0.00, I8      =  -0.00
VARIA: IH1     =   0.00, IH2     =   0.00
ZEROS: A1      =  -2.09, A2      =   0.51, A3      =  -5.58, A4      =   0.70
ZEROS: A5      = -89.80, A6      =   0.01, GU      =   0.00, GL      =   0.00
ZEROS: A3P     = -16.29, GA      =   0.00, GM      =   0.00, RA      =   0.00
ZEROS: RMV     =   0.00, RMH     =   0.00, TA      =   0.00, TM      =   0.00
ZEROS: GC      =   0.00, DIA1X   =   0.00, DIA2X   =   0.00, DIA2Z   =   0.00
POLAN: DR HX 5 0 0
POLAN: ON F1 
POLAN: CO MN 200000
POLAN: DR HX 0 5 0
POLAN: ON F1
POLAN: CO MN 200000
POLAN: DR HX 0 0 0.8
POLAN: ON F1 
POLAN: CO MN 200000
PARAM: MN=  100000
PARAM: TT=    303.16, RT=    305.00
PARAM: REACTOR=55.75
FORMT:
DATA_:
  PNT        QH        QK        QL        EN        M1        M2      TIME      CNTS         A2         A3         A4         KI         KF         TT        TRT 
   1       0.0003    0.0000    1.3699   -0.2997   100000       61   162.24       538     -131.386     37.810     79.940      1.032      1.100    303.160    304.999 
   2      -0.0001    0.0000    1.3702   -0.2698   100000       48   158.11       568     -129.709     37.870     79.660      1.039      1.100    303.155    305.001 
   3      -0.0004    0.0000    1.3702   -0.2395   100000       52   153.61       643     -128.100     37.930     79.360      1.046      1.100    303.161    305.001 
   4      -0.0003    0.0000    1.3700   -0.2098   100000       68   149.29       786     -126.590     38.000     79.060      1.053      1.100    303.155    304.998 
   5      -0.0003    0.0000    1.3699   -0.1795   100000       43   145.58       857     -125.124     38.070     78.760      1.060      1.100    303.156    304.998 
   6      -0.0003    0.0000    1.3700   -0.1496   100000       52   141.54      1130     -123.733     38.150     78.480      1.067      1.100    303.152    305.001 
   7      -0.0002    0.0000    1.3701   -0.1196   100000       71   138.64      1317     -122.397     38.230     78.200      1.073      1.100    303.152    304.999 
   8      -0.0003    0.0000    1.3700   -0.0896   100000       58   135.34      1911     -121.112     38.300     77.910      1.080      1.100    303.157    304.999 
   9      -0.0004    0.0000    1.3700   -0.0594   100000       48   131.92      3087     -119.869     38.370     77.630      1.087      1.100    303.156    305.000 
  10      -0.0003    0.0000    1.3700   -0.0300   100000       41   129.57      9198     -118.701     38.450     77.360      1.093      1.100    303.187    305.004 
  11      -0.0004    0.0000    1.3701    0.0002   100000       42   127.02     28298     -117.541     38.530     77.090      1.100      1.100    303.155    304.998 
  12      -0.0004    0.0000    1.3702    0.0303   100000       54   124.49     15730     -116.425     38.610     76.820      1.107      1.100    303.155    305.001 
  13      -0.0004    0.0000    1.3702    0.0602   100000       58   122.12      4412     -115.355     38.690     76.550      1.113      1.100    303.157    304.998 
  14      -0.0003    0.0000    1.3701    0.0901   100000       47   120.57      2287     -114.316     38.770     76.280      1.120      1.100    303.157    304.997 
  15      -0.0004    0.0000    1.3701    0.1205   100000       48   118.78      1631     -113.294     38.850     76.010      1.126      1.100    303.162    305.000 
  16      -0.0004    0.0000    1.3701    0.1503   100000       48   117.53      1298     -112.322     38.930     75.750      1.132      1.100    303.158    304.999 
  17      -0.0004    0.0000    1.3701    0.1801   100000       61   115.74      1070     -111.376     39.010     75.490      1.139      1.100    303.153    305.001 
  18      -0.0003    0.0000    1.3701    0.2104   100000       37   114.88       813     -110.444     39.100     75.230      1.145      1.100    303.156    304.999 
  19      -0.0005    0.0000    1.3702    0.2406   100000       64   112.98       781     -109.539     39.180     74.980      1.152      1.100    303.154    305.000 
  20      -0.0004    0.0000    1.3700    0.2701   100000       55   111.06       686     -108.680     39.260     74.720      1.158      1.100    303.159    304.998 
  21      -0.0002    0.0000    1.3701    0.3006   100000       49   109.83       638     -107.813     39.360     74.470      1.164      1.100    303.159    305.000 
  22      -0.0003    0.0000    1.3701    0.3305   100000       34   108.74       596     -106.989     39.440     74.220      1.170      1.100    303.157    305.001 
  23      -0.0002    0.0000    1.3701    0.3604   100000       41   106.81       588     -106.183     39.530     73.970      1.176      1.100    303.159    305.001 
  24      -0.0004    0.0000    1.3702    0.3905   100000       50   105.53       561     -105.391     39.610     73.730      1.183      1.100    303.159    305.000 
  25      -0.0005    0.0000    1.3701    0.4204   100000       54   104.31       516     -104.624     39.690     73.480      1.189      1.100    303.155    304.997 
  26      -0.0005    0.0000    1.3702    0.4505   100000       52   103.12       529     -103.871     39.780     73.240      1.195      1.100    303.154    305.000 
  27      -0.0004    0.0000    1.3702    0.4804   100000       55   101.93       555     -103.140     39.870     73.000      1.201      1.100    303.160    304.999 
  28      -0.0004    0.0000    1.3702    0.5105   100000       57   101.33       432     -102.421     39.960     72.760      1.207      1.100    303.156    305.000 
  29      -0.0003    0.0000    1.3701    0.5403   100000       47   100.88       444     -101.723     40.050     72.520      1.213      1.100    303.162    304.998 
  30      -0.0003    0.0000    1.3701    0.5704   100000       53   102.30       469     -101.036     40.140     72.280      1.219      1.100    303.157    305.000 
  31      -0.0003    0.0000    1.3702    0.6004   100000       57   104.04       396     -100.365     40.230     72.050      1.225      1.100    303.159    305.000 
  32      -0.0005    0.0000    1.3702    0.6300   100000       58   104.97       403      -99.717     40.310     71.820      1.230      1.100    303.155    305.000 
  33      -0.0004    0.0000    1.3700    0.6601   100000       45   104.32       416      -99.073     40.400     71.580      1.236      1.100    303.156    305.002 
  34      -0.0002    0.0000    1.3700    0.6899   100000       53   103.61       345      -98.446     40.500     71.350      1.242      1.100    303.158    305.000 
  35      -0.0003    0.0000    1.3701    0.7203   100000       62   102.58       417      -97.821     40.590     71.120      1.248      1.100    303.152    305.000 
  36      -0.0004    0.0000    1.3702    0.7508   100000       56   101.78       367      -97.207     40.680     70.900      1.254      1.100    303.153    305.000 
  37      -0.0003    0.0000    1.3701    0.7800   100000       58   101.13       412      -96.630     40.770     70.670      1.259      1.100    303.154    304.999 
  38      -0.0002    0.0000    1.3701    0.8099   100000       58   100.36       363      -96.051     40.870     70.450      1.265      1.100    303.156    305.000 
  39      -0.0004    0.0000    1.3701    0.8402   100000       49   100.13       386      -95.473     40.950     70.220      1.271      1.100    303.158    305.002 
  40      -0.0004    0.0000    1.3702    0.8710   100000       39   100.73       333      -94.898     41.050     70.000      1.277      1.100    303.156    304.998 
  41      -0.0004    0.0000    1.3702    0.9007   100000       51   101.50       376      -94.355     41.140     69.780      1.282      1.100    303.153    305.002 
  42      -0.0005    0.0000    1.3702    0.9309   100000       58   102.27       354      -93.813     41.230     69.560      1.288      1.100    303.153    304.999 
  43      -0.0001    0.0000    1.3702    0.9610   100000       54   102.52       377      -93.282     41.340     69.340      1.294      1.100    303.157    304.999 
  44      -0.0002    0.0000    1.3701    0.9907   100000       52   102.30       391      -92.766     41.430     69.120      1.299      1.100    303.159    304.997 
  45      -0.0003    0.0000    1.3702    1.0206   100000       51   101.79       393      -92.256     41.520     68.910      1.305      1.100    303.150    305.001 
  46      -0.0002    0.0000    1.3700    1.0496   100000       71   101.06       354      -91.770     41.610     68.690      1.310      1.100    303.159    305.001 
  47      -0.0005    0.0000    1.3702    1.0806   100000       43   100.70       345      -91.260     41.700     68.480      1.316      1.100    303.159    304.999 
  48      -0.0003    0.0000    1.3701    1.1104   100000       56   100.36       347      -90.777     41.800     68.260      1.321      1.100    303.155    304.997 
  49      -0.0004    0.0000    1.3702    1.1408   100000       58   100.76       370      -90.294     41.890     68.050      1.327      1.100    303.155    305.001 
  50      -0.0004    0.0000    1.3702    1.1709   100000       57   102.14       356      -89.822     41.990     67.840      1.332      1.100    303.152    305.000 
  51      -0.0005    0.0000    1.3702    1.2010   100000       46   105.12       371      -89.358     42.080     67.630      1.338      1.100    303.156    305.000 
  52      -0.0004    0.0000    1.3702    1.2310   100000       54   109.24       320      -88.904     42.180     67.420      1.343      1.100    303.155    304.998 
  53      -0.0005    0.0000    1.3702    1.2611   100000       46   111.73       319      -88.455     42.270     67.210      1.349      1.100    303.153    305.000 
  54      -0.0003    0.0000    1.3701    1.2896   100000       60   112.38       336      -88.035     42.370     67.010      1.354      1.100    303.154    304.998 
  55      -0.0001    0.0000    1.3700    1.3195   100000       60   111.83       338      -87.603     42.470     66.800      1.359      1.100    303.155    305.001 
  56      -0.0005    0.0000    1.3703    1.3507   100000       53   111.17       361      -87.159     42.560     66.600      1.364      1.100    303.156    304.999 
  57      -0.0003    0.0000    1.3701    1.3802   100000       54   110.38       363      -86.744     42.660     66.390      1.370      1.100    303.151    304.999 
  58      -0.0005    0.0000    1.3702    1.4105   100000       66   109.88       363      -86.326     42.750     66.190      1.375      1.100    303.155    305.000 
  59      -0.0005    0.0000    1.3702    1.4406   100000       77   108.94       380      -85.916     42.850     65.990      1.380      1.100    303.158    305.001 
  60      -0.0003    0.0000    1.3701    1.4703   100000       81   108.49       371      -85.517     42.950     65.780      1.385      1.100    303.155    304.998 
  61      -0.0000    0.0000    1.3701    1.5003   100000       70   107.89       312      -85.120     43.060     65.580      1.391      1.100    303.157    305.000 
  62      -0.0004    0.0000    1.3701    1.5303   100000       76   107.71       301      -84.729     43.140     65.380      1.396      1.100    303.157    305.000 
  63      -0.0001    0.0000    1.3701    1.5603   100000       97   107.48       299      -84.344     43.250     65.180      1.401      1.100    303.159    305.000 
  64      -0.0001    0.0000    1.3702    1.5903   100000       96   107.06       302      -83.964     43.350     64.990      1.406      1.100    303.155    304.998 
  65      -0.0002    0.0000    1.3701    1.6198   100000      102   106.73       288      -83.596     43.440     64.790      1.411      1.100    303.156    305.000 
  66      -0.0003    0.0000    1.3702    1.6506   100000      105   106.78       297      -83.216     43.540     64.590      1.416      1.100    303.148    304.998 
  67      -0.0005    0.0000    1.3702    1.6802   100000      132   106.67       317      -82.855     43.630     64.400      1.422      1.100    303.155    304.997 
  68      -0.0004    0.0000    1.3702    1.7104   100000      154   106.84       309      -82.493     43.730     64.200      1.427      1.100    303.154    304.999 
  69      -0.0002    0.0000    1.3702    1.7403   100000      189   106.37       297      -82.140     43.840     64.010      1.432      1.100    303.157    305.000 
  70      -0.0002    0.0000    1.3702    1.7708   100000      287   106.06       338      -81.784     43.940     63.810      1.437      1.100    303.157    304.998 
  71      -0.0002    0.0000    1.3702    1.8007   100000      457   105.92       268      -81.438     44.040     63.620      1.442      1.100    303.159    305.000 
  72      -0.0003    0.0000    1.3702    1.8301   100000      769   105.97       317      -81.105     44.130     63.430      1.447      1.100    303.160    304.998 
  73      -0.0002    0.0000    1.3701    1.8601   100000     1148   105.86       313      -80.767     44.230     63.230      1.452      1.100    303.159    305.002 
  74       0.0000    0.0000    1.3701    1.8899   100000     1663   105.82       314      -80.437     44.340     63.040      1.457      1.100    303.161    304.999 
  75       0.0001    0.0000    1.3700    1.9196   100000     2082   105.29       312      -80.111     44.440     62.850      1.462      1.100    303.160    304.997 
  76       0.0000    0.0000    1.3701    1.9501   100000     2410   105.47       312      -79.782     44.540     62.660      1.467      1.100    303.156    304.999 
  77      -0.0003    0.0000    1.3702    1.9807   100000     2496   105.11       285      -79.456     44.630     62.470      1.472      1.100    303.157    305.001 
