# Supplementary material for: Aspirin locally disrupts the liquid-ordered phase
Source: R Soc Open Sci. 2018 Feb 28;5(2):171710. doi: 10.1098/rsos.171710 (PMC5830767; doi:10.1098/rsos.171710)
Supplement: Inelastic Neutron scattering data [file rsos171710supp1.zip › RawData/034856]

RRRRRRRRRRRRRRRRRRRRRRRRRRRRRRRRRRRRRRRRRRRRRRRRRRRRRRRRRRRRRRRRRRRRRRRRRRRRRRRR
  034856       1       0                                                        
ILL TAS data in the new ASCII format follow afte the line VV..V                 
AAAAAAAAAAAAAAAAAAAAAAAAAAAAAAAAAAAAAAAAAAAAAAAAAAAAAAAAAAAAAAAAAAAAAAAAAAAAAAAA
      80                                                                        
IN12  rheinstadter04-Dec-16 16:28:13                                            
VVVVVVVVVVVVVVVVVVVVVVVVVVVVVVVVVVVVVVVVVVVVVVVVVVVVVVVVVVVVVVVVVVVVVVVVVVVVVVVV
INSTR: IN12
EXPNO: CRG-2297
USER_: rheinstadter
LOCAL: SCHMALZL
FILE_: 034856
DATE_: 04-Dec-16 16:28:13
TITLE: The effect of a common drug on nanscopic membrane dynamics
TYPE_: tas
COMND: bs qh 0 0 0.36 2.5 dqh 0 0 0.01 0 np 165 mn 60000
POSQE: QH=   0.0002, QK=   0.0000, QL=   0.3599, EN=   2.4992, UN=meV
CURVE: MONO= auto, ANA= auto
STEPS: QL=   0.0100
PARAM: GONIO= 0
PARAM: DM=   3.34000, DA=   3.35500, KFIX=   1.50010
PARAM: SM= -1, SS=  1, SA= -1, FX=  2
PARAM: ALF1= 120.00, ALF2= 120.00, ALF3= 120.00, ALF4= 120.00
PARAM: BET1= 120.00, BET2= 120.00, BET3= 120.00, BET4= 120.00
PARAM: ETAM=  35.00, ETAA=  35.00
PARAM: AS=   6.28000, BS=   6.28000, CS=   6.28000
PARAM: AA=  90.00000, BB=  90.00000, CC=  90.00000, ETAS=  80.00000
PARAM: AX=  1.000, AY=  0.000, AZ=  0.000
PARAM: BX=  0.000, BY=  0.000, BZ=  1.000
VARIA: SELPOS=in
VARIA: SELSPEED=  18338
VARIA: A1      = -30.18, A2      = -60.79, A3      =  86.16, A4      =   0.93
VARIA: A5      = -38.64, A6      = -77.25, GU      =   1.04, GL      =   0.08
VARIA: A3P     =1269.70, GA      =   0.99, GM      =  -0.11, RA      =  15.38
VARIA: RMV     =  37.18, RMH     =  47.59, TA      =   4.40, TM      =  -1.81
VARIA: GC      =  -0.01, DIA1X   =  62.64, DIA2X   =  88.10, DIA2Z   = 163.86
VARIA: I1      =   0.00, I2      =   0.00, I3      =   0.00, I4      =   0.00
VARIA: I5      =   0.00, I6      =   0.00, I7      =   0.00, I8      =  -0.00
VARIA: IH1     =   0.00, IH2     =   0.00
ZEROS: A1      =  -2.09, A2      =   0.51, A3      =  -5.58, A4      =   0.70
ZEROS: A5      = -89.80, A6      =   0.01, GU      =   0.00, GL      =   0.00
ZEROS: A3P     = -16.29, GA      =   0.00, GM      =   0.00, RA      =   0.00
ZEROS: RMV     =   0.00, RMH     =   0.00, TA      =   0.00, TM      =   0.00
ZEROS: GC      =   0.00, DIA1X   =   0.00, DIA2X   =   0.00, DIA2Z   =   0.00
POLAN: DR HX 5 0 0
POLAN: ON F1 
POLAN: CO MN 200000
POLAN: DR HX 0 5 0
POLAN: ON F1
POLAN: CO MN 200000
POLAN: DR HX 0 0 0.8
POLAN: ON F1 
POLAN: CO MN 200000
PARAM: MN=   60000
PARAM: TT=    303.15, RT=    305.00
PARAM: REACTOR=55.83
FORMT:
DATA_:
  PNT        QH        QK        QL        EN        M1        M2      TIME      CNTS         A2         A3         A4         KI         KF         TT        TRT 
   1       0.0002    0.0000    0.3599    2.4992    60000       70    69.57    521867      -60.786     86.160      0.930      1.859      1.500    303.152    304.998 
   2      -0.0000    0.0000    0.3699    2.4992    60000       93    69.47     64984      -60.786     77.460      3.070      1.859      1.500    303.155    304.999 
   3      -0.0000    0.0000    0.3798    2.4992    60000       98    69.55       998      -60.786     72.900      4.270      1.859      1.500    303.161    305.000 
   4      -0.0002    0.0000    0.3897    2.4992    60000      116    69.40       419      -60.786     69.490      5.220      1.859      1.500    303.154    304.998 
   5      -0.0000    0.0000    0.3998    2.4992    60000      110    69.64       313      -60.786     66.710      6.050      1.859      1.500    303.154    305.000 
   6      -0.0001    0.0000    0.4097    2.4992    60000       97    69.55       287      -60.786     64.350      6.790      1.859      1.500    303.158    304.998 
   7      -0.0000    0.0000    0.4198    2.4992    60000       99    69.44       306      -60.786     62.290      7.480      1.859      1.500    303.157    305.000 
   8      -0.0002    0.0000    0.4297    2.4992    60000       91    69.59       301      -60.786     60.450      8.120      1.859      1.500    303.159    304.999 
   9      -0.0002    0.0000    0.4397    2.4992    60000       82    69.55       277      -60.786     58.810      8.730      1.859      1.500    303.157    305.000 
  10      -0.0001    0.0000    0.4497    2.4992    60000       94    69.51       272      -60.786     57.340      9.310      1.859      1.500    303.159    305.000 
  11      -0.0002    0.0000    0.4596    2.4992    60000       92    69.44       266      -60.786     55.980      9.870      1.859      1.500    303.155    305.001 
  12      -0.0000    0.0000    0.4698    2.4992    60000       90    69.64       271      -60.786     54.740     10.420      1.859      1.500    303.157    304.997 
  13      -0.0001    0.0000    0.4796    2.4992    60000       97    69.54       245      -60.786     53.600     10.940      1.859      1.500    303.159    305.000 
  14       0.0000    0.0000    0.4898    2.4992    60000       97    69.66       259      -60.786     52.540     11.460      1.859      1.500    303.161    305.002 
  15      -0.0001    0.0000    0.4998    2.4992    60000       98    69.69       252      -60.786     51.550     11.960      1.859      1.500    303.157    305.001 
  16      -0.0000    0.0000    0.5097    2.4992    60000      111    69.72       247      -60.786     50.640     12.450      1.859      1.500    303.156    304.998 
  17      -0.0000    0.0000    0.5197    2.4992    60000      106    69.56       220      -60.786     49.790     12.930      1.859      1.500    303.152    305.000 
  18      -0.0001    0.0000    0.5296    2.4992    60000      102    69.57       240      -60.786     48.990     13.400      1.859      1.500    303.156    304.999 
  19      -0.0000    0.0000    0.5397    2.4992    60000      114    69.65       245      -60.786     48.240     13.870      1.859      1.500    303.157    305.000 
  20       0.0000    0.0000    0.5497    2.4992    60000      103    69.62       254      -60.786     47.540     14.330      1.859      1.500    303.161    304.999 
  21      -0.0000    0.0000    0.5596    2.4992    60000       85    69.61       257      -60.786     46.880     14.780      1.859      1.500    303.155    305.001 
  22       0.0000    0.0000    0.5696    2.4992    60000       96    69.52       234      -60.786     46.260     15.230      1.859      1.500    303.159    305.000 
  23       0.0001    0.0000    0.5798    2.4992    60000       84    69.54       215      -60.786     45.670     15.680      1.859      1.500    303.160    305.000 
  24       0.0001    0.0000    0.5898    2.4992    60000       99    69.52       224      -60.786     45.120     16.120      1.859      1.500    303.163    305.000 
  25       0.0001    0.0000    0.5997    2.4992    60000       93    69.50       225      -60.786     44.600     16.550      1.859      1.500    303.158    305.000 
  26       0.0001    0.0000    0.6097    2.4992    60000       91    69.49       230      -60.786     44.100     16.980      1.859      1.500    303.160    305.001 
  27       0.0001    0.0000    0.6197    2.4992    60000       97    69.58       244      -60.786     43.630     17.410      1.859      1.500    303.154    305.001 
  28      -0.0001    0.0000    0.6296    2.4992    60000       97    69.64       219      -60.786     43.180     17.830      1.859      1.500    303.158    305.002 
  29       0.0000    0.0000    0.6396    2.4992    60000       97    69.60       222      -60.786     42.770     18.250      1.859      1.500    303.158    305.002 
  30       0.0001    0.0000    0.6496    2.4992    60000      113    69.55       240      -60.786     42.380     18.670      1.859      1.500    303.161    304.999 
  31       0.0001    0.0000    0.6597    2.4992    60000      103    69.50       208      -60.786     42.000     19.090      1.859      1.500    303.158    305.001 
  32       0.0001    0.0000    0.6696    2.4992    60000      113    69.53       264      -60.786     41.640     19.500      1.859      1.500    303.162    304.999 
  33       0.0000    0.0000    0.6796    2.4992    60000      114    69.58       243      -60.786     41.300     19.910      1.859      1.500    303.157    305.000 
  34       0.0001    0.0000    0.6896    2.4992    60000      105    69.50       264      -60.786     40.980     20.320      1.859      1.500    303.161    305.001 
  35       0.0003    0.0000    0.6999    2.4992    60000      113    69.47       239      -60.786     40.680     20.740      1.859      1.500    303.156    304.999 
  36       0.0002    0.0000    0.7098    2.4992    60000      100    69.45       223      -60.786     40.390     21.140      1.859      1.500    303.158    304.999 
  37       0.0001    0.0000    0.7197    2.4992    60000       92    69.53       223      -60.786     40.110     21.540      1.859      1.500    303.158    304.997 
  38       0.0001    0.0000    0.7296    2.4992    60000      105    69.47       250      -60.786     39.850     21.940      1.859      1.500    303.157    305.000 
  39       0.0002    0.0000    0.7396    2.4992    60000      111    69.60       233      -60.786     39.610     22.340      1.859      1.500    303.155    304.998 
  40      -0.0000    0.0000    0.7496    2.4992    60000       92    69.46       218      -60.786     39.360     22.740      1.859      1.500    303.158    304.997 
  41       0.0001    0.0000    0.7597    2.4992    60000       92    69.58       226      -60.786     39.150     23.140      1.859      1.500    303.156    305.001 
  42       0.0002    0.0000    0.7697    2.4992    60000      107    69.78       243      -60.786     38.940     23.540      1.859      1.500    303.156    305.001 
  43       0.0001    0.0000    0.7796    2.4992    60000      101    69.53       232      -60.786     38.740     23.930      1.859      1.500    303.158    305.000 
  44       0.0002    0.0000    0.7897    2.4992    60000       92    69.64       264      -60.786     38.550     24.330      1.859      1.500    303.159    304.997 
  45       0.0001    0.0000    0.7996    2.4992    60000      112    69.56       252      -60.786     38.370     24.720      1.859      1.500    303.162    305.001 
  46       0.0001    0.0000    0.8098    2.4992    60000       89    69.33       251      -60.786     38.200     25.120      1.859      1.500    303.154    304.999 
  47       0.0003    0.0000    0.8198    2.4992    60000       90    69.53       245      -60.786     38.050     25.510      1.859      1.500    303.159    305.000 
  48       0.0003    0.0000    0.8297    2.4992    60000       87    69.71       251      -60.786     37.900     25.900      1.859      1.500    303.161    304.999 
  49       0.0002    0.0000    0.8397    2.4992    60000       94    69.50       239      -60.786     37.750     26.290      1.859      1.500    303.161    305.000 
  50       0.0002    0.0000    0.8498    2.4992    60000       87    69.38       225      -60.786     37.620     26.680      1.859      1.500    303.158    305.002 
  51       0.0002    0.0000    0.8598    2.4992    60000      109    69.46       278      -60.786     37.490     27.070      1.859      1.500    303.155    305.002 
  52       0.0002    0.0000    0.8698    2.4992    60000       97    69.53       247      -60.786     37.370     27.460      1.859      1.500    303.158    304.999 
  53       0.0002    0.0000    0.8796    2.4992    60000       90    69.69       237      -60.786     37.260     27.840      1.859      1.500    303.154    304.996 
  54       0.0003    0.0000    0.8897    2.4992    60000       88    69.60       257      -60.786     37.160     28.230      1.859      1.500    303.155    305.002 
  55       0.0001    0.0000    0.8998    2.4992    60000       83    69.41       244      -60.786     37.050     28.620      1.859      1.500    303.159    305.001 
  56       0.0002    0.0000    0.9096    2.4992    60000       88    69.62       226      -60.786     36.970     29.000      1.859      1.500    303.161    305.001 
  57       0.0000    0.0000    0.9197    2.4992    60000      102    69.48       273      -60.786     36.870     29.390      1.859      1.500    303.159    304.999 
  58       0.0003    0.0000    0.9296    2.4992    60000       88    69.63       251      -60.786     36.810     29.770      1.859      1.500    303.156    304.999 
  59       0.0002    0.0000    0.9397    2.4992    60000       91    69.72       293      -60.786     36.730     30.160      1.859      1.500    303.155    305.000 
  60       0.0003    0.0000    0.9496    2.4992    60000       85    69.59       269      -60.786     36.670     30.540      1.859      1.500    303.162    304.999 
  61       0.0002    0.0000    0.9598    2.4992    60000       96    69.55       278      -60.786     36.600     30.930      1.859      1.500    303.159    304.998 
  62       0.0001    0.0000    0.9697    2.4992    60000       84    69.59       267      -60.786     36.540     31.310      1.859      1.500    303.158    304.998 
  63       0.0003    0.0000    0.9796    2.4992    60000       81    69.65       302      -60.786     36.500     31.690      1.859      1.500    303.161    305.000 
  64       0.0003    0.0000    0.9898    2.4992    60000       98    69.60       282      -60.786     36.450     32.080      1.859      1.500    303.157    305.000 
  65       0.0003    0.0000    0.9997    2.4992    60000       86    69.45       236      -60.786     36.410     32.460      1.859      1.500    303.160    305.000 
  66       0.0002    0.0000    1.0096    2.4992    60000      108    69.53       302      -60.786     36.370     32.840      1.859      1.500    303.158    304.999 
  67       0.0001    0.0000    1.0198    2.4992    60000       89    69.37       289      -60.786     36.330     33.230      1.859      1.500    303.160    305.000 
  68       0.0003    0.0000    1.0297    2.4992    60000       82    69.59       276      -60.786     36.310     33.610      1.859      1.500    303.158    304.999 
  69       0.0002    0.0000    1.0397    2.4992    60000       83    69.63       289      -60.786     36.280     33.990      1.859      1.500    303.159    304.998 
  70       0.0003    0.0000    1.0496    2.4992    60000       98    69.40       285      -60.786     36.270     34.370      1.859      1.500    303.155    304.997 
  71       0.0001    0.0000    1.0598    2.4992    60000       78    69.63       301      -60.786     36.240     34.760      1.859      1.500    303.156    305.001 
  72       0.0003    0.0000    1.0697    2.4992    60000       84    69.58       306      -60.786     36.240     35.140      1.859      1.500    303.162    304.999 
  73       0.0003    0.0000    1.0797    2.4992    60000       75    69.67       269      -60.786     36.230     35.520      1.859      1.500    303.156    305.000 
  74       0.0004    0.0000    1.0896    2.4992    60000       90    69.66       300      -60.786     36.230     35.900      1.859      1.500    303.160    305.000 
  75       0.0004    0.0000    1.0998    2.4992    60000       71    69.44       287      -60.786     36.230     36.290      1.859      1.500    303.156    304.997 
  76       0.0004    0.0000    1.1098    2.4992    60000       93    69.65       336      -60.786     36.230     36.670      1.859      1.500    303.158    305.000 
  77       0.0003    0.0000    1.1197    2.4992    60000       94    69.34       304      -60.786     36.230     37.050      1.859      1.500    303.149    304.999 
  78       0.0001    0.0000    1.1297    2.4992    60000       89    69.62       325      -60.786     36.230     37.430      1.859      1.500    303.161    304.999 
  79      -0.0002    0.0000    1.1396    2.4992    60000      106    69.48       317      -60.786     36.230     37.810      1.859      1.500    303.157    305.001 
  80       0.0001    0.0000    1.1498    2.4992    60000       84    69.43       338      -60.786     36.260     38.200      1.859      1.500    303.163    304.999 
  81      -0.0000    0.0000    1.1597    2.4992    60000       76    69.77       312      -60.786     36.270     38.580      1.859      1.500    303.154    304.999 
  82      -0.0001    0.0000    1.1697    2.4992    60000       88    69.60       299      -60.786     36.290     38.960      1.859      1.500    303.160    304.999 
  83      -0.0002    0.0000    1.1796    2.4992    60000       79    69.58       366      -60.786     36.310     39.340      1.859      1.500    303.156    305.001 
  84      -0.0001    0.0000    1.1898    2.4992    60000       89    69.62       317      -60.786     36.340     39.730      1.859      1.500    303.156    305.002 
  85      -0.0001    0.0000    1.1997    2.4992    60000       90    69.69       348      -60.786     36.370     40.110      1.859      1.500    303.161    304.998 
  86      -0.0001    0.0000    1.2096    2.4992    60000       98    69.50       358      -60.786     36.400     40.490      1.859      1.500    303.159    304.998 
  87      -0.0001    0.0000    1.2198    2.4992    60000       86    69.53       359      -60.786     36.440     40.880      1.859      1.500    303.160    305.003 
  88      -0.0000    0.0000    1.2297    2.4992    60000       80    69.50       361      -60.786     36.480     41.260      1.859      1.500    303.163    304.999 
  89      -0.0000    0.0000    1.2396    2.4992    60000       80    69.54       313      -60.786     36.520     41.640      1.859      1.500    303.158    304.999 
  90      -0.0001    0.0000    1.2498    2.4992    60000       88    69.68       376      -60.786     36.560     42.030      1.859      1.500    303.162    305.000 
  91      -0.0002    0.0000    1.2597    2.4992    60000       81    69.58       343      -60.786     36.600     42.410      1.859      1.500    303.157    304.998 
  92      -0.0001    0.0000    1.2698    2.4992    60000       93    69.44       344      -60.786     36.650     42.800      1.859      1.500    303.163    304.998 
  93      -0.0001    0.0000    1.2797    2.4992    60000       71    69.80       369      -60.786     36.700     43.180      1.859      1.500    303.159    304.998 
  94       0.0000    0.0000    1.2899    2.4992    60000       82    69.66       380      -60.786     36.760     43.570      1.859      1.500    303.158    304.999 
  95      -0.0000    0.0000    1.2997    2.4992    60000       68    69.48       377      -60.786     36.810     43.950      1.859      1.500    303.160    305.000 
  96      -0.0002    0.0000    1.3099    2.4992    60000       75    69.73       365      -60.786     36.860     44.340      1.859      1.500    303.162    304.997 
  97      -0.0001    0.0000    1.3197    2.4992    60000       79    69.71       399      -60.786     36.920     44.720      1.859      1.500    303.158    305.001 
  98      -0.0002    0.0000    1.3298    2.4992    60000       60    69.52       375      -60.786     36.980     45.110      1.859      1.500    303.162    304.999 
  99       0.0000    0.0000    1.3397    2.4992    60000       80    69.52       375      -60.786     37.050     45.490      1.859      1.500    303.159    305.001 
 100      -0.0001    0.0000    1.3498    2.4992    60000       92    69.62       390      -60.786     37.110     45.880      1.859      1.500    303.162    304.998 
 101      -0.0000    0.0000    1.3598    2.4992    60000       83    69.60       408      -60.786     37.180     46.270      1.859      1.500    303.159    304.999 
 102      -0.0002    0.0000    1.3696    2.4992    60000       87    69.55       405      -60.786     37.240     46.650      1.859      1.500    303.163    305.000 
 103       0.0000    0.0000    1.3797    2.4992    60000       95    69.40       408      -60.786     37.320     47.040      1.859      1.500    303.157    304.999 
 104      -0.0000    0.0000    1.3898    2.4992    60000       77    69.67       393      -60.786     37.390     47.430      1.859      1.500    303.165    305.000 
 105       0.0001    0.0000    1.3998    2.4992    60000       93    69.53       382      -60.786     37.470     47.820      1.859      1.500    303.159    304.998 
 106      -0.0000    0.0000    1.4098    2.4992    60000       97    69.66       405      -60.786     37.540     48.210      1.859      1.500    303.155    305.000 
 107       0.0000    0.0000    1.4199    2.4992    60000       78    69.47       423      -60.786     37.620     48.600      1.859      1.500    303.159    305.001 
 108      -0.0001    0.0000    1.4296    2.4992    60000       60    69.51       428      -60.786     37.690     48.980      1.859      1.500    303.162    305.002 
 109      -0.0002    0.0000    1.4396    2.4992    60000       72    69.55       385      -60.786     37.770     49.370      1.859      1.500    303.163    305.000 
 110      -0.0000    0.0000    1.4499    2.4992    60000      108    69.67       382      -60.786     37.860     49.770      1.859      1.500    303.159    304.999 
 111      -0.0001    0.0000    1.4599    2.4992    60000       81    69.69       420      -60.786     37.940     50.160      1.859      1.500    303.159    305.000 
 112      -0.0000    0.0000    1.4698    2.4992    60000       83    69.52       402      -60.786     38.030     50.550      1.859      1.500    303.162    305.000 
 113      -0.0002    0.0000    1.4798    2.4992    60000       94    69.48       449      -60.786     38.110     50.940      1.859      1.500    303.157    304.998 
 114      -0.0002    0.0000    1.4897    2.4992    60000       95    69.73       457      -60.786     38.200     51.330      1.859      1.500    303.160    304.998 
 115       0.0001    0.0000    1.4997    2.4992    60000       69    69.50       456      -60.786     38.300     51.720      1.859      1.500    303.157    304.998 
 116       0.0000    0.0000    1.5098    2.4992    60000       98    69.66       429      -60.786     38.390     52.120      1.859      1.500    303.153    305.000 
 117      -0.0000    0.0000    1.5197    2.4992    60000       84    69.67       429      -60.786     38.480     52.510      1.859      1.500    303.162    305.000 
 118       0.0001    0.0000    1.5296    2.4992    60000       83    69.70       459      -60.786     38.580     52.900      1.859      1.500    303.161    305.000 
 119      -0.0001    0.0000    1.5398    2.4992    60000       88    69.58       443      -60.786     38.670     53.300      1.859      1.500    303.157    304.999 
 120       0.0003    0.0000    1.5496    2.4992    60000       94    69.57       444      -60.786     38.780     53.690      1.859      1.500    303.162    305.000 
 121      -0.0000    0.0000    1.5597    2.4992    60000       84    69.50       440      -60.786     38.870     54.090      1.859      1.500    303.158    304.999 
 122      -0.0001    0.0000    1.5698    2.4992    60000       90    69.42       440      -60.786     38.970     54.490      1.859      1.500    303.159    305.000 
 123       0.0002    0.0000    1.5797    2.4992    60000       89    69.50       449      -60.786     39.080     54.880      1.859      1.500    303.162    305.001 
 124      -0.0002    0.0000    1.5897    2.4992    60000       85    69.50       455      -60.786     39.170     55.280      1.859      1.500    303.159    305.001 
 125      -0.0000    0.0000    1.5998    2.4992    60000       74    69.59       477      -60.786     39.280     55.680      1.859      1.500    303.162    304.999 
 126       0.0001    0.0000    1.6098    2.4992    60000       83    69.56       452      -60.786     39.390     56.080      1.859      1.500    303.164    305.000 
 127      -0.0002    0.0000    1.6198    2.4992    60000       95    69.68       460      -60.786     39.490     56.480      1.859      1.500    303.164    305.000 
 128      -0.0001    0.0000    1.6298    2.4992    60000       77    69.51       488      -60.786     39.600     56.880      1.859      1.500    303.165    305.001 
 129      -0.0001    0.0000    1.6398    2.4992    60000       76    69.57       417      -60.786     39.710     57.280      1.859      1.500    303.158    305.000 
 130      -0.0001    0.0000    1.6498    2.4992    60000       82    69.49       457      -60.786     39.820     57.680      1.859      1.500    303.158    305.000 
 131       0.0001    0.0000    1.6598    2.4992    60000       77    69.54       484      -60.786     39.940     58.080      1.859      1.500    303.159    305.000 
 132       0.0000    0.0000    1.6697    2.4992    60000      100    69.67       475      -60.786     40.050     58.480      1.859      1.500    303.157    305.001 
 133      -0.0002    0.0000    1.6799    2.4992    60000       95    69.61       474      -60.786     40.160     58.890      1.859      1.500    303.160    305.000 
 134      -0.0001    0.0000    1.6898    2.4992    60000      101    69.58       494      -60.786     40.280     59.290      1.859      1.500    303.159    305.000 
 135       0.0001    0.0000    1.6997    2.4992    60000       92    69.43       467      -60.786     40.400     59.690      1.859      1.500    303.159    304.999 
 136      -0.0002    0.0000    1.7098    2.4992    60000       85    69.55       472      -60.786     40.510     60.100      1.859      1.500    303.159    305.000 
 137      -0.0003    0.0000    1.7199    2.4992    60000       97    69.63       484      -60.786     40.630     60.510      1.859      1.500    303.161    304.998 
 138       0.0001    0.0000    1.7297    2.4992    60000      100    69.50       463      -60.786     40.760     60.910      1.859      1.500    303.162    305.001 
 139      -0.0000    0.0000    1.7398    2.4992    60000       85    69.54       489      -60.786     40.880     61.320      1.859      1.500    303.158    304.999 
 140       0.0002    0.0000    1.7498    2.4992    60000       84    69.42       525      -60.786     41.010     61.730      1.859      1.500    303.156    304.999 
 141       0.0000    0.0000    1.7598    2.4992    60000      100    69.62       501      -60.786     41.130     62.140      1.859      1.500    303.158    304.998 
 142      -0.0002    0.0000    1.7698    2.4992    60000       99    69.64       491      -60.786     41.250     62.550      1.859      1.500    303.156    305.000 
 143      -0.0001    0.0000    1.7798    2.4992    60000       93    69.50       529      -60.786     41.380     62.960      1.859      1.500    303.161    305.000 
 144       0.0000    0.0000    1.7898    2.4992    60000       73    69.58       532      -60.786     41.510     63.370      1.859      1.500    303.159    305.002 
 145      -0.0002    0.0000    1.7997    2.4992    60000       72    69.59       519      -60.786     41.630     63.780      1.859      1.500    303.161    305.001 
 146      -0.0002    0.0000    1.8097    2.4992    60000       83    69.63       509      -60.786     41.760     64.190      1.859      1.500    303.157    304.999 
 147       0.0000    0.0000    1.8198    2.4992    60000       89    69.52       450      -60.786     41.900     64.610      1.859      1.500    303.159    305.000 
 148      -0.0000    0.0000    1.8297    2.4992    60000       84    69.52       523      -60.786     42.030     65.020      1.859      1.500    303.156    305.000 
 149      -0.0002    0.0000    1.8398    2.4992    60000       99    69.52       554      -60.786     42.160     65.440      1.859      1.500    303.158    304.999 
 150      -0.0000    0.0000    1.8499    2.4992    60000       95    69.64       560      -60.786     42.300     65.860      1.859      1.500    303.159    305.001 
 151      -0.0001    0.0000    1.8597    2.4992    60000       92    69.62       494      -60.786     42.430     66.270      1.859      1.500    303.157    305.000 
 152      -0.0001    0.0000    1.8698    2.4992    60000       85    69.46       516      -60.786     42.570     66.690      1.859      1.500    303.158    304.997 
 153       0.0003    0.0000    1.8798    2.4992    60000       82    69.41       515      -60.786     42.720     67.110      1.859      1.500    303.154    305.001 
 154      -0.0003    0.0000    1.8898    2.4992    60000       93    69.53       565      -60.786     42.840     67.530      1.859      1.500    303.163    304.999 
 155      -0.0003    0.0000    1.8998    2.4992    60000      101    69.51       576      -60.786     42.980     67.950      1.859      1.500    303.159    305.001 
 156       0.0001    0.0000    1.9097    2.4992    60000      104    69.61       552      -60.786     43.130     68.370      1.859      1.500    303.162    305.001 
 157      -0.0001    0.0000    1.9199    2.4992    60000       96    69.54       615      -60.786     43.270     68.800      1.859      1.500    303.157    304.999 
 158      -0.0001    0.0000    1.9298    2.4992    60000       93    69.59       557      -60.786     43.410     69.220      1.859      1.500    303.162    304.999 
 159      -0.0003    0.0000    1.9399    2.4992    60000       86    69.57       536      -60.786     43.550     69.650      1.859      1.500    303.162    305.001 
 160      -0.0001    0.0000    1.9498    2.4992    60000      101    69.44       583      -60.786     43.700     70.070      1.859      1.500    303.159    304.999 
 161      -0.0000    0.0000    1.9598    2.4992    60000       84    69.60       581      -60.786     43.850     70.500      1.859      1.500    303.161    304.999 
 162      -0.0003    0.0000    1.9699    2.4992    60000       77    69.60       565      -60.786     43.990     70.930      1.859      1.500    303.155    305.001 
 163      -0.0002    0.0000    1.9799    2.4992    60000       95    69.78       577      -60.786     44.140     71.360      1.859      1.500    303.158    305.002 
 164      -0.0002    0.0000    1.9899    2.4992    60000      101    69.55       560      -60.786     44.290     71.790      1.859      1.500    303.159    305.001 
 165      -0.0002    0.0000    1.9999    2.4992    60000       91    69.36       547      -60.786     44.440     72.220      1.859      1.500    303.158    304.999 
