# Supplementary material for: Aspirin locally disrupts the liquid-ordered phase
Source: R Soc Open Sci. 2018 Feb 28;5(2):171710. doi: 10.1098/rsos.171710 (PMC5830767; doi:10.1098/rsos.171710)
Supplement: Inelastic Neutron scattering data [file rsos171710supp1.zip › RawData/034857]

RRRRRRRRRRRRRRRRRRRRRRRRRRRRRRRRRRRRRRRRRRRRRRRRRRRRRRRRRRRRRRRRRRRRRRRRRRRRRRRR
  034857       1       0                                                        
ILL TAS data in the new ASCII format follow afte the line VV..V                 
AAAAAAAAAAAAAAAAAAAAAAAAAAAAAAAAAAAAAAAAAAAAAAAAAAAAAAAAAAAAAAAAAAAAAAAAAAAAAAAA
      80                                                                        
IN12  rheinstadter04-Dec-16 19:51:16                                            
VVVVVVVVVVVVVVVVVVVVVVVVVVVVVVVVVVVVVVVVVVVVVVVVVVVVVVVVVVVVVVVVVVVVVVVVVVVVVVVV
INSTR: IN12
EXPNO: CRG-2297
USER_: rheinstadter
LOCAL: SCHMALZL
FILE_: 034857
DATE_: 04-Dec-16 19:51:16
TITLE: The effect of a common drug on nanscopic membrane dynamics
TYPE_: tas
COMND: sc qh 0.55 0 0 0 dqh 0.005 0 0 0 np 201 mn 2000
POSQE: QH=   0.0500, QK=   0.0000, QL=   0.0001, EN=   0.0003, UN=meV
CURVE: MONO= auto, ANA= auto
STEPS: QH=   0.0050
PARAM: GONIO= 0
PARAM: DM=   3.34000, DA=   3.35500, KFIX=   1.50010
PARAM: SM= -1, SS=  1, SA= -1, FX=  2
PARAM: ALF1= 120.00, ALF2= 120.00, ALF3= 120.00, ALF4= 120.00
PARAM: BET1= 120.00, BET2= 120.00, BET3= 120.00, BET4= 120.00
PARAM: ETAM=  35.00, ETAA=  35.00
PARAM: AS=   6.28000, BS=   6.28000, CS=   6.28000
PARAM: AA=  90.00000, BB=  90.00000, CC=  90.00000, ETAS=  80.00000
PARAM: AX=  1.000, AY=  0.000, AZ=  0.000
PARAM: BX=  0.000, BY=  0.000, BZ=  1.000
VARIA: SELPOS=in
VARIA: SELSPEED=  14792
VARIA: A1      = -38.54, A2      = -77.66, A3      =  90.95, A4      =   1.91
VARIA: A5      = -38.64, A6      = -77.25, GU      =   1.04, GL      =   0.08
VARIA: A3P     =1269.70, GA      =   1.00, GM      =  -0.11, RA      =  15.38
VARIA: RMV     =  33.11, RMH     =  58.97, TA      =   4.40, TM      =  -1.81
VARIA: GC      =  -0.01, DIA1X   =  62.64, DIA2X   =  88.10, DIA2Z   = 163.89
VARIA: I1      =   0.00, I2      =   0.00, I3      =   0.00, I4      =   0.00
VARIA: I5      =   0.00, I6      =   0.00, I7      =   0.00, I8      =  -0.00
VARIA: IH1     =   0.00, IH2     =   0.00
ZEROS: A1      =  -2.09, A2      =   0.51, A3      =  -5.58, A4      =   0.70
ZEROS: A5      = -89.80, A6      =   0.01, GU      =   0.00, GL      =   0.00
ZEROS: A3P     = -16.29, GA      =   0.00, GM      =   0.00, RA      =   0.00
ZEROS: RMV     =   0.00, RMH     =   0.00, TA      =   0.00, TM      =   0.00
ZEROS: GC      =   0.00, DIA1X   =   0.00, DIA2X   =   0.00, DIA2Z   =   0.00
POLAN: DR HX 5 0 0
POLAN: ON F1 
POLAN: CO MN 200000
POLAN: DR HX 0 5 0
POLAN: ON F1
POLAN: CO MN 200000
POLAN: DR HX 0 0 0.8
POLAN: ON F1 
POLAN: CO MN 200000
PARAM: MN=    2000
PARAM: TT=    303.16, RT=    305.00
PARAM: REACTOR=55.88
FORMT:
DATA_:
  PNT        QH        QK        QL        EN        M1        M2      TIME      CNTS         A2         A3         A4         KI         KF         TT        TRT 
   1       0.0500    0.0000    0.0001    0.0003     2000       12     2.08    101386      -77.659     90.950      1.910      1.500      1.500    303.157    304.998 
   2       0.0550    0.0000    0.0001    0.0005     2000       12     2.04     99194      -77.657     91.040      2.100      1.500      1.500    303.160    304.999 
   3       0.0597    0.0000    0.0001    0.0005     2000       12     2.06     99673      -77.657     91.150      2.280      1.500      1.500    303.157    304.998 
   4       0.0646    0.0000    0.0001    0.0005     2000       16     2.08    100169      -77.657     91.240      2.470      1.500      1.500    303.158    304.999 
   5       0.0699    0.0000    0.0001    0.0005     2000       15     2.06     98524      -77.657     91.330      2.670      1.500      1.500    303.166    304.997 
   6       0.0751    0.0000    0.0001    0.0005     2000        9     2.06     98290      -77.657     91.420      2.870      1.500      1.500    303.154    305.000 
   7       0.0801    0.0000    0.0001    0.0005     2000       13     2.06     97586      -77.657     91.520      3.060      1.500      1.500    303.157    305.000 
   8       0.0848    0.0000    0.0001    0.0005     2000       11     2.07     97898      -77.657     91.610      3.240      1.500      1.500    303.155    305.003 
   9       0.0897    0.0000    0.0001    0.0005     2000       12     2.08     97363      -77.657     91.710      3.430      1.500      1.500    303.155    305.003 
  10       0.0947    0.0000    0.0001    0.0005     2000       16     2.07     95484      -77.657     91.820      3.620      1.500      1.500    303.160    304.999 
  11       0.0997    0.0000    0.0001    0.0005     2000       18     2.07     92834      -77.657     91.910      3.810      1.500      1.500    303.154    304.999 
  12       0.1047    0.0000    0.0001    0.0005     2000       22     2.10     89653      -77.657     92.000      4.000      1.500      1.500    303.157    305.001 
  13       0.1099    0.0000    0.0001    0.0005     2000       14     2.08     77644      -77.657     92.100      4.200      1.500      1.500    303.159    304.999 
  14       0.1151    0.0000    0.0001    0.0005     2000       21     2.08     50309      -77.657     92.190      4.400      1.500      1.500    303.154    305.000 
  15       0.1201    0.0000    0.0001    0.0005     2000       31     2.05     38101      -77.657     92.280      4.590      1.500      1.500    303.158    305.000 
  16       0.1248    0.0000    0.0001    0.0005     2000       18     2.12     37356      -77.657     92.390      4.770      1.500      1.500    303.158    305.000 
  17       0.1298    0.0000    0.0001    0.0005     2000       22     2.08     35097      -77.657     92.480      4.960      1.500      1.500    303.159    305.001 
  18       0.1347    0.0000    0.0001    0.0005     2000       20     2.07     33678      -77.657     92.570      5.150      1.500      1.500    303.157    304.998 
  19       0.1397    0.0000    0.0001    0.0005     2000       21     2.08     31673      -77.657     92.680      5.340      1.500      1.500    303.153    305.001 
  20       0.1447    0.0000    0.0001    0.0005     2000       36     2.05     28309      -77.657     92.770      5.530      1.500      1.500    303.160    305.000 
  21       0.1496    0.0000    0.0001    0.0005     2000       21     2.10     23213      -77.657     92.860      5.720      1.500      1.500    303.157    305.001 
  22       0.1551    0.0000    0.0001    0.0005     2000       19     2.08     17494      -77.657     92.950      5.930      1.500      1.500    303.163    304.999 
  23       0.1601    0.0000    0.0001    0.0005     2000       26     2.09     13645      -77.657     93.050      6.120      1.500      1.500    303.163    304.999 
  24       0.1648    0.0000    0.0001    0.0005     2000       28     2.08     10475      -77.657     93.150      6.300      1.500      1.500    303.157    304.999 
  25       0.1697    0.0000    0.0001    0.0005     2000       24     2.08      8642      -77.657     93.240      6.490      1.500      1.500    303.161    305.000 
  26       0.1747    0.0000    0.0001    0.0005     2000       28     2.09      7419      -77.657     93.350      6.680      1.500      1.500    303.158    305.000 
  27       0.1797    0.0000    0.0001    0.0005     2000       19     2.07      6830      -77.657     93.440      6.870      1.500      1.500    303.159    305.001 
  28       0.1846    0.0000    0.0001    0.0005     2000       21     2.10      6669      -77.657     93.530      7.060      1.500      1.500    303.160    305.000 
  29       0.1899    0.0000    0.0001    0.0005     2000       18     2.05      6885      -77.657     93.620      7.260      1.500      1.500    303.153    305.002 
  30       0.1948    0.0000    0.0001    0.0005     2000       27     2.08      7425      -77.657     93.720      7.450      1.500      1.500    303.153    305.002 
  31       0.1998    0.0000    0.0001    0.0005     2000       30     2.09      7656      -77.657     93.810      7.640      1.500      1.500    303.156    304.999 
  32       0.2047    0.0000    0.0001    0.0005     2000       27     2.06      8435      -77.657     93.910      7.830      1.500      1.500    303.156    304.999 
  33       0.2097    0.0000    0.0001    0.0005     2000       26     2.08      8848      -77.657     94.010      8.020      1.500      1.500    303.161    305.000 
  34       0.2147    0.0000    0.0001    0.0005     2000       21     2.08      9328      -77.657     94.100      8.210      1.500      1.500    303.156    304.999 
  35       0.2199    0.0000    0.0001    0.0005     2000       28     2.08      9382      -77.657     94.210      8.410      1.500      1.500    303.164    304.999 
  36       0.2248    0.0000    0.0001    0.0005     2000       24     2.09      9569      -77.657     94.290      8.600      1.500      1.500    303.153    304.999 
  37       0.2298    0.0000    0.0001    0.0005     2000       22     2.06      9790      -77.657     94.400      8.790      1.500      1.500    303.153    304.999 
  38       0.2348    0.0000    0.0000    0.0005     2000       24     2.05      9933      -77.657     94.500      8.980      1.500      1.500    303.155    304.998 
  39       0.2397    0.0000    0.0001    0.0005     2000       34     2.07      9490      -77.657     94.580      9.170      1.500      1.500    303.155    304.998 
  40       0.2447    0.0000    0.0001    0.0005     2000       29     2.06      9026      -77.657     94.680      9.360      1.500      1.500    303.161    304.999 
  41       0.2499    0.0000    0.0001    0.0005     2000       18     2.09      8423      -77.657     94.770      9.560      1.500      1.500    303.155    305.000 
  42       0.2548    0.0000    0.0001    0.0005     2000       24     2.10      7550      -77.657     94.880      9.750      1.500      1.500    303.161    304.999 
  43       0.2598    0.0000    0.0001    0.0005     2000       29     2.10      7050      -77.657     94.960      9.940      1.500      1.500    303.156    304.998 
  44       0.2650    0.0000    0.0001    0.0005     2000       28     2.08      7348      -77.657     95.060     10.140      1.500      1.500    303.159    305.001 
  45       0.2700    0.0000    0.0001    0.0005     2000       28     2.09      8370      -77.657     95.170     10.330      1.500      1.500    303.158    305.001 
  46       0.2747    0.0000    0.0001    0.0005     2000       38     2.06      9981      -77.657     95.260     10.510      1.500      1.500    303.162    305.003 
  47       0.2801    0.0000    0.0001    0.0005     2000       23     2.09     13790      -77.657     95.350     10.720      1.500      1.500    303.162    304.998 
  48       0.2848    0.0000    0.0001    0.0005     2000       28     2.08     18039      -77.657     95.440     10.900      1.500      1.500    303.158    304.998 
  49       0.2898    0.0000    0.0001    0.0005     2000       33     2.10     22588      -77.657     95.540     11.090      1.500      1.500    303.157    304.998 
  50       0.2947    0.0000    0.0000    0.0005     2000       26     2.05     27706      -77.657     95.650     11.280      1.500      1.500    303.158    304.999 
  51       0.2997    0.0000    0.0001    0.0005     2000       33     2.10     34073      -77.657     95.730     11.470      1.500      1.500    303.156    304.999 
  52       0.3049    0.0000    0.0001    0.0005     2000       26     2.07     38606      -77.657     95.840     11.670      1.500      1.500    303.155    305.001 
  53       0.3098    0.0000    0.0001    0.0005     2000       21     2.08     43169      -77.657     95.920     11.860      1.500      1.500    303.157    305.001 
  54       0.3150    0.0000    0.0001    0.0005     2000       31     2.06     46912      -77.657     96.020     12.060      1.500      1.500    303.162    305.001 
  55       0.3197    0.0000    0.0001    0.0005     2000       25     2.05     50246      -77.657     96.120     12.240      1.500      1.500    303.162    305.001 
  56       0.3246    0.0000    0.0001    0.0005     2000       18     2.07     52868      -77.657     96.210     12.430      1.500      1.500    303.158    304.999 
  57       0.3298    0.0000    0.0001    0.0005     2000       28     2.06     54355      -77.657     96.320     12.630      1.500      1.500    303.161    305.003 
  58       0.3348    0.0000    0.0001    0.0005     2000       30     2.06     55285      -77.657     96.400     12.820      1.500      1.500    303.153    305.002 
  59       0.3397    0.0000    0.0001    0.0005     2000       30     2.10     56787      -77.657     96.510     13.010      1.500      1.500    303.153    304.998 
  60       0.3447    0.0000    0.0000    0.0005     2000       26     2.09     55351      -77.657     96.610     13.200      1.500      1.500    303.157    304.999 
  61       0.3499    0.0000    0.0001    0.0005     2000       40     2.08     52063      -77.657     96.690     13.400      1.500      1.500    303.155    305.002 
  62       0.3548    0.0000    0.0000    0.0005     2000       33     2.08     48327      -77.657     96.800     13.590      1.500      1.500    303.160    305.000 
  63       0.3600    0.0000    0.0001    0.0005     2000       21     2.08     42724      -77.657     96.890     13.790      1.500      1.500    303.155    304.999 
  64       0.3647    0.0000    0.0001    0.0005     2000       28     2.05     32971      -77.657     96.980     13.970      1.500      1.500    303.155    304.999 
  65       0.3699    0.0000    0.0001    0.0005     2000       26     2.08     25917      -77.657     97.080     14.170      1.500      1.500    303.160    305.000 
  66       0.3748    0.0000    0.0001    0.0005     2000       34     2.07     18052      -77.657     97.170     14.360      1.500      1.500    303.157    304.999 
  67       0.3797    0.0000    0.0000    0.0005     2000       38     2.09     12528      -77.657     97.280     14.550      1.500      1.500    303.157    304.997 
  68       0.3847    0.0000    0.0001    0.0005     2000       30     2.05      8498      -77.657     97.370     14.740      1.500      1.500    303.155    304.999 
  69       0.3899    0.0000    0.0001    0.0005     2000       20     2.06      5460      -77.657     97.460     14.940      1.500      1.500    303.163    305.000 
  70       0.3948    0.0000    0.0001    0.0005     2000       22     2.10      3930      -77.657     97.560     15.130      1.500      1.500    303.161    305.001 
  71       0.3997    0.0000    0.0001    0.0005     2000       29     2.08      2706      -77.657     97.660     15.320      1.500      1.500    303.161    305.001 
  72       0.4049    0.0000    0.0002    0.0005     2000       24     2.07      2211      -77.657     97.750     15.520      1.500      1.500    303.162    305.000 
  73       0.4098    0.0000    0.0001    0.0005     2000       24     2.08      1902      -77.657     97.850     15.710      1.500      1.500    303.162    305.000 
  74       0.4148    0.0000    0.0001    0.0005     2000       31     2.09      1793      -77.657     97.950     15.900      1.500      1.500    303.159    304.998 
  75       0.4197    0.0000    0.0001    0.0005     2000       29     2.06      1822      -77.657     98.040     16.090      1.500      1.500    303.160    305.001 
  76       0.4249    0.0000    0.0001    0.0005     2000       29     2.06      1747      -77.657     98.140     16.290      1.500      1.500    303.161    304.999 
  77       0.4298    0.0000    0.0002    0.0005     2000       20     2.08      1724      -77.657     98.230     16.480      1.500      1.500    303.158    305.000 
  78       0.4347    0.0000    0.0001    0.0005     2000       28     2.11      1735      -77.657     98.330     16.670      1.500      1.500    303.159    304.998 
  79       0.4399    0.0000    0.0001    0.0005     2000       38     2.08      1660      -77.657     98.430     16.870      1.500      1.500    303.159    305.001 
  80       0.4448    0.0000    0.0002    0.0005     2000       23     2.08      1702      -77.657     98.520     17.060      1.500      1.500    303.162    305.002 
  81       0.4500    0.0000    0.0002    0.0005     2000       25     2.05      1611      -77.657     98.620     17.260      1.500      1.500    303.160    304.997 
  82       0.4549    0.0000    0.0001    0.0005     2000       40     2.08      1584      -77.657     98.720     17.450      1.500      1.500    303.160    304.997 
  83       0.4598    0.0000    0.0002    0.0005     2000       24     2.06      1487      -77.657     98.810     17.640      1.500      1.500    303.160    305.000 
  84       0.4647    0.0000    0.0001    0.0005     2000       25     2.08      1605      -77.657     98.910     17.830      1.500      1.500    303.157    305.001 
  85       0.4699    0.0000    0.0001    0.0005     2000       26     2.08      1458      -77.657     99.010     18.030      1.500      1.500    303.160    305.001 
  86       0.4748    0.0000    0.0002    0.0005     2000       30     2.08      1508      -77.657     99.100     18.220      1.500      1.500    303.158    305.000 
  87       0.4797    0.0000    0.0001    0.0005     2000       32     2.09      1454      -77.657     99.200     18.410      1.500      1.500    303.158    305.000 
  88       0.4851    0.0000    0.0002    0.0005     2000       42     2.07      1506      -77.657     99.300     18.620      1.500      1.500    303.159    304.998 
  89       0.4898    0.0000    0.0001    0.0005     2000       15     2.10      1502      -77.657     99.400     18.800      1.500      1.500    303.155    304.998 
  90       0.4947    0.0000    0.0001    0.0005     2000       32     2.08      1558      -77.657     99.490     18.990      1.500      1.500    303.155    304.998 
  91       0.4998    0.0000    0.0001    0.0005     2000       33     2.09      1588      -77.657     99.590     19.190      1.500      1.500    303.157    304.999 
  92       0.5047    0.0000    0.0001    0.0005     2000       29     2.10      1612      -77.657     99.690     19.380      1.500      1.500    303.158    305.002 
  93       0.5099    0.0000    0.0002    0.0005     2000       27     2.08      1654      -77.657     99.780     19.580      1.500      1.500    303.158    304.998 
  94       0.5148    0.0000    0.0001    0.0005     2000       29     2.08      1809      -77.657     99.880     19.770      1.500      1.500    303.159    304.997 
  95       0.5197    0.0000    0.0001    0.0005     2000       33     2.09      1844      -77.657     99.980     19.960      1.500      1.500    303.153    305.000 
  96       0.5249    0.0000    0.0002    0.0005     2000       26     2.09      1920      -77.657    100.070     20.160      1.500      1.500    303.161    304.998 
  97       0.5297    0.0000    0.0001    0.0005     2000       28     2.07      2022      -77.657    100.170     20.350      1.500      1.500    303.161    304.997 
  98       0.5352    0.0000    0.0002    0.0005     2000       27     2.06      2080      -77.657    100.270     20.560      1.500      1.500    303.161    304.997 
  99       0.5398    0.0000    0.0001    0.0005     2000       29     2.07      2236      -77.657    100.370     20.740      1.500      1.500    303.160    305.001 
 100       0.5447    0.0000    0.0001    0.0005     2000       27     2.06      2164      -77.657    100.460     20.930      1.500      1.500    303.154    304.999 
 101       0.5498    0.0000    0.0001    0.0005     2000       24     2.04      2238      -77.657    100.560     21.130      1.500      1.500    303.158    304.997 
 102       0.5547    0.0000    0.0001    0.0005     2000       19     2.06      2224      -77.657    100.660     21.320      1.500      1.500    303.158    305.001 
 103       0.5599    0.0000    0.0002    0.0005     2000       47     2.05      2139      -77.657    100.750     21.520      1.500      1.500    303.154    305.001 
 104       0.5650    0.0000    0.0002    0.0005     2000       27     2.07      2207      -77.657    100.850     21.720      1.500      1.500    303.162    304.998 
 105       0.5701    0.0000    0.0002    0.0005     2000       30     2.06      2086      -77.657    100.950     21.920      1.500      1.500    303.162    304.998 
 106       0.5748    0.0000    0.0001    0.0005     2000       23     2.08      1975      -77.657    101.050     22.100      1.500      1.500    303.161    305.000 
 107       0.5799    0.0000    0.0002    0.0005     2000       26     2.09      1877      -77.657    101.140     22.300      1.500      1.500    303.161    305.000 
 108       0.5848    0.0000    0.0001    0.0005     2000       29     2.06      1808      -77.657    101.240     22.490      1.500      1.500    303.157    305.000 
 109       0.5899    0.0000    0.0001    0.0005     2000       28     2.09      1670      -77.657    101.340     22.690      1.500      1.500    303.164    305.000 
 110       0.5948    0.0000    0.0001    0.0005     2000       28     2.07      1643      -77.657    101.440     22.880      1.500      1.500    303.160    305.000 
 111       0.5999    0.0000    0.0002    0.0005     2000       33     2.06      1628      -77.657    101.530     23.080      1.500      1.500    303.160    304.999 
 112       0.6048    0.0000    0.0000    0.0005     2000       30     2.07      1568      -77.657    101.640     23.270      1.500      1.500    303.160    304.999 
 113       0.6099    0.0000    0.0001    0.0005     2000       23     2.05      1571      -77.657    101.730     23.470      1.500      1.500    303.157    305.001 
 114       0.6148    0.0000    0.0001    0.0005     2000       33     2.06      1640      -77.657    101.830     23.660      1.500      1.500    303.160    305.000 
 115       0.6199    0.0000    0.0002    0.0005     2000       33     2.09      1734      -77.657    101.920     23.860      1.500      1.500    303.160    305.000 
 116       0.6248    0.0000    0.0001    0.0005     2000       35     2.07      1707      -77.657    102.020     24.050      1.500      1.500    303.159    304.998 
 117       0.6299    0.0000    0.0000    0.0005     2000       21     2.08      1877      -77.657    102.130     24.250      1.500      1.500    303.160    305.001 
 118       0.6347    0.0000   -0.0000    0.0005     2000       24     2.06      1878      -77.657    102.230     24.440      1.500      1.500    303.157    304.999 
 119       0.6398    0.0000    0.0002    0.0005     2000       23     2.08      2054      -77.657    102.310     24.640      1.500      1.500    303.157    304.999 
 120       0.6447    0.0000    0.0001    0.0005     2000       18     2.08      1999      -77.657    102.410     24.830      1.500      1.500    303.161    305.001 
 121       0.6501    0.0000    0.0002    0.0005     2000       20     2.09      2141      -77.657    102.510     25.040      1.500      1.500    303.158    304.999 
 122       0.6552    0.0000    0.0002    0.0005     2000       36     2.09      2184      -77.657    102.610     25.240      1.500      1.500    303.155    304.999 
 123       0.6598    0.0000    0.0001    0.0005     2000       31     2.09      1997      -77.657    102.710     25.420      1.500      1.500    303.155    304.999 
 124       0.6649    0.0000    0.0002    0.0005     2000       22     2.05      2106      -77.657    102.800     25.620      1.500      1.500    303.158    304.998 
 125       0.6697    0.0000    0.0001    0.0005     2000       29     2.07      1901      -77.657    102.900     25.810      1.500      1.500    303.155    304.998 
 126       0.6748    0.0000    0.0001    0.0005     2000       32     2.07      1941      -77.657    103.000     26.010      1.500      1.500    303.162    304.999 
 127       0.6799    0.0000    0.0000    0.0005     2000       18     2.06      1753      -77.657    103.110     26.210      1.500      1.500    303.157    304.999 
 128       0.6848    0.0000    0.0001    0.0005     2000       29     2.06      1711      -77.657    103.200     26.400      1.500      1.500    303.162    305.001 
 129       0.6899    0.0000    0.0002    0.0005     2000       29     2.07      1598      -77.657    103.290     26.600      1.500      1.500    303.158    305.002 
 130       0.6947    0.0000    0.0001    0.0005     2000       24     2.07      1552      -77.657    103.390     26.790      1.500      1.500    303.158    305.002 
 131       0.6998    0.0000    0.0000    0.0005     2000       31     2.08      1482      -77.657    103.500     26.990      1.500      1.500    303.157    305.000 
 132       0.7049    0.0000    0.0001    0.0005     2000       25     2.09      1459      -77.657    103.590     27.190      1.500      1.500    303.156    304.998 
 133       0.7097    0.0000    0.0001    0.0005     2000       31     2.06      1501      -77.657    103.690     27.380      1.500      1.500    303.162    305.002 
 134       0.7148    0.0000    0.0001    0.0005     2000       22     2.08      1596      -77.657    103.790     27.580      1.500      1.500    303.156    304.998 
 135       0.7199    0.0000    0.0002    0.0005     2000       32     2.08      1521      -77.657    103.880     27.780      1.500      1.500    303.161    305.000 
 136       0.7250    0.0000    0.0002    0.0005     2000       16     2.08      1630      -77.657    103.980     27.980      1.500      1.500    303.155    304.997 
 137       0.7300    0.0000    0.0002    0.0005     2000       26     2.11      1711      -77.657    104.080     28.180      1.500      1.500    303.163    304.999 
 138       0.7351    0.0000    0.0001    0.0005     2000       37     2.07      1718      -77.657    104.190     28.380      1.500      1.500    303.156    305.000 
 139       0.7399    0.0000    0.0001    0.0005     2000       28     2.06      1874      -77.657    104.280     28.570      1.500      1.500    303.156    305.000 
 140       0.7447    0.0000    0.0001    0.0005     2000       28     2.09      1907      -77.657    104.380     28.760      1.500      1.500    303.159    305.002 
 141       0.7498    0.0000    0.0001    0.0005     2000       14     2.08      1909      -77.657    104.480     28.960      1.500      1.500    303.157    305.002 
 142       0.7549    0.0000    0.0002    0.0005     2000       36     2.07      2091      -77.657    104.570     29.160      1.500      1.500    303.158    305.001 
 143       0.7597    0.0000    0.0001    0.0005     2000       30     2.06      2006      -77.657    104.670     29.350      1.500      1.500    303.155    305.000 
 144       0.7648    0.0000    0.0000    0.0005     2000       27     2.07      2029      -77.657    104.780     29.550      1.500      1.500    303.160    304.999 
 145       0.7701    0.0000    0.0002    0.0005     2000       36     2.08      2012      -77.657    104.870     29.760      1.500      1.500    303.157    305.000 
 146       0.7751    0.0000    0.0002    0.0005     2000       23     2.09      1884      -77.657    104.970     29.960      1.500      1.500    303.157    305.000 
 147       0.7799    0.0000    0.0000    0.0005     2000       30     2.07      1876      -77.657    105.080     30.150      1.500      1.500    303.159    304.999 
 148       0.7847    0.0000    0.0001    0.0005     2000       17     2.06      1742      -77.657    105.170     30.340      1.500      1.500    303.161    304.999 
 149       0.7898    0.0000    0.0001    0.0005     2000       30     2.07      1669      -77.657    105.270     30.540      1.500      1.500    303.157    304.998 
 150       0.7948    0.0000    0.0002    0.0005     2000       26     2.04      1457      -77.657    105.360     30.740      1.500      1.500    303.159    305.001 
 151       0.7999    0.0000    0.0002    0.0005     2000       33     2.09      1386      -77.657    105.460     30.940      1.500      1.500    303.155    305.000 
 152       0.8049    0.0000    0.0001    0.0005     2000       32     2.08      1287      -77.657    105.570     31.140      1.500      1.500    303.155    304.999 
 153       0.8097    0.0000    0.0001    0.0005     2000       24     2.07      1265      -77.657    105.660     31.330      1.500      1.500    303.155    304.999 
 154       0.8147    0.0000    0.0000    0.0005     2000       26     2.06      1225      -77.657    105.770     31.530      1.500      1.500    303.157    305.001 
 155       0.8198    0.0000    0.0000    0.0005     2000       23     2.06      1207      -77.657    105.870     31.730      1.500      1.500    303.157    305.001 
 156       0.8248    0.0000    0.0001    0.0005     2000       30     2.05      1074      -77.657    105.960     31.930      1.500      1.500    303.159    305.001 
 157       0.8298    0.0000    0.0002    0.0005     2000       27     2.07      1075      -77.657    106.060     32.130      1.500      1.500    303.158    305.000 
 158       0.8349    0.0000    0.0000    0.0005     2000       21     2.08      1113      -77.657    106.170     32.330      1.500      1.500    303.158    304.999 
 159       0.8399    0.0000    0.0002    0.0005     2000       26     2.08      1192      -77.657    106.260     32.530      1.500      1.500    303.158    305.000 
 160       0.8449    0.0000    0.0002    0.0005     2000       23     2.07      1079      -77.657    106.360     32.730      1.500      1.500    303.158    305.000 
 161       0.8499    0.0000    0.0002    0.0005     2000       13     2.08      1108      -77.657    106.460     32.930      1.500      1.500    303.159    305.000 
 162       0.8550    0.0000    0.0000    0.0005     2000       34     2.08      1111      -77.657    106.570     33.130      1.500      1.500    303.157    305.000 
 163       0.8597    0.0000   -0.0001    0.0005     2000       31     2.08      1152      -77.657    106.670     33.320      1.500      1.500    303.157    305.000 
 164       0.8647    0.0000    0.0001    0.0005     2000       22     2.10      1106      -77.657    106.760     33.520      1.500      1.500    303.162    305.001 
 165       0.8697    0.0000    0.0001    0.0005     2000       31     2.08      1081      -77.657    106.860     33.720      1.500      1.500    303.156    304.997 
 166       0.8747    0.0000   -0.0001    0.0005     2000       27     2.07      1076      -77.657    106.970     33.920      1.500      1.500    303.157    304.999 
 167       0.8798    0.0000   -0.0001    0.0005     2000       26     2.08      1047      -77.657    107.070     34.120      1.500      1.500    303.159    305.002 
 168       0.8848    0.0000    0.0001    0.0005     2000       23     2.06      1064      -77.657    107.160     34.320      1.500      1.500    303.154    304.999 
 169       0.8898    0.0000   -0.0001    0.0005     2000       33     2.07      1027      -77.657    107.270     34.520      1.500      1.500    303.156    305.000 
 170       0.8948    0.0000    0.0001    0.0005     2000       20     2.08      1033      -77.657    107.360     34.720      1.500      1.500    303.155    304.999 
 171       0.8997    0.0000   -0.0001    0.0005     2000       30     2.08      1044      -77.657    107.470     34.920      1.500      1.500    303.154    304.999 
 172       0.9047    0.0000    0.0001    0.0005     2000       25     2.09      1007      -77.657    107.560     35.120      1.500      1.500    303.154    304.999 
 173       0.9097    0.0000    0.0001    0.0005     2000       25     2.06       970      -77.657    107.660     35.320      1.500      1.500    303.162    304.999 
 174       0.9147    0.0000    0.0001    0.0005     2000       21     2.07       960      -77.657    107.760     35.520      1.500      1.500    303.157    305.001 
 175       0.9199    0.0000    0.0002    0.0005     2000       20     2.06       995      -77.657    107.860     35.730      1.500      1.500    303.159    304.998 
 176       0.9249    0.0000    0.0002    0.0005     2000       29     2.08       988      -77.657    107.960     35.930      1.500      1.500    303.161    304.998 
 177       0.9299    0.0000   -0.0000    0.0005     2000       21     2.08      1003      -77.657    108.070     36.130      1.500      1.500    303.155    305.002 
 178       0.9349    0.0000    0.0002    0.0005     2000       22     2.09       946      -77.657    108.160     36.330      1.500      1.500    303.162    304.998 
 179       0.9398    0.0000   -0.0000    0.0005     2000       28     2.09       944      -77.657    108.270     36.530      1.500      1.500    303.155    304.999 
 180       0.9448    0.0000   -0.0000    0.0005     2000       26     2.07       912      -77.657    108.370     36.730      1.500      1.500    303.155    304.999 
 181       0.9498    0.0000   -0.0000    0.0005     2000       28     2.08       909      -77.657    108.470     36.930      1.500      1.500    303.156    305.000 
 182       0.9547    0.0000    0.0002    0.0005     2000       25     2.05       956      -77.657    108.560     37.130      1.500      1.500    303.160    305.001 
 183       0.9600    0.0000    0.0002    0.0005     2000       34     2.08       973      -77.657    108.660     37.340      1.500      1.500    303.159    304.999 
 184       0.9649    0.0000    0.0002    0.0005     2000       23     2.08       959      -77.657    108.760     37.540      1.500      1.500    303.157    305.000 
 185       0.9699    0.0000    0.0001    0.0005     2000       28     2.08      1005      -77.657    108.870     37.740      1.500      1.500    303.156    305.001 
 186       0.9748    0.0000    0.0001    0.0005     2000       25     2.08       966      -77.657    108.970     37.940      1.500      1.500    303.156    304.999 
 187       0.9798    0.0000    0.0001    0.0005     2000       27     2.07       982      -77.657    109.070     38.140      1.500      1.500    303.156    304.999 
 188       0.9852    0.0000    0.0002    0.0005     2000       19     2.07       980      -77.657    109.170     38.360      1.500      1.500    303.159    304.998 
 189       0.9901    0.0000    0.0001    0.0005     2000       23     2.07       936      -77.657    109.280     38.560      1.500      1.500    303.161    304.998 
 190       0.9948    0.0000   -0.0000    0.0005     2000       21     2.10       950      -77.657    109.380     38.750      1.500      1.500    303.161    304.998 
 191       0.9998    0.0000    0.0002    0.0005     2000       27     2.08       943      -77.657    109.470     38.950      1.500      1.500    303.158    305.001 
 192       1.0050    0.0000    0.0001    0.0005     2000       33     2.06       909      -77.657    109.580     39.160      1.500      1.500    303.162    305.000 
 193       1.0099    0.0000    0.0003    0.0005     2000       29     2.07       899      -77.657    109.670     39.360      1.500      1.500    303.157    304.999 
 194       1.0148    0.0000    0.0001    0.0005     2000       33     2.06       899      -77.657    109.780     39.560      1.500      1.500    303.159    304.998 
 195       1.0200    0.0000    0.0002    0.0005     2000       26     2.06       887      -77.657    109.880     39.770      1.500      1.500    303.158    305.000 
 196       1.0249    0.0000   -0.0000    0.0005     2000       39     2.07       867      -77.657    109.990     39.970      1.500      1.500    303.157    305.002 
 197       1.0301    0.0000    0.0001    0.0005     2000       33     2.08       822      -77.657    110.090     40.180      1.500      1.500    303.161    304.998 
 198       1.0350    0.0000    0.0003    0.0005     2000       28     2.07       890      -77.657    110.180     40.380      1.500      1.500    303.161    304.998 
 199       1.0399    0.0000    0.0003    0.0005     2000       23     2.05       866      -77.657    110.280     40.580      1.500      1.500    303.155    305.000 
 200       1.0448    0.0000    0.0001    0.0005     2000       27     2.07       812      -77.657    110.390     40.780      1.500      1.500    303.161    304.999 
 201       1.0499    0.0000    0.0002    0.0005     2000       32     2.07       892      -77.657    110.490     40.990      1.500      1.500    303.158    304.999 
