# Supplementary material for: Aspirin locally disrupts the liquid-ordered phase
Source: R Soc Open Sci. 2018 Feb 28;5(2):171710. doi: 10.1098/rsos.171710 (PMC5830767; doi:10.1098/rsos.171710)
Supplement: Inelastic Neutron scattering data [file rsos171710supp1.zip › RawData/034859]

RRRRRRRRRRRRRRRRRRRRRRRRRRRRRRRRRRRRRRRRRRRRRRRRRRRRRRRRRRRRRRRRRRRRRRRRRRRRRRRR
  034859       1       0                                                        
ILL TAS data in the new ASCII format follow afte the line VV..V                 
AAAAAAAAAAAAAAAAAAAAAAAAAAAAAAAAAAAAAAAAAAAAAAAAAAAAAAAAAAAAAAAAAAAAAAAAAAAAAAAA
      80                                                                        
IN12  rheinstadter04-Dec-16 21:21:49                                            
VVVVVVVVVVVVVVVVVVVVVVVVVVVVVVVVVVVVVVVVVVVVVVVVVVVVVVVVVVVVVVVVVVVVVVVVVVVVVVVV
INSTR: IN12
EXPNO: CRG-2297
USER_: rheinstadter
LOCAL: SCHMALZL
FILE_: 034859
DATE_: 04-Dec-16 21:21:49
TITLE: The effect of a common drug on nanscopic membrane dynamics
TYPE_: tas
COMND: bs qh 0 0 1.37 0.29 dqh 0 0 0 0.03 np 58 mn 120000
POSQE: QH=   0.0001, QK=   0.0000, QL=   1.3701, EN=   0.2904, UN=meV
CURVE: MONO= auto, ANA= auto
STEPS: EN=   0.0300
PARAM: GONIO= 0
PARAM: DM=   3.34000, DA=   3.35500, KFIX=   1.09999
PARAM: SM= -1, SS=  1, SA= -1, FX=  2
PARAM: ALF1= 120.00, ALF2= 120.00, ALF3= 120.00, ALF4= 120.00
PARAM: BET1= 120.00, BET2= 120.00, BET3= 120.00, BET4= 120.00
PARAM: ETAM=  35.00, ETAA=  35.00
PARAM: AS=   6.28000, BS=   6.28000, CS=   6.28000
PARAM: AA=  90.00000, BB=  90.00000, CC=  90.00000, ETAS=  80.00000
PARAM: AX=  1.000, AY=  0.000, AZ=  0.000
PARAM: BX=  0.000, BY=  0.000, BZ=  1.000
VARIA: SELPOS=in
VARIA: SELSPEED=  11461
VARIA: A1      = -53.68, A2      =-108.09, A3      =  39.34, A4      =  74.55
VARIA: A5      = -58.34, A6      =-116.70, GU      =   1.04, GL      =   0.08
VARIA: A3P     =1269.70, GA      =   0.99, GM      =  -0.11, RA      =  18.35
VARIA: RMV     =  29.20, RMH     =  76.17, TA      =   4.41, TM      =  -1.81
VARIA: GC      =  -0.01, DIA1X   =  62.64, DIA2X   =  88.10, DIA2Z   = 163.86
VARIA: I1      =   0.00, I2      =   0.00, I3      =   0.00, I4      =   0.00
VARIA: I5      =   0.00, I6      =   0.00, I7      =   0.00, I8      =  -0.00
VARIA: IH1     =   0.00, IH2     =   0.00
ZEROS: A1      =  -2.09, A2      =   0.51, A3      =  -5.58, A4      =   0.70
ZEROS: A5      = -89.80, A6      =   0.01, GU      =   0.00, GL      =   0.00
ZEROS: A3P     = -16.29, GA      =   0.00, GM      =   0.00, RA      =   0.00
ZEROS: RMV     =   0.00, RMH     =   0.00, TA      =   0.00, TM      =   0.00
ZEROS: GC      =   0.00, DIA1X   =   0.00, DIA2X   =   0.00, DIA2Z   =   0.00
POLAN: DR HX 5 0 0
POLAN: ON F1 
POLAN: CO MN 200000
POLAN: DR HX 0 5 0
POLAN: ON F1
POLAN: CO MN 200000
POLAN: DR HX 0 0 0.8
POLAN: ON F1 
POLAN: CO MN 200000
PARAM: MN=  120000
PARAM: TT=    303.15, RT=    305.00
PARAM: REACTOR=55.77
FORMT:
DATA_:
  PNT        QH        QK        QL        EN        M1        M2      TIME      CNTS         A2         A3         A4         KI         KF         TT        TRT 
   1       0.0001    0.0000    1.3701    0.2904   120000       64   132.17       808     -108.093     39.340     74.550      1.162      1.100    303.152    304.998 
   2      -0.0000    0.0000    1.3701    0.3204   120000       60   131.14       742     -107.257     39.420     74.300      1.168      1.100    303.157    305.001 
   3      -0.0002    0.0000    1.3702    0.3500   120000       67   129.26       702     -106.452     39.500     74.060      1.174      1.100    303.162    305.001 
   4      -0.0002    0.0000    1.3702    0.3805   120000       55   127.32       655     -105.644     39.590     73.810      1.181      1.100    303.158    304.999 
   5       0.0000    0.0000    1.3701    0.4101   120000       71   125.70       632     -104.879     39.680     73.560      1.187      1.100    303.159    304.998 
   6      -0.0005    0.0000    1.3702    0.4405   120000       50   124.45       606     -104.112     39.750     73.320      1.193      1.100    303.161    304.998 
   7      -0.0004    0.0000    1.3702    0.4701   120000       48   122.95       595     -103.384     39.840     73.080      1.199      1.100    303.159    305.002 
   8      -0.0004    0.0000    1.3702    0.5002   120000       58   121.89       559     -102.659     39.930     72.840      1.205      1.100    303.156    304.999 
   9      -0.0003    0.0000    1.3702    0.5299   120000       57   121.24       551     -101.959     40.020     72.600      1.211      1.100    303.160    305.000 
  10      -0.0000    0.0000    1.3701    0.5602   120000       62   122.50       507     -101.261     40.120     72.360      1.217      1.100    303.158    305.000 
  11      -0.0002    0.0000    1.3702    0.5899   120000       67   124.18       503     -100.591     40.200     72.130      1.223      1.100    303.159    304.999 
  12      -0.0005    0.0000    1.3701    0.6202   120000       71   125.98       472      -99.924     40.280     71.890      1.229      1.100    303.157    304.999 
  13      -0.0004    0.0000    1.3701    0.6495   120000       78   125.93       464      -99.293     40.370     71.660      1.234      1.100    303.160    305.001 
  14      -0.0002    0.0000    1.3701    0.6796   120000       72   124.64       431      -98.657     40.470     71.430      1.240      1.100    303.158    305.003 
  15      -0.0002    0.0000    1.3702    0.7100   120000       68   123.59       452      -98.026     40.560     71.200      1.246      1.100    303.157    305.001 
  16      -0.0003    0.0000    1.3701    0.7402   120000       64   122.56       424      -97.414     40.650     70.970      1.252      1.100    303.154    305.000 
  17      -0.0004    0.0000    1.3702    0.7702   120000       88   121.60       436      -96.818     40.740     70.750      1.258      1.100    303.158    305.002 
  18      -0.0003    0.0000    1.3701    0.7998   120000       71   120.89       479      -96.238     40.830     70.520      1.263      1.100    303.157    304.997 
  19      -0.0004    0.0000    1.3702    0.8296   120000       68   120.23       490      -95.669     40.920     70.300      1.269      1.100    303.160    304.999 
  20      -0.0002    0.0000    1.3701    0.8604   120000       82   120.47       423      -95.090     41.020     70.070      1.275      1.100    303.160    304.998 
  21      -0.0003    0.0000    1.3702    0.8904   120000       72   121.84       449      -94.538     41.110     69.850      1.281      1.100    303.158    305.002 
  22      -0.0003    0.0000    1.3701    0.9201   120000       73   122.90       462      -94.001     41.200     69.630      1.286      1.100    303.160    304.999 
  23      -0.0005    0.0000    1.3702    0.9506   120000       59   123.17       411      -93.458     41.290     69.410      1.292      1.100    303.159    305.000 
  24      -0.0004    0.0000    1.3703    0.9805   120000       51   123.38       428      -92.936     41.390     69.200      1.297      1.100    303.160    305.001 
  25      -0.0005    0.0000    1.3703    1.0106   120000       61   122.57       460      -92.421     41.480     68.980      1.303      1.100    303.158    304.997 
  26      -0.0002    0.0000    1.3701    1.0401   120000       60   121.74       454      -91.924     41.580     68.760      1.308      1.100    303.158    305.003 
  27      -0.0003    0.0000    1.3702    1.0700   120000       69   120.91       427      -91.429     41.670     68.550      1.314      1.100    303.157    305.003 
  28      -0.0005    0.0000    1.3702    1.1000   120000       72   120.44       466      -90.940     41.760     68.340      1.319      1.100    303.160    305.002 
  29      -0.0004    0.0000    1.3702    1.1308   120000       60   120.70       448      -90.447     41.860     68.120      1.325      1.100    303.151    304.998 
  30      -0.0005    0.0000    1.3702    1.1603   120000       64   121.62       435      -89.983     41.950     67.910      1.330      1.100    303.158    304.998 
  31      -0.0001    0.0000    1.3702    1.1903   120000       65   124.72       449      -89.517     42.060     67.700      1.336      1.100    303.160    305.001 
  32      -0.0001    0.0000    1.3701    1.2197   120000       61   129.44       364      -89.070     42.150     67.490      1.341      1.100    303.157    305.000 
  33      -0.0004    0.0000    1.3702    1.2505   120000       66   133.55       338      -88.608     42.240     67.280      1.347      1.100    303.158    304.998 
  34       0.0000    0.0000    1.3702    1.2795   120000       74   134.69       438      -88.179     42.350     67.080      1.352      1.100    303.156    304.999 
  35      -0.0004    0.0000    1.3702    1.3100   120000       65   134.85       396      -87.736     42.430     66.870      1.357      1.100    303.159    305.000 
  36      -0.0002    0.0000    1.3701    1.3397   120000       65   133.95       423      -87.310     42.530     66.660      1.363      1.100    303.152    304.998 
  37      -0.0002    0.0000    1.3702    1.3701   120000       72   132.86       445      -86.882     42.630     66.460      1.368      1.100    303.157    305.001 
  38      -0.0004    0.0000    1.3703    1.4003   120000       80   132.29       360      -86.462     42.720     66.260      1.373      1.100    303.155    305.001 
  39      -0.0000    0.0000    1.3701    1.4301   120000       82   131.32       415      -86.054     42.830     66.050      1.378      1.100    303.156    305.000 
  40      -0.0001    0.0000    1.3702    1.4609   120000       84   130.63       443      -85.640     42.930     65.850      1.384      1.100    303.153    305.000 
  41      -0.0001    0.0000    1.3701    1.4894   120000       82   129.99       402      -85.260     43.020     65.650      1.389      1.100    303.159    305.001 
  42      -0.0003    0.0000    1.3701    1.5197   120000       88   129.73       393      -84.863     43.110     65.450      1.394      1.100    303.155    305.001 
  43      -0.0001    0.0000    1.3702    1.5505   120000       76   129.14       332      -84.466     43.220     65.250      1.399      1.100    303.157    304.999 
  44       0.0000    0.0000    1.3701    1.5798   120000       97   128.62       355      -84.092     43.320     65.050      1.404      1.100    303.155    304.999 
  45      -0.0003    0.0000    1.3700    1.6095   120000       99   128.53       380      -83.720     43.400     64.850      1.410      1.100    303.151    305.000 
  46      -0.0003    0.0000    1.3702    1.6397   120000      122   128.11       425      -83.346     43.500     64.660      1.415      1.100    303.156    305.000 
  47      -0.0001    0.0000    1.3701    1.6700   120000      133   128.18       369      -82.976     43.610     64.460      1.420      1.100    303.159    304.998 
  48      -0.0001    0.0000    1.3703    1.7004   120000      128   127.73       406      -82.610     43.710     64.270      1.425      1.100    303.149    304.998 
  49      -0.0000    0.0000    1.3702    1.7301   120000      176   127.66       399      -82.257     43.810     64.070      1.430      1.100    303.156    305.002 
  50      -0.0000    0.0000    1.3703    1.7603   120000      311   127.61       358      -81.902     43.910     63.880      1.435      1.100    303.157    304.998 
  51      -0.0002    0.0000    1.3702    1.7903   120000      444   127.67       342      -81.555     44.000     63.680      1.440      1.100    303.159    305.001 
  52      -0.0004    0.0000    1.3702    1.8200   120000      737   127.07       432      -81.216     44.090     63.490      1.445      1.100    303.155    304.998 
  53      -0.0004    0.0000    1.3702    1.8501   120000     1238   127.29       365      -80.876     44.190     63.300      1.450      1.100    303.158    305.000 
  54      -0.0002    0.0000    1.3703    1.8804   120000     1757   127.05       347      -80.539     44.300     63.110      1.455      1.100    303.155    305.000 
  55      -0.0001    0.0000    1.3702    1.9099   120000     2219   126.86       339      -80.215     44.400     62.920      1.460      1.100    303.158    304.999 
  56      -0.0002    0.0000    1.3703    1.9403   120000     2777   126.81       359      -79.885     44.500     62.730      1.465      1.100    303.156    304.998 
  57      -0.0004    0.0000    1.3703    1.9705   120000     2859   126.34       366      -79.561     44.590     62.540      1.470      1.100    303.152    305.000 
  58      -0.0004    0.0000    1.3703    2.0004   120000     2864   126.15       335      -79.245     44.690     62.350      1.475      1.100    303.160    304.999 
