# Supplementary material for: Aspirin locally disrupts the liquid-ordered phase
Source: R Soc Open Sci. 2018 Feb 28;5(2):171710. doi: 10.1098/rsos.171710 (PMC5830767; doi:10.1098/rsos.171710)
Supplement: Inelastic Neutron scattering data [file rsos171710supp1.zip › RawData/034860]

RRRRRRRRRRRRRRRRRRRRRRRRRRRRRRRRRRRRRRRRRRRRRRRRRRRRRRRRRRRRRRRRRRRRRRRRRRRRRRRR
  034860       1       0                                                        
ILL TAS data in the new ASCII format follow afte the line VV..V                 
AAAAAAAAAAAAAAAAAAAAAAAAAAAAAAAAAAAAAAAAAAAAAAAAAAAAAAAAAAAAAAAAAAAAAAAAAAAAAAAA
      80                                                                        
IN12  rheinstadter04-Dec-16 23:33:05                                            
VVVVVVVVVVVVVVVVVVVVVVVVVVVVVVVVVVVVVVVVVVVVVVVVVVVVVVVVVVVVVVVVVVVVVVVVVVVVVVVV
INSTR: IN12
EXPNO: CRG-2297
USER_: rheinstadter
LOCAL: SCHMALZL
FILE_: 034860
DATE_: 04-Dec-16 23:33:05
TITLE: The effect of a common drug on nanscopic membrane dynamics
TYPE_: tas
COMND: bs qh 0 0 2.5 1.45 dqh 0 0 0 0.1 np 32 mn 250000
POSQE: QH=  -0.0000, QK=   0.0000, QL=   2.5004, EN=   1.4510, UN=meV
CURVE: MONO= auto, ANA= auto
STEPS: EN=   0.1000
PARAM: GONIO= 0
PARAM: DM=   3.34000, DA=   3.35500, KFIX=   1.75021
PARAM: SM= -1, SS=  1, SA= -1, FX=  2
PARAM: ALF1= 120.00, ALF2= 120.00, ALF3= 120.00, ALF4= 120.00
PARAM: BET1= 120.00, BET2= 120.00, BET3= 120.00, BET4= 120.00
PARAM: ETAM=  35.00, ETAA=  35.00
PARAM: AS=   6.28000, BS=   6.28000, CS=   6.28000
PARAM: AA=  90.00000, BB=  90.00000, CC=  90.00000, ETAS=  80.00000
PARAM: AX=  1.000, AY=  0.000, AZ=  0.000
PARAM: BX=  0.000, BY=  0.000, BZ=  1.000
VARIA: SELPOS=in
VARIA: SELSPEED=  19129
VARIA: A1      = -28.80, A2      = -58.01, A3      =  45.80, A4      =  85.20
VARIA: A5      = -32.36, A6      = -64.69, GU      =   1.04, GL      =   0.08
VARIA: A3P     =1269.70, GA      =   1.01, GM      =  -0.11, RA      =  14.13
VARIA: RMV     =  38.09, RMH     =  45.61, TA      =   4.39, TM      =  -1.81
VARIA: GC      =  -0.01, DIA1X   =  62.64, DIA2X   =  88.10, DIA2Z   = 163.89
VARIA: I1      =   0.00, I2      =   0.00, I3      =   0.00, I4      =   0.00
VARIA: I5      =   0.00, I6      =   0.00, I7      =   0.00, I8      =  -0.00
VARIA: IH1     =   0.00, IH2     =   0.00
ZEROS: A1      =  -2.09, A2      =   0.51, A3      =  -5.58, A4      =   0.70
ZEROS: A5      = -89.80, A6      =   0.01, GU      =   0.00, GL      =   0.00
ZEROS: A3P     = -16.29, GA      =   0.00, GM      =   0.00, RA      =   0.00
ZEROS: RMV     =   0.00, RMH     =   0.00, TA      =   0.00, TM      =   0.00
ZEROS: GC      =   0.00, DIA1X   =   0.00, DIA2X   =   0.00, DIA2Z   =   0.00
POLAN: DR HX 5 0 0
POLAN: ON F1 
POLAN: CO MN 200000
POLAN: DR HX 0 5 0
POLAN: ON F1
POLAN: CO MN 200000
POLAN: DR HX 0 0 0.8
POLAN: ON F1 
POLAN: CO MN 200000
PARAM: MN=  250000
PARAM: TT=    303.15, RT=    305.00
PARAM: REACTOR=55.64
FORMT:
DATA_:
  PNT        QH        QK        QL        EN        M1        M2      TIME      CNTS         A2         A3         A4         KI         KF         TT        TRT 
   1      -0.0000    0.0000    2.5004    1.4510   250000      315   290.48      5352      -58.005     45.800     85.200      1.940      1.750    303.154    305.000 
   2      -0.0006    0.0000    2.5005    1.5499   250000      325   293.22      5333      -57.606     45.820     84.830      1.952      1.750    303.153    305.000 
   3      -0.0007    0.0000    2.5005    1.6495   250000      295   295.31      5195      -57.213     45.850     84.460      1.965      1.750    303.152    304.999 
   4      -0.0005    0.0000    2.5005    1.7502   250000      288   297.15      4967      -56.824     45.890     84.090      1.977      1.750    303.155    305.000 
   5      -0.0002    0.0000    2.5002    1.8468   250000      301   299.21      4862      -56.458     45.930     83.730      1.989      1.750    303.156    305.000 
   6      -0.0003    0.0000    2.5003    1.9479   250000      319   301.03      4793      -56.082     45.970     83.370      2.001      1.750    303.157    305.002 
   7      -0.0002    0.0000    2.5002    2.0474   250000      278   302.64      4788      -55.719     46.010     83.010      2.013      1.750    303.153    304.997 
   8      -0.0004    0.0000    2.5002    2.1478   250000      293   304.40      4677      -55.361     46.050     82.660      2.025      1.750    303.152    305.000 
   9      -0.0007    0.0000    2.5003    2.2496   250000      307   305.95      4655      -55.004     46.090     82.310      2.037      1.750    303.151    305.000 
  10      -0.0005    0.0000    2.5005    2.3494   250000      333   307.79      4574      -54.661     46.140     81.970      2.049      1.750    303.152    304.998 
  11      -0.0005    0.0000    2.5005    2.4500   250000      325   309.38      4568      -54.321     46.190     81.630      2.061      1.750    303.152    304.998 
  12      -0.0005    0.0000    2.5006    2.5508   250000      285   311.92      4584      -53.988     46.240     81.290      2.072      1.750    303.153    305.001 
  13       0.0003    0.0000    2.5002    2.6458   250000      252   314.82      4640      -53.679     46.300     80.960      2.083      1.750    303.159    305.000 
  14      -0.0003    0.0000    2.5003    2.7484   250000      270   319.50      4713      -53.351     46.340     80.620      2.095      1.750    303.155    305.002 
  15      -0.0005    0.0000    2.5005    2.8487   250000      292   325.43      4654      -53.037     46.390     80.300      2.107      1.750    303.154    305.000 
  16      -0.0007    0.0000    2.5004    2.9489   250000      272   332.67      4511      -52.728     46.440     79.970      2.118      1.750    303.152    304.999 
  17      -0.0005    0.0000    2.5005    3.0489   250000      276   342.76      4615      -52.425     46.500     79.650      2.129      1.750    303.160    305.001 
  18      -0.0001    0.0000    2.5003    3.1462   250000      289   352.90      4522      -52.135     46.560     79.330      2.140      1.750    303.154    305.000 
  19      -0.0006    0.0000    2.5004    3.2484   250000      253   363.48      4355      -51.836     46.610     79.010      2.152      1.750    303.154    305.001 
  20      -0.0007    0.0000    2.5007    3.3504   250000      245   373.09      4548      -51.543     46.670     78.700      2.163      1.750    303.154    305.002 
  21      -0.0002    0.0000    2.5001    3.4459   250000      286   380.35      4605      -51.272     46.730     78.380      2.174      1.750    303.152    305.000 
  22      -0.0005    0.0000    2.5003    3.5492   250000      328   385.37      4530      -50.985     46.790     78.070      2.185      1.750    303.158    304.999 
  23      -0.0007    0.0000    2.5005    3.6487   250000      286   389.13      4413      -50.712     46.850     77.770      2.196      1.750    303.154    305.001 
  24      -0.0003    0.0000    2.5004    3.7490   250000      297   392.30      4409      -50.442     46.920     77.460      2.207      1.750    303.158    304.999 
  25      -0.0006    0.0000    2.5005    3.8502   250000      286   394.71      4202      -50.174     46.980     77.160      2.218      1.750    303.152    304.997 
  26      -0.0003    0.0000    2.5005    3.9502   250000      280   395.41      4225      -49.913     47.050     76.860      2.229      1.750    303.152    305.001 
  27      -0.0005    0.0000    2.5004    4.0494   250000      290   396.73      4303      -49.658     47.110     76.560      2.240      1.750    303.152    304.996 
  28      -0.0003    0.0000    2.5004    4.1479   250000      306   397.09      4162      -49.408     47.180     76.270      2.251      1.750    303.149    304.999 
  29      -0.0005    0.0000    2.5003    4.2480   250000      309   398.15      4177      -49.159     47.240     75.970      2.261      1.750    303.154    304.999 
  30      -0.0007    0.0000    2.5006    4.3511   250000      286   399.68      4078      -48.906     47.310     75.680      2.272      1.750    303.158    305.000 
  31      -0.0004    0.0000    2.5003    4.4478   250000      297   401.17      3860      -48.672     47.380     75.390      2.283      1.750    303.152    305.001 
  32      -0.0004    0.0000    2.5003    4.5492   250000      318   402.86      3998      -48.430     47.450     75.100      2.293      1.750    303.154    304.999 
