# Supplementary material for: Aspirin locally disrupts the liquid-ordered phase
Source: R Soc Open Sci. 2018 Feb 28;5(2):171710. doi: 10.1098/rsos.171710 (PMC5830767; doi:10.1098/rsos.171710)
Supplement: Inelastic Neutron scattering data [file rsos171710supp1.zip › RawData/034861]

RRRRRRRRRRRRRRRRRRRRRRRRRRRRRRRRRRRRRRRRRRRRRRRRRRRRRRRRRRRRRRRRRRRRRRRRRRRRRRRR
  034861       1       0                                                        
ILL TAS data in the new ASCII format follow afte the line VV..V                 
AAAAAAAAAAAAAAAAAAAAAAAAAAAAAAAAAAAAAAAAAAAAAAAAAAAAAAAAAAAAAAAAAAAAAAAAAAAAAAAA
      80                                                                        
IN12  rheinstadter05-Dec-16 02:44:36                                            
VVVVVVVVVVVVVVVVVVVVVVVVVVVVVVVVVVVVVVVVVVVVVVVVVVVVVVVVVVVVVVVVVVVVVVVVVVVVVVVV
INSTR: IN12
EXPNO: CRG-2297
USER_: rheinstadter
LOCAL: SCHMALZL
FILE_: 034861
DATE_: 05-Dec-16 02:44:36
TITLE: The effect of a common drug on nanscopic membrane dynamics
TYPE_: tas
COMND: sc qh 0.55 0 0 0 dqh 0.005 0 0 0 np 201 mn 2000
POSQE: QH=   0.0500, QK=   0.0000, QL=   0.0002, EN=   0.0015, UN=meV
CURVE: MONO= auto, ANA= auto
STEPS: QH=   0.0050
PARAM: GONIO= 0
PARAM: DM=   3.34000, DA=   3.35500, KFIX=   1.49993
PARAM: SM= -1, SS=  1, SA= -1, FX=  2
PARAM: ALF1= 120.00, ALF2= 120.00, ALF3= 120.00, ALF4= 120.00
PARAM: BET1= 120.00, BET2= 120.00, BET3= 120.00, BET4= 120.00
PARAM: ETAM=  35.00, ETAA=  35.00
PARAM: AS=   6.28000, BS=   6.28000, CS=   6.28000
PARAM: AA=  90.00000, BB=  90.00000, CC=  90.00000, ETAS=  80.00000
PARAM: AX=  1.000, AY=  0.000, AZ=  0.000
PARAM: BX=  0.000, BY=  0.000, BZ=  1.000
VARIA: SELPOS=in
VARIA: SELSPEED=  14793
VARIA: A1      = -38.54, A2      = -77.66, A3      =  90.95, A4      =   1.91
VARIA: A5      = -38.62, A6      = -77.26, GU      =   1.04, GL      =   0.08
VARIA: A3P     =1269.70, GA      =   1.01, GM      =  -0.11, RA      =  15.38
VARIA: RMV     =  33.11, RMH     =  58.96, TA      =   4.39, TM      =  -1.81
VARIA: GC      =  -0.01, DIA1X   =  62.64, DIA2X   =  88.10, DIA2Z   = 163.86
VARIA: I1      =   0.00, I2      =   0.00, I3      =   0.00, I4      =   0.00
VARIA: I5      =   0.00, I6      =   0.00, I7      =   0.00, I8      =  -0.00
VARIA: IH1     =   0.00, IH2     =   0.00
ZEROS: A1      =  -2.09, A2      =   0.51, A3      =  -5.58, A4      =   0.70
ZEROS: A5      = -89.80, A6      =   0.01, GU      =   0.00, GL      =   0.00
ZEROS: A3P     = -16.29, GA      =   0.00, GM      =   0.00, RA      =   0.00
ZEROS: RMV     =   0.00, RMH     =   0.00, TA      =   0.00, TM      =   0.00
ZEROS: GC      =   0.00, DIA1X   =   0.00, DIA2X   =   0.00, DIA2Z   =   0.00
POLAN: DR HX 5 0 0
POLAN: ON F1 
POLAN: CO MN 200000
POLAN: DR HX 0 5 0
POLAN: ON F1
POLAN: CO MN 200000
POLAN: DR HX 0 0 0.8
POLAN: ON F1 
POLAN: CO MN 200000
PARAM: MN=    2000
PARAM: TT=    303.15, RT=    305.00
PARAM: REACTOR=55.77
FORMT:
DATA_:
  PNT        QH        QK        QL        EN        M1        M2      TIME      CNTS         A2         A3         A4         KI         KF         TT        TRT 
   1       0.0500    0.0000    0.0002    0.0015     2000       13     2.06    100400      -77.657     90.950      1.910      1.500      1.500    303.153    305.000 
   2       0.0549    0.0000    0.0003    0.0015     2000       15     2.06    100088      -77.657     91.040      2.100      1.500      1.500    303.150    305.000 
   3       0.0597    0.0000    0.0002    0.0015     2000       10     2.08    100499      -77.657     91.150      2.280      1.500      1.500    303.153    305.002 
   4       0.0646    0.0000    0.0002    0.0015     2000       18     2.09    100182      -77.657     91.240      2.470      1.500      1.500    303.153    305.002 
   5       0.0701    0.0000    0.0003    0.0015     2000       16     2.09    100196      -77.657     91.330      2.680      1.500      1.500    303.154    304.998 
   6       0.0748    0.0000    0.0003    0.0015     2000       19     2.10     99990      -77.657     91.420      2.860      1.500      1.500    303.157    305.000 
   7       0.0798    0.0000    0.0003    0.0015     2000       24     2.08     98489      -77.657     91.520      3.050      1.500      1.500    303.157    305.000 
   8       0.0848    0.0000    0.0003    0.0015     2000       23     2.05     96234      -77.657     91.610      3.240      1.500      1.500    303.152    304.998 
   9       0.0897    0.0000    0.0002    0.0015     2000       18     2.05     95187      -77.657     91.720      3.430      1.500      1.500    303.151    305.000 
  10       0.0947    0.0000    0.0002    0.0015     2000       19     2.07     94540      -77.657     91.810      3.620      1.500      1.500    303.147    304.999 
  11       0.0999    0.0000    0.0002    0.0015     2000       21     2.08     92356      -77.657     91.910      3.820      1.500      1.500    303.147    304.999 
  12       0.1046    0.0000    0.0002    0.0015     2000       22     2.07     86090      -77.657     92.000      4.000      1.500      1.500    303.146    305.000 
  13       0.1099    0.0000    0.0003    0.0015     2000       16     2.09     72104      -77.657     92.090      4.200      1.500      1.500    303.154    304.996 
  14       0.1151    0.0000    0.0002    0.0015     2000       13     2.09     45233      -77.657     92.200      4.400      1.500      1.500    303.154    304.996 
  15       0.1198    0.0000    0.0002    0.0015     2000       18     2.08     35224      -77.657     92.290      4.580      1.500      1.500    303.147    305.000 
  16       0.1248    0.0000    0.0002    0.0015     2000       18     2.08     33318      -77.657     92.390      4.770      1.500      1.500    303.150    305.000 
  17       0.1298    0.0000    0.0002    0.0015     2000       17     2.07     31797      -77.657     92.480      4.960      1.500      1.500    303.149    305.001 
  18       0.1347    0.0000    0.0003    0.0015     2000       22     2.07     29952      -77.657     92.570      5.150      1.500      1.500    303.149    304.999 
  19       0.1399    0.0000    0.0003    0.0015     2000       28     2.06     27913      -77.657     92.670      5.350      1.500      1.500    303.153    304.999 
  20       0.1447    0.0000    0.0003    0.0015     2000       23     2.08     25034      -77.657     92.760      5.530      1.500      1.500    303.153    305.000 
  21       0.1496    0.0000    0.0002    0.0015     2000       24     2.08     20118      -77.657     92.870      5.720      1.500      1.500    303.151    304.999 
  22       0.1551    0.0000    0.0003    0.0015     2000       22     2.07     15526      -77.657     92.950      5.930      1.500      1.500    303.148    305.000 
  23       0.1598    0.0000    0.0003    0.0015     2000       15     2.04     11907      -77.657     93.050      6.110      1.500      1.500    303.148    305.000 
  24       0.1648    0.0000    0.0002    0.0015     2000       23     2.05      9366      -77.657     93.150      6.300      1.500      1.500    303.150    305.001 
  25       0.1697    0.0000    0.0003    0.0015     2000       30     2.09      7905      -77.657     93.240      6.490      1.500      1.500    303.146    305.002 
  26       0.1747    0.0000    0.0002    0.0015     2000       23     2.09      7149      -77.657     93.350      6.680      1.500      1.500    303.156    305.002 
  27       0.1797    0.0000    0.0003    0.0015     2000       26     2.10      6638      -77.657     93.430      6.870      1.500      1.500    303.150    305.001 
  28       0.1846    0.0000    0.0002    0.0015     2000       27     2.08      6811      -77.657     93.540      7.060      1.500      1.500    303.154    305.002 
  29       0.1898    0.0000    0.0003    0.0015     2000       24     2.08      7149      -77.657     93.620      7.260      1.500      1.500    303.151    305.000 
  30       0.1948    0.0000    0.0003    0.0015     2000       35     2.08      7709      -77.657     93.720      7.450      1.500      1.500    303.151    305.000 
  31       0.1998    0.0000    0.0003    0.0015     2000       30     2.10      8198      -77.657     93.810      7.640      1.500      1.500    303.151    304.998 
  32       0.2047    0.0000    0.0002    0.0015     2000       19     2.06      8489      -77.657     93.920      7.830      1.500      1.500    303.146    305.001 
  33       0.2097    0.0000    0.0002    0.0015     2000       25     2.06      8961      -77.657     94.010      8.020      1.500      1.500    303.147    304.999 
  34       0.2147    0.0000    0.0003    0.0015     2000       27     2.09      9526      -77.657     94.100      8.210      1.500      1.500    303.155    304.998 
  35       0.2201    0.0000    0.0003    0.0015     2000       25     2.05      9531      -77.657     94.200      8.420      1.500      1.500    303.152    304.999 
  36       0.2248    0.0000    0.0003    0.0015     2000       22     2.05      9745      -77.657     94.290      8.600      1.500      1.500    303.152    304.999 
  37       0.2298    0.0000    0.0003    0.0015     2000       25     2.08      9933      -77.657     94.390      8.790      1.500      1.500    303.155    305.000 
  38       0.2347    0.0000    0.0002    0.0015     2000       39     2.06      9908      -77.657     94.500      8.980      1.500      1.500    303.155    305.000 
  39       0.2397    0.0000    0.0002    0.0015     2000       30     2.06      9518      -77.657     94.590      9.170      1.500      1.500    303.148    305.003 
  40       0.2447    0.0000    0.0002    0.0015     2000       29     2.08      8999      -77.657     94.680      9.360      1.500      1.500    303.155    304.999 
  41       0.2499    0.0000    0.0003    0.0015     2000       28     2.05      7880      -77.657     94.770      9.560      1.500      1.500    303.153    304.999 
  42       0.2548    0.0000    0.0002    0.0015     2000       22     2.07      7330      -77.657     94.880      9.750      1.500      1.500    303.153    304.998 
  43       0.2598    0.0000    0.0003    0.0015     2000       24     2.11      7076      -77.657     94.960      9.940      1.500      1.500    303.149    305.000 
  44       0.2647    0.0000    0.0002    0.0015     2000       22     2.08      7291      -77.657     95.070     10.130      1.500      1.500    303.152    305.000 
  45       0.2697    0.0000    0.0002    0.0015     2000       21     2.06      8296      -77.657     95.160     10.320      1.500      1.500    303.152    305.000 
  46       0.2746    0.0000    0.0003    0.0015     2000       31     2.06     10365      -77.657     95.250     10.510      1.500      1.500    303.155    305.000 
  47       0.2798    0.0000    0.0003    0.0015     2000       21     2.07     14011      -77.657     95.350     10.710      1.500      1.500    303.151    304.997 
  48       0.2848    0.0000    0.0003    0.0015     2000       23     2.09     18102      -77.657     95.440     10.900      1.500      1.500    303.153    305.000 
  49       0.2897    0.0000    0.0003    0.0015     2000       20     2.05     22484      -77.657     95.540     11.090      1.500      1.500    303.152    304.999 
  50       0.2947    0.0000    0.0002    0.0015     2000       25     2.08     28382      -77.657     95.640     11.280      1.500      1.500    303.150    304.998 
  51       0.2996    0.0000    0.0003    0.0015     2000       30     2.08     33816      -77.657     95.730     11.470      1.500      1.500    303.155    305.000 
  52       0.3048    0.0000    0.0002    0.0015     2000       28     2.07     38480      -77.657     95.840     11.670      1.500      1.500    303.155    305.000 
  53       0.3098    0.0000    0.0002    0.0015     2000       25     2.07     42952      -77.657     95.930     11.860      1.500      1.500    303.151    305.001 
  54       0.3147    0.0000    0.0003    0.0015     2000       26     2.06     46157      -77.657     96.020     12.050      1.500      1.500    303.150    305.001 
  55       0.3197    0.0000    0.0002    0.0015     2000       38     2.05     48838      -77.657     96.120     12.240      1.500      1.500    303.148    304.999 
  56       0.3246    0.0000    0.0003    0.0015     2000       21     2.07     51277      -77.657     96.210     12.430      1.500      1.500    303.147    305.000 
  57       0.3298    0.0000    0.0003    0.0015     2000       26     2.06     52317      -77.657     96.310     12.630      1.500      1.500    303.155    304.996 
  58       0.3348    0.0000    0.0003    0.0015     2000       17     2.08     53883      -77.657     96.400     12.820      1.500      1.500    303.152    305.002 
  59       0.3400    0.0000    0.0002    0.0015     2000       27     2.05     52846      -77.657     96.510     13.020      1.500      1.500    303.152    305.002 
  60       0.3446    0.0000    0.0002    0.0015     2000       32     2.07     51269      -77.657     96.610     13.200      1.500      1.500    303.158    305.000 
  61       0.3498    0.0000    0.0003    0.0015     2000       24     2.08     48291      -77.657     96.690     13.400      1.500      1.500    303.148    304.997 
  62       0.3548    0.0000    0.0003    0.0015     2000       23     2.06     44116      -77.657     96.790     13.590      1.500      1.500    303.152    305.000 
  63       0.3597    0.0000    0.0002    0.0015     2000       22     2.07     38101      -77.657     96.890     13.780      1.500      1.500    303.145    305.001 
  64       0.3647    0.0000    0.0003    0.0015     2000       30     2.09     29851      -77.657     96.980     13.970      1.500      1.500    303.155    304.999 
  65       0.3699    0.0000    0.0003    0.0015     2000       23     2.08     22300      -77.657     97.080     14.170      1.500      1.500    303.150    305.001 
  66       0.3748    0.0000    0.0003    0.0015     2000       29     2.09     15582      -77.657     97.170     14.360      1.500      1.500    303.150    305.001 
  67       0.3800    0.0000    0.0003    0.0015     2000       32     2.11     10805      -77.657     97.270     14.560      1.500      1.500    303.150    304.998 
  68       0.3846    0.0000    0.0002    0.0015     2000       17     2.05      7096      -77.657     97.370     14.740      1.500      1.500    303.154    304.999 
  69       0.3898    0.0000    0.0003    0.0015     2000       15     2.08      4832      -77.657     97.460     14.940      1.500      1.500    303.154    304.999 
  70       0.3948    0.0000    0.0002    0.0015     2000       31     2.07      3315      -77.657     97.570     15.130      1.500      1.500    303.151    305.002 
  71       0.3997    0.0000    0.0002    0.0015     2000       25     2.08      2485      -77.657     97.670     15.320      1.500      1.500    303.152    304.999 
  72       0.4049    0.0000    0.0002    0.0015     2000       32     2.07      1964      -77.657     97.760     15.520      1.500      1.500    303.151    304.999 
  73       0.4098    0.0000    0.0003    0.0015     2000       32     2.09      1838      -77.657     97.850     15.710      1.500      1.500    303.152    305.000 
  74       0.4147    0.0000    0.0002    0.0015     2000       27     2.07      1700      -77.657     97.950     15.900      1.500      1.500    303.150    305.000 
  75       0.4197    0.0000    0.0003    0.0015     2000       25     2.08      1708      -77.657     98.040     16.090      1.500      1.500    303.147    305.000 
  76       0.4248    0.0000    0.0002    0.0015     2000       24     2.08      1684      -77.657     98.150     16.290      1.500      1.500    303.147    305.000 
  77       0.4298    0.0000    0.0003    0.0015     2000       20     2.06      1751      -77.657     98.230     16.480      1.500      1.500    303.151    304.998 
  78       0.4347    0.0000    0.0003    0.0015     2000       23     2.06      1674      -77.657     98.330     16.670      1.500      1.500    303.149    305.000 
  79       0.4399    0.0000    0.0003    0.0015     2000       23     2.08      1530      -77.657     98.430     16.870      1.500      1.500    303.150    305.001 
  80       0.4448    0.0000    0.0003    0.0015     2000       26     2.06      1503      -77.657     98.520     17.060      1.500      1.500    303.154    305.001 
  81       0.4497    0.0000    0.0003    0.0015     2000       30     2.06      1480      -77.657     98.620     17.250      1.500      1.500    303.153    305.000 
  82       0.4551    0.0000    0.0003    0.0015     2000       30     2.08      1525      -77.657     98.720     17.460      1.500      1.500    303.154    305.000 
  83       0.4598    0.0000    0.0003    0.0015     2000       29     2.08      1509      -77.657     98.810     17.640      1.500      1.500    303.151    305.000 
  84       0.4647    0.0000    0.0003    0.0015     2000       36     2.06      1473      -77.657     98.910     17.830      1.500      1.500    303.151    305.000 
  85       0.4699    0.0000    0.0003    0.0015     2000       29     2.05      1377      -77.657     99.010     18.030      1.500      1.500    303.151    304.999 
  86       0.4748    0.0000    0.0002    0.0015     2000       30     2.07      1425      -77.657     99.110     18.220      1.500      1.500    303.150    304.998 
  87       0.4797    0.0000    0.0002    0.0015     2000       26     2.05      1371      -77.657     99.210     18.410      1.500      1.500    303.148    304.999 
  88       0.4848    0.0000    0.0003    0.0015     2000       24     2.07      1415      -77.657     99.300     18.610      1.500      1.500    303.150    304.998 
  89       0.4897    0.0000    0.0002    0.0015     2000       37     2.06      1372      -77.657     99.400     18.800      1.500      1.500    303.152    305.001 
  90       0.4947    0.0000    0.0003    0.0015     2000       35     2.06      1386      -77.657     99.490     18.990      1.500      1.500    303.156    305.000 
  91       0.5001    0.0000    0.0003    0.0015     2000       32     2.07      1512      -77.657     99.590     19.200      1.500      1.500    303.151    304.999 
  92       0.5047    0.0000    0.0002    0.0015     2000       31     2.06      1516      -77.657     99.690     19.380      1.500      1.500    303.151    304.999 
  93       0.5099    0.0000    0.0003    0.0015     2000       27     2.08      1638      -77.657     99.780     19.580      1.500      1.500    303.148    304.998 
  94       0.5148    0.0000    0.0003    0.0015     2000       32     2.02      1729      -77.657     99.880     19.770      1.500      1.500    303.150    304.999 
  95       0.5197    0.0000    0.0002    0.0015     2000       30     2.08      1812      -77.657     99.980     19.960      1.500      1.500    303.150    304.998 
  96       0.5248    0.0000    0.0003    0.0015     2000       23     2.07      1850      -77.657    100.070     20.160      1.500      1.500    303.149    304.997 
  97       0.5297    0.0000    0.0002    0.0015     2000       26     2.08      1937      -77.657    100.180     20.350      1.500      1.500    303.152    305.000 
  98       0.5351    0.0000    0.0003    0.0015     2000       27     2.06      2032      -77.657    100.270     20.560      1.500      1.500    303.152    305.000 
  99       0.5398    0.0000    0.0001    0.0015     2000       30     2.07      2090      -77.657    100.380     20.740      1.500      1.500    303.152    305.000 
 100       0.5446    0.0000    0.0003    0.0015     2000       29     2.08      2107      -77.657    100.460     20.930      1.500      1.500    303.153    304.999 
 101       0.5498    0.0000    0.0002    0.0015     2000       18     2.06      2056      -77.657    100.570     21.130      1.500      1.500    303.149    305.000 
 102       0.5547    0.0000    0.0001    0.0015     2000       31     2.07      2140      -77.657    100.670     21.320      1.500      1.500    303.151    304.998 
 103       0.5598    0.0000    0.0003    0.0015     2000       27     2.07      2017      -77.657    100.750     21.520      1.500      1.500    303.148    305.000 
 104       0.5647    0.0000    0.0003    0.0015     2000       29     2.06      1976      -77.657    100.850     21.710      1.500      1.500    303.153    305.000 
 105       0.5701    0.0000    0.0003    0.0015     2000       27     2.06      1927      -77.657    100.950     21.920      1.500      1.500    303.152    305.000 
 106       0.5747    0.0000    0.0002    0.0015     2000       23     2.06      1872      -77.657    101.050     22.100      1.500      1.500    303.155    305.002 
 107       0.5799    0.0000    0.0003    0.0015     2000       19     2.07      1678      -77.657    101.140     22.300      1.500      1.500    303.155    305.002 
 108       0.5847    0.0000    0.0003    0.0015     2000       28     2.05      1621      -77.657    101.240     22.490      1.500      1.500    303.152    304.999 
 109       0.5899    0.0000    0.0003    0.0015     2000       25     2.08      1609      -77.657    101.340     22.690      1.500      1.500    303.153    304.998 
 110       0.5947    0.0000    0.0001    0.0015     2000       30     2.10      1534      -77.657    101.450     22.880      1.500      1.500    303.150    304.997 
 111       0.5999    0.0000    0.0003    0.0015     2000       19     2.04      1542      -77.657    101.530     23.080      1.500      1.500    303.152    304.998 
 112       0.6047    0.0000    0.0002    0.0015     2000       27     2.07      1578      -77.657    101.640     23.270      1.500      1.500    303.150    304.999 
 113       0.6099    0.0000    0.0003    0.0015     2000       29     2.08      1612      -77.657    101.730     23.470      1.500      1.500    303.146    305.002 
 114       0.6147    0.0000    0.0002    0.0015     2000       26     2.04      1557      -77.657    101.830     23.660      1.500      1.500    303.146    305.002 
 115       0.6199    0.0000    0.0003    0.0015     2000       14     2.08      1712      -77.657    101.920     23.860      1.500      1.500    303.149    305.001 
 116       0.6247    0.0000    0.0002    0.0015     2000       33     2.05      1783      -77.657    102.030     24.050      1.500      1.500    303.153    305.000 
 117       0.6298    0.0000    0.0003    0.0015     2000       33     2.06      1829      -77.657    102.120     24.250      1.500      1.500    303.150    305.000 
 118       0.6347    0.0000    0.0002    0.0015     2000       22     2.07      1882      -77.657    102.220     24.440      1.500      1.500    303.150    305.001 
 119       0.6398    0.0000    0.0004    0.0015     2000       19     2.09      1988      -77.657    102.310     24.640      1.500      1.500    303.152    305.000 
 120       0.6447    0.0000    0.0003    0.0015     2000       22     2.06      1925      -77.657    102.410     24.830      1.500      1.500    303.154    304.999 
 121       0.6500    0.0000    0.0004    0.0015     2000       22     2.09      1952      -77.657    102.510     25.040      1.500      1.500    303.154    304.999 
 122       0.6549    0.0000    0.0003    0.0015     2000       31     2.07      1956      -77.657    102.610     25.230      1.500      1.500    303.153    305.000 
 123       0.6597    0.0000    0.0002    0.0015     2000       30     2.08      1996      -77.657    102.710     25.420      1.500      1.500    303.152    304.999 
 124       0.6648    0.0000    0.0004    0.0015     2000       25     2.08      1927      -77.657    102.800     25.620      1.500      1.500    303.151    305.000 
 125       0.6697    0.0000    0.0003    0.0015     2000       24     2.09      1781      -77.657    102.900     25.810      1.500      1.500    303.155    305.000 
 126       0.6748    0.0000    0.0003    0.0015     2000       22     2.08      1733      -77.657    103.000     26.010      1.500      1.500    303.149    305.001 
 127       0.6799    0.0000    0.0002    0.0015     2000       34     2.08      1675      -77.657    103.110     26.210      1.500      1.500    303.150    305.000 
 128       0.6847    0.0000    0.0001    0.0015     2000       27     2.09      1543      -77.657    103.210     26.400      1.500      1.500    303.156    305.000 
 129       0.6898    0.0000    0.0004    0.0015     2000       19     2.09      1455      -77.657    103.290     26.600      1.500      1.500    303.149    305.000 
 130       0.6947    0.0000    0.0003    0.0015     2000       20     2.08      1452      -77.657    103.390     26.790      1.500      1.500    303.152    305.001 
 131       0.6998    0.0000    0.0002    0.0015     2000       25     2.06      1419      -77.657    103.500     26.990      1.500      1.500    303.152    305.001 
 132       0.7048    0.0000    0.0003    0.0015     2000       35     2.07      1413      -77.657    103.590     27.190      1.500      1.500    303.151    304.998 
 133       0.7097    0.0000    0.0002    0.0015     2000       31     2.11      1345      -77.657    103.690     27.380      1.500      1.500    303.151    305.000 
 134       0.7148    0.0000    0.0002    0.0015     2000       30     2.06      1442      -77.657    103.790     27.580      1.500      1.500    303.149    304.999 
 135       0.7198    0.0000    0.0004    0.0015     2000       19     2.07      1504      -77.657    103.880     27.780      1.500      1.500    303.151    304.999 
 136       0.7247    0.0000    0.0002    0.0015     2000       33     2.08      1579      -77.657    103.990     27.970      1.500      1.500    303.147    305.002 
 137       0.7297    0.0000    0.0003    0.0015     2000       32     2.11      1690      -77.657    104.080     28.170      1.500      1.500    303.150    305.000 
 138       0.7348    0.0000    0.0003    0.0015     2000       26     2.08      1776      -77.657    104.180     28.370      1.500      1.500    303.149    304.999 
 139       0.7399    0.0000    0.0003    0.0015     2000       25     2.05      1859      -77.657    104.280     28.570      1.500      1.500    303.149    304.999 
 140       0.7447    0.0000    0.0002    0.0015     2000       29     2.06      1820      -77.657    104.380     28.760      1.500      1.500    303.150    305.000 
 141       0.7498    0.0000    0.0002    0.0015     2000       25     2.08      1948      -77.657    104.480     28.960      1.500      1.500    303.153    304.999 
 142       0.7548    0.0000    0.0004    0.0015     2000       24     2.10      1874      -77.657    104.570     29.160      1.500      1.500    303.156    304.999 
 143       0.7597    0.0000    0.0003    0.0015     2000       22     2.07      1910      -77.657    104.670     29.350      1.500      1.500    303.153    305.000 
 144       0.7647    0.0000    0.0002    0.0015     2000       10     2.09      1889      -77.657    104.780     29.550      1.500      1.500    303.149    304.998 
 145       0.7698    0.0000    0.0003    0.0015     2000       27     2.06      1852      -77.657    104.870     29.750      1.500      1.500    303.156    304.999 
 146       0.7748    0.0000    0.0002    0.0015     2000       30     2.06      1787      -77.657    104.980     29.950      1.500      1.500    303.151    305.000 
 147       0.7799    0.0000    0.0003    0.0015     2000       25     2.08      1739      -77.657    105.070     30.150      1.500      1.500    303.150    304.998 
 148       0.7847    0.0000    0.0002    0.0015     2000       24     2.06      1609      -77.657    105.170     30.340      1.500      1.500    303.150    304.998 
 149       0.7897    0.0000    0.0002    0.0015     2000       28     2.04      1513      -77.657    105.270     30.540      1.500      1.500    303.149    305.000 
 150       0.7948    0.0000    0.0004    0.0015     2000       23     2.07      1409      -77.657    105.360     30.740      1.500      1.500    303.152    304.999 
 151       0.7998    0.0000    0.0004    0.0015     2000       23     2.07      1286      -77.657    105.460     30.940      1.500      1.500    303.153    305.000 
 152       0.8049    0.0000    0.0002    0.0015     2000       34     2.05      1253      -77.657    105.570     31.140      1.500      1.500    303.151    304.999 
 153       0.8097    0.0000    0.0003    0.0015     2000       28     2.05      1166      -77.657    105.660     31.330      1.500      1.500    303.151    304.997 
 154       0.8147    0.0000    0.0002    0.0015     2000       28     2.11      1198      -77.657    105.770     31.530      1.500      1.500    303.149    305.000 
 155       0.8200    0.0000    0.0002    0.0015     2000       23     2.08      1088      -77.657    105.870     31.740      1.500      1.500    303.149    305.000 
 156       0.8248    0.0000    0.0003    0.0015     2000       30     2.05      1166      -77.657    105.960     31.930      1.500      1.500    303.154    304.999 
 157       0.8298    0.0000    0.0002    0.0015     2000       31     2.07      1052      -77.657    106.070     32.130      1.500      1.500    303.154    304.999 
 158       0.8348    0.0000    0.0003    0.0015     2000       34     2.08      1095      -77.657    106.160     32.330      1.500      1.500    303.150    304.998 
 159       0.8398    0.0000    0.0002    0.0015     2000       27     2.10      1095      -77.657    106.270     32.530      1.500      1.500    303.150    305.001 
 160       0.8449    0.0000    0.0003    0.0015     2000       24     2.08      1060      -77.657    106.360     32.730      1.500      1.500    303.151    304.998 
 161       0.8499    0.0000    0.0003    0.0015     2000       41     2.07      1081      -77.657    106.460     32.930      1.500      1.500    303.152    304.999 
 162       0.8547    0.0000    0.0001    0.0015     2000       28     2.08      1074      -77.657    106.570     33.120      1.500      1.500    303.152    305.002 
 163       0.8597    0.0000    0.0001    0.0015     2000       19     2.06      1068      -77.657    106.670     33.320      1.500      1.500    303.152    305.002 
 164       0.8647    0.0000    0.0002    0.0015     2000       21     2.05      1070      -77.657    106.760     33.520      1.500      1.500    303.150    305.001 
 165       0.8697    0.0000    0.0002    0.0015     2000       31     2.08      1031      -77.657    106.860     33.720      1.500      1.500    303.151    305.002 
 166       0.8747    0.0000    0.0002    0.0015     2000       19     2.07      1018      -77.657    106.960     33.920      1.500      1.500    303.153    305.000 
 167       0.8797    0.0000    0.0002    0.0015     2000       25     2.10      1030      -77.657    107.060     34.120      1.500      1.500    303.152    305.000 
 168       0.8847    0.0000    0.0001    0.0015     2000       28     2.08      1001      -77.657    107.170     34.320      1.500      1.500    303.150    304.999 
 169       0.8897    0.0000    0.0001    0.0015     2000       31     2.06      1032      -77.657    107.270     34.520      1.500      1.500    303.148    304.998 
 170       0.8947    0.0000    0.0002    0.0015     2000       19     2.08      1015      -77.657    107.360     34.720      1.500      1.500    303.156    304.999 
 171       0.8997    0.0000    0.0001    0.0015     2000       25     2.06       960      -77.657    107.470     34.920      1.500      1.500    303.146    304.999 
 172       0.9047    0.0000    0.0002    0.0015     2000       29     2.07      1000      -77.657    107.560     35.120      1.500      1.500    303.148    304.999 
 173       0.9097    0.0000    0.0002    0.0015     2000       23     2.05       947      -77.657    107.660     35.320      1.500      1.500    303.148    304.999 
 174       0.9147    0.0000    0.0001    0.0015     2000       23     2.08      1002      -77.657    107.770     35.520      1.500      1.500    303.153    305.001 
 175       0.9199    0.0000    0.0003    0.0015     2000       28     2.06       926      -77.657    107.860     35.730      1.500      1.500    303.148    305.001 
 176       0.9249    0.0000    0.0003    0.0015     2000       30     2.08       940      -77.657    107.960     35.930      1.500      1.500    303.157    305.000 
 177       0.9298    0.0000    0.0002    0.0015     2000       29     2.07       933      -77.657    108.070     36.130      1.500      1.500    303.151    305.001 
 178       0.9348    0.0000    0.0003    0.0015     2000       21     2.07      1023      -77.657    108.160     36.330      1.500      1.500    303.153    304.998 
 179       0.9398    0.0000    0.0003    0.0015     2000       25     2.10       912      -77.657    108.260     36.530      1.500      1.500    303.150    305.001 
 180       0.9448    0.0000    0.0001    0.0015     2000       18     2.06       955      -77.657    108.370     36.730      1.500      1.500    303.157    304.999 
 181       0.9500    0.0000    0.0004    0.0015     2000       27     2.05       933      -77.657    108.460     36.940      1.500      1.500    303.152    305.001 
 182       0.9547    0.0000    0.0003    0.0015     2000       28     2.04       898      -77.657    108.560     37.130      1.500      1.500    303.152    305.001 
 183       0.9599    0.0000    0.0004    0.0015     2000       23     2.06       932      -77.657    108.660     37.340      1.500      1.500    303.149    304.995 
 184       0.9649    0.0000    0.0002    0.0015     2000       33     2.09       936      -77.657    108.770     37.540      1.500      1.500    303.151    305.001 
 185       0.9698    0.0000    0.0004    0.0015     2000       22     2.07       891      -77.657    108.860     37.740      1.500      1.500    303.156    305.001 
 186       0.9748    0.0000    0.0002    0.0015     2000       33     2.08       940      -77.657    108.970     37.940      1.500      1.500    303.147    305.001 
 187       0.9797    0.0000    0.0002    0.0015     2000       31     2.09       910      -77.657    109.070     38.140      1.500      1.500    303.149    305.000 
 188       0.9849    0.0000    0.0001    0.0015     2000       20     2.09       907      -77.657    109.180     38.350      1.500      1.500    303.150    304.997 
 189       0.9898    0.0000    0.0003    0.0015     2000       30     2.07       953      -77.657    109.270     38.550      1.500      1.500    303.150    304.997 
 190       0.9948    0.0000    0.0001    0.0015     2000       26     2.06       907      -77.657    109.380     38.750      1.500      1.500    303.149    304.998 
 191       0.9997    0.0000    0.0003    0.0015     2000       24     2.08       929      -77.657    109.470     38.950      1.500      1.500    303.149    305.002 
 192       1.0049    0.0000    0.0002    0.0015     2000       28     2.07       806      -77.657    109.580     39.160      1.500      1.500    303.149    304.999 
 193       1.0098    0.0000    0.0004    0.0015     2000       29     2.07       916      -77.657    109.670     39.360      1.500      1.500    303.154    305.000 
 194       1.0148    0.0000    0.0002    0.0015     2000       33     2.10       903      -77.657    109.780     39.560      1.500      1.500    303.151    305.001 
 195       1.0197    0.0000    0.0002    0.0015     2000       23     2.08       874      -77.657    109.880     39.760      1.500      1.500    303.173    305.003 
 196       1.0248    0.0000    0.0001    0.0015     2000       23     2.08       871      -77.657    109.990     39.970      1.500      1.500    303.185    304.999 
 197       1.0298    0.0000    0.0001    0.0015     2000       27     2.05       870      -77.657    110.090     40.170      1.500      1.500    303.153    304.999 
 198       1.0347    0.0000    0.0003    0.0015     2000       22     2.08       840      -77.657    110.180     40.370      1.500      1.500    303.152    305.000 
 199       1.0398    0.0000    0.0004    0.0015     2000       30     2.08       866      -77.657    110.280     40.580      1.500      1.500    303.152    305.000 
 200       1.0447    0.0000    0.0002    0.0015     2000       26     2.09       807      -77.657    110.390     40.780      1.500      1.500    303.151    304.996 
 201       1.0499    0.0000    0.0003    0.0015     2000       27     2.09       883      -77.657    110.490     40.990      1.500      1.500    303.153    305.002 
