# Supplementary material for: Aspirin locally disrupts the liquid-ordered phase
Source: R Soc Open Sci. 2018 Feb 28;5(2):171710. doi: 10.1098/rsos.171710 (PMC5830767; doi:10.1098/rsos.171710)
Supplement: Inelastic Neutron scattering data [file rsos171710supp1.zip › RawData/034862]

RRRRRRRRRRRRRRRRRRRRRRRRRRRRRRRRRRRRRRRRRRRRRRRRRRRRRRRRRRRRRRRRRRRRRRRRRRRRRRRR
  034862       1       0                                                        
ILL TAS data in the new ASCII format follow afte the line VV..V                 
AAAAAAAAAAAAAAAAAAAAAAAAAAAAAAAAAAAAAAAAAAAAAAAAAAAAAAAAAAAAAAAAAAAAAAAAAAAAAAAA
      80                                                                        
IN12  rheinstadter05-Dec-16 03:00:03                                            
VVVVVVVVVVVVVVVVVVVVVVVVVVVVVVVVVVVVVVVVVVVVVVVVVVVVVVVVVVVVVVVVVVVVVVVVVVVVVVVV
INSTR: IN12
EXPNO: CRG-2297
USER_: rheinstadter
LOCAL: SCHMALZL
FILE_: 034862
DATE_: 05-Dec-16 03:00:03
TITLE: The effect of a common drug on nanscopic membrane dynamics
TYPE_: tas
COMND: bs qh 0 0 1 0.55 dqh 0 0 0 0.1 np 66 mn 220000
POSQE: QH=  -0.0001, QK=   0.0000, QL=   0.9999, EN=   0.5507, UN=meV
CURVE: MONO= auto, ANA= auto
STEPS: EN=   0.1000
PARAM: GONIO= 0
PARAM: DM=   3.34000, DA=   3.35500, KFIX=   1.49993
PARAM: SM= -1, SS=  1, SA= -1, FX=  2
PARAM: ALF1= 120.00, ALF2= 120.00, ALF3= 120.00, ALF4= 120.00
PARAM: BET1= 120.00, BET2= 120.00, BET3= 120.00, BET4= 120.00
PARAM: ETAM=  35.00, ETAA=  35.00
PARAM: AS=   6.28000, BS=   6.28000, CS=   6.28000
PARAM: AA=  90.00000, BB=  90.00000, CC=  90.00000, ETAS=  80.00000
PARAM: AX=  1.000, AY=  0.000, AZ=  0.000
PARAM: BX=  0.000, BY=  0.000, BZ=  1.000
VARIA: SELPOS=in
VARIA: SELSPEED=  15648
VARIA: A1      = -36.12, A2      = -72.75, A3      =  23.52, A4      =  37.70
VARIA: A5      = -38.62, A6      = -77.26, GU      =   1.04, GL      =   0.08
VARIA: A3P     =1269.70, GA      =   1.01, GM      =  -0.11, RA      =  15.38
VARIA: RMV     =  34.11, RMH     =  55.77, TA      =   4.39, TM      =  -1.81
VARIA: GC      =  -0.01, DIA1X   =  62.64, DIA2X   =  88.10, DIA2Z   = 163.89
VARIA: I1      =   0.00, I2      =   0.00, I3      =   0.00, I4      =   0.00
VARIA: I5      =   0.00, I6      =   0.00, I7      =   0.00, I8      =  -0.00
VARIA: IH1     =   0.00, IH2     =   0.00
ZEROS: A1      =  -2.09, A2      =   0.51, A3      =  -5.58, A4      =   0.70
ZEROS: A5      = -89.80, A6      =   0.01, GU      =   0.00, GL      =   0.00
ZEROS: A3P     = -16.29, GA      =   0.00, GM      =   0.00, RA      =   0.00
ZEROS: RMV     =   0.00, RMH     =   0.00, TA      =   0.00, TM      =   0.00
ZEROS: GC      =   0.00, DIA1X   =   0.00, DIA2X   =   0.00, DIA2Z   =   0.00
POLAN: DR HX 5 0 0
POLAN: ON F1 
POLAN: CO MN 200000
POLAN: DR HX 0 5 0
POLAN: ON F1
POLAN: CO MN 200000
POLAN: DR HX 0 0 0.8
POLAN: ON F1 
POLAN: CO MN 200000
PARAM: MN=  220000
PARAM: TT=    303.15, RT=    305.00
PARAM: REACTOR=55.77
FORMT:
DATA_:
  PNT        QH        QK        QL        EN        M1        M2      TIME      CNTS         A2         A3         A4         KI         KF         TT        TRT 
   1      -0.0001    0.0000    0.9999    0.5507   220000      448   258.82      2472      -72.746     23.520     37.700      1.586      1.500    303.151    305.001 
   2      -0.0001    0.0000    1.0001    0.6492   220000      488   254.64      2155      -71.962     24.220     37.470      1.601      1.500    303.153    305.001 
   3      -0.0002    0.0000    1.0002    0.7498   220000      463   257.29      1942      -71.187     24.920     37.230      1.616      1.500    303.154    304.999 
   4      -0.0004    0.0000    1.0002    0.8511   220000      473   262.71      1673      -70.431     25.610     36.980      1.631      1.500    303.146    305.001 
   5      -0.0003    0.0000    1.0003    0.9510   220000      484   262.31      1665      -69.710     26.300     36.730      1.646      1.500    303.153    304.999 
   6      -0.0001    0.0000    1.0003    1.0501   220000      547   258.25      1505      -69.016     26.990     36.480      1.660      1.500    303.151    305.000 
   7      -0.0001    0.0000    1.0003    1.1509   220000      592   256.34      1476      -68.331     27.670     36.220      1.675      1.500    303.151    304.999 
   8      -0.0000    0.0000    1.0001    1.2489   220000      892   254.00      1313      -67.685     28.330     35.960      1.689      1.500    303.156    305.000 
   9      -0.0003    0.0000    1.0003    1.3507   220000     1117   253.97      1380      -67.033     28.990     35.700      1.703      1.500    303.153    305.002 
  10      -0.0003    0.0000    1.0002    1.4505   220000     1066   254.63      1279      -66.412     29.650     35.430      1.718      1.500    303.152    304.999 
  11      -0.0004    0.0000    1.0002    1.5513   220000      867   257.64      1207      -65.802     30.310     35.160      1.732      1.500    303.154    304.999 
  12      -0.0001    0.0000    1.0002    1.6503   220000      615   261.26      1226      -65.219     30.970     34.890      1.745      1.500    303.152    304.999 
  13      -0.0003    0.0000    1.0003    1.7507   220000      477   263.86      1114      -64.644     31.610     34.620      1.759      1.500    303.152    304.999 
  14      -0.0001    0.0000    1.0001    1.8494   220000      572   264.34      1148      -64.094     32.260     34.340      1.773      1.500    303.154    305.001 
  15      -0.0002    0.0000    1.0002    1.9513   220000      463   262.68      1129      -63.539     32.910     34.060      1.786      1.500    303.151    305.000 
  16      -0.0004    0.0000    1.0003    2.0516   220000      383   260.61      1146      -63.008     33.540     33.780      1.800      1.500    303.149    305.000 
  17       0.0000    0.0000    1.0003    2.1503   220000      324   259.19      1071      -62.498     34.190     33.500      1.813      1.500    303.151    305.000 
  18      -0.0005    0.0000    1.0004    2.2526   220000      330   258.17      1033      -61.982     34.810     33.210      1.827      1.500    303.157    305.000 
  19      -0.0004    0.0000    1.0003    2.3517   220000      330   256.35      1029      -61.495     35.440     32.920      1.840      1.500    303.149    305.001 
  20       0.0001    0.0000    1.0001    2.4482   220000      324   255.46       972      -61.031     36.080     32.630      1.852      1.500    303.178    304.999 
  21      -0.0005    0.0000    1.0003    2.5524   220000      320   254.75       966      -60.542     36.700     32.330      1.866      1.500    303.151    304.999 
  22      -0.0001    0.0000    1.0005    2.6516   220000      315   253.61      1006      -60.088     37.340     32.040      1.879      1.500    303.150    304.999 
  23      -0.0002    0.0000    1.0004    2.7513   220000      293   253.02       953      -59.641     37.960     31.740      1.891      1.500    303.155    305.002 
  24      -0.0003    0.0000    1.0002    2.8511   220000      314   252.76       912      -59.204     38.580     31.430      1.904      1.500    303.152    305.000 
  25      -0.0005    0.0000    1.0005    2.9527   220000      314   252.88       903      -58.768     39.200     31.130      1.917      1.500    303.154    305.000 
  26      -0.0001    0.0000    1.0004    3.0520   220000      307   254.32       965      -58.352     39.840     30.820      1.929      1.500    303.155    304.999 
  27      -0.0005    0.0000    1.0006    3.1534   220000      327   256.46       883      -57.936     40.450     30.510      1.942      1.500    303.149    304.999 
  28      -0.0004    0.0000    1.0003    3.2522   220000      293   257.85       904      -57.539     41.070     30.190      1.954      1.500    303.149    305.001 
  29      -0.0003    0.0000    1.0004    3.3512   220000      268   260.20       869      -57.150     41.690     29.880      1.967      1.500    303.152    304.999 
  30      -0.0002    0.0000    1.0004    3.4512   220000      277   262.00       907      -56.764     42.320     29.560      1.979      1.500    303.152    304.998 
  31      -0.0001    0.0000    1.0001    3.5496   220000      254   263.73       879      -56.392     42.940     29.230      1.991      1.500    303.151    305.002 
  32      -0.0001    0.0000    1.0002    3.6490   220000      258   265.47       885      -56.024     43.560     28.910      2.003      1.500    303.152    305.001 
  33       0.0000    0.0000    1.0003    3.7504   220000      227   266.66       858      -55.656     44.200     28.580      2.015      1.500    303.152    304.998 
  34      -0.0001    0.0000    1.0002    3.8506   220000      279   268.19       899      -55.299     44.820     28.240      2.027      1.500    303.154    305.001 
  35      -0.0003    0.0000    1.0004    3.9516   220000      257   269.42       873      -54.947     45.440     27.910      2.039      1.500    303.156    304.997 
  36      -0.0000    0.0000    1.0003    4.0507   220000      276   271.20       870      -54.607     46.080     27.570      2.051      1.500    303.150    305.001 
  37      -0.0005    0.0000    1.0004    4.1533   220000      262   272.85       780      -54.262     46.700     27.220      2.063      1.500    303.149    305.001 
  38       0.0001    0.0000    1.0002    4.2486   220000      269   275.47       812      -53.947     47.340     26.880      2.074      1.500    303.155    305.000 
  39      -0.0002    0.0000    1.0003    4.3503   220000      288   277.95       876      -53.618     47.970     26.530      2.086      1.500    303.153    305.000 
  40      -0.0001    0.0000    1.0002    4.4497   220000      265   281.83       798      -53.301     48.610     26.170      2.097      1.500    303.185    305.000 
  41      -0.0003    0.0000    1.0003    4.5514   220000      256   287.86       910      -52.983     49.250     25.810      2.109      1.500    303.153    304.997 
  42       0.0000    0.0000    1.0003    4.6513   220000      277   294.90       855      -52.676     49.910     25.450      2.120      1.500    303.149    305.002 
  43       0.0001    0.0000    1.0002    4.7504   220000      282   302.68       865      -52.377     50.560     25.080      2.131      1.500    303.157    305.000 
  44       0.0001    0.0000    1.0000    4.8479   220000      267   312.66       852      -52.087     51.200     24.710      2.142      1.500    303.153    305.000 
  45      -0.0001    0.0000    1.0002    4.9504   220000      298   321.58       785      -51.788     51.860     24.330      2.154      1.500    303.153    305.001 
  46      -0.0001    0.0000    1.0003    5.0513   220000      315   329.69       813      -51.499     52.520     23.950      2.165      1.500    303.152    305.001 
  47       0.0001    0.0000    1.0000    5.1484   220000      316   335.95       800      -51.224     53.190     23.560      2.176      1.500    303.154    305.000 
  48      -0.0001    0.0000    1.0003    5.2507   220000      276   339.82       850      -50.941     53.860     23.170      2.187      1.500    303.151    305.000 
  49       0.0001    0.0000    1.0002    5.3504   220000      302   343.16       898      -50.668     54.550     22.770      2.198      1.500    303.153    304.998 
  50      -0.0001    0.0000    1.0005    5.4517   220000      318   345.63       852      -50.396     55.220     22.370      2.209      1.500    303.155    305.000 
  51      -0.0002    0.0000    1.0001    5.5496   220000      311   346.91       804      -50.137     55.910     21.950      2.220      1.500    303.153    304.998 
  52      -0.0002    0.0000    1.0005    5.6519   220000      372   348.95       899      -49.871     56.610     21.540      2.231      1.500    303.149    305.001 
  53      -0.0003    0.0000    1.0004    5.7522   220000      334   350.01       870      -49.614     57.320     21.110      2.242      1.500    303.151    305.000 
  54      -0.0000    0.0000    1.0002    5.8494   220000      307   349.96       896      -49.368     58.040     20.680      2.252      1.500    303.150    304.999 
  55       0.0002    0.0000    1.0002    5.9497   220000      356   351.48       878      -49.119     58.780     20.240      2.263      1.500    303.147    305.001 
  56      -0.0001    0.0000    1.0005    6.0523   220000      346   352.26       876      -48.868     59.510     19.790      2.274      1.500    303.152    305.002 
  57       0.0001    0.0000    1.0002    6.1501   220000      356   353.52       848      -48.632     60.260     19.330      2.284      1.500    303.152    305.001 
  58      -0.0000    0.0000    1.0003    6.2509   220000      359   355.25       878      -48.392     61.020     18.860      2.295      1.500    303.149    305.000 
  59      -0.0001    0.0000    1.0003    6.3508   220000      354   356.71       819      -48.158     61.790     18.380      2.305      1.500    303.150    305.000 
  60       0.0000    0.0000    1.0004    6.4513   220000      369   359.26       836      -47.926     62.590     17.890      2.316      1.500    303.154    305.004 
  61      -0.0003    0.0000    1.0003    6.5525   220000      357   361.74       737      -47.696     63.390     17.380      2.326      1.500    303.149    304.999 
  62      -0.0000    0.0000    1.0007    6.6551   220000      404   363.72       800      -47.466     64.230     16.870      2.337      1.500    303.158    305.001 
  63       0.0000    0.0000    1.0003    6.7523   220000      350   365.91       782      -47.251     65.080     16.330      2.347      1.500    303.148    305.001 
  64      -0.0002    0.0000    1.0006    6.8534   220000      421   367.81       836      -47.031     65.930     15.790      2.357      1.500    303.151    305.000 
  65       0.0000    0.0000    1.0002    6.9506   220000      451   369.63       830      -46.822     66.830     15.220      2.367      1.500    303.150    305.000 
  66      -0.0001    0.0000    1.0003    7.0518   220000      516   372.10       952      -46.607     67.750     14.630      2.378      1.500    303.150    305.001 
