# Supplementary material for: Aspirin locally disrupts the liquid-ordered phase
Source: R Soc Open Sci. 2018 Feb 28;5(2):171710. doi: 10.1098/rsos.171710 (PMC5830767; doi:10.1098/rsos.171710)
Supplement: Inelastic Neutron scattering data [file rsos171710supp1.zip › RawData/034863]

RRRRRRRRRRRRRRRRRRRRRRRRRRRRRRRRRRRRRRRRRRRRRRRRRRRRRRRRRRRRRRRRRRRRRRRRRRRRRRRR
  034863       1       0                                                        
ILL TAS data in the new ASCII format follow afte the line VV..V                 
AAAAAAAAAAAAAAAAAAAAAAAAAAAAAAAAAAAAAAAAAAAAAAAAAAAAAAAAAAAAAAAAAAAAAAAAAAAAAAAA
      80                                                                        
IN12  rheinstadter05-Dec-16 08:33:10                                            
VVVVVVVVVVVVVVVVVVVVVVVVVVVVVVVVVVVVVVVVVVVVVVVVVVVVVVVVVVVVVVVVVVVVVVVVVVVVVVVV
INSTR: IN12
EXPNO: CRG-2297
USER_: rheinstadter
LOCAL: SCHMALZL
FILE_: 034863
DATE_: 05-Dec-16 08:33:10
TITLE: The effect of a common drug on nanscopic membrane dynamics
TYPE_: tas
COMND: bs qh 0 0 0.63 4.5 dqh 0 0 0.01 0 np 188 mn 60000
POSQE: QH=  -0.0001, QK=   0.0000, QL=   0.6297, EN=   4.4985, UN=meV
CURVE: MONO= auto, ANA= auto
STEPS: QL=   0.0100
PARAM: GONIO= 0
PARAM: DM=   3.34000, DA=   3.35500, KFIX=   1.74997
PARAM: SM= -1, SS=  1, SA= -1, FX=  2
PARAM: ALF1= 120.00, ALF2= 120.00, ALF3= 120.00, ALF4= 120.00
PARAM: BET1= 120.00, BET2= 120.00, BET3= 120.00, BET4= 120.00
PARAM: ETAM=  35.00, ETAA=  35.00
PARAM: AS=   6.28000, BS=   6.28000, CS=   6.28000
PARAM: AA=  90.00000, BB=  90.00000, CC=  90.00000, ETAS=  80.00000
PARAM: AX=  1.000, AY=  0.000, AZ=  0.000
PARAM: BX=  0.000, BY=  0.000, BZ=  1.000
VARIA: SELPOS=in
VARIA: SELSPEED=  22566
VARIA: A1      = -24.08, A2      = -48.56, A3      =  62.98, A4      =   9.41
VARIA: A5      = -32.35, A6      = -64.70, GU      =   1.04, GL      =   0.08
VARIA: A3P     =1269.70, GA      =   1.01, GM      =  -0.11, RA      =  14.13
VARIA: RMV     =  41.97, RMH     =  38.68, TA      =   4.40, TM      =  -1.81
VARIA: GC      =  -0.01, DIA1X   =  62.64, DIA2X   =  88.10, DIA2Z   = 163.86
VARIA: I1      =   0.00, I2      =   0.00, I3      =   0.00, I4      =   0.00
VARIA: I5      =   0.00, I6      =   0.00, I7      =   0.00, I8      =  -0.00
VARIA: IH1     =   0.00, IH2     =   0.00
ZEROS: A1      =  -2.09, A2      =   0.51, A3      =  -5.58, A4      =   0.70
ZEROS: A5      = -89.80, A6      =   0.01, GU      =   0.00, GL      =   0.00
ZEROS: A3P     = -16.29, GA      =   0.00, GM      =   0.00, RA      =   0.00
ZEROS: RMV     =   0.00, RMH     =   0.00, TA      =   0.00, TM      =   0.00
ZEROS: GC      =   0.00, DIA1X   =   0.00, DIA2X   =   0.00, DIA2Z   =   0.00
POLAN: DR HX 5 0 0
POLAN: ON F1 
POLAN: CO MN 200000
POLAN: DR HX 0 5 0
POLAN: ON F1
POLAN: CO MN 200000
POLAN: DR HX 0 0 0.8
POLAN: ON F1 
POLAN: CO MN 200000
PARAM: MN=   60000
PARAM: TT=    303.15, RT=    305.00
PARAM: REACTOR=55.94
FORMT:
DATA_:
  PNT        QH        QK        QL        EN        M1        M2      TIME      CNTS         A2         A3         A4         KI         KF         TT        TRT 
   1      -0.0001    0.0000    0.6297    4.4985    60000      103    96.45       267      -48.555     62.980      9.410      2.288      1.750    303.152    305.000 
   2       0.0002    0.0000    0.6398    4.4985    60000       76    96.55       288      -48.555     61.800      9.960      2.288      1.750    303.151    304.999 
   3      -0.0002    0.0000    0.6496    4.4985    60000       88    96.22       296      -48.555     60.690     10.470      2.288      1.750    303.148    305.001 
   4       0.0001    0.0000    0.6597    4.4985    60000       79    96.14       266      -48.555     59.680     10.980      2.288      1.750    303.148    305.002 
   5       0.0001    0.0000    0.6698    4.4985    60000       73    96.28       323      -48.555     58.720     11.470      2.288      1.750    303.146    305.000 
   6      -0.0001    0.0000    0.6796    4.4985    60000       90    96.37       281      -48.555     57.820     11.940      2.288      1.750    303.147    305.000 
   7      -0.0001    0.0000    0.6897    4.4985    60000       89    96.17       255      -48.555     56.970     12.410      2.288      1.750    303.152    304.999 
   8      -0.0001    0.0000    0.6996    4.4985    60000       76    96.39       237      -48.555     56.180     12.860      2.288      1.750    303.149    304.998 
   9       0.0001    0.0000    0.7097    4.4985    60000       79    96.17       242      -48.555     55.440     13.310      2.288      1.750    303.150    304.999 
  10      -0.0001    0.0000    0.7195    4.4985    60000       91    96.44       243      -48.555     54.730     13.740      2.288      1.750    303.152    305.000 
  11      -0.0000    0.0000    0.7295    4.4985    60000       81    96.38       251      -48.555     54.060     14.170      2.288      1.750    303.152    305.000 
  12       0.0001    0.0000    0.7397    4.4985    60000       76    96.30       260      -48.555     53.420     14.600      2.288      1.750    303.147    305.001 
  13       0.0001    0.0000    0.7497    4.4985    60000       77    96.31       269      -48.555     52.810     15.020      2.288      1.750    303.150    304.999 
  14       0.0001    0.0000    0.7597    4.4985    60000       91    96.34       301      -48.555     52.230     15.430      2.288      1.750    303.150    304.999 
  15      -0.0002    0.0000    0.7695    4.4985    60000       77    96.22       264      -48.555     51.670     15.830      2.288      1.750    303.148    304.998 
  16       0.0000    0.0000    0.7797    4.4985    60000       97    96.43       278      -48.555     51.150     16.240      2.288      1.750    303.148    304.999 
  17       0.0001    0.0000    0.7896    4.4985    60000       77    96.44       289      -48.555     50.660     16.630      2.288      1.750    303.148    305.001 
  18       0.0002    0.0000    0.7997    4.4985    60000       84    96.21       271      -48.555     50.180     17.030      2.288      1.750    303.147    305.000 
  19       0.0001    0.0000    0.8097    4.4985    60000       83    96.29       276      -48.555     49.720     17.420      2.288      1.750    303.148    304.999 
  20       0.0000    0.0000    0.8196    4.4985    60000       89    96.26       289      -48.555     49.280     17.800      2.288      1.750    303.148    305.001 
  21       0.0001    0.0000    0.8295    4.4985    60000       98    96.29       310      -48.555     48.870     18.180      2.288      1.750    303.148    305.000 
  22      -0.0002    0.0000    0.8395    4.4985    60000       92    96.23       287      -48.555     48.450     18.560      2.288      1.750    303.152    305.000 
  23       0.0001    0.0000    0.8496    4.4985    60000       88    96.44       239      -48.555     48.080     18.940      2.288      1.750    303.147    304.998 
  24       0.0000    0.0000    0.8595    4.4985    60000       83    96.28       288      -48.555     47.710     19.310      2.288      1.750    303.145    305.001 
  25       0.0000    0.0000    0.8695    4.4985    60000       79    96.44       296      -48.555     47.360     19.680      2.288      1.750    303.149    305.000 
  26       0.0000    0.0000    0.8795    4.4985    60000       82    96.45       293      -48.555     47.020     20.050      2.288      1.750    303.148    305.000 
  27       0.0002    0.0000    0.8896    4.4985    60000       76    96.05       306      -48.555     46.700     20.420      2.288      1.750    303.147    304.999 
  28       0.0001    0.0000    0.8995    4.4985    60000       81    96.37       292      -48.555     46.390     20.780      2.288      1.750    303.146    305.000 
  29       0.0001    0.0000    0.9095    4.4985    60000       73    96.39       305      -48.555     46.090     21.140      2.288      1.750    303.150    305.000 
  30       0.0002    0.0000    0.9197    4.4985    60000       74    96.30       267      -48.555     45.800     21.510      2.288      1.750    303.148    304.998 
  31       0.0001    0.0000    0.9295    4.4985    60000       72    96.43       281      -48.555     45.530     21.860      2.288      1.750    303.150    304.998 
  32       0.0001    0.0000    0.9396    4.4985    60000       99    96.33       314      -48.555     45.260     22.220      2.288      1.750    303.147    305.001 
  33       0.0003    0.0000    0.9500    4.4985    60000       85    96.14       269      -48.555     45.010     22.590      2.288      1.750    303.152    304.997 
  34       0.0001    0.0000    0.9596    4.4985    60000       85    96.24       321      -48.555     44.760     22.930      2.288      1.750    303.143    304.998 
  35       0.0001    0.0000    0.9696    4.4985    60000       89    96.49       305      -48.555     44.530     23.280      2.288      1.750    303.151    305.001 
  36       0.0003    0.0000    0.9798    4.4985    60000       77    96.45       350      -48.555     44.310     23.640      2.288      1.750    303.149    304.997 
  37       0.0002    0.0000    0.9896    4.4985    60000       95    96.44       334      -48.555     44.090     23.980      2.288      1.750    303.146    304.999 
  38       0.0001    0.0000    0.9996    4.4985    60000       79    96.47       323      -48.555     43.880     24.330      2.288      1.750    303.148    304.999 
  39       0.0002    0.0000    1.0097    4.4985    60000       81    96.33       347      -48.555     43.680     24.680      2.288      1.750    303.149    304.998 
  40       0.0002    0.0000    1.0198    4.4985    60000       88    96.34       345      -48.555     43.490     25.030      2.288      1.750    303.149    305.000 
  41       0.0002    0.0000    1.0297    4.4985    60000       78    96.28       331      -48.555     43.310     25.370      2.288      1.750    303.143    305.001 
  42       0.0001    0.0000    1.0396    4.4985    60000       98    96.41       363      -48.555     43.130     25.710      2.288      1.750    303.149    305.000 
  43       0.0001    0.0000    1.0495    4.4985    60000       74    96.36       383      -48.555     42.960     26.050      2.288      1.750    303.148    304.998 
  44       0.0002    0.0000    1.0597    4.4985    60000       64    96.38       394      -48.555     42.800     26.400      2.288      1.750    303.150    305.001 
  45      -0.0000    0.0000    1.0697    4.4985    60000       70    96.50       343      -48.555     42.630     26.740      2.288      1.750    303.150    305.000 
  46       0.0001    0.0000    1.0797    4.4985    60000       84    96.52       353      -48.555     42.490     27.080      2.288      1.750    303.148    304.998 
  47       0.0002    0.0000    1.0897    4.4985    60000       62    96.15       385      -48.555     42.350     27.420      2.288      1.750    303.147    304.999 
  48       0.0003    0.0000    1.0994    4.4985    60000       93    96.28       359      -48.555     42.220     27.750      2.288      1.750    303.148    305.000 
  49       0.0001    0.0000    1.1095    4.4985    60000       70    96.23       382      -48.555     42.080     28.090      2.288      1.750    303.144    305.000 
  50       0.0003    0.0000    1.1196    4.4985    60000       64    96.36       382      -48.555     41.960     28.430      2.288      1.750    303.151    304.999 
  51       0.0001    0.0000    1.1297    4.4985    60000       83    96.36       387      -48.555     41.830     28.770      2.288      1.750    303.149    304.998 
  52       0.0002    0.0000    1.1395    4.4985    60000       69    96.34       344      -48.555     41.720     29.100      2.288      1.750    303.150    305.001 
  53       0.0002    0.0000    1.1497    4.4985    60000       88    96.33       383      -48.555     41.610     29.440      2.288      1.750    303.183    305.000 
  54       0.0001    0.0000    1.1595    4.4985    60000       56    96.24       361      -48.555     41.500     29.770      2.288      1.750    303.144    305.001 
  55       0.0003    0.0000    1.1697    4.4985    60000       77    96.49       399      -48.555     41.410     30.110      2.288      1.750    303.150    304.998 
  56       0.0002    0.0000    1.1796    4.4985    60000       66    96.32       371      -48.555     41.310     30.440      2.288      1.750    303.147    304.999 
  57       0.0002    0.0000    1.1895    4.4985    60000       74    96.41       355      -48.555     41.220     30.770      2.288      1.750    303.147    305.001 
  58       0.0004    0.0000    1.1997    4.4985    60000       63    96.43       397      -48.555     41.140     31.110      2.288      1.750    303.146    304.999 
  59       0.0002    0.0000    1.2096    4.4985    60000       73    96.62       400      -48.555     41.050     31.440      2.288      1.750    303.148    304.998 
  60       0.0004    0.0000    1.2195    4.4985    60000       67    96.27       372      -48.555     40.980     31.770      2.288      1.750    303.142    304.998 
  61       0.0002    0.0000    1.2295    4.4985    60000       77    96.47       381      -48.555     40.900     32.100      2.288      1.750    303.148    305.002 
  62       0.0002    0.0000    1.2395    4.4985    60000       57    96.57       406      -48.555     40.830     32.430      2.288      1.750    303.147    304.999 
  63       0.0004    0.0000    1.2497    4.4985    60000       61    96.41       432      -48.555     40.770     32.770      2.288      1.750    303.148    305.001 
  64       0.0002    0.0000    1.2597    4.4985    60000       67    96.14       384      -48.555     40.700     33.100      2.288      1.750    303.151    305.000 
  65       0.0002    0.0000    1.2697    4.4985    60000       68    96.16       382      -48.555     40.640     33.430      2.288      1.750    303.146    305.001 
  66       0.0003    0.0000    1.2797    4.4985    60000       82    96.26       412      -48.555     40.590     33.760      2.288      1.750    303.145    305.001 
  67       0.0004    0.0000    1.2897    4.4985    60000       67    96.44       405      -48.555     40.540     34.090      2.288      1.750    303.148    304.998 
  68       0.0003    0.0000    1.2997    4.4985    60000       71    96.26       434      -48.555     40.490     34.420      2.288      1.750    303.152    304.996 
  69       0.0002    0.0000    1.3094    4.4985    60000       64    96.33       416      -48.555     40.440     34.740      2.288      1.750    303.148    304.999 
  70       0.0002    0.0000    1.3195    4.4985    60000       70    96.33       406      -48.555     40.400     35.070      2.288      1.750    303.146    304.999 
  71       0.0002    0.0000    1.3295    4.4985    60000       69    96.42       406      -48.555     40.360     35.400      2.288      1.750    303.150    305.001 
  72       0.0004    0.0000    1.3395    4.4985    60000       72    96.34       394      -48.555     40.330     35.730      2.288      1.750    303.145    305.001 
  73       0.0004    0.0000    1.3496    4.4985    60000       68    96.26       437      -48.555     40.300     36.060      2.288      1.750    303.149    305.000 
  74       0.0004    0.0000    1.3596    4.4985    60000       76    96.41       421      -48.555     40.270     36.390      2.288      1.750    303.143    304.998 
  75       0.0004    0.0000    1.3697    4.4985    60000       68    96.32       435      -48.555     40.240     36.720      2.288      1.750    303.148    305.001 
  76       0.0002    0.0000    1.3794    4.4985    60000       63    96.52       439      -48.555     40.210     37.040      2.288      1.750    303.146    305.000 
  77       0.0000    0.0000    1.3895    4.4985    60000       68    96.57       419      -48.555     40.180     37.370      2.288      1.750    303.145    305.001 
  78       0.0002    0.0000    1.3996    4.4985    60000       64    96.32       437      -48.555     40.170     37.700      2.288      1.750    303.147    305.000 
  79       0.0004    0.0000    1.4096    4.4985    60000       58    96.23       465      -48.555     40.160     38.030      2.288      1.750    303.149    305.000 
  80       0.0003    0.0000    1.4197    4.4985    60000       73    96.43       486      -48.555     40.140     38.360      2.288      1.750    303.142    305.001 
  81       0.0003    0.0000    1.4295    4.4985    60000       73    96.34       448      -48.555     40.130     38.680      2.288      1.750    303.144    305.000 
  82       0.0003    0.0000    1.4395    4.4985    60000       59    96.36       427      -48.555     40.120     39.010      2.288      1.750    303.149    305.000 
  83       0.0004    0.0000    1.4496    4.4985    60000       59    96.33       483      -48.555     40.120     39.340      2.288      1.750    303.148    304.998 
  84       0.0003    0.0000    1.4597    4.4985    60000       65    96.53       463      -48.555     40.110     39.670      2.288      1.750    303.147    304.997 
  85       0.0003    0.0000    1.4694    4.4985    60000       70    96.53       493      -48.555     40.110     39.990      2.288      1.750    303.151    305.001 
  86       0.0003    0.0000    1.4795    4.4985    60000       61    96.32       470      -48.555     40.110     40.320      2.288      1.750    303.148    304.998 
  87       0.0003    0.0000    1.4896    4.4985    60000       58    96.45       466      -48.555     40.110     40.650      2.288      1.750    303.148    304.999 
  88       0.0001    0.0000    1.4997    4.4985    60000       75    96.71       446      -48.555     40.110     40.980      2.288      1.750    303.147    305.000 
  89      -0.0000    0.0000    1.5094    4.4985    60000       68    96.50       475      -48.555     40.110     41.300      2.288      1.750    303.148    305.000 
  90      -0.0000    0.0000    1.5195    4.4985    60000       71    96.39       517      -48.555     40.120     41.630      2.288      1.750    303.151    305.002 
  91       0.0002    0.0000    1.5296    4.4985    60000       79    96.70       481      -48.555     40.140     41.960      2.288      1.750    303.150    305.000 
  92      -0.0001    0.0000    1.5396    4.4985    60000       62    96.40       486      -48.555     40.140     42.290      2.288      1.750    303.150    305.000 
  93      -0.0003    0.0000    1.5497    4.4985    60000       69    96.45       513      -48.555     40.150     42.620      2.288      1.750    303.146    304.999 
  94      -0.0002    0.0000    1.5595    4.4985    60000       73    96.31       518      -48.555     40.170     42.940      2.288      1.750    303.149    304.999 
  95      -0.0001    0.0000    1.5695    4.4985    60000       61    96.35       516      -48.555     40.190     43.270      2.288      1.750    303.150    304.999 
  96      -0.0002    0.0000    1.5796    4.4985    60000       70    96.42       512      -48.555     40.210     43.600      2.288      1.750    303.146    305.003 
  97      -0.0002    0.0000    1.5896    4.4985    60000       57    96.38       608      -48.555     40.230     43.930      2.288      1.750    303.147    304.999 
  98       0.0002    0.0000    1.5997    4.4985    60000       59    96.34       628      -48.555     40.270     44.260      2.288      1.750    303.142    304.999 
  99      -0.0002    0.0000    1.6094    4.4985    60000       66    96.29       650      -48.555     40.280     44.580      2.288      1.750    303.145    304.999 
 100       0.0001    0.0000    1.6195    4.4985    60000       67    96.26       684      -48.555     40.320     44.910      2.288      1.750    303.144    304.998 
 101      -0.0001    0.0000    1.6295    4.4985    60000       76    96.53       646      -48.555     40.340     45.240      2.288      1.750    303.143    305.001 
 102       0.0001    0.0000    1.6396    4.4985    60000       72    96.33       708      -48.555     40.380     45.570      2.288      1.750    303.141    305.000 
 103      -0.0002    0.0000    1.6496    4.4985    60000       58    96.65       704      -48.555     40.400     45.900      2.288      1.750    303.148    304.999 
 104      -0.0001    0.0000    1.6596    4.4985    60000       72    96.34       652      -48.555     40.440     46.230      2.288      1.750    303.145    304.999 
 105      -0.0002    0.0000    1.6696    4.4985    60000       73    96.30       638      -48.555     40.470     46.560      2.288      1.750    303.151    305.002 
 106      -0.0002    0.0000    1.6796    4.4985    60000       71    96.35       666      -48.555     40.510     46.890      2.288      1.750    303.143    304.999 
 107      -0.0001    0.0000    1.6897    4.4985    60000       58    96.39       625      -48.555     40.550     47.220      2.288      1.750    303.147    304.998 
 108      -0.0002    0.0000    1.6997    4.4985    60000       58    96.22       666      -48.555     40.590     47.550      2.288      1.750    303.147    305.001 
 109      -0.0002    0.0000    1.7097    4.4985    60000       78    96.39       674      -48.555     40.630     47.880      2.288      1.750    303.146    304.998 
 110      -0.0000    0.0000    1.7196    4.4985    60000       63    96.46       668      -48.555     40.680     48.210      2.288      1.750    303.145    304.998 
 111      -0.0002    0.0000    1.7296    4.4985    60000       52    96.25       631      -48.555     40.720     48.540      2.288      1.750    303.149    305.002 
 112       0.0003    0.0000    1.7396    4.4985    60000       69    96.39       650      -48.555     40.780     48.870      2.288      1.750    303.149    304.999 
 113       0.0000    0.0000    1.7496    4.4985    60000       58    96.39       623      -48.555     40.820     49.200      2.288      1.750    303.146    304.998 
 114      -0.0002    0.0000    1.7595    4.4985    60000       55    96.73       643      -48.555     40.860     49.530      2.288      1.750    303.147    305.000 
 115       0.0001    0.0000    1.7695    4.4985    60000       63    96.60       705      -48.555     40.920     49.860      2.288      1.750    303.148    304.999 
 116      -0.0003    0.0000    1.7794    4.4985    60000       54    96.42       667      -48.555     40.960     50.190      2.288      1.750    303.150    305.000 
 117      -0.0001    0.0000    1.7897    4.4985    60000       79    96.31       662      -48.555     41.020     50.530      2.288      1.750    303.148    304.997 
 118       0.0001    0.0000    1.7996    4.4985    60000       59    96.35       670      -48.555     41.080     50.860      2.288      1.750    303.150    304.999 
 119       0.0003    0.0000    1.8095    4.4985    60000       67    96.25       647      -48.555     41.140     51.190      2.288      1.750    303.151    305.000 
 120      -0.0003    0.0000    1.8194    4.4985    60000       63    96.36       696      -48.555     41.180     51.520      2.288      1.750    303.148    304.998 
 121      -0.0002    0.0000    1.8297    4.4985    60000       73    96.29       605      -48.555     41.240     51.860      2.288      1.750    303.148    305.000 
 122      -0.0002    0.0000    1.8396    4.4985    60000       66    96.35       671      -48.555     41.300     52.190      2.288      1.750    303.149    305.000 
 123      -0.0002    0.0000    1.8494    4.4985    60000       62    96.55       674      -48.555     41.360     52.520      2.288      1.750    303.145    305.000 
 124      -0.0003    0.0000    1.8596    4.4985    60000       70    96.43       666      -48.555     41.420     52.860      2.288      1.750    303.151    304.999 
 125      -0.0000    0.0000    1.8695    4.4985    60000       75    96.31       604      -48.555     41.490     53.190      2.288      1.750    303.145    305.000 
 126      -0.0002    0.0000    1.8796    4.4985    60000       60    96.45       679      -48.555     41.550     53.530      2.288      1.750    303.148    305.000 
 127      -0.0000    0.0000    1.8895    4.4985    60000       57    96.44       676      -48.555     41.620     53.860      2.288      1.750    303.148    305.001 
 128      -0.0002    0.0000    1.8996    4.4985    60000       72    96.16       677      -48.555     41.680     54.200      2.288      1.750    303.148    305.000 
 129      -0.0001    0.0000    1.9095    4.4985    60000       63    96.39       699      -48.555     41.750     54.530      2.288      1.750    303.143    304.999 
 130       0.0002    0.0000    1.9196    4.4985    60000       63    96.35       637      -48.555     41.830     54.870      2.288      1.750    303.150    305.001 
 131      -0.0001    0.0000    1.9297    4.4985    60000       69    96.31       661      -48.555     41.890     55.210      2.288      1.750    303.145    305.001 
 132      -0.0001    0.0000    1.9395    4.4985    60000       75    96.37       684      -48.555     41.960     55.540      2.288      1.750    303.153    305.002 
 133      -0.0002    0.0000    1.9496    4.4985    60000       69    96.24       658      -48.555     42.030     55.880      2.288      1.750    303.148    305.000 
 134      -0.0003    0.0000    1.9596    4.4985    60000       75    96.45       662      -48.555     42.100     56.220      2.288      1.750    303.150    305.001 
 135      -0.0001    0.0000    1.9697    4.4985    39353       40    63.01       430      -48.555     42.180     56.560      2.288      1.750    303.149    305.001 
