# Supplementary material for: Aspirin locally disrupts the liquid-ordered phase
Source: R Soc Open Sci. 2018 Feb 28;5(2):171710. doi: 10.1098/rsos.171710 (PMC5830767; doi:10.1098/rsos.171710)
Supplement: Inelastic Neutron scattering data [file rsos171710supp1.zip › RawData/034864]

RRRRRRRRRRRRRRRRRRRRRRRRRRRRRRRRRRRRRRRRRRRRRRRRRRRRRRRRRRRRRRRRRRRRRRRRRRRRRRRR
  034864       1       0                                                        
ILL TAS data in the new ASCII format follow afte the line VV..V                 
AAAAAAAAAAAAAAAAAAAAAAAAAAAAAAAAAAAAAAAAAAAAAAAAAAAAAAAAAAAAAAAAAAAAAAAAAAAAAAAA
      80                                                                        
IN12  rheinstadter05-Dec-16 12:19:20                                            
VVVVVVVVVVVVVVVVVVVVVVVVVVVVVVVVVVVVVVVVVVVVVVVVVVVVVVVVVVVVVVVVVVVVVVVVVVVVVVVV
INSTR: IN12
EXPNO: CRG-2297
USER_: rheinstadter
LOCAL: SCHMALZL
FILE_: 034864
DATE_: 05-Dec-16 12:19:20
TITLE: The effect of a common drug on nanscopic membrane dynamics
TYPE_: tas
COMND: sc qh 0.55 0 0 0 dqh 0.005 0 0 0 np 201 mn 4000
POSQE: QH=   0.0500, QK=   0.0000, QL=   0.0005, EN=   0.0034, UN=meV
CURVE: MONO= auto, ANA= auto
STEPS: QH=   0.0050
PARAM: GONIO= 0
PARAM: DM=   3.34000, DA=   3.35500, KFIX=   1.49961
PARAM: SM= -1, SS=  1, SA= -1, FX=  2
PARAM: ALF1= 120.00, ALF2= 120.00, ALF3= 120.00, ALF4= 120.00
PARAM: BET1= 120.00, BET2= 120.00, BET3= 120.00, BET4= 120.00
PARAM: ETAM=  35.00, ETAA=  35.00
PARAM: AS=   6.28000, BS=   6.28000, CS=   6.28000
PARAM: AA=  90.00000, BB=  90.00000, CC=  90.00000, ETAS=  80.00000
PARAM: AX=  1.000, AY=  0.000, AZ=  0.000
PARAM: BX=  0.000, BY=  0.000, BZ=  1.000
VARIA: SELPOS=in
VARIA: SELSPEED=  14796
VARIA: A1      = -38.54, A2      = -77.66, A3      =  90.95, A4      =   1.91
VARIA: A5      = -38.62, A6      = -77.28, GU      =   1.04, GL      =   0.08
VARIA: A3P     =1269.70, GA      =   1.01, GM      =  -0.11, RA      =  15.38
VARIA: RMV     =  33.12, RMH     =  58.96, TA      =   4.40, TM      =  -1.81
VARIA: GC      =  -0.01, DIA1X   =  62.64, DIA2X   =  88.10, DIA2Z   = 163.86
VARIA: I1      =   0.00, I2      =   0.00, I3      =   0.00, I4      =   0.00
VARIA: I5      =   0.00, I6      =   0.00, I7      =   0.00, I8      =  -0.00
VARIA: IH1     =   0.00, IH2     =   0.00
ZEROS: A1      =  -2.09, A2      =   0.51, A3      =  -5.58, A4      =   0.70
ZEROS: A5      = -89.80, A6      =   0.01, GU      =   0.00, GL      =   0.00
ZEROS: A3P     = -16.29, GA      =   0.00, GM      =   0.00, RA      =   0.00
ZEROS: RMV     =   0.00, RMH     =   0.00, TA      =   0.00, TM      =   0.00
ZEROS: GC      =   0.00, DIA1X   =   0.00, DIA2X   =   0.00, DIA2Z   =   0.00
POLAN: DR HX 5 0 0
POLAN: ON F1 
POLAN: CO MN 200000
POLAN: DR HX 0 5 0
POLAN: ON F1
POLAN: CO MN 200000
POLAN: DR HX 0 0 0.8
POLAN: ON F1 
POLAN: CO MN 200000
PARAM: MN=    4000
PARAM: TT=    303.15, RT=    305.00
PARAM: REACTOR=55.94
FORMT:
DATA_:
  PNT        QH        QK        QL        EN        M1        M2      TIME      CNTS         A2         A3         A4         KI         KF         TT        TRT 
   1       0.0500    0.0000    0.0005    0.0034     4000       22     4.10    200025      -77.659     90.950      1.910      1.500      1.500    303.149    305.000 
   2       0.0549    0.0000    0.0006    0.0034     4000       21     4.12    200089      -77.659     91.040      2.100      1.500      1.500    303.150    304.999 
   3       0.0597    0.0000    0.0005    0.0034     4000       23     4.13    199680      -77.659     91.150      2.280      1.500      1.500    303.146    305.002 
   4       0.0649    0.0000    0.0005    0.0034     4000       32     4.14    198641      -77.659     91.240      2.480      1.500      1.500    303.148    304.998 
   5       0.0701    0.0000    0.0006    0.0034     4000       33     4.16    198743      -77.659     91.330      2.680      1.500      1.500    303.148    304.999 
   6       0.0748    0.0000    0.0005    0.0034     4000       37     4.14    197018      -77.659     91.430      2.860      1.500      1.500    303.146    305.000 
   7       0.0801    0.0000    0.0006    0.0034     4000       45     4.18    197375      -77.659     91.520      3.060      1.500      1.500    303.148    305.000 
   8       0.0848    0.0000    0.0006    0.0034     4000       25     4.13    193448      -77.659     91.610      3.240      1.500      1.500    303.148    305.002 
   9       0.0900    0.0000    0.0006    0.0034     4000       38     4.15    192707      -77.659     91.710      3.440      1.500      1.500    303.146    305.000 
  10       0.0950    0.0000    0.0005    0.0034     4000       36     4.15    188636      -77.659     91.810      3.630      1.500      1.500    303.146    305.002 
  11       0.0999    0.0000    0.0006    0.0034     4000       47     4.18    183783      -77.659     91.900      3.820      1.500      1.500    303.148    305.000 
  12       0.1046    0.0000    0.0005    0.0034     4000       43     4.20    172858      -77.659     92.000      4.000      1.500      1.500    303.149    304.999 
  13       0.1096    0.0000    0.0005    0.0034     4000       44     4.11    131748      -77.659     92.090      4.190      1.500      1.500    303.147    304.999 
  14       0.1151    0.0000    0.0005    0.0034     4000       44     4.15     81893      -77.659     92.200      4.400      1.500      1.500    303.150    305.000 
  15       0.1201    0.0000    0.0006    0.0034     4000       42     4.14     66846      -77.659     92.280      4.590      1.500      1.500    303.145    305.001 
  16       0.1250    0.0000    0.0005    0.0034     4000       45     4.20     64389      -77.659     92.390      4.780      1.500      1.500    303.148    305.000 
  17       0.1297    0.0000    0.0006    0.0036     4000       49     4.18     61731      -77.657     92.470      4.960      1.500      1.500    303.150    305.000 
  18       0.1350    0.0000    0.0006    0.0036     4000       43     4.12     57360      -77.657     92.570      5.160      1.500      1.500    303.145    304.999 
  19       0.1399    0.0000    0.0006    0.0036     4000       41     4.14     53444      -77.657     92.680      5.350      1.500      1.500    303.146    304.998 
  20       0.1446    0.0000    0.0006    0.0036     4000       48     4.16     46324      -77.657     92.760      5.530      1.500      1.500    303.153    305.000 
  21       0.1496    0.0000    0.0006    0.0036     4000       52     4.14     37007      -77.657     92.860      5.720      1.500      1.500    303.148    305.000 
  22       0.1551    0.0000    0.0006    0.0036     4000       66     4.15     29034      -77.657     92.960      5.930      1.500      1.500    303.149    305.001 
  23       0.1601    0.0000    0.0006    0.0036     4000       47     4.17     21841      -77.657     93.050      6.120      1.500      1.500    303.147    304.998 
  24       0.1650    0.0000    0.0006    0.0036     4000       43     4.16     17822      -77.657     93.140      6.310      1.500      1.500    303.151    305.003 
  25       0.1697    0.0000    0.0006    0.0036     4000       38     4.12     15378      -77.657     93.240      6.490      1.500      1.500    303.143    304.999 
  26       0.1749    0.0000    0.0006    0.0036     4000       40     4.14     14068      -77.657     93.350      6.690      1.500      1.500    303.147    304.999 
  27       0.1796    0.0000    0.0006    0.0036     4000       47     4.17     13485      -77.657     93.440      6.870      1.500      1.500    303.149    304.999 
  28       0.1846    0.0000    0.0006    0.0036     4000       55     4.13     14158      -77.657     93.530      7.060      1.500      1.500    303.144    305.000 
  29       0.1898    0.0000    0.0006    0.0036     4000       37     4.13     14907      -77.657     93.620      7.260      1.500      1.500    303.144    305.000 
  30       0.1948    0.0000    0.0006    0.0036     4000       42     4.12     16196      -77.657     93.720      7.450      1.500      1.500    303.147    304.999 
  31       0.1998    0.0000    0.0006    0.0036     4000       51     4.16     17280      -77.657     93.810      7.640      1.500      1.500    303.142    304.999 
  32       0.2050    0.0000    0.0006    0.0036     4000       41     4.16     18585      -77.657     93.910      7.840      1.500      1.500    303.148    305.000 
  33       0.2099    0.0000    0.0006    0.0036     4000       51     4.18     19729      -77.657     94.020      8.030      1.500      1.500    303.147    304.999 
  34       0.2146    0.0000    0.0006    0.0036     4000       48     4.10     20385      -77.657     94.110      8.210      1.500      1.500    303.146    304.999 
  35       0.2201    0.0000    0.0006    0.0036     4000       55     4.16     20999      -77.657     94.210      8.420      1.500      1.500    303.145    304.999 
  36       0.2251    0.0000    0.0006    0.0036     4000       50     4.16     21373      -77.657     94.290      8.610      1.500      1.500    303.149    305.000 
  37       0.2298    0.0000    0.0006    0.0036     4000       49     4.15     21403      -77.657     94.390      8.790      1.500      1.500    303.146    305.000 
  38       0.2347    0.0000    0.0006    0.0036     4000       55     4.16     21287      -77.657     94.490      8.980      1.500      1.500    303.146    304.999 
  39       0.2399    0.0000    0.0006    0.0036     4000       54     4.16     19961      -77.657     94.580      9.180      1.500      1.500    303.148    304.998 
  40       0.2449    0.0000    0.0006    0.0036     4000       50     4.15     18562      -77.657     94.680      9.370      1.500      1.500    303.146    305.002 
  41       0.2498    0.0000    0.0006    0.0036     4000       64     4.14     16748      -77.657     94.770      9.560      1.500      1.500    303.146    304.998 
  42       0.2548    0.0000    0.0005    0.0036     4000       53     4.14     15132      -77.657     94.880      9.750      1.500      1.500    303.150    304.999 
  43       0.2598    0.0000    0.0006    0.0036     4000       53     4.15     14411      -77.657     94.960      9.940      1.500      1.500    303.143    304.999 
  44       0.2650    0.0000    0.0006    0.0036     4000       65     4.15     15373      -77.657     95.070     10.140      1.500      1.500    303.145    305.000 
  45       0.2697    0.0000    0.0006    0.0036     4000       65     4.15     17927      -77.657     95.160     10.320      1.500      1.500    303.145    304.999 
  46       0.2746    0.0000    0.0006    0.0036     4000       53     4.14     22840      -77.657     95.250     10.510      1.500      1.500    303.148    305.000 
  47       0.2798    0.0000    0.0006    0.0036     4000       57     4.13     30355      -77.657     95.350     10.710      1.500      1.500    303.152    304.999 
  48       0.2848    0.0000    0.0006    0.0036     4000       51     4.19     39483      -77.657     95.440     10.900      1.500      1.500    303.144    304.999 
  49       0.2897    0.0000    0.0005    0.0036     4000       53     4.17     48463      -77.657     95.550     11.090      1.500      1.500    303.143    304.997 
  50       0.2947    0.0000    0.0006    0.0036     4000       68     4.18     60419      -77.657     95.640     11.280      1.500      1.500    303.151    305.000 
  51       0.2996    0.0000    0.0006    0.0036     4000       60     4.13     69697      -77.657     95.730     11.470      1.500      1.500    303.144    304.999 
  52       0.3048    0.0000    0.0006    0.0036     4000       52     4.18     80717      -77.657     95.830     11.670      1.500      1.500    303.148    305.001 
  53       0.3098    0.0000    0.0006    0.0036     4000       57     4.14     87417      -77.657     95.920     11.860      1.500      1.500    303.146    305.000 
  54       0.3147    0.0000    0.0005    0.0036     4000       51     4.14     95097      -77.657     96.030     12.050      1.500      1.500    303.147    305.000 
  55       0.3196    0.0000    0.0005    0.0036     4000       61     4.11    100158      -77.657     96.130     12.240      1.500      1.500    303.143    304.998 
  56       0.3246    0.0000    0.0006    0.0036     4000       39     4.14    104042      -77.657     96.210     12.430      1.500      1.500    303.148    305.001 
  57       0.3301    0.0000    0.0006    0.0036     4000       39     4.12    105880      -77.657     96.310     12.640      1.500      1.500    303.144    305.000 
  58       0.3347    0.0000    0.0006    0.0036     4000       66     4.12    107337      -77.657     96.400     12.820      1.500      1.500    303.146    305.001 
  59       0.3397    0.0000    0.0006    0.0036     4000       57     4.11    105376      -77.657     96.500     13.010      1.500      1.500    303.149    305.000 
  60       0.3446    0.0000    0.0005    0.0036     4000       60     4.14    101736      -77.657     96.610     13.200      1.500      1.500    303.150    305.001 
  61       0.3498    0.0000    0.0006    0.0036     4000       58     4.10     93158      -77.657     96.690     13.400      1.500      1.500    303.145    304.998 
  62       0.3547    0.0000    0.0006    0.0036     4000       61     4.16     85461      -77.657     96.790     13.590      1.500      1.500    303.142    304.999 
  63       0.3599    0.0000    0.0006    0.0036     4000       38     4.20     72503      -77.657     96.890     13.790      1.500      1.500    303.149    304.998 
  64       0.3646    0.0000    0.0006    0.0036     4000       56     4.16     54975      -77.657     96.980     13.970      1.500      1.500    303.147    304.999 
  65       0.3698    0.0000    0.0005    0.0036     4000       62     4.14     41151      -77.657     97.090     14.170      1.500      1.500    303.150    305.003 
  66       0.3747    0.0000    0.0006    0.0036     4000       54     4.14     27942      -77.657     97.180     14.360      1.500      1.500    303.147    304.999 
  67       0.3797    0.0000    0.0006    0.0036     4000       38     4.13     19516      -77.657     97.270     14.550      1.500      1.500    303.147    305.002 
  68       0.3846    0.0000    0.0006    0.0036     4000       54     4.13     13035      -77.657     97.370     14.740      1.500      1.500    303.143    305.000 
  69       0.3898    0.0000    0.0006    0.0036     4000       63     4.18      8679      -77.657     97.460     14.940      1.500      1.500    303.145    305.001 
  70       0.3947    0.0000    0.0006    0.0036     4000       51     4.15      6007      -77.657     97.560     15.130      1.500      1.500    303.142    305.001 
  71       0.3997    0.0000    0.0005    0.0036     4000       51     4.14      4635      -77.657     97.670     15.320      1.500      1.500    303.150    304.998 
  72       0.4048    0.0000    0.0006    0.0036     4000       44     4.11      3947      -77.657     97.750     15.520      1.500      1.500    303.147    305.000 
  73       0.4098    0.0000    0.0005    0.0036     4000       58     4.10      3656      -77.657     97.860     15.710      1.500      1.500    303.147    305.004 
  74       0.4147    0.0000    0.0006    0.0036     4000       53     4.13      3675      -77.657     97.950     15.900      1.500      1.500    303.143    304.998 
  75       0.4196    0.0000    0.0006    0.0036     4000       58     4.14      3572      -77.657     98.040     16.090      1.500      1.500    303.146    304.999 
  76       0.4248    0.0000    0.0006    0.0036     4000       52     4.11      3356      -77.657     98.140     16.290      1.500      1.500    303.146    305.000 
  77       0.4297    0.0000    0.0006    0.0036     4000       58     4.13      3315      -77.657     98.230     16.480      1.500      1.500    303.151    305.001 
  78       0.4349    0.0000    0.0006    0.0036     4000       59     4.16      3239      -77.657     98.330     16.680      1.500      1.500    303.148    305.000 
  79       0.4398    0.0000    0.0006    0.0036     4000       43     4.15      3163      -77.657     98.430     16.870      1.500      1.500    303.148    304.998 
  80       0.4447    0.0000    0.0006    0.0036     4000       55     4.17      3160      -77.657     98.520     17.060      1.500      1.500    303.147    304.999 
  81       0.4496    0.0000    0.0005    0.0036     4000       53     4.13      3064      -77.657     98.630     17.250      1.500      1.500    303.149    304.999 
  82       0.4551    0.0000    0.0006    0.0036     4000       45     4.16      3015      -77.657     98.730     17.460      1.500      1.500    303.145    305.001 
  83       0.4597    0.0000    0.0006    0.0036     4000       55     4.12      3000      -77.657     98.810     17.640      1.500      1.500    303.151    304.999 
  84       0.4646    0.0000    0.0006    0.0036     4000       49     4.17      3030      -77.657     98.910     17.830      1.500      1.500    303.145    305.001 
  85       0.4698    0.0000    0.0006    0.0036     4000       51     4.18      3028      -77.657     99.010     18.030      1.500      1.500    303.145    305.001 
  86       0.4747    0.0000    0.0006    0.0036     4000       56     4.17      2962      -77.657     99.100     18.220      1.500      1.500    303.150    305.000 
  87       0.4796    0.0000    0.0006    0.0036     4000       42     4.13      2832      -77.657     99.200     18.410      1.500      1.500    303.147    305.000 
  88       0.4848    0.0000    0.0005    0.0036     4000       54     4.18      3019      -77.657     99.310     18.610      1.500      1.500    303.147    304.998 
  89       0.4897    0.0000    0.0005    0.0036     4000       51     4.15      2936      -77.657     99.410     18.800      1.500      1.500    303.148    304.998 
  90       0.4946    0.0000    0.0006    0.0036     4000       46     4.16      3023      -77.657     99.490     18.990      1.500      1.500    303.148    305.001 
  91       0.4998    0.0000    0.0006    0.0036     4000       58     4.14      2989      -77.657     99.590     19.190      1.500      1.500    303.148    305.000 
  92       0.5047    0.0000    0.0006    0.0036     4000       66     4.15      3259      -77.657     99.690     19.380      1.500      1.500    303.145    305.001 
  93       0.5098    0.0000    0.0007    0.0036     4000       60     4.14      3319      -77.657     99.780     19.580      1.500      1.500    303.153    305.001 
  94       0.5150    0.0000    0.0006    0.0036     4000       45     4.14      3482      -77.657     99.890     19.780      1.500      1.500    303.147    304.999 
  95       0.5196    0.0000    0.0005    0.0036     4000       54     4.12      3682      -77.657     99.990     19.960      1.500      1.500    303.150    305.002 
  96       0.5248    0.0000    0.0007    0.0036     4000       49     4.15      3688      -77.657    100.070     20.160      1.500      1.500    303.145    305.000 
  97       0.5297    0.0000    0.0006    0.0036     4000       61     4.12      3745      -77.657    100.170     20.350      1.500      1.500    303.146    304.998 
  98       0.5348    0.0000    0.0006    0.0036     4000       59     4.16      4038      -77.657    100.270     20.550      1.500      1.500    303.150    305.001 
  99       0.5397    0.0000    0.0006    0.0036     4000       42     4.11      3994      -77.657    100.370     20.740      1.500      1.500    303.150    305.001 
 100       0.5446    0.0000    0.0006    0.0036     4000       40     4.15      4234      -77.657    100.460     20.930      1.500      1.500    303.146    304.999 
 101       0.5497    0.0000    0.0005    0.0036     4000       39     4.12      4124      -77.657    100.570     21.130      1.500      1.500    303.145    304.999 
 102       0.5549    0.0000    0.0005    0.0036     4000       52     4.14      4161      -77.657    100.670     21.330      1.500      1.500    303.150    305.003 
 103       0.5598    0.0000    0.0007    0.0036     4000       49     4.15      4112      -77.657    100.750     21.520      1.500      1.500    303.147    304.999 
 104       0.5646    0.0000    0.0006    0.0036     4000       43     4.11      3837      -77.657    100.850     21.710      1.500      1.500    303.150    305.002 
 105       0.5698    0.0000    0.0006    0.0036     4000       48     4.11      3707      -77.657    100.950     21.910      1.500      1.500    303.155    305.000 
 106       0.5747    0.0000    0.0006    0.0036     4000       62     4.19      3503      -77.657    101.050     22.100      1.500      1.500    303.146    305.000 
 107       0.5798    0.0000    0.0007    0.0036     4000       59     4.13      3378      -77.657    101.140     22.300      1.500      1.500    303.144    304.999 
 108       0.5847    0.0000    0.0006    0.0036     4000       45     4.13      3296      -77.657    101.240     22.490      1.500      1.500    303.151    305.003 
 109       0.5901    0.0000    0.0006    0.0036     4000       59     4.16      3239      -77.657    101.350     22.700      1.500      1.500    303.152    304.999 
 110       0.5947    0.0000    0.0005    0.0036     4000       49     4.13      3185      -77.657    101.450     22.880      1.500      1.500    303.140    305.000 
 111       0.6001    0.0000    0.0007    0.0036     4000       50     4.17      3086      -77.657    101.530     23.090      1.500      1.500    303.146    304.999 
 112       0.6047    0.0000    0.0006    0.0036     4000       44     4.17      3187      -77.657    101.630     23.270      1.500      1.500    303.147    304.998 
 113       0.6098    0.0000    0.0006    0.0036     4000       55     4.15      3193      -77.657    101.730     23.470      1.500      1.500    303.143    305.000 
 114       0.6147    0.0000    0.0006    0.0036     4000       48     4.12      3386      -77.657    101.830     23.660      1.500      1.500    303.148    305.000 
 115       0.6198    0.0000    0.0007    0.0036     4000       46     4.15      3524      -77.657    101.920     23.860      1.500      1.500    303.144    305.000 
 116       0.6247    0.0000    0.0006    0.0036     4000       57     4.13      3607      -77.657    102.020     24.050      1.500      1.500    303.143    304.999 
 117       0.6298    0.0000    0.0006    0.0036     4000       52     4.14      3582      -77.657    102.120     24.250      1.500      1.500    303.146    304.998 
 118       0.6346    0.0000    0.0004    0.0036     4000       54     4.14      3739      -77.657    102.230     24.440      1.500      1.500    303.180    305.000 
 119       0.6397    0.0000    0.0007    0.0036     4000       59     4.15      3935      -77.657    102.310     24.640      1.500      1.500    303.175    305.000 
 120       0.6446    0.0000    0.0006    0.0036     4000       51     4.14      3980      -77.657    102.410     24.830      1.500      1.500    303.149    304.999 
 121       0.6497    0.0000    0.0006    0.0036     4000       40     4.16      3930      -77.657    102.510     25.030      1.500      1.500    303.150    304.999 
 122       0.6548    0.0000    0.0005    0.0036     4000       59     4.21      3915      -77.657    102.620     25.230      1.500      1.500    303.146    304.999 
 123       0.6597    0.0000    0.0006    0.0036     4000       52     4.14      3907      -77.657    102.710     25.420      1.500      1.500    303.146    304.999 
 124       0.6648    0.0000    0.0007    0.0036     4000       38     4.16      3717      -77.657    102.800     25.620      1.500      1.500    303.147    304.997 
 125       0.6696    0.0000    0.0006    0.0036     4000       57     4.15      3699      -77.657    102.900     25.810      1.500      1.500    303.153    305.000 
 126       0.6747    0.0000    0.0005    0.0036     4000       60     4.16      3478      -77.657    103.010     26.010      1.500      1.500    303.145    305.000 
 127       0.6798    0.0000    0.0005    0.0036     4000       50     4.13      3225      -77.657    103.110     26.210      1.500      1.500    303.145    304.999 
 128       0.6847    0.0000    0.0006    0.0036     4000       50     4.15      3045      -77.657    103.200     26.400      1.500      1.500    303.147    304.999 
 129       0.6897    0.0000    0.0007    0.0036     4000       47     4.18      3033      -77.657    103.290     26.600      1.500      1.500    303.148    304.998 
 130       0.6946    0.0000    0.0006    0.0036     4000       65     4.14      2914      -77.657    103.390     26.790      1.500      1.500    303.149    304.999 
 131       0.6997    0.0000    0.0005    0.0036     4000       48     4.15      2828      -77.657    103.500     26.990      1.500      1.500    303.148    305.000 
 132       0.7048    0.0000    0.0006    0.0036     4000       44     4.15      2915      -77.657    103.590     27.190      1.500      1.500    303.148    304.999 
 133       0.7096    0.0000    0.0004    0.0036     4000       54     4.13      2881      -77.657    103.700     27.380      1.500      1.500    303.150    304.998 
 134       0.7147    0.0000    0.0004    0.0036     4000       56     4.14      2958      -77.657    103.800     27.580      1.500      1.500    303.144    304.999 
 135       0.7200    0.0000    0.0007    0.0036     4000       51     4.16      3248      -77.657    103.880     27.790      1.500      1.500    303.148    305.000 
 136       0.7248    0.0000    0.0007    0.0036     4000       47     4.14      3416      -77.657    103.980     27.980      1.500      1.500    303.151    304.999 
 137       0.7299    0.0000    0.0007    0.0036     4000       43     4.15      3462      -77.657    104.080     28.180      1.500      1.500    303.152    304.999 
 138       0.7347    0.0000    0.0005    0.0036     4000       57     4.15      3575      -77.657    104.190     28.370      1.500      1.500    303.146    305.001 
 139       0.7401    0.0000    0.0007    0.0036     4000       69     4.22      3874      -77.657    104.280     28.580      1.500      1.500    303.148    305.002 
 140       0.7446    0.0000    0.0006    0.0036     4000       56     4.14      3865      -77.657    104.380     28.760      1.500      1.500    303.150    305.000 
 141       0.7497    0.0000    0.0006    0.0036     4000       53     4.16      3871      -77.657    104.480     28.960      1.500      1.500    303.151    304.998 
 142       0.7548    0.0000    0.0007    0.0036     4000       56     4.15      3857      -77.657    104.570     29.160      1.500      1.500    303.147    304.998 
 143       0.7596    0.0000    0.0006    0.0036     4000       46     4.15      3804      -77.657    104.670     29.350      1.500      1.500    303.149    305.000 
 144       0.7646    0.0000    0.0006    0.0036     4000       55     4.12      3808      -77.657    104.770     29.550      1.500      1.500    303.146    304.999 
 145       0.7697    0.0000    0.0006    0.0036     4000       39     4.15      3545      -77.657    104.870     29.750      1.500      1.500    303.147    305.001 
 146       0.7747    0.0000    0.0005    0.0036     4000       52     4.17      3631      -77.657    104.980     29.950      1.500      1.500    303.146    305.001 
 147       0.7798    0.0000    0.0006    0.0036     4000       54     4.14      3187      -77.657    105.070     30.150      1.500      1.500    303.149    304.998 
 148       0.7846    0.0000    0.0006    0.0036     4000       40     4.16      3000      -77.657    105.170     30.340      1.500      1.500    303.147    304.999 
 149       0.7896    0.0000    0.0006    0.0036     4000       53     4.11      2940      -77.657    105.270     30.540      1.500      1.500    303.148    304.999 
 150       0.7947    0.0000    0.0007    0.0036     4000       49     4.16      2811      -77.657    105.360     30.740      1.500      1.500    303.148    304.998 
 151       0.7997    0.0000    0.0007    0.0036     4000       53     4.13      2631      -77.657    105.460     30.940      1.500      1.500    303.146    305.000 
 152       0.8048    0.0000    0.0006    0.0036     4000       45     4.14      2566      -77.657    105.570     31.140      1.500      1.500    303.153    305.001 
 153       0.8096    0.0000    0.0006    0.0036     4000       35     4.13      2463      -77.657    105.660     31.330      1.500      1.500    303.149    304.997 
 154       0.8146    0.0000    0.0005    0.0036     4000       57     4.13      2343      -77.657    105.770     31.530      1.500      1.500    303.144    305.000 
 155       0.8196    0.0000    0.0005    0.0036     4000       53     4.17      2200      -77.657    105.870     31.730      1.500      1.500    303.146    304.999 
 156       0.8247    0.0000    0.0006    0.0036     4000       42     4.14      2373      -77.657    105.960     31.930      1.500      1.500    303.147    304.999 
 157       0.8297    0.0000    0.0006    0.0036     4000       54     4.16      2260      -77.657    106.060     32.130      1.500      1.500    303.147    305.001 
 158       0.8347    0.0000    0.0005    0.0036     4000       64     4.12      2319      -77.657    106.170     32.330      1.500      1.500    303.147    304.999 
 159       0.8398    0.0000    0.0005    0.0036     4000       49     4.13      2256      -77.657    106.270     32.530      1.500      1.500    303.149    304.998 
 160       0.8448    0.0000    0.0005    0.0036     4000       66     4.15      2238      -77.657    106.370     32.730      1.500      1.500    303.152    305.001 
 161       0.8498    0.0000    0.0005    0.0036     4000       50     4.14      2219      -77.657    106.470     32.930      1.500      1.500    303.149    304.999 
 162       0.8546    0.0000    0.0005    0.0036     4000       39     4.14      2190      -77.657    106.560     33.120      1.500      1.500    303.144    305.000 
 163       0.8596    0.0000    0.0005    0.0036     4000       70     4.17      2211      -77.657    106.660     33.320      1.500      1.500    303.150    305.000 
 164       0.8646    0.0000    0.0005    0.0036     4000       60     4.16      2268      -77.657    106.760     33.520      1.500      1.500    303.151    305.000 
 165       0.8696    0.0000    0.0005    0.0036     4000       56     4.15      2111      -77.657    106.860     33.720      1.500      1.500    303.150    305.001 
 166       0.8749    0.0000    0.0006    0.0036     4000       43     4.12      2065      -77.657    106.960     33.930      1.500      1.500    303.148    305.001 
 167       0.8796    0.0000    0.0004    0.0036     4000       51     4.13      2018      -77.657    107.070     34.120      1.500      1.500    303.149    304.999 
 168       0.8846    0.0000    0.0005    0.0036     4000       41     4.14      2034      -77.657    107.160     34.320      1.500      1.500    303.149    304.999 
 169       0.8896    0.0000    0.0004    0.0036     4000       72     4.14      2022      -77.657    107.270     34.520      1.500      1.500    303.151    304.998 
 170       0.8946    0.0000    0.0005    0.0036     4000       51     4.13      1992      -77.657    107.360     34.720      1.500      1.500    303.151    304.999 
 171       0.8996    0.0000    0.0005    0.0036     4000       40     4.13      1968      -77.657    107.460     34.920      1.500      1.500    303.145    305.001 
 172       0.9046    0.0000    0.0005    0.0036     4000       62     4.14      1945      -77.657    107.560     35.120      1.500      1.500    303.146    305.000 
 173       0.9096    0.0000    0.0005    0.0036     4000       68     4.20      1889      -77.657    107.660     35.320      1.500      1.500    303.151    305.001 
 174       0.9146    0.0000    0.0004    0.0036     4000       42     4.18      1936      -77.657    107.770     35.520      1.500      1.500    303.143    305.000 
 175       0.9198    0.0000    0.0006    0.0036     4000       55     4.17      1917      -77.657    107.860     35.730      1.500      1.500    303.147    304.999 
 176       0.9248    0.0000    0.0006    0.0036     4000       51     4.12      1936      -77.657    107.960     35.930      1.500      1.500    303.147    305.002 
 177       0.9297    0.0000    0.0005    0.0036     4000       59     4.12      1913      -77.657    108.070     36.130      1.500      1.500    303.149    304.998 
 178       0.9347    0.0000    0.0006    0.0036     4000       55     4.12      2065      -77.657    108.160     36.330      1.500      1.500    303.147    305.000 
 179       0.9397    0.0000    0.0006    0.0036     4000       49     4.16      1854      -77.657    108.260     36.530      1.500      1.500    303.149    304.998 
 180       0.9447    0.0000    0.0005    0.0036     4000       60     4.13      1892      -77.657    108.370     36.730      1.500      1.500    303.149    304.999 
 181       0.9496    0.0000    0.0006    0.0036     4000       64     4.20      1881      -77.657    108.460     36.930      1.500      1.500    303.149    305.000 
 182       0.9546    0.0000    0.0006    0.0036     4000       55     4.14      1876      -77.657    108.560     37.130      1.500      1.500    303.147    304.999 
 183       0.9598    0.0000    0.0005    0.0036     4000       53     4.15      1873      -77.657    108.670     37.340      1.500      1.500    303.150    305.000 
 184       0.9648    0.0000    0.0007    0.0036     4000       50     4.18      1759      -77.657    108.760     37.540      1.500      1.500    303.143    304.997 
 185       0.9697    0.0000    0.0005    0.0036     4000       42     4.13      1863      -77.657    108.870     37.740      1.500      1.500    303.147    305.001 
 186       0.9747    0.0000    0.0005    0.0036     4000       53     4.16      1906      -77.657    108.970     37.940      1.500      1.500    303.147    304.996 
 187       0.9796    0.0000    0.0005    0.0036     4000       41     4.14      1840      -77.657    109.070     38.140      1.500      1.500    303.144    304.998 
 188       0.9848    0.0000    0.0005    0.0036     4000       47     4.13      1769      -77.657    109.180     38.350      1.500      1.500    303.145    305.001 
 189       0.9897    0.0000    0.0006    0.0036     4000       44     4.16      1851      -77.657    109.270     38.550      1.500      1.500    303.151    304.999 
 190       0.9947    0.0000    0.0005    0.0036     4000       47     4.15      1864      -77.657    109.380     38.750      1.500      1.500    303.146    305.001 
 191       0.9996    0.0000    0.0006    0.0036     4000       55     4.17      1867      -77.657    109.470     38.950      1.500      1.500    303.146    305.001 
 192       1.0050    0.0000    0.0006    0.0036     4000       50     4.16      1851      -77.657    109.580     39.170      1.500      1.500    303.148    305.001 
 193       1.0097    0.0000    0.0007    0.0036     4000       53     4.17      1776      -77.657    109.670     39.360      1.500      1.500    303.147    305.000 
 194       1.0146    0.0000    0.0005    0.0036     4000       50     4.14      1705      -77.657    109.780     39.560      1.500      1.500    303.145    305.000 
 195       1.0196    0.0000    0.0005    0.0036     4000       65     4.15      1725      -77.657    109.880     39.760      1.500      1.500    303.147    304.999 
 196       1.0247    0.0000    0.0006    0.0036     4000       57     4.14      1724      -77.657    109.980     39.970      1.500      1.500    303.147    304.999 
 197       1.0296    0.0000    0.0004    0.0036     4000       60     4.14      1820      -77.657    110.090     40.170      1.500      1.500    303.143    305.001 
 198       1.0346    0.0000    0.0004    0.0036     4000       54     4.12      1735      -77.657    110.190     40.370      1.500      1.500    303.153    305.000 
 199       1.0400    0.0000    0.0008    0.0036     4000       58     4.13      1745      -77.657    110.280     40.590      1.500      1.500    303.149    305.000 
 200       1.0446    0.0000    0.0005    0.0036     4000       52     4.16      1786      -77.657    110.390     40.780      1.500      1.500    303.147    305.001 
 201       1.0498    0.0000    0.0004    0.0036     4000       54     4.17      1730      -77.657    110.500     40.990      1.500      1.500    303.143    305.002 
