# Supplementary material for: Aspirin locally disrupts the liquid-ordered phase
Source: R Soc Open Sci. 2018 Feb 28;5(2):171710. doi: 10.1098/rsos.171710 (PMC5830767; doi:10.1098/rsos.171710)
Supplement: Inelastic Neutron scattering data [file rsos171710supp1.zip › RawData/034865]

RRRRRRRRRRRRRRRRRRRRRRRRRRRRRRRRRRRRRRRRRRRRRRRRRRRRRRRRRRRRRRRRRRRRRRRRRRRRRRRR
  034865       1       0                                                        
ILL TAS data in the new ASCII format follow afte the line VV..V                 
AAAAAAAAAAAAAAAAAAAAAAAAAAAAAAAAAAAAAAAAAAAAAAAAAAAAAAAAAAAAAAAAAAAAAAAAAAAAAAAA
      80                                                                        
IN12  rheinstadter05-Dec-16 12:41:21                                            
VVVVVVVVVVVVVVVVVVVVVVVVVVVVVVVVVVVVVVVVVVVVVVVVVVVVVVVVVVVVVVVVVVVVVVVVVVVVVVVV
INSTR: IN12
EXPNO: CRG-2297
USER_: rheinstadter
LOCAL: SCHMALZL
FILE_: 034865
DATE_: 05-Dec-16 12:41:21
TITLE: The effect of a common drug on nanscopic membrane dynamics
TYPE_: tas
COMND: sc qh 0 0 1.45 0 dqh 0 0 0.005 0 np 241 mn 12000
POSQE: QH=  -0.0004, QK=   0.0000, QL=   0.8500, EN=   0.0036, UN=meV
CURVE: MONO= auto, ANA= auto
STEPS: QL=   0.0050
PARAM: GONIO= 0
PARAM: DM=   3.34000, DA=   3.35500, KFIX=   1.49961
PARAM: SM= -1, SS=  1, SA= -1, FX=  2
PARAM: ALF1= 120.00, ALF2= 120.00, ALF3= 120.00, ALF4= 120.00
PARAM: BET1= 120.00, BET2= 120.00, BET3= 120.00, BET4= 120.00
PARAM: ETAM=  35.00, ETAA=  35.00
PARAM: AS=   6.28000, BS=   6.28000, CS=   6.28000
PARAM: AA=  90.00000, BB=  90.00000, CC=  90.00000, ETAS=  80.00000
PARAM: AX=  1.000, AY=  0.000, AZ=  0.000
PARAM: BX=  0.000, BY=  0.000, BZ=  1.000
VARIA: SELPOS=in
VARIA: SELSPEED=  14792
VARIA: A1      = -38.54, A2      = -77.66, A3      =  16.48, A4      =  32.94
VARIA: A5      = -38.62, A6      = -77.28, GU      =   1.04, GL      =   0.08
VARIA: A3P     =1269.70, GA      =   1.02, GM      =  -0.11, RA      =  15.38
VARIA: RMV     =  33.12, RMH     =  58.96, TA      =   4.39, TM      =  -1.81
VARIA: GC      =  -0.01, DIA1X   =  62.64, DIA2X   =  88.10, DIA2Z   = 163.89
VARIA: I1      =   0.00, I2      =   0.00, I3      =   0.00, I4      =   0.00
VARIA: I5      =   0.00, I6      =   0.00, I7      =   0.00, I8      =  -0.00
VARIA: IH1     =   0.00, IH2     =   0.00
ZEROS: A1      =  -2.09, A2      =   0.51, A3      =  -5.58, A4      =   0.70
ZEROS: A5      = -89.80, A6      =   0.01, GU      =   0.00, GL      =   0.00
ZEROS: A3P     = -16.29, GA      =   0.00, GM      =   0.00, RA      =   0.00
ZEROS: RMV     =   0.00, RMH     =   0.00, TA      =   0.00, TM      =   0.00
ZEROS: GC      =   0.00, DIA1X   =   0.00, DIA2X   =   0.00, DIA2Z   =   0.00
POLAN: DR HX 5 0 0
POLAN: ON F1 
POLAN: CO MN 200000
POLAN: DR HX 0 5 0
POLAN: ON F1
POLAN: CO MN 200000
POLAN: DR HX 0 0 0.8
POLAN: ON F1 
POLAN: CO MN 200000
PARAM: MN=   12000
PARAM: TT=    303.15, RT=    305.00
PARAM: REACTOR=55.71
FORMT:
DATA_:
  PNT        QH        QK        QL        EN        M1        M2      TIME      CNTS         A2         A3         A4         KI         KF         TT        TRT 
   1      -0.0004    0.0000    0.8500    0.0036    12000      217    12.48      6789      -77.657     16.480     32.940      1.500      1.500    303.152    305.000 
   2      -0.0006    0.0000    0.8548    0.0036    12000      182    12.47      6685      -77.657     16.560     33.130      1.500      1.500    303.147    305.000 
   3      -0.0005    0.0000    0.8596    0.0036    12000      205    12.50      6624      -77.657     16.660     33.320      1.500      1.500    303.150    305.000 
   4      -0.0005    0.0000    0.8646    0.0036    12000      212    12.51      6588      -77.657     16.760     33.520      1.500      1.500    303.145    305.002 
   5      -0.0005    0.0000    0.8698    0.0036    12000      209    12.40      6422      -77.657     16.870     33.730      1.500      1.500    303.150    304.998 
   6      -0.0005    0.0000    0.8749    0.0036    12000      192    12.43      6482      -77.657     16.970     33.930      1.500      1.500    303.148    305.000 
   7      -0.0006    0.0000    0.8799    0.0036    12000      193    12.46      6522      -77.657     17.060     34.130      1.500      1.500    303.148    304.998 
   8      -0.0005    0.0000    0.8846    0.0036    12000      197    12.49      6478      -77.657     17.160     34.320      1.500      1.500    303.147    304.999 
   9      -0.0004    0.0000    0.8896    0.0036    12000      187    12.53      6528      -77.657     17.270     34.520      1.500      1.500    303.153    305.000 
  10      -0.0005    0.0000    0.8946    0.0036    12000      209    12.46      6214      -77.657     17.360     34.720      1.500      1.500    303.145    304.999 
  11      -0.0004    0.0000    0.8996    0.0036    12000      207    12.47      6191      -77.657     17.470     34.920      1.500      1.500    303.146    305.004 
  12      -0.0005    0.0000    0.9046    0.0036    12000      192    12.41      6178      -77.657     17.560     35.120      1.500      1.500    303.148    304.999 
  13      -0.0004    0.0000    0.9096    0.0036    12000      179    12.49      6112      -77.657     17.670     35.320      1.500      1.500    303.149    305.000 
  14      -0.0005    0.0000    0.9146    0.0036    12000      224    12.42      6087      -77.657     17.760     35.520      1.500      1.500    303.146    304.999 
  15      -0.0005    0.0000    0.9198    0.0036    12000      195    12.46      6082      -77.657     17.870     35.730      1.500      1.500    303.145    304.998 
  16      -0.0006    0.0000    0.9248    0.0036    12000      183    12.45      6069      -77.657     17.960     35.930      1.500      1.500    303.150    305.001 
  17      -0.0005    0.0000    0.9297    0.0036    12000      217    12.42      6062      -77.657     18.070     36.130      1.500      1.500    303.148    305.001 
  18      -0.0006    0.0000    0.9347    0.0036    12000      198    12.43      5957      -77.657     18.160     36.330      1.500      1.500    303.147    304.999 
  19      -0.0005    0.0000    0.9397    0.0036    12000      194    12.48      5997      -77.657     18.270     36.530      1.500      1.500    303.145    305.000 
  20      -0.0006    0.0000    0.9447    0.0036    12000      205    12.47      5941      -77.657     18.360     36.730      1.500      1.500    303.147    304.999 
  21      -0.0005    0.0000    0.9499    0.0036    12000      171    12.40      6038      -77.657     18.470     36.940      1.500      1.500    303.147    304.999 
  22      -0.0006    0.0000    0.9546    0.0036    12000      198    12.43      5813      -77.657     18.560     37.130      1.500      1.500    303.147    304.999 
  23      -0.0007    0.0000    0.9598    0.0036    12000      214    12.45      5964      -77.657     18.660     37.340      1.500      1.500    303.151    305.001 
  24      -0.0007    0.0000    0.9648    0.0036    12000      208    12.49      5934      -77.657     18.760     37.540      1.500      1.500    303.149    305.000 
  25      -0.0006    0.0000    0.9700    0.0036    12000      187    12.43      5744      -77.657     18.870     37.750      1.500      1.500    303.153    305.000 
  26      -0.0006    0.0000    0.9749    0.0036    12000      212    12.44      5750      -77.657     18.970     37.950      1.500      1.500    303.144    305.001 
  27      -0.0006    0.0000    0.9798    0.0036    12000      212    12.43      5706      -77.657     19.070     38.150      1.500      1.500    303.152    304.998 
  28      -0.0005    0.0000    0.9850    0.0036    12000      227    12.47      5798      -77.657     19.180     38.360      1.500      1.500    303.150    304.999 
  29      -0.0005    0.0000    0.9900    0.0036    12000      181    12.44      5774      -77.657     19.280     38.560      1.500      1.500    303.148    304.998 
  30      -0.0007    0.0000    0.9949    0.0036    12000      193    12.44      5728      -77.657     19.370     38.760      1.500      1.500    303.141    305.001 
  31      -0.0005    0.0000    0.9999    0.0036    12000      193    12.44      5688      -77.657     19.480     38.960      1.500      1.500    303.149    305.001 
  32      -0.0008    0.0000    1.0050    0.0036    12000      194    12.43      5748      -77.657     19.570     39.170      1.500      1.500    303.148    304.999 
  33      -0.0005    0.0000    1.0097    0.0036    12000      200    12.44      5675      -77.657     19.680     39.360      1.500      1.500    303.150    305.001 
  34      -0.0005    0.0000    1.0146    0.0036    12000      204    12.46      5688      -77.657     19.780     39.560      1.500      1.500    303.148    304.999 
  35      -0.0005    0.0000    1.0196    0.0036    12000      167    12.45      5646      -77.657     19.880     39.760      1.500      1.500    303.153    305.000 
  36      -0.0004    0.0000    1.0247    0.0036    12000      215    12.44      5611      -77.657     19.990     39.970      1.500      1.500    303.149    305.002 
  37      -0.0007    0.0000    1.0299    0.0036    12000      208    12.46      5675      -77.657     20.080     40.180      1.500      1.500    303.148    305.001 
  38      -0.0006    0.0000    1.0346    0.0036    12000      188    12.48      5764      -77.657     20.180     40.370      1.500      1.500    303.147    305.001 
  39      -0.0005    0.0000    1.0397    0.0036    12000      220    12.46      5631      -77.657     20.290     40.580      1.500      1.500    303.149    305.000 
  40      -0.0005    0.0000    1.0446    0.0036    12000      230    12.50      5691      -77.657     20.390     40.780      1.500      1.500    303.145    305.000 
  41      -0.0006    0.0000    1.0498    0.0036    12000      206    12.46      5790      -77.657     20.490     40.990      1.500      1.500    303.152    304.999 
  42      -0.0006    0.0000    1.0547    0.0036    12000      184    12.47      5701      -77.657     20.590     41.190      1.500      1.500    303.149    304.999 
  43      -0.0007    0.0000    1.0598    0.0036    12000      172    12.48      5588      -77.657     20.690     41.400      1.500      1.500    303.144    304.999 
  44      -0.0007    0.0000    1.0647    0.0036    12000      183    12.46      5422      -77.657     20.790     41.600      1.500      1.500    303.152    304.998 
  45      -0.0005    0.0000    1.0696    0.0036    12000      221    12.44      5724      -77.657     20.900     41.800      1.500      1.500    303.151    305.001 
  46      -0.0006    0.0000    1.0747    0.0036    12000      195    12.46      5798      -77.657     21.000     42.010      1.500      1.500    303.147    304.999 
  47      -0.0006    0.0000    1.0796    0.0036    12000      189    12.49      5610      -77.657     21.100     42.210      1.500      1.500    303.146    304.999 
  48      -0.0005    0.0000    1.0847    0.0036    12000      210    12.43      5831      -77.657     21.210     42.420      1.500      1.500    303.153    305.000 
  49      -0.0006    0.0000    1.0899    0.0036    12000      197    12.41      5645      -77.657     21.310     42.630      1.500      1.500    303.145    305.000 
  50      -0.0006    0.0000    1.0947    0.0036    12000      182    12.39      5765      -77.657     21.410     42.830      1.500      1.500    303.146    305.000 
  51      -0.0006    0.0000    1.0996    0.0036    12000      194    12.42      5753      -77.657     21.510     43.030      1.500      1.500    303.151    305.001 
  52      -0.0005    0.0000    1.1047    0.0036    12000      199    12.40      5734      -77.657     21.620     43.240      1.500      1.500    303.146    305.000 
  53      -0.0005    0.0000    1.1096    0.0036    12000      202    12.43      5975      -77.657     21.720     43.440      1.500      1.500    303.149    305.000 
  54      -0.0007    0.0000    1.1149    0.0036    12000      207    12.46      5926      -77.657     21.820     43.660      1.500      1.500    303.150    305.000 
  55      -0.0007    0.0000    1.1198    0.0036    12000      196    12.46      5955      -77.657     21.920     43.860      1.500      1.500    303.146    304.998 
  56      -0.0005    0.0000    1.1246    0.0036    12000      185    12.45      5965      -77.657     22.030     44.060      1.500      1.500    303.149    305.000 
  57      -0.0006    0.0000    1.1297    0.0036    12000      160    12.46      6073      -77.657     22.130     44.270      1.500      1.500    303.143    305.000 
  58      -0.0004    0.0000    1.1346    0.0036    12000      178    12.45      5939      -77.657     22.240     44.470      1.500      1.500    303.150    305.000 
  59      -0.0005    0.0000    1.1396    0.0036    12000      212    12.44      6067      -77.657     22.340     44.680      1.500      1.500    303.146    305.000 
  60      -0.0006    0.0000    1.1447    0.0036    12000      180    12.43      6178      -77.657     22.440     44.890      1.500      1.500    303.149    305.002 
  61      -0.0004    0.0000    1.1496    0.0036    12000      186    12.49      6002      -77.657     22.550     45.090      1.500      1.500    303.146    305.000 
  62      -0.0005    0.0000    1.1546    0.0036    12000      195    12.50      6380      -77.657     22.650     45.300      1.500      1.500    303.150    305.002 
  63      -0.0006    0.0000    1.1597    0.0036    12000      176    12.43      6376      -77.657     22.750     45.510      1.500      1.500    303.146    305.000 
  64      -0.0007    0.0000    1.1648    0.0036    12000      203    12.51      6381      -77.657     22.850     45.720      1.500      1.500    303.151    304.999 
  65      -0.0006    0.0000    1.1698    0.0036    12000      152    12.44      6465      -77.657     22.960     45.930      1.500      1.500    303.151    305.002 
  66      -0.0007    0.0000    1.1749    0.0036    12000      174    12.48      6420      -77.657     23.060     46.140      1.500      1.500    303.148    305.001 
  67      -0.0007    0.0000    1.1797    0.0036    12000      207    12.42      6574      -77.657     23.160     46.340      1.500      1.500    303.148    304.999 
  68      -0.0006    0.0000    1.1847    0.0036    12000      171    12.46      6732      -77.657     23.270     46.550      1.500      1.500    303.150    304.999 
  69      -0.0005    0.0000    1.1898    0.0036    12000      191    12.43      6833      -77.657     23.380     46.760      1.500      1.500    303.152    304.999 
  70      -0.0005    0.0000    1.1946    0.0036    12000      180    12.47      7045      -77.657     23.480     46.960      1.500      1.500    303.149    305.000 
  71      -0.0007    0.0000    1.1999    0.0036    12000      191    12.42      7215      -77.657     23.580     47.180      1.500      1.500    303.153    304.999 
  72      -0.0006    0.0000    1.2049    0.0036    12000      182    12.52      7321      -77.657     23.690     47.390      1.500      1.500    303.146    304.998 
  73      -0.0004    0.0000    1.2097    0.0036    12000      155    12.39      7443      -77.657     23.800     47.590      1.500      1.500    303.150    304.998 
  74      -0.0007    0.0000    1.2147    0.0036    12000      175    12.44      7373      -77.657     23.890     47.800      1.500      1.500    303.148    305.000 
  75      -0.0004    0.0000    1.2197    0.0036    12000      179    12.52      7520      -77.657     24.010     48.010      1.500      1.500    303.152    304.999 
  76      -0.0007    0.0000    1.2248    0.0036    12000      177    12.38      7539      -77.657     24.100     48.220      1.500      1.500    303.151    304.999 
  77      -0.0004    0.0000    1.2298    0.0036    12000      180    12.41      7698      -77.657     24.220     48.430      1.500      1.500    303.146    305.000 
  78      -0.0005    0.0000    1.2348    0.0036    12000      173    12.49      7790      -77.657     24.320     48.640      1.500      1.500    303.147    305.001 
  79      -0.0006    0.0000    1.2398    0.0036    12000      181    12.38      7592      -77.657     24.420     48.850      1.500      1.500    303.148    305.000 
  80      -0.0005    0.0000    1.2448    0.0036    12000      191    12.47      7744      -77.657     24.530     49.060      1.500      1.500    303.150    304.998 
  81      -0.0006    0.0000    1.2498    0.0036    12000      163    12.40      7885      -77.657     24.630     49.270      1.500      1.500    303.153    305.001 
  82      -0.0007    0.0000    1.2548    0.0036    12000      192    12.43      7837      -77.657     24.730     49.480      1.500      1.500    303.143    304.999 
  83      -0.0007    0.0000    1.2600    0.0036    12000      197    12.39      7791      -77.657     24.840     49.700      1.500      1.500    303.151    305.002 
  84      -0.0007    0.0000    1.2647    0.0036    12000      175    12.46      8175      -77.657     24.940     49.900      1.500      1.500    303.151    305.000 
  85      -0.0006    0.0000    1.2697    0.0036    12000      190    12.48      7960      -77.657     25.050     50.110      1.500      1.500    303.147    304.998 
  86      -0.0007    0.0000    1.2747    0.0036    12000      178    12.34      8129      -77.657     25.150     50.320      1.500      1.500    303.148    305.000 
  87      -0.0006    0.0000    1.2797    0.0036    12000      170    12.47      8335      -77.657     25.260     50.530      1.500      1.500    303.150    304.999 
  88      -0.0005    0.0000    1.2846    0.0036    12000      166    12.43      8362      -77.657     25.370     50.740      1.500      1.500    303.149    305.001 
  89      -0.0006    0.0000    1.2896    0.0036    12000      156    12.40      8461      -77.657     25.470     50.950      1.500      1.500    303.151    305.000 
  90      -0.0006    0.0000    1.2948    0.0036    12000      184    12.47      8511      -77.657     25.580     51.170      1.500      1.500    303.150    305.001 
  91      -0.0007    0.0000    1.2998    0.0036    12000      149    12.52      8822      -77.657     25.680     51.380      1.500      1.500    303.150    305.001 
  92      -0.0006    0.0000    1.3047    0.0036    12000      165    12.34      8771      -77.657     25.790     51.590      1.500      1.500    303.150    304.999 
  93      -0.0006    0.0000    1.3099    0.0036    12000      155    12.40      8896      -77.657     25.900     51.810      1.500      1.500    303.150    305.000 
  94      -0.0006    0.0000    1.3146    0.0036    12000      173    12.42      9003      -77.657     26.000     52.010      1.500      1.500    303.147    305.000 
  95      -0.0006    0.0000    1.3198    0.0036    12000      171    12.47      9097      -77.657     26.110     52.230      1.500      1.500    303.152    305.000 
  96      -0.0005    0.0000    1.3247    0.0036    12000      141    12.45      8986      -77.657     26.220     52.440      1.500      1.500    303.149    304.999 
  97      -0.0006    0.0000    1.3296    0.0036    12000      151    12.45      9199      -77.657     26.320     52.650      1.500      1.500    303.150    305.001 
  98      -0.0006    0.0000    1.3348    0.0036    12000      158    12.42      9032      -77.657     26.430     52.870      1.500      1.500    303.149    305.000 
  99      -0.0009    0.0000    1.3399    0.0036    12000      152    12.48      9352      -77.657     26.530     53.090      1.500      1.500    303.152    305.001 
 100      -0.0007    0.0000    1.3448    0.0036    12000      159    12.38      9318      -77.657     26.640     53.300      1.500      1.500    303.150    304.999 
 101      -0.0006    0.0000    1.3497    0.0036    12000      151    12.51      9224      -77.657     26.750     53.510      1.500      1.500    303.148    304.997 
 102      -0.0003    0.0000    1.3547    0.0036    12000      152    12.39      9363      -77.657     26.870     53.720      1.500      1.500    303.149    304.999 
 103      -0.0007    0.0000    1.3598    0.0036    12000      163    12.39      9501      -77.657     26.960     53.940      1.500      1.500    303.149    304.997 
 104      -0.0006    0.0000    1.3647    0.0036    12000      144    12.48      9298      -77.657     27.070     54.150      1.500      1.500    303.146    305.001 
 105      -0.0006    0.0000    1.3698    0.0036    12000      141    12.35      9459      -77.657     27.180     54.370      1.500      1.500    303.150    305.000 
 106      -0.0007    0.0000    1.3747    0.0036    12000      141    12.41      9308      -77.657     27.280     54.580      1.500      1.500    303.151    305.000 
 107      -0.0006    0.0000    1.3796    0.0036    12000      149    12.50      9562      -77.657     27.390     54.790      1.500      1.500    303.148    305.000 
 108      -0.0006    0.0000    1.3847    0.0036    12000      145    12.49      9180      -77.657     27.500     55.010      1.500      1.500    303.150    304.999 
 109      -0.0006    0.0000    1.3898    0.0036    12000      138    12.52      9456      -77.657     27.610     55.230      1.500      1.500    303.146    305.001 
 110      -0.0005    0.0000    1.3946    0.0036    12000      158    12.40      9162      -77.657     27.720     55.440      1.500      1.500    303.149    304.998 
 111      -0.0008    0.0000    1.3997    0.0036    12000      119    12.39      8814      -77.657     27.820     55.660      1.500      1.500    303.143    304.999 
 112      -0.0006    0.0000    1.4046    0.0036    12000      135    12.48      9059      -77.657     27.930     55.870      1.500      1.500    303.144    304.998 
 113      -0.0006    0.0000    1.4097    0.0036    12000      143    12.41      9047      -77.657     28.040     56.090      1.500      1.500    303.150    305.001 
 114      -0.0006    0.0000    1.4148    0.0036    12000      146    12.41      8700      -77.657     28.150     56.310      1.500      1.500    303.156    304.998 
 115      -0.0005    0.0000    1.4196    0.0036    12000      121    12.42      8694      -77.657     28.260     56.520      1.500      1.500    303.148    304.999 
 116      -0.0006    0.0000    1.4249    0.0036    12000      136    12.44      8673      -77.657     28.370     56.750      1.500      1.500    303.148    305.000 
 117      -0.0008    0.0000    1.4297    0.0036    12000      129    12.42      8528      -77.657     28.470     56.960      1.500      1.500    303.147    305.001 
 118      -0.0006    0.0000    1.4346    0.0036    12000      117    12.47      8403      -77.657     28.580     57.170      1.500      1.500    303.146    304.998 
 119      -0.0006    0.0000    1.4396    0.0036    12000      124    12.43      8217      -77.657     28.690     57.390      1.500      1.500    303.148    304.997 
 120      -0.0006    0.0000    1.4447    0.0036    12000      127    12.47      8217      -77.657     28.800     57.610      1.500      1.500    303.150    304.999 
 121      -0.0006    0.0000    1.4497    0.0036    12000      128    12.44      8010      -77.657     28.910     57.830      1.500      1.500    303.149    305.000 
 122      -0.0008    0.0000    1.4550    0.0036    12000      113    12.49      7912      -77.657     29.020     58.060      1.500      1.500    303.152    304.999 
 123      -0.0006    0.0000    1.4598    0.0036    12000      126    12.47      7694      -77.657     29.130     58.270      1.500      1.500    303.145    305.000 
 124      -0.0005    0.0000    1.4646    0.0036    12000      124    12.43      7666      -77.657     29.240     58.480      1.500      1.500    303.150    304.999 
 125      -0.0005    0.0000    1.4696    0.0036    12000      128    12.49      7496      -77.657     29.350     58.700      1.500      1.500    303.148    304.999 
 126      -0.0005    0.0000    1.4746    0.0036    12000      140    12.41      7321      -77.657     29.460     58.920      1.500      1.500    303.147    305.001 
 127      -0.0006    0.0000    1.4798    0.0036    12000      110    12.40      7063      -77.657     29.570     59.150      1.500      1.500    303.151    305.000 
 128      -0.0005    0.0000    1.4846    0.0036    12000      107    12.43      7078      -77.657     29.680     59.360      1.500      1.500    303.146    304.998 
 129      -0.0005    0.0000    1.4896    0.0036    12000      122    12.42      7081      -77.657     29.790     59.580      1.500      1.500    303.153    304.999 
 130      -0.0005    0.0000    1.4946    0.0036    12000      122    12.50      6845      -77.657     29.900     59.800      1.500      1.500    303.152    305.002 
 131      -0.0005    0.0000    1.4996    0.0036    12000      125    12.46      6567      -77.657     30.010     60.020      1.500      1.500    303.148    305.001 
 132      -0.0006    0.0000    1.5048    0.0036    12000      127    12.39      6404      -77.657     30.120     60.250      1.500      1.500    303.149    305.000 
 133      -0.0006    0.0000    1.5098    0.0036    12000      131    12.50      6524      -77.657     30.230     60.470      1.500      1.500    303.149    304.999 
 134      -0.0006    0.0000    1.5147    0.0036    12000      123    12.49      6350      -77.657     30.340     60.690      1.500      1.500    303.146    304.998 
 135      -0.0006    0.0000    1.5197    0.0036    12000      107    12.49      6211      -77.657     30.450     60.910      1.500      1.500    303.148    305.000 
 136      -0.0006    0.0000    1.5247    0.0036    12000      115    12.44      6016      -77.657     30.560     61.130      1.500      1.500    303.149    305.001 
 137      -0.0008    0.0000    1.5298    0.0036    12000      112    12.45      6007      -77.657     30.670     61.360      1.500      1.500    303.144    305.001 
 138      -0.0008    0.0000    1.5348    0.0036    12000      125    12.49      5878      -77.657     30.780     61.580      1.500      1.500    303.157    304.999 
 139      -0.0008    0.0000    1.5397    0.0036    12000       88    12.41      5779      -77.657     30.890     61.800      1.500      1.500    303.151    305.001 
 140      -0.0008    0.0000    1.5447    0.0036    12000      122    12.46      5677      -77.657     31.000     62.020      1.500      1.500    303.146    304.997 
 141      -0.0002    0.0000    1.5496    0.0036    12000      105    12.49      5665      -77.657     31.130     62.240      1.500      1.500    303.153    305.000 
 142      -0.0006    0.0000    1.5547    0.0036    12000      111    12.44      5751      -77.657     31.230     62.470      1.500      1.500    303.150    305.001 
 143      -0.0008    0.0000    1.5599    0.0036    12000      114    12.42      5520      -77.657     31.340     62.700      1.500      1.500    303.146    304.999 
 144      -0.0006    0.0000    1.5646    0.0036    12000      107    12.42      5459      -77.657     31.450     62.910      1.500      1.500    303.152    304.998 
 145      -0.0008    0.0000    1.5697    0.0036    12000      107    12.36      5302      -77.657     31.560     63.140      1.500      1.500    303.149    305.001 
 146      -0.0002    0.0000    1.5746    0.0036    12000      118    12.38      5416      -77.657     31.690     63.360      1.500      1.500    303.153    304.997 
 147      -0.0006    0.0000    1.5797    0.0036    12000      131    12.41      5201      -77.657     31.790     63.590      1.500      1.500    303.150    305.000 
 148      -0.0008    0.0000    1.5848    0.0036    12000      126    12.43      5369      -77.657     31.900     63.820      1.500      1.500    303.152    304.998 
 149      -0.0008    0.0000    1.5897    0.0036    12000      102    12.41      5071      -77.657     32.010     64.040      1.500      1.500    303.150    305.001 
 150      -0.0002    0.0000    1.5946    0.0036    12000      108    12.38      5196      -77.657     32.140     64.260      1.500      1.500    303.148    304.999 
 151      -0.0006    0.0000    1.5997    0.0036    12000      118    12.50      5116      -77.657     32.240     64.490      1.500      1.500    303.149    304.999 
 152      -0.0006    0.0000    1.6046    0.0036    12000      122    12.38      4873      -77.657     32.350     64.710      1.500      1.500    303.147    305.001 
 153      -0.0006    0.0000    1.6099    0.0036    12000      108    12.43      4739      -77.657     32.470     64.950      1.500      1.500    303.148    304.997 
 154      -0.0006    0.0000    1.6147    0.0036    12000       93    12.38      4764      -77.657     32.580     65.170      1.500      1.500    303.151    304.999 
 155      -0.0006    0.0000    1.6196    0.0036    12000      103    12.44      4664      -77.657     32.690     65.390      1.500      1.500    303.152    305.002 
 156      -0.0005    0.0000    1.6246    0.0036    12000      110    12.42      4612      -77.657     32.810     65.620      1.500      1.500    303.151    304.999 
 157      -0.0006    0.0000    1.6297    0.0036    12000      111    12.47      4724      -77.657     32.920     65.850      1.500      1.500    303.150    305.001 
 158      -0.0009    0.0000    1.6349    0.0036    12000      105    12.39      4537      -77.657     33.030     66.090      1.500      1.500    303.147    305.000 
 159      -0.0006    0.0000    1.6398    0.0036    12000      106    12.44      4360      -77.657     33.150     66.310      1.500      1.500    303.152    304.999 
 160      -0.0006    0.0000    1.6446    0.0036    12000       95    12.37      4407      -77.657     33.260     66.530      1.500      1.500    303.150    304.999 
 161      -0.0003    0.0000    1.6498    0.0036    12000      102    12.44      4382      -77.657     33.390     66.770      1.500      1.500    303.148    304.999 
 162      -0.0006    0.0000    1.6546    0.0036    12000       92    12.44      4341      -77.657     33.490     66.990      1.500      1.500    303.152    305.000 
 163      -0.0006    0.0000    1.6599    0.0036    12000       99    12.42      4247      -77.657     33.610     67.230      1.500      1.500    303.150    305.001 
 164      -0.0008    0.0000    1.6649    0.0036    12000      105    12.51      4297      -77.657     33.720     67.460      1.500      1.500    303.152    305.000 
 165      -0.0006    0.0000    1.6699    0.0036    12000      102    12.48      4226      -77.657     33.840     67.690      1.500      1.500    303.153    305.000 
 166      -0.0006    0.0000    1.6747    0.0036    12000       95    12.39      4167      -77.657     33.950     67.910      1.500      1.500    303.149    305.000 
 167      -0.0005    0.0000    1.6796    0.0036    12000      114    12.47      4162      -77.657     34.070     68.140      1.500      1.500    303.152    304.998 
 168      -0.0008    0.0000    1.6848    0.0036    12000      111    12.42      4303      -77.657     34.180     68.380      1.500      1.500    303.152    305.000 
 169      -0.0006    0.0000    1.6898    0.0036    12000       73    12.40      4315      -77.657     34.300     68.610      1.500      1.500    303.149    304.998 
 170      -0.0008    0.0000    1.6948    0.0036    12000      122    12.42      4263      -77.657     34.410     68.840      1.500      1.500    303.152    305.001 
 171      -0.0006    0.0000    1.6997    0.0036    12000      101    12.42      4412      -77.657     34.530     69.070      1.500      1.500    303.152    304.999 
 172      -0.0008    0.0000    1.7047    0.0036    12000      102    12.44      4385      -77.657     34.640     69.300      1.500      1.500    303.148    305.000 
 173      -0.0003    0.0000    1.7096    0.0036    12000       93    12.51      4439      -77.657     34.770     69.530      1.500      1.500    303.150    305.001 
 174      -0.0003    0.0000    1.7148    0.0036    12000      107    12.43      4492      -77.657     34.890     69.770      1.500      1.500    303.149    304.999 
 175      -0.0008    0.0000    1.7197    0.0036    12000       94    12.47      4520      -77.657     34.990     70.000      1.500      1.500    303.149    305.001 
 176      -0.0003    0.0000    1.7247    0.0036    12000       98    12.48      4277      -77.657     35.120     70.230      1.500      1.500    303.149    305.000 
 177      -0.0003    0.0000    1.7298    0.0036    12000       96    12.46      4274      -77.657     35.240     70.470      1.500      1.500    303.147    305.000 
 178      -0.0008    0.0000    1.7347    0.0036    12000      102    12.48      4320      -77.657     35.340     70.700      1.500      1.500    303.149    304.999 
 179      -0.0005    0.0000    1.7398    0.0036    12000       97    12.40      4115      -77.657     35.470     70.940      1.500      1.500    303.154    305.002 
 180      -0.0008    0.0000    1.7449    0.0036    12000       89    12.45      3876      -77.657     35.580     71.180      1.500      1.500    303.154    305.000 
 181      -0.0005    0.0000    1.7496    0.0036    12000       86    12.50      3905      -77.657     35.700     71.400      1.500      1.500    303.150    305.000 
 182      -0.0008    0.0000    1.7547    0.0036    12000       85    12.43      3911      -77.657     35.810     71.640      1.500      1.500    303.150    304.998 
 183      -0.0006    0.0000    1.7596    0.0036    12000       90    12.44      3734      -77.657     35.930     71.870      1.500      1.500    303.149    305.000 
 184      -0.0006    0.0000    1.7647    0.0036    12000       88    12.46      3747      -77.657     36.050     72.110      1.500      1.500    303.151    305.001 
 185      -0.0006    0.0000    1.7697    0.0036    12000       98    12.45      3746      -77.657     36.170     72.350      1.500      1.500    303.151    305.000 
 186      -0.0002    0.0000    1.7746    0.0036    12000       87    12.46      3615      -77.657     36.300     72.580      1.500      1.500    303.152    305.002 
 187      -0.0001    0.0000    1.7796    0.0036    12000       84    12.42      3600      -77.657     36.420     72.820      1.500      1.500    303.154    305.000 
 188      -0.0008    0.0000    1.7847    0.0036    12000      104    12.44      3583      -77.657     36.520     73.060      1.500      1.500    303.153    305.000 
 189      -0.0008    0.0000    1.7897    0.0036    12000       84    12.39      3525      -77.657     36.640     73.300      1.500      1.500    303.150    305.001 
 190      -0.0008    0.0000    1.7948    0.0036    12000       88    12.47      3614      -77.657     36.760     73.540      1.500      1.500    303.157    305.001 
 191      -0.0003    0.0000    1.7996    0.0036    12000       74    12.39      3734      -77.657     36.890     73.770      1.500      1.500    303.150    304.996 
 192      -0.0006    0.0000    1.8046    0.0036    12000       79    12.53      3657      -77.657     37.000     74.010      1.500      1.500    303.150    305.001 
 193      -0.0006    0.0000    1.8096    0.0036    12000       69    12.40      3579      -77.657     37.120     74.250      1.500      1.500    303.148    304.998 
 194      -0.0006    0.0000    1.8146    0.0036    12000       75    12.38      3556      -77.657     37.240     74.490      1.500      1.500    303.151    305.000 
 195      -0.0003    0.0000    1.8196    0.0036    12000       75    12.41      3495      -77.657     37.370     74.730      1.500      1.500    303.153    304.999 
 196      -0.0006    0.0000    1.8246    0.0036    12000       63    12.46      3550      -77.657     37.480     74.970      1.500      1.500    303.154    304.999 
 197      -0.0006    0.0000    1.8296    0.0036    12000       69    12.41      3532      -77.657     37.600     75.210      1.500      1.500    303.151    304.999 
 198      -0.0008    0.0000    1.8348    0.0036    12000       80    12.37      3473      -77.657     37.720     75.460      1.500      1.500    303.150    304.999 
 199      -0.0008    0.0000    1.8397    0.0036    12000       72    12.45      3441      -77.657     37.840     75.700      1.500      1.500    303.147    305.000 
 200      -0.0005    0.0000    1.8447    0.0036    12000       85    12.47      3401      -77.657     37.970     75.940      1.500      1.500    303.152    305.000 
 201      -0.0005    0.0000    1.8496    0.0036    12000       79    12.42      3506      -77.657     38.090     76.180      1.500      1.500    303.152    304.999 
 202      -0.0004    0.0000    1.8546    0.0036    12000       62    12.42      3406      -77.657     38.210     76.420      1.500      1.500    303.149    304.997 
 203      -0.0003    0.0000    1.8597    0.0036    12000       68    12.42      3471      -77.657     38.340     76.670      1.500      1.500    303.152    305.000 
 204      -0.0006    0.0000    1.8646    0.0036    12000       63    12.40      3567      -77.657     38.450     76.910      1.500      1.500    303.148    304.998 
 205      -0.0004    0.0000    1.8697    0.0036    12000       78    12.47      3412      -77.657     38.580     77.160      1.500      1.500    303.153    305.000 
 206      -0.0001    0.0000    1.8746    0.0036    12000       70    12.40      3441      -77.657     38.710     77.400      1.500      1.500    303.164    305.001 
 207      -0.0003    0.0000    1.8797    0.0036    12000       72    12.46      3575      -77.657     38.830     77.650      1.500      1.500    303.150    305.002 
 208      -0.0006    0.0000    1.8846    0.0036    12000       56    12.40      3386      -77.657     38.940     77.890      1.500      1.500    303.155    304.998 
 209      -0.0008    0.0000    1.8897    0.0036    12000       66    12.39      3373      -77.657     39.060     78.140      1.500      1.500    303.150    304.998 
 210      -0.0004    0.0000    1.8946    0.0036    12000       46    12.36      3359      -77.657     39.190     78.380      1.500      1.500    303.150    305.000 
 211      -0.0003    0.0000    1.8996    0.0036    12000       50    12.36      3399      -77.657     39.320     78.630      1.500      1.500    303.156    304.999 
 212      -0.0008    0.0000    1.9047    0.0036    12000       57    12.40      3433      -77.657     39.430     78.880      1.500      1.500    303.146    305.001 
 213      -0.0006    0.0000    1.9098    0.0036    12000       50    12.43      3454      -77.657     39.560     79.130      1.500      1.500    303.149    305.003 
 214      -0.0003    0.0000    1.9146    0.0036    12000       49    12.39      3308      -77.657     39.690     79.370      1.500      1.500    303.151    304.999 
 215      -0.0004    0.0000    1.9196    0.0036    12000       71    12.44      3267      -77.657     39.810     79.620      1.500      1.500    303.148    305.000 
 216      -0.0006    0.0000    1.9246    0.0036    12000       46    12.49      3338      -77.657     39.930     79.870      1.500      1.500    303.155    305.000 
 217      -0.0004    0.0000    1.9297    0.0036    12000       55    12.47      3341      -77.657     40.060     80.120      1.500      1.500    303.146    304.999 
 218      -0.0006    0.0000    1.9347    0.0036    12000       59    12.46      3236      -77.657     40.180     80.370      1.500      1.500    303.151    305.001 
 219      -0.0004    0.0000    1.9396    0.0036    12000       72    12.45      3316      -77.657     40.310     80.620      1.500      1.500    303.146    304.999 
 220      -0.0006    0.0000    1.9446    0.0036    12000       73    12.35      3341      -77.657     40.430     80.870      1.500      1.500    303.153    304.999 
 221      -0.0004    0.0000    1.9496    0.0036    12000       69    12.45      3367      -77.657     40.560     81.120      1.500      1.500    303.148    304.999 
 222      -0.0006    0.0000    1.9546    0.0036    12000       71    12.42      3391      -77.657     40.680     81.370      1.500      1.500    303.149    305.001 
 223      -0.0006    0.0000    1.9597    0.0036    12000       61    12.41      3487      -77.657     40.810     81.630      1.500      1.500    303.149    305.000 
 224      -0.0008    0.0000    1.9647    0.0036    12000       66    12.40      3594      -77.657     40.930     81.880      1.500      1.500    303.148    304.998 
 225      -0.0003    0.0000    1.9696    0.0036    12000       61    12.37      3732      -77.657     41.070     82.130      1.500      1.500    303.150    305.000 
 226      -0.0003    0.0000    1.9747    0.0036    12000       57    12.37      3809      -77.657     41.200     82.390      1.500      1.500    303.152    305.001 
 227      -0.0004    0.0000    1.9796    0.0036    12000       60    12.43      3824      -77.657     41.320     82.640      1.500      1.500    303.148    304.998 
 228      -0.0004    0.0000    1.9847    0.0036    12000       68    12.42      3786      -77.657     41.450     82.900      1.500      1.500    303.154    305.000 
 229      -0.0006    0.0000    1.9896    0.0036    12000       54    12.33      3739      -77.657     41.570     83.150      1.500      1.500    303.149    305.000 
 230      -0.0003    0.0000    1.9947    0.0036    12000       67    12.42      3623      -77.657     41.710     83.410      1.500      1.500    303.151    304.997 
 231      -0.0004    0.0000    1.9996    0.0036    12000       62    12.45      3414      -77.657     41.830     83.660      1.500      1.500    303.149    304.998 
 232      -0.0004    0.0000    2.0047    0.0036    12000       59    12.48      3458      -77.657     41.960     83.920      1.500      1.500    303.149    304.999 
 233      -0.0008    0.0000    2.0097    0.0036    12000       85    12.48      3255      -77.657     42.080     84.180      1.500      1.500    303.151    305.001 
 234      -0.0006    0.0000    2.0146    0.0036    12000       90    12.39      3232      -77.657     42.210     84.430      1.500      1.500    303.149    305.001 
 235      -0.0006    0.0000    2.0196    0.0036    12000       78    12.40      3177      -77.657     42.340     84.690      1.500      1.500    303.148    305.000 
 236      -0.0006    0.0000    2.0246    0.0036    12000       78    12.44      3204      -77.657     42.470     84.950      1.500      1.500    303.152    304.998 
 237      -0.0006    0.0000    2.0296    0.0036    12000       88    12.47      3105      -77.657     42.600     85.210      1.500      1.500    303.144    305.000 
 238      -0.0006    0.0000    2.0346    0.0036    12000       83    12.37      3085      -77.657     42.730     85.470      1.500      1.500    303.147    304.997 
 239      -0.0002    0.0000    2.0396    0.0036    12000       84    12.45      3114      -77.657     42.870     85.730      1.500      1.500    303.149    305.002 
 240      -0.0006    0.0000    2.0446    0.0036    12000       81    12.44      2993      -77.657     42.990     85.990      1.500      1.500    303.148    304.998 
 241      -0.0006    0.0000    2.0496    0.0036    12000       90    12.43      3077      -77.657     43.120     86.250      1.500      1.500    303.148    305.001 
