# Supplementary material for: Aspirin locally disrupts the liquid-ordered phase
Source: R Soc Open Sci. 2018 Feb 28;5(2):171710. doi: 10.1098/rsos.171710 (PMC5830767; doi:10.1098/rsos.171710)
Supplement: Inelastic Neutron scattering data [file rsos171710supp1.zip › RawData/034866]

RRRRRRRRRRRRRRRRRRRRRRRRRRRRRRRRRRRRRRRRRRRRRRRRRRRRRRRRRRRRRRRRRRRRRRRRRRRRRRRR
  034866       1       0                                                        
ILL TAS data in the new ASCII format follow afte the line VV..V                 
AAAAAAAAAAAAAAAAAAAAAAAAAAAAAAAAAAAAAAAAAAAAAAAAAAAAAAAAAAAAAAAAAAAAAAAAAAAAAAAA
      80                                                                        
IN12  rheinstadter05-Dec-16 13:43:18                                            
VVVVVVVVVVVVVVVVVVVVVVVVVVVVVVVVVVVVVVVVVVVVVVVVVVVVVVVVVVVVVVVVVVVVVVVVVVVVVVVV
INSTR: IN12
EXPNO: CRG-2297
USER_: rheinstadter
LOCAL: SCHMALZL
FILE_: 034866
DATE_: 05-Dec-16 13:43:18
TITLE: The effect of a common drug on nanscopic membrane dynamics
TYPE_: tas
COMND: bs qh 0 0 1 6 dqh 0 0 0 0.05 np 21 mn 220000
POSQE: QH=  -0.0003, QK=   0.0000, QL=   1.0000, EN=   6.0001, UN=meV
CURVE: MONO= auto, ANA= auto
STEPS: EN=   0.0500
PARAM: GONIO= 0
PARAM: DM=   3.34000, DA=   3.35500, KFIX=   1.49961
PARAM: SM= -1, SS=  1, SA= -1, FX=  2
PARAM: ALF1= 120.00, ALF2= 120.00, ALF3= 120.00, ALF4= 120.00
PARAM: BET1= 120.00, BET2= 120.00, BET3= 120.00, BET4= 120.00
PARAM: ETAM=  35.00, ETAA=  35.00
PARAM: AS=   6.28000, BS=   6.28000, CS=   6.28000
PARAM: AA=  90.00000, BB=  90.00000, CC=  90.00000, ETAS=  80.00000
PARAM: AX=  1.000, AY=  0.000, AZ=  0.000
PARAM: BX=  0.000, BY=  0.000, BZ=  1.000
VARIA: SELPOS=in
VARIA: SELSPEED=  22376
VARIA: A1      = -24.32, A2      = -49.00, A3      =  59.14, A4      =  20.00
VARIA: A5      = -38.62, A6      = -77.28, GU      =   1.04, GL      =   0.08
VARIA: A3P     =1269.70, GA      =   1.01, GM      =  -0.11, RA      =  15.38
VARIA: RMV     =  41.79, RMH     =  39.01, TA      =   4.40, TM      =  -1.81
VARIA: GC      =  -0.01, DIA1X   =  62.64, DIA2X   =  88.10, DIA2Z   = 163.89
VARIA: I1      =   0.00, I2      =   0.00, I3      =   0.00, I4      =   0.00
VARIA: I5      =   0.00, I6      =   0.00, I7      =   0.00, I8      =  -0.00
VARIA: IH1     =   0.00, IH2     =   0.00
ZEROS: A1      =  -2.09, A2      =   0.51, A3      =  -5.58, A4      =   0.70
ZEROS: A5      = -89.80, A6      =   0.01, GU      =   0.00, GL      =   0.00
ZEROS: A3P     = -16.29, GA      =   0.00, GM      =   0.00, RA      =   0.00
ZEROS: RMV     =   0.00, RMH     =   0.00, TA      =   0.00, TM      =   0.00
ZEROS: GC      =   0.00, DIA1X   =   0.00, DIA2X   =   0.00, DIA2Z   =   0.00
POLAN: DR HX 5 0 0
POLAN: ON F1 
POLAN: CO MN 200000
POLAN: DR HX 0 5 0
POLAN: ON F1
POLAN: CO MN 200000
POLAN: DR HX 0 0 0.8
POLAN: ON F1 
POLAN: CO MN 200000
PARAM: MN=  220000
PARAM: TT=    303.15, RT=    305.00
PARAM: REACTOR=55.69
FORMT:
DATA_:
  PNT        QH        QK        QL        EN        M1        M2      TIME      CNTS         A2         A3         A4         KI         KF         TT        TRT 
   1      -0.0003    0.0000    1.0000    6.0001   220000      324   351.00       847      -49.000     59.140     20.000      2.268      1.500    303.148    305.001 
   2      -0.0002    0.0000    1.0005    6.0528   220000      332   351.77       823      -48.872     59.510     19.790      2.274      1.500    303.148    304.999 
   3      -0.0001    0.0000    1.0002    6.0995   220000      342   352.12       844      -48.758     59.880     19.560      2.279      1.500    303.157    304.998 
   4      -0.0002    0.0000    1.0005    6.1521   220000      370   353.75       824      -48.632     60.260     19.330      2.284      1.500    303.146    305.000 
   5      -0.0004    0.0000    1.0005    6.2036   220000      351   354.31       782      -48.509     60.640     19.090      2.290      1.500    303.153    305.000 
   6      -0.0003    0.0000    1.0005    6.2530   220000      369   355.03       795      -48.392     61.020     18.860      2.295      1.500    303.149    305.000 
   7      -0.0001    0.0000    1.0005    6.3027   220000      400   355.75       815      -48.275     61.420     18.620      2.300      1.500    303.151    304.999 
   8      -0.0004    0.0000    1.0005    6.3529   220000      413   356.73       773      -48.158     61.790     18.380      2.305      1.500    303.151    305.000 
   9      -0.0002    0.0000    1.0006    6.4034   220000      354   358.42       796      -48.041     62.190     18.140      2.311      1.500    303.149    304.999 
  10      -0.0002    0.0000    1.0005    6.4525   220000      369   358.94       797      -47.928     62.590     17.890      2.316      1.500    303.152    304.998 
  11      -0.0002    0.0000    1.0005    6.5021   220000      370   360.09       801      -47.815     62.990     17.640      2.321      1.500    303.153    305.000 
  12      -0.0005    0.0000    1.0006    6.5545   220000      378   361.78       787      -47.696     63.390     17.380      2.326      1.500    303.147    305.000 
  13      -0.0003    0.0000    1.0006    6.6031   220000      395   362.14       844      -47.587     63.800     17.130      2.331      1.500    303.149    305.000 
  14      -0.0003    0.0000    1.0008    6.6554   220000      346   363.66       792      -47.470     64.220     16.870      2.337      1.500    303.152    305.002 
  15      -0.0003    0.0000    1.0005    6.7030   220000      375   365.07       820      -47.364     64.640     16.600      2.342      1.500    303.149    304.999 
  16      -0.0001    0.0000    1.0005    6.7534   220000      381   365.43       794      -47.253     65.080     16.330      2.347      1.500    303.146    304.999 
  17      -0.0003    0.0000    1.0005    6.8034   220000      365   366.63       782      -47.144     65.500     16.060      2.352      1.500    303.145    304.999 
  18      -0.0001    0.0000    1.0007    6.8546   220000      379   368.15       866      -47.033     65.940     15.790      2.357      1.500    303.146    305.000 
  19      -0.0001    0.0000    1.0006    6.9025   220000      420   369.20       815      -46.929     66.380     15.510      2.362      1.500    303.147    305.000 
  20      -0.0002    0.0000    1.0005    6.9526   220000      440   369.65       876      -46.822     66.830     15.220      2.367      1.500    303.150    304.999 
  21      -0.0002    0.0000    1.0006    7.0040   220000      491   371.29       864      -46.712     67.290     14.930      2.373      1.500    303.146    305.001 
