# Supplementary material for: Aspirin locally disrupts the liquid-ordered phase
Source: R Soc Open Sci. 2018 Feb 28;5(2):171710. doi: 10.1098/rsos.171710 (PMC5830767; doi:10.1098/rsos.171710)
Supplement: Inelastic Neutron scattering data [file rsos171710supp1.zip › RawData/034867]

RRRRRRRRRRRRRRRRRRRRRRRRRRRRRRRRRRRRRRRRRRRRRRRRRRRRRRRRRRRRRRRRRRRRRRRRRRRRRRRR
  034867       1       0                                                        
ILL TAS data in the new ASCII format follow afte the line VV..V                 
AAAAAAAAAAAAAAAAAAAAAAAAAAAAAAAAAAAAAAAAAAAAAAAAAAAAAAAAAAAAAAAAAAAAAAAAAAAAAAAA
      80                                                                        
IN12  rheinstadter05-Dec-16 15:52:11                                            
VVVVVVVVVVVVVVVVVVVVVVVVVVVVVVVVVVVVVVVVVVVVVVVVVVVVVVVVVVVVVVVVVVVVVVVVVVVVVVVV
INSTR: IN12
EXPNO: CRG-2297
USER_: rheinstadter
LOCAL: SCHMALZL
FILE_: 034867
DATE_: 05-Dec-16 15:52:11
TITLE: The effect of a common drug on nanscopic membrane dynamics
TYPE_: tas
COMND: bs qh 0 0 0.55 4.5 dqh 0 0 0.01 0 np 16 mn 60000
POSQE: QH=  -0.0002, QK=   0.0000, QL=   0.5496, EN=   4.4975, UN=meV
CURVE: MONO= auto, ANA= auto
STEPS: QL=   0.0100
PARAM: GONIO= 0
PARAM: DM=   3.34000, DA=   3.35500, KFIX=   1.75021
PARAM: SM= -1, SS=  1, SA= -1, FX=  2
PARAM: ALF1= 120.00, ALF2= 120.00, ALF3= 120.00, ALF4= 120.00
PARAM: BET1= 120.00, BET2= 120.00, BET3= 120.00, BET4= 120.00
PARAM: ETAM=  35.00, ETAA=  35.00
PARAM: AS=   6.28000, BS=   6.28000, CS=   6.28000
PARAM: AA=  90.00000, BB=  90.00000, CC=  90.00000, ETAS=  80.00000
PARAM: AX=  1.000, AY=  0.000, AZ=  0.000
PARAM: BX=  0.000, BY=  0.000, BZ=  1.000
VARIA: SELPOS=in
VARIA: SELSPEED=  22568
VARIA: A1      = -24.08, A2      = -48.55, A3      =  79.36, A4      =   3.32
VARIA: A5      = -32.36, A6      = -64.69, GU      =   1.04, GL      =   0.08
VARIA: A3P     =1269.70, GA      =   1.01, GM      =  -0.11, RA      =  14.13
VARIA: RMV     =  41.96, RMH     =  38.69, TA      =   4.39, TM      =  -1.81
VARIA: GC      =  -0.01, DIA1X   =  62.64, DIA2X   =  88.10, DIA2Z   = 163.89
VARIA: I1      =   0.00, I2      =   0.00, I3      =   0.00, I4      =   0.00
VARIA: I5      =   0.00, I6      =   0.00, I7      =   0.00, I8      =  -0.00
VARIA: IH1     =   0.00, IH2     =   0.00
ZEROS: A1      =  -2.09, A2      =   0.51, A3      =  -5.58, A4      =   0.70
ZEROS: A5      = -89.80, A6      =   0.01, GU      =   0.00, GL      =   0.00
ZEROS: A3P     = -16.29, GA      =   0.00, GM      =   0.00, RA      =   0.00
ZEROS: RMV     =   0.00, RMH     =   0.00, TA      =   0.00, TM      =   0.00
ZEROS: GC      =   0.00, DIA1X   =   0.00, DIA2X   =   0.00, DIA2Z   =   0.00
POLAN: DR HX 5 0 0
POLAN: ON F1 
POLAN: CO MN 200000
POLAN: DR HX 0 5 0
POLAN: ON F1
POLAN: CO MN 200000
POLAN: DR HX 0 0 0.8
POLAN: ON F1 
POLAN: CO MN 200000
PARAM: MN=   60000
PARAM: TT=    303.15, RT=    305.00
PARAM: REACTOR=55.76
FORMT:
DATA_:
  PNT        QH        QK        QL        EN        M1        M2      TIME      CNTS         A2         A3         A4         KI         KF         TT        TRT 
   1      -0.0002    0.0000    0.5496    4.4975    60000       76    96.44     27338      -48.553     79.360      3.320      2.288      1.750    303.149    304.999 
   2       0.0000    0.0000    0.5597    4.4975    60000       88    96.51       728      -48.553     75.840      4.490      2.288      1.750    303.150    304.998 
   3      -0.0001    0.0000    0.5696    4.4975    60000       84    96.38       450      -48.553     73.130      5.420      2.288      1.750    303.153    304.999 
   4      -0.0002    0.0000    0.5796    4.4975    60000       75    96.24       315      -48.553     70.860      6.230      2.288      1.750    303.154    304.999 
   5      -0.0001    0.0000    0.5896    4.4975    60000       76    96.53       298      -48.553     68.920      6.960      2.288      1.750    303.152    304.999 
   6      -0.0001    0.0000    0.5996    4.4975    60000       87    96.32       328      -48.553     67.200      7.630      2.288      1.750    303.153    305.000 
   7       0.0002    0.0000    0.6096    4.4975    60000       58    96.45       324      -48.553     65.670      8.260      2.288      1.750    303.149    304.999 
   8       0.0000    0.0000    0.6196    4.4975    60000       94    96.36       304      -48.553     64.260      8.850      2.288      1.750    303.149    305.000 
   9       0.0003    0.0000    0.6297    4.4975    60000       92    96.03       280      -48.553     62.980      9.420      2.288      1.750    303.146    305.002 
  10       0.0001    0.0000    0.6395    4.4975    60000       85    96.42       284      -48.553     61.800      9.950      2.288      1.750    303.149    305.000 
  11      -0.0001    0.0000    0.6495    4.4975    60000       83    96.27       299      -48.553     60.690     10.470      2.288      1.750    303.151    304.999 
  12       0.0002    0.0000    0.6596    4.4975    60000       87    96.21       333      -48.553     59.680     10.980      2.288      1.750    303.150    305.000 
  13       0.0002    0.0000    0.6697    4.4975    60000       81    96.42       273      -48.553     58.720     11.470      2.288      1.750    303.151    305.002 
  14       0.0000    0.0000    0.6795    4.4975    60000       73    96.50       261      -48.553     57.820     11.940      2.288      1.750    303.149    305.001 
  15       0.0000    0.0000    0.6896    4.4975    60000      103    96.51       272      -48.553     56.970     12.410      2.288      1.750    303.147    304.999 
  16      -0.0000    0.0000    0.6995    4.4975    60000       91    96.36       258      -48.553     56.180     12.860      2.288      1.750    303.151    305.002 
