# Supplementary material for: Aspirin locally disrupts the liquid-ordered phase
Source: R Soc Open Sci. 2018 Feb 28;5(2):171710. doi: 10.1098/rsos.171710 (PMC5830767; doi:10.1098/rsos.171710)
Supplement: Inelastic Neutron scattering data [file rsos171710supp1.zip › RawData/034868]

RRRRRRRRRRRRRRRRRRRRRRRRRRRRRRRRRRRRRRRRRRRRRRRRRRRRRRRRRRRRRRRRRRRRRRRRRRRRRRRR
  034868       1       0                                                        
ILL TAS data in the new ASCII format follow afte the line VV..V                 
AAAAAAAAAAAAAAAAAAAAAAAAAAAAAAAAAAAAAAAAAAAAAAAAAAAAAAAAAAAAAAAAAAAAAAAAAAAAAAAA
      80                                                                        
IN12  rheinstadter05-Dec-16 16:26:48                                            
VVVVVVVVVVVVVVVVVVVVVVVVVVVVVVVVVVVVVVVVVVVVVVVVVVVVVVVVVVVVVVVVVVVVVVVVVVVVVVVV
INSTR: IN12
EXPNO: CRG-2297
USER_: rheinstadter
LOCAL: SCHMALZL
FILE_: 034868
DATE_: 05-Dec-16 16:26:48
TITLE: The effect of a common drug on nanscopic membrane dynamics
TYPE_: tas
COMND: sc qh 0.55 0 0 0 dqh 0.005 0 0 0 np 201 mn 2000
POSQE: QH=   0.0500, QK=   0.0000, QL=   0.0004, EN=   0.0025, UN=meV
CURVE: MONO= auto, ANA= auto
STEPS: QH=   0.0050
PARAM: GONIO= 0
PARAM: DM=   3.34000, DA=   3.35500, KFIX=   1.49977
PARAM: SM= -1, SS=  1, SA= -1, FX=  2
PARAM: ALF1= 120.00, ALF2= 120.00, ALF3= 120.00, ALF4= 120.00
PARAM: BET1= 120.00, BET2= 120.00, BET3= 120.00, BET4= 120.00
PARAM: ETAM=  35.00, ETAA=  35.00
PARAM: AS=   6.28000, BS=   6.28000, CS=   6.28000
PARAM: AA=  90.00000, BB=  90.00000, CC=  90.00000, ETAS=  80.00000
PARAM: AX=  1.000, AY=  0.000, AZ=  0.000
PARAM: BX=  0.000, BY=  0.000, BZ=  1.000
VARIA: SELPOS=in
VARIA: SELSPEED=  14795
VARIA: A1      = -38.54, A2      = -77.66, A3      =  90.95, A4      =   1.91
VARIA: A5      = -38.62, A6      = -77.27, GU      =   1.04, GL      =   0.08
VARIA: A3P     =1269.70, GA      =   1.00, GM      =  -0.11, RA      =  15.38
VARIA: RMV     =  33.11, RMH     =  58.97, TA      =   4.39, TM      =  -1.81
VARIA: GC      =  -0.01, DIA1X   =  62.64, DIA2X   =  88.10, DIA2Z   = 163.89
VARIA: I1      =   0.00, I2      =   0.00, I3      =   0.00, I4      =   0.00
VARIA: I5      =   0.00, I6      =   0.00, I7      =   0.00, I8      =  -0.00
VARIA: IH1     =   0.00, IH2     =   0.00
ZEROS: A1      =  -2.09, A2      =   0.51, A3      =  -5.58, A4      =   0.70
ZEROS: A5      = -89.80, A6      =   0.01, GU      =   0.00, GL      =   0.00
ZEROS: A3P     = -16.29, GA      =   0.00, GM      =   0.00, RA      =   0.00
ZEROS: RMV     =   0.00, RMH     =   0.00, TA      =   0.00, TM      =   0.00
ZEROS: GC      =   0.00, DIA1X   =   0.00, DIA2X   =   0.00, DIA2Z   =   0.00
POLAN: DR HX 5 0 0
POLAN: ON F1 
POLAN: CO MN 200000
POLAN: DR HX 0 5 0
POLAN: ON F1
POLAN: CO MN 200000
POLAN: DR HX 0 0 0.8
POLAN: ON F1 
POLAN: CO MN 200000
PARAM: MN=    2000
PARAM: TT=    303.15, RT=    305.00
PARAM: REACTOR=55.76
FORMT:
DATA_:
  PNT        QH        QK        QL        EN        M1        M2      TIME      CNTS         A2         A3         A4         KI         KF         TT        TRT 
   1       0.0500    0.0000    0.0004    0.0025     2000       16     2.08    101504      -77.657     90.950      1.910      1.500      1.500    303.152    305.000 
   2       0.0549    0.0000    0.0004    0.0025     2000        9     2.07    100219      -77.657     91.040      2.100      1.500      1.500    303.150    305.000 
   3       0.0597    0.0000    0.0004    0.0025     2000       15     2.09    100953      -77.657     91.150      2.280      1.500      1.500    303.148    305.001 
   4       0.0646    0.0000    0.0004    0.0025     2000       18     2.06     98994      -77.657     91.240      2.470      1.500      1.500    303.148    305.001 
   5       0.0701    0.0000    0.0004    0.0025     2000        8     2.07     99091      -77.657     91.330      2.680      1.500      1.500    303.161    305.000 
   6       0.0748    0.0000    0.0004    0.0025     2000       12     2.05     97771      -77.657     91.420      2.860      1.500      1.500    303.154    304.999 
   7       0.0798    0.0000    0.0004    0.0025     2000       18     2.05     96559      -77.657     91.520      3.050      1.500      1.500    303.150    305.000 
   8       0.0848    0.0000    0.0004    0.0025     2000       12     2.10     98355      -77.657     91.610      3.240      1.500      1.500    303.149    304.999 
   9       0.0897    0.0000    0.0004    0.0025     2000       22     2.07     96245      -77.657     91.720      3.430      1.500      1.500    303.150    305.001 
  10       0.0947    0.0000    0.0004    0.0025     2000       11     2.07     94363      -77.657     91.810      3.620      1.500      1.500    303.153    304.999 
  11       0.0999    0.0000    0.0004    0.0025     2000       23     2.09     92180      -77.657     91.900      3.820      1.500      1.500    303.153    304.999 
  12       0.1049    0.0000    0.0004    0.0025     2000       23     2.07     85675      -77.657     92.000      4.010      1.500      1.500    303.148    305.000 
  13       0.1096    0.0000    0.0004    0.0025     2000       17     2.08     67630      -77.657     92.090      4.190      1.500      1.500    303.148    305.000 
  14       0.1148    0.0000    0.0004    0.0025     2000       17     2.06     40675      -77.657     92.190      4.390      1.500      1.500    303.149    305.000 
  15       0.1198    0.0000    0.0004    0.0025     2000       22     2.09     33200      -77.657     92.280      4.580      1.500      1.500    303.153    305.002 
  16       0.1248    0.0000    0.0004    0.0025     2000       30     2.08     31614      -77.657     92.380      4.770      1.500      1.500    303.151    304.998 
  17       0.1297    0.0000    0.0004    0.0025     2000       14     2.08     29833      -77.657     92.470      4.960      1.500      1.500    303.151    304.999 
  18       0.1350    0.0000    0.0004    0.0025     2000       25     2.06     28071      -77.657     92.580      5.160      1.500      1.500    303.151    304.999 
  19       0.1399    0.0000    0.0004    0.0025     2000       23     2.08     26466      -77.657     92.680      5.350      1.500      1.500    303.149    304.998 
  20       0.1449    0.0000    0.0004    0.0025     2000       15     2.07     22745      -77.657     92.770      5.540      1.500      1.500    303.149    305.002 
  21       0.1496    0.0000    0.0004    0.0025     2000       22     2.10     18668      -77.657     92.860      5.720      1.500      1.500    303.150    305.002 
  22       0.1548    0.0000    0.0004    0.0025     2000       21     2.06     14189      -77.657     92.950      5.920      1.500      1.500    303.151    304.999 
  23       0.1598    0.0000    0.0004    0.0025     2000       23     2.07     10919      -77.657     93.050      6.110      1.500      1.500    303.152    305.001 
  24       0.1648    0.0000    0.0004    0.0025     2000       28     2.06      8770      -77.657     93.140      6.300      1.500      1.500    303.149    304.998 
  25       0.1697    0.0000    0.0004    0.0025     2000       27     2.06      7637      -77.657     93.240      6.490      1.500      1.500    303.149    304.999 
  26       0.1750    0.0000    0.0004    0.0025     2000       26     2.10      7051      -77.657     93.350      6.690      1.500      1.500    303.149    304.999 
  27       0.1799    0.0000    0.0004    0.0025     2000       20     2.07      6901      -77.657     93.430      6.880      1.500      1.500    303.148    304.997 
  28       0.1849    0.0000    0.0004    0.0025     2000       28     2.08      7248      -77.657     93.540      7.070      1.500      1.500    303.149    304.998 
  29       0.1898    0.0000    0.0004    0.0025     2000       25     2.09      7663      -77.657     93.620      7.260      1.500      1.500    303.149    304.998 
  30       0.1948    0.0000    0.0004    0.0025     2000       27     2.08      8263      -77.657     93.730      7.450      1.500      1.500    303.150    305.000 
  31       0.1998    0.0000    0.0004    0.0025     2000       24     2.07      8928      -77.657     93.810      7.640      1.500      1.500    303.151    305.001 
  32       0.2047    0.0000    0.0004    0.0025     2000       19     2.06      9575      -77.657     93.920      7.830      1.500      1.500    303.151    305.002 
  33       0.2099    0.0000    0.0004    0.0025     2000       29     2.07     10050      -77.657     94.020      8.030      1.500      1.500    303.150    304.999 
  34       0.2149    0.0000    0.0004    0.0025     2000       21     2.07     10531      -77.657     94.100      8.220      1.500      1.500    303.150    305.001 
  35       0.2201    0.0000    0.0004    0.0025     2000       31     2.08     10639      -77.657     94.200      8.420      1.500      1.500    303.148    305.000 
  36       0.2251    0.0000    0.0005    0.0025     2000       26     2.06     10888      -77.657     94.290      8.610      1.500      1.500    303.151    305.000 
  37       0.2298    0.0000    0.0004    0.0025     2000       30     2.08     11036      -77.657     94.390      8.790      1.500      1.500    303.151    305.000 
  38       0.2347    0.0000    0.0004    0.0025     2000       27     2.05     10564      -77.657     94.500      8.980      1.500      1.500    303.148    305.002 
  39       0.2397    0.0000    0.0004    0.0025     2000       25     2.09     10049      -77.657     94.590      9.170      1.500      1.500    303.154    304.998 
  40       0.2446    0.0000    0.0004    0.0025     2000       20     2.10      9589      -77.657     94.690      9.360      1.500      1.500    303.148    305.002 
  41       0.2501    0.0000    0.0005    0.0025     2000       25     2.06      8501      -77.657     94.770      9.570      1.500      1.500    303.150    305.000 
  42       0.2551    0.0000    0.0005    0.0025     2000       33     2.09      7573      -77.657     94.870      9.760      1.500      1.500    303.152    304.999 
  43       0.2600    0.0000    0.0005    0.0025     2000       26     2.07      7056      -77.657     94.960      9.950      1.500      1.500    303.145    305.001 
  44       0.2647    0.0000    0.0004    0.0025     2000       24     2.10      7787      -77.657     95.060     10.130      1.500      1.500    303.145    305.001 
  45       0.2697    0.0000    0.0004    0.0025     2000       23     2.07      9066      -77.657     95.170     10.320      1.500      1.500    303.149    305.000 
  46       0.2746    0.0000    0.0004    0.0025     2000       25     2.05     11361      -77.657     95.250     10.510      1.500      1.500    303.147    305.000 
  47       0.2798    0.0000    0.0004    0.0025     2000       26     2.10     14974      -77.657     95.350     10.710      1.500      1.500    303.150    305.002 
  48       0.2848    0.0000    0.0005    0.0025     2000       22     2.08     19756      -77.657     95.440     10.900      1.500      1.500    303.153    305.000 
  49       0.2897    0.0000    0.0004    0.0025     2000       29     2.06     24278      -77.657     95.540     11.090      1.500      1.500    303.147    304.999 
  50       0.2947    0.0000    0.0004    0.0025     2000       26     2.11     30268      -77.657     95.650     11.280      1.500      1.500    303.150    304.999 
  51       0.2996    0.0000    0.0004    0.0025     2000       23     2.08     35291      -77.657     95.740     11.470      1.500      1.500    303.150    304.999 
  52       0.3048    0.0000    0.0004    0.0025     2000       28     2.08     40093      -77.657     95.840     11.670      1.500      1.500    303.155    304.998 
  53       0.3098    0.0000    0.0005    0.0025     2000       23     2.07     44031      -77.657     95.920     11.860      1.500      1.500    303.149    305.001 
  54       0.3147    0.0000    0.0004    0.0025     2000       24     2.06     46864      -77.657     96.020     12.050      1.500      1.500    303.152    304.999 
  55       0.3197    0.0000    0.0004    0.0025     2000       29     2.07     50332      -77.657     96.120     12.240      1.500      1.500    303.149    304.999 
  56       0.3246    0.0000    0.0004    0.0025     2000       30     2.09     52141      -77.657     96.210     12.430      1.500      1.500    303.151    304.999 
  57       0.3301    0.0000    0.0004    0.0025     2000       26     2.08     53482      -77.657     96.320     12.640      1.500      1.500    303.147    304.999 
  58       0.3350    0.0000    0.0005    0.0025     2000       23     2.07     53757      -77.657     96.400     12.830      1.500      1.500    303.153    304.998 
  59       0.3400    0.0000    0.0004    0.0025     2000       28     2.09     53128      -77.657     96.510     13.020      1.500      1.500    303.153    304.998 
  60       0.3446    0.0000    0.0003    0.0025     2000       21     2.06     50602      -77.657     96.610     13.200      1.500      1.500    303.148    305.001 
  61       0.3498    0.0000    0.0004    0.0025     2000       25     2.08     47351      -77.657     96.700     13.400      1.500      1.500    303.148    304.999 
  62       0.3548    0.0000    0.0004    0.0025     2000       23     2.09     42547      -77.657     96.800     13.590      1.500      1.500    303.150    304.999 
  63       0.3597    0.0000    0.0003    0.0025     2000       28     2.06     34934      -77.657     96.900     13.780      1.500      1.500    303.155    305.001 
  64       0.3646    0.0000    0.0004    0.0025     2000       23     2.07     27010      -77.657     96.990     13.970      1.500      1.500    303.148    304.999 
  65       0.3701    0.0000    0.0004    0.0025     2000       29     2.07     19720      -77.657     97.090     14.180      1.500      1.500    303.155    304.999 
  66       0.3750    0.0000    0.0005    0.0025     2000       30     2.06     13613      -77.657     97.170     14.370      1.500      1.500    303.155    304.999 
  67       0.3800    0.0000    0.0005    0.0025     2000       23     2.09      9606      -77.657     97.270     14.560      1.500      1.500    303.150    305.001 
  68       0.3846    0.0000    0.0004    0.0025     2000       11     2.06      6393      -77.657     97.370     14.740      1.500      1.500    303.150    305.001 
  69       0.3898    0.0000    0.0005    0.0025     2000       24     2.05      4205      -77.657     97.460     14.940      1.500      1.500    303.152    304.999 
  70       0.3947    0.0000    0.0004    0.0025     2000       26     2.07      3030      -77.657     97.560     15.130      1.500      1.500    303.149    305.001 
  71       0.3997    0.0000    0.0004    0.0025     2000       20     2.06      2336      -77.657     97.660     15.320      1.500      1.500    303.149    305.000 
  72       0.4049    0.0000    0.0005    0.0025     2000       22     2.07      1983      -77.657     97.750     15.520      1.500      1.500    303.150    305.000 
  73       0.4098    0.0000    0.0004    0.0025     2000       35     2.09      1841      -77.657     97.850     15.710      1.500      1.500    303.150    305.000 
  74       0.4147    0.0000    0.0004    0.0025     2000       23     2.10      1792      -77.657     97.950     15.900      1.500      1.500    303.155    304.999 
  75       0.4196    0.0000    0.0004    0.0025     2000       27     2.06      1703      -77.657     98.040     16.090      1.500      1.500    303.153    305.001 
  76       0.4248    0.0000    0.0004    0.0025     2000       29     2.07      1729      -77.657     98.140     16.290      1.500      1.500    303.153    305.001 
  77       0.4297    0.0000    0.0005    0.0025     2000       27     2.06      1693      -77.657     98.230     16.480      1.500      1.500    303.151    305.000 
  78       0.4347    0.0000    0.0004    0.0025     2000       22     2.08      1593      -77.657     98.340     16.670      1.500      1.500    303.149    304.999 
  79       0.4398    0.0000    0.0004    0.0025     2000       30     2.07      1561      -77.657     98.430     16.870      1.500      1.500    303.149    305.002 
  80       0.4447    0.0000    0.0005    0.0025     2000       17     2.06      1616      -77.657     98.520     17.060      1.500      1.500    303.152    304.998 
  81       0.4499    0.0000    0.0005    0.0025     2000       36     2.10      1611      -77.657     98.620     17.260      1.500      1.500    303.148    304.999 
  82       0.4551    0.0000    0.0005    0.0025     2000       20     2.07      1473      -77.657     98.720     17.460      1.500      1.500    303.150    304.998 
  83       0.4598    0.0000    0.0005    0.0025     2000       29     2.07      1476      -77.657     98.810     17.640      1.500      1.500    303.150    304.998 
  84       0.4647    0.0000    0.0004    0.0025     2000       21     2.04      1424      -77.657     98.910     17.830      1.500      1.500    303.147    304.999 
  85       0.4698    0.0000    0.0004    0.0025     2000       28     2.07      1503      -77.657     99.010     18.030      1.500      1.500    303.155    305.000 
  86       0.4747    0.0000    0.0005    0.0025     2000       16     2.08      1512      -77.657     99.100     18.220      1.500      1.500    303.148    304.998 
  87       0.4797    0.0000    0.0004    0.0025     2000       35     2.08      1444      -77.657     99.200     18.410      1.500      1.500    303.156    304.998 
  88       0.4851    0.0000    0.0005    0.0025     2000       23     2.05      1389      -77.657     99.300     18.620      1.500      1.500    303.151    305.001 
  89       0.4900    0.0000    0.0004    0.0025     2000       22     2.07      1447      -77.657     99.410     18.810      1.500      1.500    303.151    304.998 
  90       0.4949    0.0000    0.0005    0.0025     2000       25     2.05      1555      -77.657     99.490     19.000      1.500      1.500    303.183    304.998 
  91       0.4998    0.0000    0.0004    0.0025     2000       33     2.04      1540      -77.657     99.590     19.190      1.500      1.500    303.183    304.998 
  92       0.5047    0.0000    0.0004    0.0025     2000       16     2.07      1562      -77.657     99.690     19.380      1.500      1.500    303.178    304.999 
  93       0.5098    0.0000    0.0005    0.0025     2000       25     2.06      1651      -77.657     99.780     19.580      1.500      1.500    303.148    305.000 
  94       0.5147    0.0000    0.0004    0.0025     2000       28     2.06      1639      -77.657     99.880     19.770      1.500      1.500    303.150    305.002 
  95       0.5196    0.0000    0.0004    0.0025     2000       27     2.08      1713      -77.657     99.980     19.960      1.500      1.500    303.152    305.000 
  96       0.5251    0.0000    0.0005    0.0025     2000       28     2.08      1856      -77.657    100.070     20.170      1.500      1.500    303.149    304.998 
  97       0.5299    0.0000    0.0004    0.0025     2000       28     2.11      1961      -77.657    100.180     20.360      1.500      1.500    303.154    305.000 
  98       0.5351    0.0000    0.0004    0.0025     2000       26     2.10      1994      -77.657    100.280     20.560      1.500      1.500    303.148    304.999 
  99       0.5397    0.0000    0.0004    0.0025     2000       21     2.08      1977      -77.657    100.370     20.740      1.500      1.500    303.148    304.999 
 100       0.5446    0.0000    0.0004    0.0025     2000       21     2.06      1973      -77.657    100.460     20.930      1.500      1.500    303.146    304.999 
 101       0.5498    0.0000    0.0004    0.0025     2000       28     2.04      1914      -77.657    100.560     21.130      1.500      1.500    303.152    305.001 
 102       0.5547    0.0000    0.0004    0.0025     2000       22     2.07      1980      -77.657    100.660     21.320      1.500      1.500    303.153    305.000 
 103       0.5598    0.0000    0.0005    0.0025     2000       34     2.06      1973      -77.657    100.750     21.520      1.500      1.500    303.152    305.001 
 104       0.5649    0.0000    0.0004    0.0025     2000       26     2.09      1887      -77.657    100.860     21.720      1.500      1.500    303.151    305.001 
 105       0.5701    0.0000    0.0004    0.0025     2000       25     2.08      1875      -77.657    100.960     21.920      1.500      1.500    303.152    304.999 
 106       0.5750    0.0000    0.0005    0.0025     2000       26     2.07      1721      -77.657    101.050     22.110      1.500      1.500    303.152    304.999 
 107       0.5798    0.0000    0.0005    0.0025     2000       22     2.08      1672      -77.657    101.140     22.300      1.500      1.500    303.152    305.000 
 108       0.5847    0.0000    0.0005    0.0025     2000       22     2.06      1655      -77.657    101.240     22.490      1.500      1.500    303.153    305.000 
 109       0.5898    0.0000    0.0005    0.0025     2000       33     2.08      1574      -77.657    101.340     22.690      1.500      1.500    303.150    305.001 
 110       0.5947    0.0000    0.0003    0.0025     2000       26     2.06      1555      -77.657    101.450     22.880      1.500      1.500    303.152    305.003 
 111       0.6001    0.0000    0.0006    0.0025     2000       27     2.08      1552      -77.657    101.530     23.090      1.500      1.500    303.154    305.001 
 112       0.6047    0.0000    0.0005    0.0025     2000       29     2.08      1578      -77.657    101.630     23.270      1.500      1.500    303.150    304.999 
 113       0.6101    0.0000    0.0004    0.0025     2000       24     2.06      1565      -77.657    101.740     23.480      1.500      1.500    303.152    304.999 
 114       0.6147    0.0000    0.0003    0.0025     2000       29     2.12      1680      -77.657    101.840     23.660      1.500      1.500    303.152    304.999 
 115       0.6198    0.0000    0.0005    0.0025     2000       27     2.08      1745      -77.657    101.920     23.860      1.500      1.500    303.147    305.001 
 116       0.6247    0.0000    0.0005    0.0025     2000       19     2.09      1790      -77.657    102.020     24.050      1.500      1.500    303.149    305.001 
 117       0.6298    0.0000    0.0005    0.0025     2000       24     2.08      1769      -77.657    102.120     24.250      1.500      1.500    303.146    305.002 
 118       0.6347    0.0000    0.0004    0.0025     2000       16     2.08      1764      -77.657    102.220     24.440      1.500      1.500    303.149    305.001 
 119       0.6398    0.0000    0.0005    0.0025     2000       29     2.09      1863      -77.657    102.310     24.640      1.500      1.500    303.152    305.002 
 120       0.6449    0.0000    0.0005    0.0025     2000       30     2.06      1929      -77.657    102.410     24.840      1.500      1.500    303.154    305.000 
 121       0.6500    0.0000    0.0005    0.0025     2000       20     2.06      1935      -77.657    102.510     25.040      1.500      1.500    303.154    305.000 
 122       0.6551    0.0000    0.0005    0.0025     2000       30     2.08      1924      -77.657    102.610     25.240      1.500      1.500    303.154    305.001 
 123       0.6597    0.0000    0.0003    0.0025     2000       22     2.07      1818      -77.657    102.720     25.420      1.500      1.500    303.154    305.001 
 124       0.6648    0.0000    0.0005    0.0025     2000       37     2.08      1802      -77.657    102.800     25.620      1.500      1.500    303.153    305.000 
 125       0.6697    0.0000    0.0005    0.0025     2000       36     2.09      1735      -77.657    102.900     25.810      1.500      1.500    303.153    304.999 
 126       0.6748    0.0000    0.0005    0.0025     2000       26     2.06      1650      -77.657    103.000     26.010      1.500      1.500    303.150    304.998 
 127       0.6799    0.0000    0.0005    0.0025     2000       18     2.08      1578      -77.657    103.100     26.210      1.500      1.500    303.151    305.000 
 128       0.6847    0.0000    0.0004    0.0025     2000       26     2.06      1470      -77.657    103.200     26.400      1.500      1.500    303.151    305.000 
 129       0.6898    0.0000    0.0005    0.0025     2000       25     2.07      1408      -77.657    103.290     26.600      1.500      1.500    303.150    305.000 
 130       0.6946    0.0000    0.0005    0.0025     2000       34     2.06      1416      -77.657    103.390     26.790      1.500      1.500    303.147    305.000 
 131       0.6997    0.0000    0.0005    0.0025     2000       34     2.09      1493      -77.657    103.490     26.990      1.500      1.500    303.147    305.000 
 132       0.7048    0.0000    0.0003    0.0025     2000       33     2.08      1473      -77.657    103.600     27.190      1.500      1.500    303.157    305.000 
 133       0.7096    0.0000    0.0003    0.0025     2000       24     2.09      1450      -77.657    103.700     27.380      1.500      1.500    303.154    304.998 
 134       0.7147    0.0000    0.0004    0.0025     2000       25     2.08      1485      -77.657    103.790     27.580      1.500      1.500    303.149    305.001 
 135       0.7198    0.0000    0.0005    0.0025     2000       32     2.06      1534      -77.657    103.880     27.780      1.500      1.500    303.153    305.001 
 136       0.7249    0.0000    0.0005    0.0025     2000       27     2.07      1604      -77.657    103.980     27.980      1.500      1.500    303.153    304.999 
 137       0.7300    0.0000    0.0005    0.0025     2000       27     2.06      1627      -77.657    104.080     28.180      1.500      1.500    303.148    305.001 
 138       0.7348    0.0000    0.0003    0.0025     2000       32     2.07      1755      -77.657    104.190     28.370      1.500      1.500    303.151    304.998 
 139       0.7398    0.0000    0.0003    0.0025     2000       23     2.07      1798      -77.657    104.290     28.570      1.500      1.500    303.151    304.998 
 140       0.7447    0.0000    0.0003    0.0025     2000       24     2.07      1801      -77.657    104.390     28.760      1.500      1.500    303.148    304.997 
 141       0.7497    0.0000    0.0004    0.0025     2000       31     2.08      1908      -77.657    104.480     28.960      1.500      1.500    303.152    305.001 
 142       0.7548    0.0000    0.0005    0.0025     2000       25     2.07      1833      -77.657    104.570     29.160      1.500      1.500    303.148    305.000 
 143       0.7596    0.0000    0.0005    0.0025     2000       23     2.07      1920      -77.657    104.670     29.350      1.500      1.500    303.155    304.999 
 144       0.7647    0.0000    0.0005    0.0025     2000       38     2.06      1863      -77.657    104.770     29.550      1.500      1.500    303.146    304.997 
 145       0.7700    0.0000    0.0005    0.0025     2000       21     2.10      1836      -77.657    104.870     29.760      1.500      1.500    303.147    305.001 
 146       0.7748    0.0000    0.0003    0.0025     2000       29     2.09      1744      -77.657    104.980     29.950      1.500      1.500    303.150    304.999 
 147       0.7798    0.0000    0.0005    0.0025     2000       28     2.06      1635      -77.657    105.070     30.150      1.500      1.500    303.150    304.999 
 148       0.7846    0.0000    0.0004    0.0025     2000       20     2.07      1558      -77.657    105.170     30.340      1.500      1.500    303.148    304.999 
 149       0.7897    0.0000    0.0004    0.0025     2000       32     2.10      1445      -77.657    105.270     30.540      1.500      1.500    303.154    304.997 
 150       0.7947    0.0000    0.0005    0.0025     2000       22     2.08      1380      -77.657    105.360     30.740      1.500      1.500    303.149    304.998 
 151       0.7998    0.0000    0.0005    0.0025     2000       24     2.08      1255      -77.657    105.460     30.940      1.500      1.500    303.150    305.003 
 152       0.8048    0.0000    0.0005    0.0025     2000       32     2.06      1259      -77.657    105.560     31.140      1.500      1.500    303.154    305.000 
 153       0.8096    0.0000    0.0003    0.0025     2000       22     2.03      1136      -77.657    105.670     31.330      1.500      1.500    303.150    304.998 
 154       0.8146    0.0000    0.0005    0.0025     2000       33     2.06      1099      -77.657    105.760     31.530      1.500      1.500    303.153    304.999 
 155       0.8199    0.0000    0.0004    0.0025     2000       15     2.06      1147      -77.657    105.870     31.740      1.500      1.500    303.153    304.999 
 156       0.8247    0.0000    0.0005    0.0025     2000       20     2.05      1079      -77.657    105.960     31.930      1.500      1.500    303.148    305.000 
 157       0.8297    0.0000    0.0003    0.0025     2000       22     2.07      1074      -77.657    106.070     32.130      1.500      1.500    303.154    305.002 
 158       0.8348    0.0000    0.0003    0.0025     2000       31     2.08      1107      -77.657    106.170     32.330      1.500      1.500    303.150    304.999 
 159       0.8398    0.0000    0.0005    0.0025     2000       33     2.06      1081      -77.657    106.260     32.530      1.500      1.500    303.154    305.001 
 160       0.8448    0.0000    0.0005    0.0025     2000       20     2.06      1057      -77.657    106.360     32.730      1.500      1.500    303.149    305.000 
 161       0.8498    0.0000    0.0005    0.0025     2000       17     2.07      1041      -77.657    106.460     32.930      1.500      1.500    303.150    304.998 
 162       0.8546    0.0000    0.0004    0.0025     2000       28     2.06       999      -77.657    106.560     33.120      1.500      1.500    303.150    304.998 
 163       0.8596    0.0000    0.0004    0.0025     2000       19     2.07      1124      -77.657    106.660     33.320      1.500      1.500    303.154    305.001 
 164       0.8646    0.0000    0.0004    0.0025     2000       27     2.08      1129      -77.657    106.760     33.520      1.500      1.500    303.154    305.001 
 165       0.8696    0.0000    0.0002    0.0025     2000       24     2.06      1091      -77.657    106.870     33.720      1.500      1.500    303.148    304.998 
 166       0.8747    0.0000    0.0004    0.0025     2000       33     2.08       992      -77.657    106.960     33.920      1.500      1.500    303.154    305.000 
 167       0.8797    0.0000    0.0002    0.0025     2000       31     2.08      1041      -77.657    107.070     34.120      1.500      1.500    303.153    305.000 
 168       0.8847    0.0000    0.0004    0.0025     2000       31     2.08       971      -77.657    107.160     34.320      1.500      1.500    303.152    304.998 
 169       0.8897    0.0000    0.0002    0.0025     2000       23     2.09       952      -77.657    107.270     34.520      1.500      1.500    303.153    305.000 
 170       0.8947    0.0000    0.0004    0.0025     2000       29     2.07       945      -77.657    107.360     34.720      1.500      1.500    303.148    304.997 
 171       0.8996    0.0000    0.0002    0.0025     2000       27     2.08       972      -77.657    107.470     34.920      1.500      1.500    303.152    304.997 
 172       0.9046    0.0000    0.0004    0.0025     2000       30     2.08       943      -77.657    107.560     35.120      1.500      1.500    303.151    305.001 
 173       0.9096    0.0000    0.0002    0.0025     2000       31     2.08       930      -77.657    107.670     35.320      1.500      1.500    303.151    305.001 
 174       0.9146    0.0000    0.0004    0.0025     2000       27     2.08       958      -77.657    107.760     35.520      1.500      1.500    303.149    304.999 
 175       0.9198    0.0000    0.0003    0.0025     2000       17     2.06       962      -77.657    107.870     35.730      1.500      1.500    303.153    305.002 
 176       0.9248    0.0000    0.0005    0.0025     2000       39     2.07       867      -77.657    107.960     35.930      1.500      1.500    303.156    304.999 
 177       0.9298    0.0000    0.0003    0.0025     2000       24     2.07       947      -77.657    108.070     36.130      1.500      1.500    303.151    305.001 
 178       0.9348    0.0000    0.0005    0.0025     2000       38     2.07       990      -77.657    108.160     36.330      1.500      1.500    303.147    304.997 
 179       0.9397    0.0000    0.0003    0.0025     2000       34     2.07       932      -77.657    108.270     36.530      1.500      1.500    303.151    305.000 
 180       0.9447    0.0000    0.0003    0.0025     2000       24     2.06       931      -77.657    108.370     36.730      1.500      1.500    303.151    305.000 
 181       0.9497    0.0000    0.0003    0.0025     2000       20     2.08       946      -77.657    108.470     36.930      1.500      1.500    303.151    305.000 
 182       0.9546    0.0000    0.0005    0.0025     2000       22     2.08       905      -77.657    108.560     37.130      1.500      1.500    303.148    305.000 
 183       0.9598    0.0000    0.0006    0.0025     2000       27     2.07       958      -77.657    108.660     37.340      1.500      1.500    303.146    304.999 
 184       0.9648    0.0000    0.0006    0.0025     2000       29     2.08       927      -77.657    108.760     37.540      1.500      1.500    303.151    304.997 
 185       0.9698    0.0000    0.0004    0.0025     2000       25     2.08       927      -77.657    108.870     37.740      1.500      1.500    303.150    304.999 
 186       0.9747    0.0000    0.0004    0.0025     2000       30     2.07       906      -77.657    108.970     37.940      1.500      1.500    303.149    305.001 
 187       0.9797    0.0000    0.0004    0.0025     2000       25     2.06       889      -77.657    109.070     38.140      1.500      1.500    303.152    304.999 
 188       0.9848    0.0000    0.0003    0.0025     2000       40     2.07       912      -77.657    109.180     38.350      1.500      1.500    303.152    305.001 
 189       0.9898    0.0000    0.0005    0.0025     2000       23     2.07       927      -77.657    109.270     38.550      1.500      1.500    303.152    305.001 
 190       0.9947    0.0000    0.0003    0.0025     2000       29     2.08       911      -77.657    109.380     38.750      1.500      1.500    303.150    304.998 
 191       0.9997    0.0000    0.0005    0.0025     2000       26     2.06       894      -77.657    109.470     38.950      1.500      1.500    303.151    304.998 
 192       1.0048    0.0000    0.0006    0.0025     2000       24     2.06       887      -77.657    109.570     39.160      1.500      1.500    303.154    305.000 
 193       1.0098    0.0000    0.0004    0.0025     2000       28     2.07       873      -77.657    109.680     39.360      1.500      1.500    303.152    304.998 
 194       1.0147    0.0000    0.0004    0.0025     2000       17     2.08       830      -77.657    109.780     39.560      1.500      1.500    303.150    305.002 
 195       1.0196    0.0000    0.0004    0.0025     2000       21     2.08       864      -77.657    109.880     39.760      1.500      1.500    303.148    305.001 
 196       1.0248    0.0000    0.0003    0.0025     2000       29     2.06       827      -77.657    109.990     39.970      1.500      1.500    303.150    304.998 
 197       1.0297    0.0000    0.0005    0.0025     2000       24     2.08       876      -77.657    110.080     40.170      1.500      1.500    303.154    304.999 
 198       1.0346    0.0000    0.0003    0.0025     2000       27     2.06       811      -77.657    110.190     40.370      1.500      1.500    303.154    305.001 
 199       1.0398    0.0000    0.0004    0.0025     2000       25     2.05       832      -77.657    110.290     40.580      1.500      1.500    303.154    305.001 
 200       1.0447    0.0000    0.0004    0.0025     2000       20     2.07       862      -77.657    110.390     40.780      1.500      1.500    303.149    304.998 
 201       1.0498    0.0000    0.0003    0.0025     2000       23     2.08       842      -77.657    110.500     40.990      1.500      1.500    303.146    305.000 
