# Supplementary material for: Aspirin locally disrupts the liquid-ordered phase
Source: R Soc Open Sci. 2018 Feb 28;5(2):171710. doi: 10.1098/rsos.171710 (PMC5830767; doi:10.1098/rsos.171710)
Supplement: Inelastic Neutron scattering data [file rsos171710supp1.zip › RawData/034869]

RRRRRRRRRRRRRRRRRRRRRRRRRRRRRRRRRRRRRRRRRRRRRRRRRRRRRRRRRRRRRRRRRRRRRRRRRRRRRRRR
  034869       1       0                                                        
ILL TAS data in the new ASCII format follow afte the line VV..V                 
AAAAAAAAAAAAAAAAAAAAAAAAAAAAAAAAAAAAAAAAAAAAAAAAAAAAAAAAAAAAAAAAAAAAAAAAAAAAAAAA
      80                                                                        
IN12  rheinstadter05-Dec-16 16:43:45                                            
VVVVVVVVVVVVVVVVVVVVVVVVVVVVVVVVVVVVVVVVVVVVVVVVVVVVVVVVVVVVVVVVVVVVVVVVVVVVVVVV
INSTR: IN12
EXPNO: CRG-2297
USER_: rheinstadter
LOCAL: SCHMALZL
FILE_: 034869
DATE_: 05-Dec-16 16:43:45
TITLE: The effect of a common drug on nanscopic membrane dynamics
TYPE_: tas
COMND: bs qh 0 0 0.66 5.5 dqh 0 0 0.02 0 np 70 mn 60000
POSQE: QH=   0.0001, QK=   0.0000, QL=   0.6596, EN=   5.4978, UN=meV
CURVE: MONO= auto, ANA= auto
STEPS: QL=   0.0200
PARAM: GONIO= 0
PARAM: DM=   3.34000, DA=   3.35500, KFIX=   1.75045
PARAM: SM= -1, SS=  1, SA= -1, FX=  2
PARAM: ALF1= 120.00, ALF2= 120.00, ALF3= 120.00, ALF4= 120.00
PARAM: BET1= 120.00, BET2= 120.00, BET3= 120.00, BET4= 120.00
PARAM: ETAM=  35.00, ETAA=  35.00
PARAM: AS=   6.28000, BS=   6.28000, CS=   6.28000
PARAM: AA=  90.00000, BB=  90.00000, CC=  90.00000, ETAS=  80.00000
PARAM: AX=  1.000, AY=  0.000, AZ=  0.000
PARAM: BX=  0.000, BY=  0.000, BZ=  1.000
VARIA: SELPOS=in
VARIA: SELSPEED=  23580
VARIA: A1      = -23.00, A2      = -46.33, A3      =  78.16, A4      =   4.44
VARIA: A5      = -32.36, A6      = -64.68, GU      =   1.04, GL      =   0.08
VARIA: A3P     =1269.70, GA      =   1.01, GM      =  -0.11, RA      =  14.13
VARIA: RMV     =  43.16, RMH     =  37.02, TA      =   4.40, TM      =  -1.81
VARIA: GC      =  -0.01, DIA1X   =  62.64, DIA2X   =  88.10, DIA2Z   = 163.89
VARIA: I1      =   0.00, I2      =   0.00, I3      =   0.00, I4      =   0.00
VARIA: I5      =   0.00, I6      =   0.00, I7      =   0.00, I8      =  -0.00
VARIA: IH1     =   0.00, IH2     =   0.00
ZEROS: A1      =  -2.09, A2      =   0.51, A3      =  -5.58, A4      =   0.70
ZEROS: A5      = -89.80, A6      =   0.01, GU      =   0.00, GL      =   0.00
ZEROS: A3P     = -16.29, GA      =   0.00, GM      =   0.00, RA      =   0.00
ZEROS: RMV     =   0.00, RMH     =   0.00, TA      =   0.00, TM      =   0.00
ZEROS: GC      =   0.00, DIA1X   =   0.00, DIA2X   =   0.00, DIA2Z   =   0.00
POLAN: DR HX 5 0 0
POLAN: ON F1 
POLAN: CO MN 200000
POLAN: DR HX 0 5 0
POLAN: ON F1
POLAN: CO MN 200000
POLAN: DR HX 0 0 0.8
POLAN: ON F1 
POLAN: CO MN 200000
PARAM: MN=   60000
PARAM: TT=    303.15, RT=    305.00
PARAM: REACTOR=55.85
FORMT:
DATA_:
  PNT        QH        QK        QL        EN        M1        M2      TIME      CNTS         A2         A3         A4         KI         KF         TT        TRT 
   1       0.0001    0.0000    0.6596    5.4978    60000      160   102.17       685      -46.329     78.160      4.440      2.391      1.750    303.150    305.000 
   2       0.0003    0.0000    0.6797    5.4978    60000      155   102.33       319      -46.329     73.380      6.390      2.391      1.750    303.147    305.000 
   3       0.0001    0.0000    0.6996    5.4978    60000      188   102.32       324      -46.329     69.900      7.900      2.391      1.750    303.152    305.002 
   4       0.0001    0.0000    0.7196    5.4978    60000      152   102.44       294      -46.329     67.110      9.210      2.391      1.750    303.146    305.000 
   5       0.0000    0.0000    0.7395    5.4978    60000      161   102.29       313      -46.329     64.770     10.380      2.391      1.750    303.147    304.998 
   6       0.0002    0.0000    0.7596    5.4978    60000      175   102.20       273      -46.329     62.760     11.470      2.391      1.750    303.148    305.000 
   7      -0.0001    0.0000    0.7795    5.4978    60000      153   102.26       267      -46.329     60.980     12.480      2.391      1.750    303.152    305.001 
   8       0.0003    0.0000    0.7996    5.4978    60000      145   102.61       275      -46.329     59.430     13.450      2.391      1.750    303.150    305.003 
   9       0.0002    0.0000    0.8196    5.4978    60000      163   102.35       224      -46.329     58.020     14.370      2.391      1.750    303.147    305.000 
  10       0.0002    0.0000    0.8396    5.4978    60000      161   102.35       252      -46.329     56.750     15.260      2.391      1.750    303.148    304.999 
  11       0.0002    0.0000    0.8596    5.4978    60000      158   102.28       278      -46.329     55.600     16.120      2.391      1.750    303.187    305.002 
  12       0.0004    0.0000    0.8796    5.4978    60000      150   102.29       263      -46.329     54.560     16.960      2.391      1.750    303.151    305.001 
  13       0.0003    0.0000    0.8995    5.4978    60000      155   102.12       259      -46.329     53.600     17.770      2.391      1.750    303.153    304.999 
  14       0.0003    0.0000    0.9197    5.4978    60000      158   102.21       246      -46.329     52.710     18.580      2.391      1.750    303.152    305.000 
  15       0.0004    0.0000    0.9396    5.4978    60000      160   102.12       252      -46.329     51.910     19.360      2.391      1.750    303.152    304.998 
  16       0.0004    0.0000    0.9596    5.4978    60000      163   102.21       287      -46.329     51.160     20.130      2.391      1.750    303.152    305.001 
  17       0.0004    0.0000    0.9797    5.4978    60000      155   102.28       314      -46.329     50.470     20.890      2.391      1.750    303.154    305.001 
  18       0.0004    0.0000    0.9997    5.4978    60000      156   102.37       300      -46.329     49.830     21.640      2.391      1.750    303.148    304.999 
  19       0.0003    0.0000    1.0195    5.4978    60000      160   102.39       278      -46.329     49.240     22.370      2.391      1.750    303.152    305.000 
  20       0.0001    0.0000    1.0395    5.4978    60000      134   102.43       274      -46.329     48.680     23.100      2.391      1.750    303.156    304.999 
  21       0.0002    0.0000    1.0597    5.4978    60000      138   102.41       284      -46.329     48.170     23.830      2.391      1.750    303.150    304.999 
  22       0.0001    0.0000    1.0795    5.4978    60000      144   102.49       293      -46.329     47.700     24.540      2.391      1.750    303.153    305.000 
  23       0.0005    0.0000    1.0996    5.4978    60000      161   102.35       262      -46.329     47.280     25.250      2.391      1.750    303.149    305.001 
  24       0.0003    0.0000    1.1197    5.4978    60000      156   102.36       314      -46.329     46.860     25.960      2.391      1.750    303.148    304.998 
  25       0.0003    0.0000    1.1395    5.4978    60000      121   102.35       314      -46.329     46.490     26.650      2.391      1.750    303.150    305.002 
  26       0.0006    0.0000    1.1597    5.4978    60000      154   102.56       316      -46.329     46.150     27.350      2.391      1.750    303.156    305.000 
  27       0.0002    0.0000    1.1797    5.4978    60000      143   102.23       304      -46.329     45.810     28.040      2.391      1.750    303.152    305.001 
  28       0.0005    0.0000    1.1998    5.4978    60000      132   102.50       340      -46.329     45.520     28.730      2.391      1.750    303.150    304.998 
  29       0.0006    0.0000    1.2197    5.4978    60000      144   102.35       356      -46.329     45.250     29.410      2.391      1.750    303.149    304.998 
  30       0.0005    0.0000    1.2398    5.4978    60000      130   102.59       333      -46.329     44.990     30.090      2.391      1.750    303.157    304.999 
  31       0.0004    0.0000    1.2596    5.4978    60000      146   102.36       334      -46.329     44.750     30.760      2.391      1.750    303.152    304.999 
  32       0.0006    0.0000    1.2798    5.4978    60000      146   102.37       322      -46.329     44.540     31.440      2.391      1.750    303.146    304.996 
  33       0.0006    0.0000    1.2997    5.4978    60000      147   102.10       384      -46.329     44.340     32.110      2.391      1.750    303.151    304.999 
  34       0.0007    0.0000    1.3197    5.4978    60000      143   102.19       348      -46.329     44.160     32.780      2.391      1.750    303.148    305.002 
  35       0.0006    0.0000    1.3398    5.4978    60000      123   102.36       381      -46.329     43.990     33.450      2.391      1.750    303.147    305.000 
  36       0.0006    0.0000    1.3597    5.4978    60000      128   102.12       395      -46.329     43.840     34.110      2.391      1.750    303.150    304.998 
  37       0.0005    0.0000    1.3796    5.4978    60000      158   102.31       327      -46.329     43.700     34.770      2.391      1.750    303.156    305.000 
  38       0.0004    0.0000    1.3998    5.4978    60000      133   102.42       388      -46.329     43.570     35.440      2.391      1.750    303.150    305.000 
  39       0.0007    0.0000    1.4198    5.4978    60000      170   102.48       362      -46.329     43.470     36.100      2.391      1.750    303.153    305.000 
  40       0.0006    0.0000    1.4398    5.4978    60000      130   102.40       357      -46.329     43.370     36.760      2.391      1.750    303.151    304.997 
  41       0.0005    0.0000    1.4598    5.4978    60000      149   102.39       423      -46.329     43.280     37.420      2.391      1.750    303.153    304.999 
  42       0.0007    0.0000    1.4799    5.4978    60000      159   102.49       410      -46.329     43.210     38.080      2.391      1.750    303.153    304.999 
  43       0.0002    0.0000    1.4997    5.4978    60000      131   102.18       392      -46.329     43.130     38.730      2.391      1.750    303.152    304.999 
  44       0.0006    0.0000    1.5198    5.4978    60000      153   102.39       412      -46.329     43.090     39.390      2.391      1.750    303.153    304.997 
  45       0.0007    0.0000    1.5399    5.4978    60000      154   102.23       466      -46.329     43.050     40.050      2.391      1.750    303.151    305.001 
  46       0.0006    0.0000    1.5597    5.4978    60000      127   102.42       477      -46.329     43.010     40.700      2.391      1.750    303.152    304.999 
  47       0.0007    0.0000    1.5798    5.4978    60000      132   102.33       449      -46.329     42.990     41.360      2.391      1.750    303.156    304.997 
  48       0.0006    0.0000    1.5997    5.4978    60000      135   102.29       464      -46.329     42.970     42.010      2.391      1.750    303.154    304.999 
  49       0.0005    0.0000    1.6198    5.4978    60000      126   102.28       514      -46.329     42.960     42.670      2.391      1.750    303.155    304.999 
  50       0.0005    0.0000    1.6397    5.4978    60000      135   102.50       480      -46.329     42.960     43.320      2.391      1.750    303.152    304.998 
  51       0.0003    0.0000    1.6598    5.4978    60000      123   102.34       499      -46.329     42.960     43.980      2.391      1.750    303.155    305.000 
  52       0.0004    0.0000    1.6797    5.4978    60000      117   102.14       523      -46.329     42.980     44.630      2.391      1.750    303.153    305.000 
  53       0.0000    0.0000    1.6998    5.4978    60000      164   102.29       556      -46.329     42.990     45.290      2.391      1.750    303.151    304.999 
  54      -0.0000    0.0000    1.7197    5.4978    60000      141   102.57       558      -46.329     43.020     45.940      2.391      1.750    303.152    305.000 
  55       0.0001    0.0000    1.7398    5.4978    60000      127   102.39       573      -46.329     43.060     46.600      2.391      1.750    303.152    304.998 
  56      -0.0001    0.0000    1.7599    5.4978    60000      137   102.17       552      -46.329     43.100     47.260      2.391      1.750    303.156    304.999 
  57       0.0002    0.0000    1.7797    5.4978    60000      133   102.45       575      -46.329     43.160     47.910      2.391      1.750    303.157    305.000 
  58       0.0003    0.0000    1.7997    5.4978    60000      144   102.45       568      -46.329     43.220     48.570      2.391      1.750    303.156    305.001 
  59      -0.0001    0.0000    1.8198    5.4978    60000      133   102.48       598      -46.329     43.270     49.230      2.391      1.750    303.153    305.000 
  60      -0.0000    0.0000    1.8398    5.4978    60000      150   102.29       648      -46.329     43.340     49.890      2.391      1.750    303.150    305.000 
  61       0.0002    0.0000    1.8598    5.4978    60000      125   102.28       607      -46.329     43.420     50.550      2.391      1.750    303.152    305.001 
  62       0.0005    0.0000    1.8798    5.4978    60000      106   102.41       591      -46.329     43.510     51.210      2.391      1.750    303.155    305.002 
  63       0.0003    0.0000    1.8998    5.4978    60000      146   102.40       646      -46.329     43.590     51.870      2.391      1.750    303.157    304.999 
  64       0.0003    0.0000    1.9197    5.4978    60000      132   102.34       631      -46.329     43.680     52.530      2.391      1.750    303.157    305.001 
  65       0.0005    0.0000    1.9399    5.4978    60000      122   102.53       622      -46.329     43.780     53.200      2.391      1.750    303.154    304.999 
  66       0.0005    0.0000    1.9598    5.4978    60000      134   102.46       586      -46.329     43.880     53.860      2.391      1.750    303.158    305.000 
  67      -0.0001    0.0000    1.9799    5.4978    60000      155   102.34       634      -46.329     43.970     54.530      2.391      1.750    303.155    305.002 
  68      -0.0001    0.0000    2.0000    5.4978    60000      135   102.57       639      -46.329     44.080     55.200      2.391      1.750    303.152    305.001 
  69       0.0005    0.0000    2.0198    5.4978    60000      144   102.28       652      -46.329     44.210     55.860      2.391      1.750    303.152    304.998 
  70       0.0001    0.0000    2.0398    5.4978    60000      137   102.26       638      -46.329     44.320     56.530      2.391      1.750    303.157    305.001 
