# Supplementary material for: Aspirin locally disrupts the liquid-ordered phase
Source: R Soc Open Sci. 2018 Feb 28;5(2):171710. doi: 10.1098/rsos.171710 (PMC5830767; doi:10.1098/rsos.171710)
Supplement: Inelastic Neutron scattering data [file rsos171710supp1.zip › RawData/034870]

RRRRRRRRRRRRRRRRRRRRRRRRRRRRRRRRRRRRRRRRRRRRRRRRRRRRRRRRRRRRRRRRRRRRRRRRRRRRRRRR
  034870       1       0                                                        
ILL TAS data in the new ASCII format follow afte the line VV..V                 
AAAAAAAAAAAAAAAAAAAAAAAAAAAAAAAAAAAAAAAAAAAAAAAAAAAAAAAAAAAAAAAAAAAAAAAAAAAAAAAA
      80                                                                        
IN12  rheinstadter05-Dec-16 18:51:39                                            
VVVVVVVVVVVVVVVVVVVVVVVVVVVVVVVVVVVVVVVVVVVVVVVVVVVVVVVVVVVVVVVVVVVVVVVVVVVVVVVV
INSTR: IN12
EXPNO: CRG-2297
USER_: rheinstadter
LOCAL: SCHMALZL
FILE_: 034870
DATE_: 05-Dec-16 18:51:39
TITLE: The effect of a common drug on nanscopic membrane dynamics
TYPE_: tas
COMND: sc qh 0.55 0 0 0 dqh 0.005 0 0 0 np 201 mn 2000
POSQE: QH=   0.0497, QK=   0.0000, QL=   0.0003, EN=   0.0022, UN=meV
CURVE: MONO= auto, ANA= auto
STEPS: QH=   0.0050
PARAM: GONIO= 0
PARAM: DM=   3.34000, DA=   3.35500, KFIX=   1.49977
PARAM: SM= -1, SS=  1, SA= -1, FX=  2
PARAM: ALF1= 120.00, ALF2= 120.00, ALF3= 120.00, ALF4= 120.00
PARAM: BET1= 120.00, BET2= 120.00, BET3= 120.00, BET4= 120.00
PARAM: ETAM=  35.00, ETAA=  35.00
PARAM: AS=   6.28000, BS=   6.28000, CS=   6.28000
PARAM: AA=  90.00000, BB=  90.00000, CC=  90.00000, ETAS=  80.00000
PARAM: AX=  1.000, AY=  0.000, AZ=  0.000
PARAM: BX=  0.000, BY=  0.000, BZ=  1.000
VARIA: SELPOS=in
VARIA: SELSPEED=  14794
VARIA: A1      = -38.54, A2      = -77.66, A3      =  90.95, A4      =   1.90
VARIA: A5      = -38.62, A6      = -77.27, GU      =   1.04, GL      =   0.08
VARIA: A3P     =1269.70, GA      =   1.01, GM      =  -0.11, RA      =  15.38
VARIA: RMV     =  33.11, RMH     =  58.97, TA      =   4.39, TM      =  -1.81
VARIA: GC      =  -0.01, DIA1X   =  62.64, DIA2X   =  88.10, DIA2Z   = 163.89
VARIA: I1      =   0.00, I2      =   0.00, I3      =   0.00, I4      =   0.00
VARIA: I5      =   0.00, I6      =   0.00, I7      =   0.00, I8      =  -0.00
VARIA: IH1     =   0.00, IH2     =   0.00
ZEROS: A1      =  -2.09, A2      =   0.51, A3      =  -5.58, A4      =   0.70
ZEROS: A5      = -89.80, A6      =   0.01, GU      =   0.00, GL      =   0.00
ZEROS: A3P     = -16.29, GA      =   0.00, GM      =   0.00, RA      =   0.00
ZEROS: RMV     =   0.00, RMH     =   0.00, TA      =   0.00, TM      =   0.00
ZEROS: GC      =   0.00, DIA1X   =   0.00, DIA2X   =   0.00, DIA2Z   =   0.00
POLAN: DR HX 5 0 0
POLAN: ON F1 
POLAN: CO MN 200000
POLAN: DR HX 0 5 0
POLAN: ON F1
POLAN: CO MN 200000
POLAN: DR HX 0 0 0.8
POLAN: ON F1 
POLAN: CO MN 200000
PARAM: MN=    2000
PARAM: TT=    303.15, RT=    305.00
PARAM: REACTOR=55.75
FORMT:
DATA_:
  PNT        QH        QK        QL        EN        M1        M2      TIME      CNTS         A2         A3         A4         KI         KF         TT        TRT 
   1       0.0497    0.0000    0.0003    0.0022     2000       17     2.06    100121      -77.661     90.950      1.900      1.500      1.500    303.149    304.998 
   2       0.0549    0.0000    0.0004    0.0023     2000       12     2.08    100967      -77.659     91.040      2.100      1.500      1.500    303.151    305.000 
   3       0.0597    0.0000    0.0004    0.0023     2000       11     2.06     99380      -77.659     91.150      2.280      1.500      1.500    303.151    305.000 
   4       0.0646    0.0000    0.0004    0.0023      779        1     0.80     38233      -77.659     91.240      2.470      1.500      1.500    303.151    305.000 
