# Supplementary material for: Aspirin locally disrupts the liquid-ordered phase
Source: R Soc Open Sci. 2018 Feb 28;5(2):171710. doi: 10.1098/rsos.171710 (PMC5830767; doi:10.1098/rsos.171710)
Supplement: Inelastic Neutron scattering data [file rsos171710supp1.zip › RawData/034871]

RRRRRRRRRRRRRRRRRRRRRRRRRRRRRRRRRRRRRRRRRRRRRRRRRRRRRRRRRRRRRRRRRRRRRRRRRRRRRRRR
  034871       1       0                                                        
ILL TAS data in the new ASCII format follow afte the line VV..V                 
AAAAAAAAAAAAAAAAAAAAAAAAAAAAAAAAAAAAAAAAAAAAAAAAAAAAAAAAAAAAAAAAAAAAAAAAAAAAAAAA
      80                                                                        
IN12  rheinstadter05-Dec-16 19:28:01                                            
VVVVVVVVVVVVVVVVVVVVVVVVVVVVVVVVVVVVVVVVVVVVVVVVVVVVVVVVVVVVVVVVVVVVVVVVVVVVVVVV
INSTR: IN12
EXPNO: CRG-2297
USER_: rheinstadter
LOCAL: SCHMALZL
FILE_: 034871
DATE_: 05-Dec-16 19:28:01
TITLE: The effect of a common drug on nanscopic membrane dynamics
TYPE_: tas
COMND: sc a3 100.42 da3 0.2 np 41 ti 1
POSQE: QH=   0.2996, QK=   0.0000, QL=  -0.0033, EN=   0.0023, UN=meV
CURVE: MONO= auto, ANA= auto
STEPS: A3=   0.2000
PARAM: GONIO= 0
PARAM: DM=   3.34000, DA=   3.35500, KFIX=   1.49977
PARAM: SM= -1, SS=  1, SA= -1, FX=  2
PARAM: ALF1= 120.00, ALF2= 120.00, ALF3= 120.00, ALF4= 120.00
PARAM: BET1= 120.00, BET2= 120.00, BET3= 120.00, BET4= 120.00
PARAM: ETAM=  35.00, ETAA=  35.00
PARAM: AS=   6.28000, BS=   6.28000, CS=   6.28000
PARAM: AA=  90.00000, BB=  90.00000, CC=  90.00000, ETAS=  80.00000
PARAM: AX=  1.000, AY=  0.000, AZ=  0.000
PARAM: BX=  0.000, BY=  0.000, BZ=  1.000
VARIA: SELPOS=in
VARIA: SELSPEED=  14794
VARIA: A1      = -38.54, A2      = -77.66, A3      =  96.43, A4      =  11.47
VARIA: A5      = -38.62, A6      = -77.27, GU      =   0.04, GL      =   0.04
VARIA: A3P     =1269.70, GA      =   1.00, GM      =  -0.11, RA      =  15.38
VARIA: RMV     =  33.11, RMH     =  58.97, TA      =   4.41, TM      =  -1.81
VARIA: GC      =  -0.01, DIA1X   =  62.64, DIA2X   =  88.10, DIA2Z   = 163.89
VARIA: I1      =   0.00, I2      =   0.00, I3      =   0.00, I4      =   0.00
VARIA: I5      =   0.00, I6      =   0.00, I7      =   0.00, I8      =  -0.00
VARIA: IH1     =   0.00, IH2     =   0.00
ZEROS: A1      =  -2.09, A2      =   0.51, A3      =  -5.58, A4      =   0.70
ZEROS: A5      = -89.80, A6      =   0.01, GU      =   0.00, GL      =   0.00
ZEROS: A3P     = -16.29, GA      =   0.00, GM      =   0.00, RA      =   0.00
ZEROS: RMV     =   0.00, RMH     =   0.00, TA      =   0.00, TM      =   0.00
ZEROS: GC      =   0.00, DIA1X   =   0.00, DIA2X   =   0.00, DIA2Z   =   0.00
POLAN: DR HX 5 0 0
POLAN: ON F1 
POLAN: CO MN 200000
POLAN: DR HX 0 5 0
POLAN: ON F1
POLAN: CO MN 200000
POLAN: DR HX 0 0 0.8
POLAN: ON F1 
POLAN: CO MN 200000
PARAM: TI=      1.00
PARAM: TT=    297.12, RT=    305.02
PARAM: REACTOR=55.75
FORMT:
DATA_:
  PNT        A3        M1        M2      TIME      CNTS         A2         A3         A4         KI         KF         TT        TRT 
   1      96.4300      970       11     1.00      3735      -77.659     96.430     11.470      1.500      1.500    297.122    305.020 
   2      96.6100      944       15     1.00      3772      -77.659     96.610     11.470      1.500      1.500    297.189    305.021 
   3      96.8100      951       11     1.00      4045      -77.659     96.810     11.470      1.500      1.500    297.189    305.021 
   4      97.0100      960       16     1.00      4274      -77.659     97.010     11.470      1.500      1.500    297.189    305.021 
   5      97.2100      978        7     1.00      4510      -77.659     97.210     11.470      1.500      1.500    297.189    305.021 
   6      97.4100      954       14     1.00      4615      -77.659     97.410     11.470      1.500      1.500    297.189    305.021 
   7      97.6100      969       18     1.00      4624      -77.659     97.610     11.470      1.500      1.500    297.288    305.020 
   8      97.8100      968       11     1.00      4978      -77.659     97.810     11.470      1.500      1.500    297.288    305.020 
   9      98.0100      967       13     1.00      5285      -77.659     98.010     11.470      1.500      1.500    297.326    305.019 
  10      98.2100      956       12     1.00      5572      -77.659     98.210     11.470      1.500      1.500    297.326    305.019 
  11      98.4100      957       13     1.00      6146      -77.659     98.410     11.470      1.500      1.500    297.326    305.019 
  12      98.6100      962       17     1.00      6545      -77.659     98.610     11.470      1.500      1.500    297.386    305.020 
  13      98.8100      951       11     1.00      7142      -77.659     98.810     11.470      1.500      1.500    297.386    305.020 
  14      99.0100      960       13     1.00      8005      -77.659     99.010     11.470      1.500      1.500    297.386    305.020 
  15      99.2100      961       13     1.00      9301      -77.659     99.210     11.470      1.500      1.500    297.451    305.016 
  16      99.4100      951       12     1.00     11495      -77.659     99.410     11.470      1.500      1.500    297.451    305.016 
  17      99.6100      958       18     1.00     14412      -77.659     99.610     11.470      1.500      1.500    297.451    305.016 
  18      99.8100      962        8     1.00     19385      -77.659     99.810     11.470      1.500      1.500    297.451    305.016 
  19     100.0100      964        6     1.00     22889      -77.659    100.010     11.470      1.500      1.500    297.527    305.019 
  20     100.2100      954       17     1.00     28608      -77.659    100.210     11.470      1.500      1.500    297.527    305.019 
  21     100.4100      978       20     1.00     31399      -77.659    100.410     11.470      1.500      1.500    297.527    305.019 
  22     100.6100      959       12     1.00     33708      -77.659    100.610     11.470      1.500      1.500    297.576    305.019 
  23     100.8100      965       15     1.00     33426      -77.659    100.810     11.470      1.500      1.500    297.576    305.019 
  24     101.0100      958       15     1.00     30373      -77.659    101.010     11.470      1.500      1.500    297.576    305.019 
  25     101.2100      954       11     1.00     25180      -77.659    101.210     11.470      1.500      1.500    297.576    305.019 
  26     101.4100      958       11     1.00     20686      -77.659    101.410     11.470      1.500      1.500    297.651    305.016 
  27     101.6100      968       15     1.00     14262      -77.659    101.610     11.470      1.500      1.500    297.651    305.016 
  28     101.8100      958       10     1.00     10546      -77.659    101.810     11.470      1.500      1.500    297.651    305.016 
  29     102.0100      970       16     1.00      9005      -77.659    102.010     11.470      1.500      1.500    297.710    305.017 
  30     102.2100      968       18     1.00      8036      -77.659    102.210     11.470      1.500      1.500    297.710    305.017 
  31     102.4100      962       15     1.00      7094      -77.659    102.410     11.470      1.500      1.500    297.710    305.017 
  32     102.6100      961       10     1.00      6574      -77.659    102.610     11.470      1.500      1.500    297.768    305.017 
  33     102.8100      950       14     1.00      6004      -77.659    102.810     11.470      1.500      1.500    297.768    305.017 
  34     103.0100      975       11     1.00      5545      -77.659    103.010     11.470      1.500      1.500    297.768    305.017 
  35     103.2100      968        9     1.00      5214      -77.659    103.210     11.470      1.500      1.500    297.831    305.018 
  36     103.4100      958       11     1.00      4912      -77.659    103.410     11.470      1.500      1.500    297.831    305.018 
  37     103.6100      971       11     1.00      4709      -77.659    103.610     11.470      1.500      1.500    297.831    305.018 
  38     103.8100      953       18     1.00      4532      -77.659    103.810     11.470      1.500      1.500    297.831    305.018 
  39     104.0100      947       11     1.00      4330      -77.659    104.010     11.470      1.500      1.500    297.889    305.016 
  40     104.2100      958       17     1.00      4150      -77.659    104.210     11.470      1.500      1.500    297.889    305.016 
  41     104.4100      964       15     1.00      3899      -77.659    104.410     11.470      1.500      1.500    297.889    305.016 
