# Supplementary material for: Aspirin locally disrupts the liquid-ordered phase
Source: R Soc Open Sci. 2018 Feb 28;5(2):171710. doi: 10.1098/rsos.171710 (PMC5830767; doi:10.1098/rsos.171710)
Supplement: Inelastic Neutron scattering data [file rsos171710supp1.zip › RawData/034872]

RRRRRRRRRRRRRRRRRRRRRRRRRRRRRRRRRRRRRRRRRRRRRRRRRRRRRRRRRRRRRRRRRRRRRRRRRRRRRRRR
  034872       1       0                                                        
ILL TAS data in the new ASCII format follow afte the line VV..V                 
AAAAAAAAAAAAAAAAAAAAAAAAAAAAAAAAAAAAAAAAAAAAAAAAAAAAAAAAAAAAAAAAAAAAAAAAAAAAAAAA
      80                                                                        
IN12  rheinstadter05-Dec-16 19:32:24                                            
VVVVVVVVVVVVVVVVVVVVVVVVVVVVVVVVVVVVVVVVVVVVVVVVVVVVVVVVVVVVVVVVVVVVVVVVVVVVVVVV
INSTR: IN12
EXPNO: CRG-2297
USER_: rheinstadter
LOCAL: SCHMALZL
FILE_: 034872
DATE_: 05-Dec-16 19:32:24
TITLE: The effect of a common drug on nanscopic membrane dynamics
TYPE_: tas
COMND: sc qh 0.55 0 0 0 dqh 0.005 0 0 0 np 201 mn 2000
POSQE: QH=   0.0500, QK=   0.0000, QL=   0.0004, EN=   0.0023, UN=meV
CURVE: MONO= auto, ANA= auto
STEPS: QH=   0.0050
PARAM: GONIO= 0
PARAM: DM=   3.34000, DA=   3.35500, KFIX=   1.49977
PARAM: SM= -1, SS=  1, SA= -1, FX=  2
PARAM: ALF1= 120.00, ALF2= 120.00, ALF3= 120.00, ALF4= 120.00
PARAM: BET1= 120.00, BET2= 120.00, BET3= 120.00, BET4= 120.00
PARAM: ETAM=  35.00, ETAA=  35.00
PARAM: AS=   6.28000, BS=   6.28000, CS=   6.28000
PARAM: AA=  90.00000, BB=  90.00000, CC=  90.00000, ETAS=  80.00000
PARAM: AX=  1.000, AY=  0.000, AZ=  0.000
PARAM: BX=  0.000, BY=  0.000, BZ=  1.000
VARIA: SELPOS=in
VARIA: SELSPEED=  14794
VARIA: A1      = -38.54, A2      = -77.66, A3      =  90.97, A4      =   1.91
VARIA: A5      = -38.62, A6      = -77.27, GU      =   0.04, GL      =   0.04
VARIA: A3P     =1269.70, GA      =   1.01, GM      =  -0.11, RA      =  15.38
VARIA: RMV     =  33.11, RMH     =  58.97, TA      =   4.41, TM      =  -1.81
VARIA: GC      =  -0.01, DIA1X   =  62.64, DIA2X   =  88.10, DIA2Z   = 163.89
VARIA: I1      =   0.00, I2      =   0.00, I3      =   0.00, I4      =   0.00
VARIA: I5      =   0.00, I6      =   0.00, I7      =   0.00, I8      =  -0.00
VARIA: IH1     =   0.00, IH2     =   0.00
ZEROS: A1      =  -2.09, A2      =   0.51, A3      = -10.48, A4      =   0.70
ZEROS: A5      = -89.80, A6      =   0.01, GU      =   0.00, GL      =   0.00
ZEROS: A3P     = -16.29, GA      =   0.00, GM      =   0.00, RA      =   0.00
ZEROS: RMV     =   0.00, RMH     =   0.00, TA      =   0.00, TM      =   0.00
ZEROS: GC      =   0.00, DIA1X   =   0.00, DIA2X   =   0.00, DIA2Z   =   0.00
POLAN: DR HX 5 0 0
POLAN: ON F1 
POLAN: CO MN 200000
POLAN: DR HX 0 5 0
POLAN: ON F1
POLAN: CO MN 200000
POLAN: DR HX 0 0 0.8
POLAN: ON F1 
POLAN: CO MN 200000
PARAM: MN=    2000
PARAM: TT=    299.76, RT=    305.01
PARAM: REACTOR=55.75
FORMT:
DATA_:
  PNT        QH        QK        QL        EN        M1        M2      TIME      CNTS         A2         A3         A4         KI         KF         TT        TRT 
   1       0.0500    0.0000    0.0004    0.0023     2000       23     2.08    102045      -77.659     90.970      1.910      1.500      1.500    299.763    305.009 
   2       0.0549    0.0000    0.0004    0.0023     2000       24     2.08    100901      -77.659     91.050      2.100      1.500      1.500    299.803    305.009 
   3       0.0597    0.0000    0.0004    0.0023     2000       31     2.06     99645      -77.659     91.140      2.280      1.500      1.500    299.837    305.007 
   4       0.0646    0.0000    0.0004    0.0023     2000       29     2.07     99787      -77.659     91.230      2.470      1.500      1.500    299.867    305.007 
   5       0.0701    0.0000    0.0004    0.0023     2000       27     2.09    100011      -77.659     91.330      2.680      1.500      1.500    299.897    305.009 
   6       0.0748    0.0000    0.0004    0.0023     2000       26     2.06     98096      -77.659     91.420      2.860      1.500      1.500    299.897    305.009 
   7       0.0798    0.0000    0.0004    0.0023     2000       30     2.08     98357      -77.659     91.520      3.050      1.500      1.500    299.933    305.009 
   8       0.0848    0.0000    0.0004    0.0023     2000       27     2.08     97389      -77.659     91.610      3.240      1.500      1.500    299.962    305.007 
   9       0.0897    0.0000    0.0004    0.0023     2000       33     2.04     94576      -77.659     91.710      3.430      1.500      1.500    299.997    305.008 
  10       0.0947    0.0000    0.0004    0.0023     2000       31     2.10     95864      -77.659     91.820      3.620      1.500      1.500    300.024    305.010 
  11       0.0999    0.0000    0.0004    0.0023     2000       25     2.06     92142      -77.659     91.900      3.820      1.500      1.500    300.067    305.007 
  12       0.1046    0.0000    0.0004    0.0023     2000       24     2.08     89770      -77.659     92.000      4.000      1.500      1.500    300.093    305.008 
  13       0.1099    0.0000    0.0004    0.0023     2000       25     2.10     88670      -77.659     92.090      4.200      1.500      1.500    300.130    305.007 
  14       0.1148    0.0000    0.0004    0.0023     2000       30     2.09     86286      -77.659     92.200      4.390      1.500      1.500    300.130    305.007 
  15       0.1198    0.0000    0.0004    0.0023     2000       32     2.08     86188      -77.659     92.290      4.580      1.500      1.500    300.155    305.006 
  16       0.1248    0.0000    0.0004    0.0023     2000       34     2.06     84531      -77.659     92.380      4.770      1.500      1.500    300.193    305.007 
  17       0.1297    0.0000    0.0004    0.0023     2000       23     2.06     83874      -77.659     92.470      4.960      1.500      1.500    300.226    305.008 
  18       0.1347    0.0000    0.0004    0.0023     2000       22     2.07     83677      -77.659     92.570      5.150      1.500      1.500    300.261    305.006 
  19       0.1399    0.0000    0.0004    0.0023     2000       24     2.07     82762      -77.659     92.680      5.350      1.500      1.500    300.284    305.006 
  20       0.1446    0.0000    0.0004    0.0023     2000       21     2.09     81119      -77.659     92.760      5.530      1.500      1.500    300.314    305.008 
  21       0.1496    0.0000    0.0004    0.0023     2000       30     2.08     77642      -77.659     92.860      5.720      1.500      1.500    300.341    305.006 
  22       0.1548    0.0000    0.0004    0.0023     2000       23     2.07     71604      -77.659     92.950      5.920      1.500      1.500    300.341    305.006 
  23       0.1598    0.0000    0.0004    0.0023     2000       29     2.08     63141      -77.659     93.060      6.110      1.500      1.500    300.372    305.006 
  24       0.1648    0.0000    0.0004    0.0023     2000       25     2.10     53955      -77.659     93.140      6.300      1.500      1.500    300.403    305.008 
  25       0.1697    0.0000    0.0004    0.0023     2000       30     2.08     41991      -77.659     93.250      6.490      1.500      1.500    300.444    305.007 
  26       0.1750    0.0000    0.0004    0.0023     2000       23     2.08     29572      -77.659     93.340      6.690      1.500      1.500    300.454    305.006 
  27       0.1797    0.0000    0.0004    0.0023     2000       32     2.06     17683      -77.659     93.430      6.870      1.500      1.500    300.514    305.007 
  28       0.1846    0.0000    0.0004    0.0023     2000       32     2.09     10809      -77.659     93.530      7.060      1.500      1.500    300.545    305.004 
  29       0.1901    0.0000    0.0004    0.0023     2000       33     2.07      7280      -77.659     93.620      7.270      1.500      1.500    300.545    305.004 
  30       0.1948    0.0000    0.0004    0.0023     2000       20     2.07      6290      -77.659     93.720      7.450      1.500      1.500    300.541    305.006 
  31       0.1998    0.0000    0.0004    0.0023     2000       28     2.09      5841      -77.659     93.810      7.640      1.500      1.500    300.568    305.005 
  32       0.2047    0.0000    0.0004    0.0023     2000       18     2.08      5941      -77.659     93.910      7.830      1.500      1.500    300.598    305.008 
  33       0.2097    0.0000    0.0004    0.0023     2000       19     2.09      5977      -77.659     94.010      8.020      1.500      1.500    300.616    305.005 
  34       0.2149    0.0000    0.0004    0.0023     2000       24     2.06      5696      -77.659     94.100      8.220      1.500      1.500    300.648    305.006 
  35       0.2201    0.0000    0.0004    0.0023     2000       27     2.10      5918      -77.659     94.200      8.420      1.500      1.500    300.673    305.004 
  36       0.2251    0.0000    0.0004    0.0023     2000       29     2.09      5843      -77.659     94.290      8.610      1.500      1.500    300.696    305.006 
  37       0.2298    0.0000    0.0004    0.0023     2000       28     2.08      5607      -77.659     94.390      8.790      1.500      1.500    300.696    305.006 
  38       0.2347    0.0000    0.0004    0.0023     2000       31     2.10      5475      -77.659     94.490      8.980      1.500      1.500    300.728    305.005 
  39       0.2397    0.0000    0.0004    0.0023     2000       22     2.08      5396      -77.659     94.580      9.170      1.500      1.500    300.755    305.006 
  40       0.2446    0.0000    0.0004    0.0023     2000       20     2.06      5044      -77.659     94.680      9.360      1.500      1.500    300.777    305.006 
  41       0.2499    0.0000    0.0004    0.0023     2000       23     2.05      4938      -77.659     94.770      9.560      1.500      1.500    300.795    305.004 
  42       0.2548    0.0000    0.0004    0.0023     2000       22     2.06      4874      -77.659     94.870      9.750      1.500      1.500    300.824    305.008 
  43       0.2600    0.0000    0.0004    0.0023     2000       33     2.09      5528      -77.659     94.960      9.950      1.500      1.500    300.848    305.007 
  44       0.2650    0.0000    0.0004    0.0023     2000       25     2.05      6801      -77.659     95.070     10.140      1.500      1.500    300.870    305.008 
  45       0.2697    0.0000    0.0003    0.0023     2000       26     2.08      9507      -77.659     95.170     10.320      1.500      1.500    300.870    305.008 
  46       0.2746    0.0000    0.0004    0.0023     2000       26     2.06     15053      -77.659     95.250     10.510      1.500      1.500    300.901    305.006 
  47       0.2798    0.0000    0.0004    0.0023     2000       23     2.06     25487      -77.659     95.350     10.710      1.500      1.500    300.917    305.004 
  48       0.2848    0.0000    0.0004    0.0023     2000       29     2.08     34489      -77.659     95.440     10.900      1.500      1.500    300.941    305.007 
  49       0.2900    0.0000    0.0004    0.0023     2000       26     2.09     44775      -77.659     95.540     11.100      1.500      1.500    300.964    305.006 
  50       0.2947    0.0000    0.0004    0.0023     2000       36     2.09     54996      -77.659     95.640     11.280      1.500      1.500    300.990    305.003 
  51       0.2996    0.0000    0.0004    0.0023     2000       23     2.09     64329      -77.659     95.730     11.470      1.500      1.500    301.009    305.005 
  52       0.3051    0.0000    0.0004    0.0023     2000       29     2.08     70737      -77.659     95.830     11.680      1.500      1.500    301.009    305.005 
  53       0.3098    0.0000    0.0004    0.0023     2000       32     2.09     75412      -77.659     95.930     11.860      1.500      1.500    301.038    305.007 
  54       0.3147    0.0000    0.0003    0.0023     2000       30     2.09     79033      -77.659     96.030     12.050      1.500      1.500    301.048    305.006 
  55       0.3197    0.0000    0.0004    0.0023     2000       28     2.07     79583      -77.659     96.120     12.240      1.500      1.500    301.075    305.005 
  56       0.3246    0.0000    0.0004    0.0023     2000       29     2.06     79370      -77.659     96.210     12.430      1.500      1.500    301.096    305.006 
  57       0.3301    0.0000    0.0004    0.0023     2000       21     2.10     81194      -77.659     96.310     12.640      1.500      1.500    301.120    305.004 
  58       0.3347    0.0000    0.0004    0.0023     2000       29     2.05     79682      -77.659     96.400     12.820      1.500      1.500    301.138    305.004 
  59       0.3399    0.0000    0.0004    0.0023     2000       21     2.10     80866      -77.659     96.500     13.020      1.500      1.500    301.161    305.006 
  60       0.3446    0.0000    0.0003    0.0023     2000       21     2.06     77862      -77.659     96.610     13.200      1.500      1.500    301.161    305.005 
  61       0.3498    0.0000    0.0004    0.0023     2000       36     2.09     77162      -77.659     96.690     13.400      1.500      1.500    301.180    305.005 
  62       0.3548    0.0000    0.0003    0.0023     2000       25     2.09     75489      -77.659     96.800     13.590      1.500      1.500    301.200    305.003 
  63       0.3597    0.0000    0.0004    0.0023     2000       28     2.07     70899      -77.659     96.890     13.780      1.500      1.500    301.216    305.005 
  64       0.3646    0.0000    0.0004    0.0023     2000       28     2.07     65885      -77.659     96.980     13.970      1.500      1.500    301.242    305.006 
  65       0.3701    0.0000    0.0004    0.0023     2000       26     2.08     59448      -77.659     97.090     14.180      1.500      1.500    301.255    305.005 
  66       0.3750    0.0000    0.0005    0.0023     2000       37     2.09     50974      -77.659     97.170     14.370      1.500      1.500    301.279    305.005 
  67       0.3800    0.0000    0.0004    0.0023     2000       22     2.06     40564      -77.659     97.270     14.560      1.500      1.500    301.293    305.005 
  68       0.3849    0.0000    0.0004    0.0023     2000       21     2.09     31252      -77.659     97.370     14.750      1.500      1.500    301.293    305.005 
  69       0.3898    0.0000    0.0004    0.0023     2000       23     2.08     20177      -77.659     97.460     14.940      1.500      1.500    301.310    305.006 
  70       0.3947    0.0000    0.0004    0.0023     2000       32     2.06     11951      -77.659     97.560     15.130      1.500      1.500    301.338    305.004 
  71       0.3997    0.0000    0.0004    0.0023     2000       27     2.09      6301      -77.659     97.660     15.320      1.500      1.500    301.360    305.004 
  72       0.4049    0.0000    0.0004    0.0023     2000       26     2.10      3907      -77.659     97.750     15.520      1.500      1.500    301.375    305.004 
  73       0.4100    0.0000    0.0004    0.0023     2000       20     2.11      3388      -77.659     97.850     15.720      1.500      1.500    301.390    305.004 
  74       0.4147    0.0000    0.0003    0.0023     2000       23     2.09      3120      -77.659     97.960     15.900      1.500      1.500    301.410    305.004 
  75       0.4199    0.0000    0.0004    0.0023     2000       33     2.08      3191      -77.659     98.050     16.100      1.500      1.500    301.426    305.002 
  76       0.4251    0.0000    0.0004    0.0023     2000       22     2.07      3320      -77.659     98.140     16.300      1.500      1.500    301.426    305.003 
  77       0.4297    0.0000    0.0004    0.0023     2000       20     2.06      3175      -77.659     98.230     16.480      1.500      1.500    301.446    305.003 
  78       0.4346    0.0000    0.0004    0.0023     2000       24     2.06      3305      -77.659     98.330     16.670      1.500      1.500    301.458    305.004 
  79       0.4398    0.0000    0.0003    0.0023     2000       23     2.09      3454      -77.659     98.440     16.870      1.500      1.500    301.477    305.005 
  80       0.4447    0.0000    0.0005    0.0023     2000       33     2.08      3451      -77.659     98.520     17.060      1.500      1.500    301.504    305.003 
  81       0.4497    0.0000    0.0003    0.0023     2000       19     2.06      3287      -77.659     98.630     17.250      1.500      1.500    301.514    305.005 
  82       0.4551    0.0000    0.0004    0.0023     2000       28     2.06      3103      -77.659     98.730     17.460      1.500      1.500    301.527    305.002 
  83       0.4600    0.0000    0.0005    0.0023     2000       24     2.07      3123      -77.659     98.810     17.650      1.500      1.500    301.545    305.003 
  84       0.4647    0.0000    0.0004    0.0023     2000       20     2.05      2923      -77.659     98.910     17.830      1.500      1.500    301.545    305.003 
  85       0.4698    0.0000    0.0004    0.0023     2000       26     2.09      2734      -77.659     99.010     18.030      1.500      1.500    301.560    305.005 
  86       0.4747    0.0000    0.0005    0.0023     2000       36     2.06      2482      -77.659     99.100     18.220      1.500      1.500    301.574    305.001 
  87       0.4796    0.0000    0.0003    0.0023     2000       33     2.07      2290      -77.659     99.210     18.410      1.500      1.500    301.599    305.002 
  88       0.4848    0.0000    0.0003    0.0023     2000       29     2.10      2119      -77.659     99.310     18.610      1.500      1.500    301.606    305.004 
  89       0.4900    0.0000    0.0004    0.0023     2000       30     2.07      2027      -77.659     99.400     18.810      1.500      1.500    301.623    305.003 
  90       0.4946    0.0000    0.0004    0.0023     2000       39     2.07      2068      -77.659     99.490     18.990      1.500      1.500    301.644    305.004 
  91       0.4998    0.0000    0.0004    0.0023     2000       19     2.07      2221      -77.659     99.590     19.190      1.500      1.500    301.644    305.005 
  92       0.5047    0.0000    0.0004    0.0023     2000       28     2.10      2553      -77.659     99.690     19.380      1.500      1.500    301.659    305.005 
  93       0.5098    0.0000    0.0005    0.0023     2000       18     2.10      2997      -77.659     99.780     19.580      1.500      1.500    301.673    305.005 
  94       0.5147    0.0000    0.0004    0.0023     2000       27     2.05      3322      -77.659     99.880     19.770      1.500      1.500    301.692    305.003 
  95       0.5196    0.0000    0.0003    0.0023     2000       24     2.07      3794      -77.659     99.990     19.960      1.500      1.500    301.700    305.002 
  96       0.5248    0.0000    0.0005    0.0023     2000       22     2.08      4140      -77.659    100.070     20.160      1.500      1.500    301.717    305.004 
  97       0.5297    0.0000    0.0004    0.0023     2000       20     2.10      4622      -77.659    100.170     20.350      1.500      1.500    301.729    305.001 
  98       0.5351    0.0000    0.0005    0.0023     2000       32     2.08      5159      -77.659    100.270     20.560      1.500      1.500    301.755    305.003 
  99       0.5400    0.0000    0.0004    0.0023     2000       36     2.08      5015      -77.659    100.370     20.750      1.500      1.500    301.763    305.003 
 100       0.5446    0.0000    0.0004    0.0023     2000       32     2.05      4996      -77.659    100.460     20.930      1.500      1.500    301.763    305.003 
 101       0.5498    0.0000    0.0003    0.0023     2000       32     2.09      5232      -77.659    100.570     21.130      1.500      1.500    301.781    305.004 
 102       0.5546    0.0000    0.0004    0.0023     2000       27     2.08      5137      -77.659    100.660     21.320      1.500      1.500    301.793    305.002 
 103       0.5598    0.0000    0.0005    0.0023     2000       22     2.07      4890      -77.659    100.750     21.520      1.500      1.500    301.805    305.002 
 104       0.5647    0.0000    0.0004    0.0023     2000       26     2.05      4702      -77.659    100.850     21.710      1.500      1.500    301.814    305.004 
 105       0.5701    0.0000    0.0004    0.0023     2000       28     2.07      4463      -77.659    100.960     21.920      1.500      1.500    301.829    305.004 
 106       0.5747    0.0000    0.0004    0.0023     2000       29     2.09      4323      -77.659    101.050     22.100      1.500      1.500    301.846    305.001 
 107       0.5801    0.0000    0.0004    0.0023     2000       29     2.08      3687      -77.659    101.150     22.310      1.500      1.500    301.846    305.001 
 108       0.5847    0.0000    0.0004    0.0023     2000       25     2.07      3321      -77.659    101.240     22.490      1.500      1.500    301.863    305.003 
 109       0.5898    0.0000    0.0003    0.0023     2000       27     2.06      2957      -77.659    101.350     22.690      1.500      1.500    301.872    305.004 
 110       0.5947    0.0000    0.0003    0.0023     2000       21     2.06      2624      -77.659    101.450     22.880      1.500      1.500    301.885    305.004 
 111       0.5998    0.0000    0.0005    0.0023     2000       18     2.04      2455      -77.659    101.530     23.080      1.500      1.500    301.900    305.003 
 112       0.6047    0.0000    0.0004    0.0023     2000       41     2.07      2224      -77.659    101.630     23.270      1.500      1.500    301.911    305.002 
 113       0.6101    0.0000    0.0005    0.0023     2000       22     2.08      2303      -77.659    101.730     23.480      1.500      1.500    301.925    305.003 
 114       0.6150    0.0000    0.0004    0.0023     2000       25     2.07      2437      -77.659    101.830     23.670      1.500      1.500    301.934    305.003 
 115       0.6201    0.0000    0.0005    0.0023     2000       32     2.10      3010      -77.659    101.920     23.870      1.500      1.500    301.934    305.003 
 116       0.6247    0.0000    0.0003    0.0023     2000       28     2.05      3492      -77.659    102.030     24.050      1.500      1.500    301.949    304.999 
 117       0.6298    0.0000    0.0003    0.0023     2000       32     2.07      3901      -77.659    102.130     24.250      1.500      1.500    301.957    305.003 
 118       0.6347    0.0000    0.0003    0.0023     2000       30     2.06      4428      -77.659    102.230     24.440      1.500      1.500    301.976    305.001 
 119       0.6398    0.0000    0.0005    0.0023     2000       22     2.09      4810      -77.659    102.310     24.640      1.500      1.500    301.985    305.005 
 120       0.6446    0.0000    0.0004    0.0023     2000       31     2.07      5222      -77.659    102.410     24.830      1.500      1.500    302.000    305.001 
 121       0.6500    0.0000    0.0004    0.0023     2000       26     2.09      5248      -77.659    102.520     25.040      1.500      1.500    302.000    305.001 
 122       0.6551    0.0000    0.0005    0.0023     2000       36     2.07      5348      -77.659    102.610     25.240      1.500      1.500    302.015    305.004 
 123       0.6597    0.0000    0.0003    0.0023     2000       33     2.08      5338      -77.659    102.720     25.420      1.500      1.500    302.015    305.004 
 124       0.6648    0.0000    0.0004    0.0023     2000       26     2.06      5012      -77.659    102.810     25.620      1.500      1.500    302.030    305.003 
 125       0.6696    0.0000    0.0004    0.0023     2000       24     2.09      4949      -77.659    102.900     25.810      1.500      1.500    302.044    305.001 
 126       0.6747    0.0000    0.0004    0.0023     2000       21     2.07      4676      -77.659    103.000     26.010      1.500      1.500    302.056    305.002 
 127       0.6798    0.0000    0.0004    0.0023     2000       21     2.07      4362      -77.659    103.100     26.210      1.500      1.500    302.068    305.004 
 128       0.6847    0.0000    0.0002    0.0023     2000       33     2.08      4061      -77.659    103.210     26.400      1.500      1.500    302.079    305.003 
 129       0.6900    0.0000    0.0005    0.0023     2000       18     2.07      3559      -77.659    103.290     26.610      1.500      1.500    302.090    305.002 
 130       0.6946    0.0000    0.0003    0.0023     2000       30     2.08      3225      -77.659    103.400     26.790      1.500      1.500    302.094    305.002 
 131       0.7000    0.0000    0.0005    0.0023     2000       24     2.06      2630      -77.659    103.490     27.000      1.500      1.500    302.107    305.000 
 132       0.7048    0.0000    0.0003    0.0023     2000       20     2.08      2312      -77.659    103.600     27.190      1.500      1.500    302.107    305.000 
 133       0.7096    0.0000    0.0004    0.0023     2000       28     2.06      2038      -77.659    103.690     27.380      1.500      1.500    302.121    305.004 
 134       0.7147    0.0000    0.0004    0.0023     2000       31     2.07      1908      -77.659    103.790     27.580      1.500      1.500    302.129    305.001 
 135       0.7198    0.0000    0.0004    0.0023     2000       27     2.07      1941      -77.659    103.890     27.780      1.500      1.500    302.151    305.002 
 136       0.7249    0.0000    0.0005    0.0023     2000       29     2.08      2043      -77.659    103.980     27.980      1.500      1.500    302.153    305.002 
 137       0.7299    0.0000    0.0004    0.0023     2000       19     2.05      2177      -77.659    104.090     28.180      1.500      1.500    302.160    305.004 
 138       0.7350    0.0000    0.0005    0.0023     2000       28     2.06      2566      -77.659    104.180     28.380      1.500      1.500    302.170    305.002 
 139       0.7401    0.0000    0.0005    0.0023     2000       22     2.06      2882      -77.659    104.280     28.580      1.500      1.500    302.170    305.002 
 140       0.7447    0.0000    0.0002    0.0023     2000       21     2.09      3115      -77.659    104.390     28.760      1.500      1.500    302.182    305.002 
 141       0.7497    0.0000    0.0002    0.0023     2000       21     2.07      3398      -77.659    104.490     28.960      1.500      1.500    302.189    305.002 
 142       0.7548    0.0000    0.0005    0.0023     2000       39     2.06      3491      -77.659    104.570     29.160      1.500      1.500    302.202    305.002 
 143       0.7596    0.0000    0.0004    0.0023     2000       18     2.05      3408      -77.659    104.670     29.350      1.500      1.500    302.211    305.003 
 144       0.7647    0.0000    0.0004    0.0023     2000       27     2.06      3540      -77.659    104.770     29.550      1.500      1.500    302.225    305.004 
 145       0.7700    0.0000    0.0004    0.0023     2000       28     2.07      3496      -77.659    104.880     29.760      1.500      1.500    302.231    305.000 
 146       0.7750    0.0000    0.0005    0.0023     2000       24     2.07      3396      -77.659    104.970     29.960      1.500      1.500    302.241    305.002 
 147       0.7801    0.0000    0.0004    0.0023     2000       23     2.06      3257      -77.659    105.080     30.160      1.500      1.500    302.241    305.002 
 148       0.7846    0.0000    0.0002    0.0023     2000       30     2.08      3286      -77.659    105.180     30.340      1.500      1.500    302.248    305.002 
 149       0.7897    0.0000    0.0002    0.0023     2000       26     2.06      2903      -77.659    105.280     30.540      1.500      1.500    302.261    305.002 
 150       0.7947    0.0000    0.0005    0.0023     2000       25     2.06      2601      -77.659    105.360     30.740      1.500      1.500    302.268    305.000 
 151       0.7998    0.0000    0.0005    0.0023     2000       35     2.08      2494      -77.659    105.460     30.940      1.500      1.500    302.279    305.002 
 152       0.8048    0.0000    0.0005    0.0023     2000       29     2.07      2180      -77.659    105.560     31.140      1.500      1.500    302.284    305.002 
 153       0.8096    0.0000    0.0004    0.0023     2000       28     2.08      1881      -77.659    105.660     31.330      1.500      1.500    302.301    305.001 
 154       0.8149    0.0000    0.0004    0.0023     2000       34     2.09      1641      -77.659    105.770     31.540      1.500      1.500    302.309    305.003 
 155       0.8199    0.0000    0.0004    0.0023     2000       22     2.06      1435      -77.659    105.870     31.740      1.500      1.500    302.309    305.003 
 156       0.8247    0.0000    0.0003    0.0023     2000       24     2.06      1291      -77.659    105.970     31.930      1.500      1.500    302.320    305.002 
 157       0.8297    0.0000    0.0004    0.0023     2000       18     2.07      1216      -77.659    106.060     32.130      1.500      1.500    302.322    305.003 
 158       0.8348    0.0000    0.0003    0.0023     2000       26     2.11      1152      -77.659    106.170     32.330      1.500      1.500    302.334    305.001 
 159       0.8398    0.0000    0.0003    0.0023     2000       23     2.04      1163      -77.659    106.270     32.530      1.500      1.500    302.337    305.001 
 160       0.8448    0.0000    0.0004    0.0023     2000       18     2.06      1137      -77.659    106.360     32.730      1.500      1.500    302.349    305.000 
 161       0.8498    0.0000    0.0004    0.0023     2000       23     2.09      1166      -77.659    106.460     32.930      1.500      1.500    302.354    305.002 
 162       0.8546    0.0000    0.0004    0.0023     2000       31     2.06      1190      -77.659    106.560     33.120      1.500      1.500    302.354    305.002 
 163       0.8596    0.0000    0.0002    0.0023     2000       26     2.06      1189      -77.659    106.670     33.320      1.500      1.500    302.369    305.002 
 164       0.8646    0.0000    0.0002    0.0023     2000       17     2.08      1190      -77.659    106.770     33.520      1.500      1.500    302.369    305.002 
 165       0.8696    0.0000    0.0002    0.0023     2000       30     2.08      1248      -77.659    106.870     33.720      1.500      1.500    302.383    304.999 
 166       0.8746    0.0000    0.0002    0.0023     2000       31     2.10      1220      -77.659    106.970     33.920      1.500      1.500    302.386    305.003 
 167       0.8796    0.0000    0.0004    0.0023     2000       32     2.06      1205      -77.659    107.060     34.120      1.500      1.500    302.398    305.000 
 168       0.8846    0.0000    0.0004    0.0023     2000       23     2.06      1126      -77.659    107.160     34.320      1.500      1.500    302.409    305.002 
 169       0.8896    0.0000    0.0004    0.0023     2000       28     2.08      1164      -77.659    107.260     34.520      1.500      1.500    302.417    305.002 
 170       0.8946    0.0000    0.0002    0.0023     2000       26     2.09      1166      -77.659    107.370     34.720      1.500      1.500    302.416    305.001 
 171       0.8996    0.0000    0.0002    0.0023     2000       27     2.06      1150      -77.659    107.470     34.920      1.500      1.500    302.426    305.003 
 172       0.9046    0.0000    0.0004    0.0023     2000       30     2.12      1131      -77.659    107.560     35.120      1.500      1.500    302.426    305.003 
 173       0.9096    0.0000    0.0004    0.0023     2000       20     2.06      1116      -77.659    107.660     35.320      1.500      1.500    302.431    304.999 
 174       0.9146    0.0000    0.0004    0.0023     2000       20     2.07      1072      -77.659    107.760     35.520      1.500      1.500    302.445    305.002 
 175       0.9198    0.0000    0.0004    0.0023     2000       30     2.06      1026      -77.659    107.860     35.730      1.500      1.500    302.451    304.998 
 176       0.9248    0.0000    0.0004    0.0023     2000       28     2.07      1077      -77.659    107.960     35.930      1.500      1.500    302.463    305.001 
 177       0.9298    0.0000    0.0004    0.0023     2000       19     2.06      1002      -77.659    108.060     36.130      1.500      1.500    302.468    305.002 
 178       0.9348    0.0000    0.0003    0.0023     2000       22     2.09      1077      -77.659    108.170     36.330      1.500      1.500    302.473    305.003 
 179       0.9397    0.0000    0.0004    0.0023     2000       23     2.06      1020      -77.659    108.260     36.530      1.500      1.500    302.480    305.002 
 180       0.9447    0.0000    0.0004    0.0023     2000       30     2.08      1126      -77.659    108.360     36.730      1.500      1.500    302.480    305.002 
 181       0.9499    0.0000    0.0005    0.0023     2000       35     2.09      1145      -77.659    108.460     36.940      1.500      1.500    302.493    305.001 
 182       0.9546    0.0000    0.0003    0.0023     2000       23     2.06      1130      -77.659    108.570     37.130      1.500      1.500    302.493    305.001 
 183       0.9598    0.0000    0.0005    0.0023     2000       21     2.08      1306      -77.659    108.660     37.340      1.500      1.500    302.498    305.001 
 184       0.9648    0.0000    0.0004    0.0023     2000       28     2.07      1270      -77.659    108.770     37.540      1.500      1.500    302.511    305.000 
 185       0.9697    0.0000    0.0005    0.0023     2000       23     2.09      1302      -77.659    108.860     37.740      1.500      1.500    302.514    305.002 
 186       0.9747    0.0000    0.0004    0.0023     2000       23     2.07      1356      -77.659    108.970     37.940      1.500      1.500    302.521    304.999 
 187       0.9796    0.0000    0.0004    0.0023     2000       29     2.07      1368      -77.659    109.070     38.140      1.500      1.500    302.527    305.002 
 188       0.9848    0.0000    0.0004    0.0023     2000       26     2.05      1348      -77.659    109.170     38.350      1.500      1.500    302.536    305.001 
 189       0.9898    0.0000    0.0003    0.0023     2000       20     2.09      1376      -77.659    109.280     38.550      1.500      1.500    302.536    305.001 
 190       0.9947    0.0000    0.0003    0.0023     2000       22     2.09      1317      -77.659    109.380     38.750      1.500      1.500    302.546    305.002 
 191       0.9997    0.0000    0.0003    0.0023     2000       24     2.08      1291      -77.659    109.480     38.950      1.500      1.500    302.548    304.999 
 192       1.0048    0.0000    0.0005    0.0023     2000       28     2.08      1268      -77.659    109.570     39.160      1.500      1.500    302.556    305.001 
 193       1.0098    0.0000    0.0005    0.0023     2000       32     2.08      1233      -77.659    109.670     39.360      1.500      1.500    302.559    305.000 
 194       1.0147    0.0000    0.0004    0.0023     2000       27     2.08      1134      -77.659    109.780     39.560      1.500      1.500    302.571    305.001 
 195       1.0196    0.0000    0.0002    0.0023     2000       30     2.07      1120      -77.659    109.890     39.760      1.500      1.500    302.567    305.004 
 196       1.0248    0.0000    0.0003    0.0023     2000       33     2.09      1045      -77.659    109.990     39.970      1.500      1.500    302.577    305.002 
 197       1.0297    0.0000    0.0003    0.0023     2000       21     2.05      1042      -77.659    110.090     40.170      1.500      1.500    302.585    304.998 
 198       1.0348    0.0000    0.0005    0.0023     2000       24     2.09       982      -77.659    110.180     40.380      1.500      1.500    302.589    305.000 
 199       1.0398    0.0000    0.0005    0.0023     2000       30     2.07       967      -77.659    110.280     40.580      1.500      1.500    302.589    305.000 
 200       1.0447    0.0000    0.0004    0.0023     2000       27     2.06       933      -77.659    110.390     40.780      1.500      1.500    302.593    305.000 
 201       1.0498    0.0000    0.0004    0.0023     2000       33     2.08       930      -77.659    110.490     40.990      1.500      1.500    302.602    305.003 
