# Supplementary material for: Aspirin locally disrupts the liquid-ordered phase
Source: R Soc Open Sci. 2018 Feb 28;5(2):171710. doi: 10.1098/rsos.171710 (PMC5830767; doi:10.1098/rsos.171710)
Supplement: Inelastic Neutron scattering data [file rsos171710supp1.zip › RawData/034873]

RRRRRRRRRRRRRRRRRRRRRRRRRRRRRRRRRRRRRRRRRRRRRRRRRRRRRRRRRRRRRRRRRRRRRRRRRRRRRRRR
  034873       1       0                                                        
ILL TAS data in the new ASCII format follow afte the line VV..V                 
AAAAAAAAAAAAAAAAAAAAAAAAAAAAAAAAAAAAAAAAAAAAAAAAAAAAAAAAAAAAAAAAAAAAAAAAAAAAAAAA
      80                                                                        
IN12  rheinstadter05-Dec-16 19:47:49                                            
VVVVVVVVVVVVVVVVVVVVVVVVVVVVVVVVVVVVVVVVVVVVVVVVVVVVVVVVVVVVVVVVVVVVVVVVVVVVVVVV
INSTR: IN12
EXPNO: CRG-2297
USER_: rheinstadter
LOCAL: SCHMALZL
FILE_: 034873
DATE_: 05-Dec-16 19:47:49
TITLE: The effect of a common drug on nanscopic membrane dynamics
TYPE_: tas
COMND: sc qh 0.55 0 0 0 dqh 0.005 0 0 0 np 201 mn 2000
POSQE: QH=   0.0500, QK=   0.0000, QL=   0.0004, EN=   0.0023, UN=meV
CURVE: MONO= auto, ANA= auto
STEPS: QH=   0.0050
PARAM: GONIO= 0
PARAM: DM=   3.34000, DA=   3.35500, KFIX=   1.49977
PARAM: SM= -1, SS=  1, SA= -1, FX=  2
PARAM: ALF1= 120.00, ALF2= 120.00, ALF3= 120.00, ALF4= 120.00
PARAM: BET1= 120.00, BET2= 120.00, BET3= 120.00, BET4= 120.00
PARAM: ETAM=  35.00, ETAA=  35.00
PARAM: AS=   6.28000, BS=   6.28000, CS=   6.28000
PARAM: AA=  90.00000, BB=  90.00000, CC=  90.00000, ETAS=  80.00000
PARAM: AX=  1.000, AY=  0.000, AZ=  0.000
PARAM: BX=  0.000, BY=  0.000, BZ=  1.000
VARIA: SELPOS=in
VARIA: SELSPEED=  14796
VARIA: A1      = -38.54, A2      = -77.66, A3      =  90.96, A4      =   1.91
VARIA: A5      = -38.62, A6      = -77.27, GU      =   0.04, GL      =   0.04
VARIA: A3P     =1269.70, GA      =   1.00, GM      =  -0.11, RA      =  15.38
VARIA: RMV     =  33.11, RMH     =  58.97, TA      =   4.40, TM      =  -1.81
VARIA: GC      =  -0.01, DIA1X   =  62.64, DIA2X   =  88.10, DIA2Z   = 163.89
VARIA: I1      =   0.00, I2      =   0.00, I3      =   0.00, I4      =   0.00
VARIA: I5      =   0.00, I6      =   0.00, I7      =   0.00, I8      =  -0.00
VARIA: IH1     =   0.00, IH2     =   0.00
ZEROS: A1      =  -2.09, A2      =   0.51, A3      = -10.48, A4      =   0.70
ZEROS: A5      = -89.80, A6      =   0.01, GU      =   0.00, GL      =   0.00
ZEROS: A3P     = -16.29, GA      =   0.00, GM      =   0.00, RA      =   0.00
ZEROS: RMV     =   0.00, RMH     =   0.00, TA      =   0.00, TM      =   0.00
ZEROS: GC      =   0.00, DIA1X   =   0.00, DIA2X   =   0.00, DIA2Z   =   0.00
POLAN: DR HX 5 0 0
POLAN: ON F1 
POLAN: CO MN 200000
POLAN: DR HX 0 5 0
POLAN: ON F1
POLAN: CO MN 200000
POLAN: DR HX 0 0 0.8
POLAN: ON F1 
POLAN: CO MN 200000
PARAM: MN=    2000
PARAM: TT=    302.66, RT=    305.00
PARAM: REACTOR=55.94
FORMT:
DATA_:
  PNT        QH        QK        QL        EN        M1        M2      TIME      CNTS         A2         A3         A4         KI         KF         TT        TRT 
   1       0.0500    0.0000    0.0004    0.0023     2000       28     2.05    100122      -77.659     90.960      1.910      1.500      1.500    302.658    304.999 
   2       0.0549    0.0000    0.0004    0.0023     2000       37     2.06     99547      -77.659     91.050      2.100      1.500      1.500    302.663    304.998 
   3       0.0597    0.0000    0.0004    0.0023     2000       26     2.09    101115      -77.659     91.150      2.280      1.500      1.500    302.669    305.001 
   4       0.0646    0.0000    0.0004    0.0023     2000       35     2.07     99756      -77.659     91.230      2.470      1.500      1.500    302.675    305.001 
   5       0.0701    0.0000    0.0004    0.0023     2000       28     2.06     98448      -77.659     91.330      2.680      1.500      1.500    302.675    305.001 
   6       0.0748    0.0000    0.0004    0.0023     2000       29     2.06     97737      -77.659     91.420      2.860      1.500      1.500    302.676    305.003 
   7       0.0798    0.0000    0.0004    0.0023     2000       24     2.07     97902      -77.659     91.520      3.050      1.500      1.500    302.681    305.001 
   8       0.0848    0.0000    0.0004    0.0023     2000       31     2.06     96692      -77.659     91.610      3.240      1.500      1.500    302.688    304.999 
   9       0.0897    0.0000    0.0004    0.0023     2000       25     2.06     95969      -77.659     91.710      3.430      1.500      1.500    302.694    305.000 
  10       0.0950    0.0000    0.0004    0.0023     2000       34     2.09     95448      -77.659     91.820      3.630      1.500      1.500    302.695    305.001 
  11       0.0999    0.0000    0.0004    0.0023     2000       28     2.08     92653      -77.659     91.900      3.820      1.500      1.500    302.701    304.999 
  12       0.1046    0.0000    0.0004    0.0023     2000       24     2.10     90588      -77.659     92.010      4.000      1.500      1.500    302.701    304.999 
  13       0.1096    0.0000    0.0004    0.0023     2000       31     2.04     85635      -77.659     92.090      4.190      1.500      1.500    302.703    305.001 
  14       0.1148    0.0000    0.0004    0.0023     2000       21     2.08     85765      -77.659     92.200      4.390      1.500      1.500    302.711    305.000 
  15       0.1198    0.0000    0.0004    0.0023     2000       23     2.07     85040      -77.659     92.290      4.580      1.500      1.500    302.720    305.003 
  16       0.1248    0.0000    0.0004    0.0023     2000       27     2.07     84517      -77.659     92.380      4.770      1.500      1.500    302.720    305.000 
  17       0.1297    0.0000    0.0004    0.0023     2000       25     2.06     83499      -77.659     92.470      4.960      1.500      1.500    302.728    305.000 
  18       0.1350    0.0000    0.0004    0.0023     2000       28     2.07     83591      -77.659     92.570      5.160      1.500      1.500    302.730    305.002 
  19       0.1399    0.0000    0.0004    0.0023     2000       28     2.06     82046      -77.659     92.680      5.350      1.500      1.500    302.730    305.002 
  20       0.1446    0.0000    0.0004    0.0023     2000       34     2.08     80886      -77.659     92.770      5.530      1.500      1.500    302.742    305.000 
  21       0.1496    0.0000    0.0004    0.0023     2000       24     2.08     77163      -77.659     92.870      5.720      1.500      1.500    302.745    305.001 
  22       0.1548    0.0000    0.0004    0.0023     2000       31     2.09     72743      -77.659     92.950      5.920      1.500      1.500    302.744    305.001 
  23       0.1598    0.0000    0.0004    0.0023     2000       20     2.09     64292      -77.659     93.050      6.110      1.500      1.500    302.746    305.000 
  24       0.1648    0.0000    0.0004    0.0023     2000       15     2.07     54423      -77.659     93.140      6.300      1.500      1.500    302.756    305.003 
  25       0.1697    0.0000    0.0004    0.0023     2000       35     2.04     43262      -77.659     93.240      6.490      1.500      1.500    302.756    305.000 
  26       0.1750    0.0000    0.0004    0.0023     2000       24     2.07     30939      -77.659     93.350      6.690      1.500      1.500    302.756    305.000 
  27       0.1797    0.0000    0.0004    0.0023     2000       19     2.10     19708      -77.659     93.430      6.870      1.500      1.500    302.766    305.000 
  28       0.1846    0.0000    0.0004    0.0023     2000       25     2.08     11578      -77.659     93.530      7.060      1.500      1.500    302.766    305.000 
  29       0.1898    0.0000    0.0004    0.0023     2000       29     2.07      7648      -77.659     93.620      7.260      1.500      1.500    302.771    305.000 
  30       0.1948    0.0000    0.0004    0.0023     2000       19     2.07      6325      -77.659     93.720      7.450      1.500      1.500    302.773    305.002 
  31       0.1998    0.0000    0.0004    0.0023     2000       28     2.11      6009      -77.659     93.810      7.640      1.500      1.500    302.777    305.000 
  32       0.2050    0.0000    0.0004    0.0023     2000       36     2.09      5852      -77.659     93.910      7.840      1.500      1.500    302.786    305.001 
  33       0.2099    0.0000    0.0004    0.0023     2000       28     2.10      5875      -77.659     94.010      8.030      1.500      1.500    302.786    305.001 
  34       0.2149    0.0000    0.0004    0.0023     2000       21     2.09      5900      -77.659     94.100      8.220      1.500      1.500    302.790    304.999 
  35       0.2199    0.0000    0.0004    0.0023     2000       18     2.08      5843      -77.659     94.200      8.410      1.500      1.500    302.790    304.999 
  36       0.2248    0.0000    0.0004    0.0023     2000       28     2.08      5806      -77.659     94.290      8.600      1.500      1.500    302.799    305.001 
  37       0.2298    0.0000    0.0004    0.0023     2000       22     2.07      5574      -77.659     94.390      8.790      1.500      1.500    302.805    305.002 
  38       0.2347    0.0000    0.0004    0.0023     2000       21     2.10      5484      -77.659     94.490      8.980      1.500      1.500    302.807    305.001 
  39       0.2397    0.0000    0.0004    0.0023     2000       33     2.08      5362      -77.659     94.580      9.170      1.500      1.500    302.808    304.999 
  40       0.2446    0.0000    0.0004    0.0023     2000       21     2.06      5242      -77.659     94.680      9.360      1.500      1.500    302.814    305.003 
  41       0.2501    0.0000    0.0004    0.0023     2000       28     2.06      4976      -77.659     94.770      9.570      1.500      1.500    302.812    305.002 
  42       0.2551    0.0000    0.0004    0.0023     2000       30     2.10      4853      -77.659     94.870      9.760      1.500      1.500    302.812    305.002 
  43       0.2598    0.0000    0.0004    0.0023     2000       25     2.09      4991      -77.659     94.960      9.940      1.500      1.500    302.820    305.002 
  44       0.2647    0.0000    0.0004    0.0023     2000       30     2.07      5707      -77.659     95.060     10.130      1.500      1.500    302.823    305.000 
  45       0.2697    0.0000    0.0003    0.0023     2000       31     2.06      7636      -77.659     95.170     10.320      1.500      1.500    302.830    305.002 
  46       0.2746    0.0000    0.0004    0.0023     2000       26     2.10     10782      -77.659     95.250     10.510      1.500      1.500    302.834    305.000 
  47       0.2801    0.0000    0.0004    0.0023     2000       31     2.08     19066      -77.659     95.350     10.720      1.500      1.500    302.828    305.000 
  48       0.2848    0.0000    0.0004    0.0023     2000       30     2.08     28306      -77.659     95.440     10.900      1.500      1.500    302.835    305.003 
  49       0.2900    0.0000    0.0004    0.0023     2000       27     2.09     36867      -77.659     95.540     11.100      1.500      1.500    302.843    305.001 
  50       0.2947    0.0000    0.0004    0.0023     2000       44     2.09     48553      -77.659     95.640     11.280      1.500      1.500    302.843    305.001 
  51       0.2996    0.0000    0.0004    0.0023     2000       19     2.07     57386      -77.659     95.730     11.470      1.500      1.500    302.843    305.001 
  52       0.3048    0.0000    0.0004    0.0023     2000       24     2.08     66730      -77.659     95.830     11.670      1.500      1.500    302.840    304.999 
  53       0.3098    0.0000    0.0004    0.0023     2000       21     2.08     71231      -77.659     95.920     11.860      1.500      1.500    302.853    305.002 
  54       0.3147    0.0000    0.0004    0.0023     2000       26     2.09     76369      -77.659     96.020     12.050      1.500      1.500    302.855    304.999 
  55       0.3197    0.0000    0.0003    0.0023     2000       24     2.07     78373      -77.659     96.130     12.240      1.500      1.500    302.857    305.000 
  56       0.3246    0.0000    0.0004    0.0023     2000       30     2.07     78640      -77.659     96.210     12.430      1.500      1.500    302.861    305.000 
  57       0.3301    0.0000    0.0004    0.0023     2000       33     2.07     79457      -77.659     96.310     12.640      1.500      1.500    302.866    305.001 
  58       0.3347    0.0000    0.0004    0.0023     2000       21     2.05     78647      -77.659     96.400     12.820      1.500      1.500    302.866    305.001 
  59       0.3397    0.0000    0.0004    0.0023     2000       25     2.07     79387      -77.659     96.500     13.010      1.500      1.500    302.869    304.999 
  60       0.3446    0.0000    0.0004    0.0023     2000       11     2.08     78713      -77.659     96.600     13.200      1.500      1.500    302.867    305.003 
  61       0.3498    0.0000    0.0004    0.0023     2000       17     2.07     76444      -77.659     96.690     13.400      1.500      1.500    302.878    305.001 
  62       0.3548    0.0000    0.0004    0.0023     2000       27     2.08     75477      -77.659     96.790     13.590      1.500      1.500    302.880    305.001 
  63       0.3600    0.0000    0.0004    0.0023     2000       32     2.07     72187      -77.659     96.890     13.790      1.500      1.500    302.882    305.002 
  64       0.3646    0.0000    0.0004    0.0023     2000       27     2.06     67879      -77.659     96.980     13.970      1.500      1.500    302.878    305.000 
  65       0.3701    0.0000    0.0004    0.0023     2000       29     2.05     60508      -77.659     97.080     14.180      1.500      1.500    302.878    305.000 
  66       0.3748    0.0000    0.0004    0.0023     2000       25     2.08     53728      -77.659     97.170     14.360      1.500      1.500    302.887    305.002 
  67       0.3797    0.0000    0.0004    0.0023     2000       27     2.09     44954      -77.659     97.270     14.550      1.500      1.500    302.892    305.001 
  68       0.3846    0.0000    0.0004    0.0023     2000       30     2.08     35249      -77.659     97.370     14.740      1.500      1.500    302.894    305.002 
  69       0.3898    0.0000    0.0004    0.0023     2000       19     2.05     23655      -77.659     97.460     14.940      1.500      1.500    302.893    305.000 
  70       0.3947    0.0000    0.0004    0.0023     2000       29     2.07     15371      -77.659     97.560     15.130      1.500      1.500    302.895    304.999 
  71       0.3997    0.0000    0.0004    0.0023     2000       28     2.10      8340      -77.659     97.660     15.320      1.500      1.500    302.901    305.000 
  72       0.4051    0.0000    0.0005    0.0023     2000       39     2.05      4616      -77.659     97.750     15.530      1.500      1.500    302.905    304.999 
  73       0.4100    0.0000    0.0004    0.0023     2000       33     2.09      3411      -77.659     97.850     15.720      1.500      1.500    302.910    305.002 
  74       0.4147    0.0000    0.0004    0.0023     2000       18     2.11      3024      -77.659     97.950     15.900      1.500      1.500    302.910    305.002 
  75       0.4196    0.0000    0.0004    0.0023     2000       26     2.04      2803      -77.659     98.040     16.090      1.500      1.500    302.911    305.000 
  76       0.4248    0.0000    0.0003    0.0023     2000       24     2.05      2961      -77.659     98.150     16.290      1.500      1.500    302.912    305.006 
  77       0.4297    0.0000    0.0004    0.0023     2000       21     2.06      3055      -77.659     98.230     16.480      1.500      1.500    302.920    305.001 
  78       0.4349    0.0000    0.0004    0.0023     2000       33     2.07      3226      -77.659     98.340     16.680      1.500      1.500    302.923    305.002 
  79       0.4398    0.0000    0.0004    0.0023     2000       32     2.08      3236      -77.659     98.430     16.870      1.500      1.500    302.921    304.999 
  80       0.4447    0.0000    0.0005    0.0023     2000       31     2.07      3154      -77.659     98.520     17.060      1.500      1.500    302.928    304.999 
  81       0.4497    0.0000    0.0004    0.0023     2000       29     2.09      3216      -77.659     98.620     17.250      1.500      1.500    302.928    304.999 
  82       0.4548    0.0000    0.0003    0.0023     2000       31     2.09      3014      -77.659     98.730     17.450      1.500      1.500    302.928    305.000 
  83       0.4597    0.0000    0.0005    0.0023     2000       26     2.07      2842      -77.659     98.810     17.640      1.500      1.500    302.928    304.999 
  84       0.4647    0.0000    0.0003    0.0023     2000       26     2.07      2819      -77.659     98.920     17.830      1.500      1.500    302.933    305.001 
  85       0.4698    0.0000    0.0004    0.0023     2000       16     2.06      2583      -77.659     99.010     18.030      1.500      1.500    302.932    305.001 
  86       0.4750    0.0000    0.0005    0.0023     2000       29     2.09      2501      -77.659     99.100     18.230      1.500      1.500    302.939    304.998 
  87       0.4799    0.0000    0.0005    0.0023     2000       34     2.07      2264      -77.659     99.200     18.420      1.500      1.500    302.935    305.003 
  88       0.4851    0.0000    0.0005    0.0023     2000       22     2.06      2080      -77.659     99.300     18.620      1.500      1.500    302.935    305.003 
  89       0.4897    0.0000    0.0004    0.0023     2000       21     2.08      2049      -77.659     99.400     18.800      1.500      1.500    302.944    304.999 
  90       0.4946    0.0000    0.0004    0.0023     2000       26     2.10      2029      -77.659     99.490     18.990      1.500      1.500    302.939    305.000 
  91       0.4998    0.0000    0.0003    0.0023     2000       29     2.08      2163      -77.659     99.600     19.190      1.500      1.500    302.945    305.000 
  92       0.5047    0.0000    0.0004    0.0023     2000       21     2.05      2199      -77.659     99.690     19.380      1.500      1.500    302.950    305.002 
  93       0.5098    0.0000    0.0005    0.0023     2000       14     2.09      2580      -77.659     99.780     19.580      1.500      1.500    302.956    304.997 
  94       0.5150    0.0000    0.0004    0.0023     2000       29     2.07      2912      -77.659     99.890     19.780      1.500      1.500    302.950    304.999 
  95       0.5196    0.0000    0.0003    0.0023     2000       20     2.08      3471      -77.659     99.990     19.960      1.500      1.500    302.956    305.001 
  96       0.5250    0.0000    0.0004    0.0023     2000       39     2.09      3885      -77.659    100.080     20.170      1.500      1.500    302.962    305.000 
  97       0.5297    0.0000    0.0004    0.0023     2000       27     2.08      4303      -77.659    100.170     20.350      1.500      1.500    302.962    305.000 
  98       0.5348    0.0000    0.0004    0.0023     2000       18     2.05      4608      -77.659    100.270     20.550      1.500      1.500    302.963    305.000 
  99       0.5397    0.0000    0.0004    0.0023     2000       30     2.07      4800      -77.659    100.370     20.740      1.500      1.500    302.964    304.998 
 100       0.5446    0.0000    0.0004    0.0023     2000       27     2.06      5003      -77.659    100.460     20.930      1.500      1.500    302.969    305.000 
 101       0.5498    0.0000    0.0004    0.0023     2000       32     2.05      5077      -77.659    100.560     21.130      1.500      1.500    302.973    305.000 
 102       0.5549    0.0000    0.0003    0.0023     2000       23     2.09      4969      -77.659    100.670     21.330      1.500      1.500    302.969    305.002 
 103       0.5600    0.0000    0.0004    0.0023     2000       27     2.05      4884      -77.659    100.760     21.530      1.500      1.500    302.977    304.999 
 104       0.5649    0.0000    0.0005    0.0023     2000       34     2.09      4712      -77.659    100.850     21.720      1.500      1.500    302.976    305.002 
 105       0.5698    0.0000    0.0003    0.0023     2000       29     2.08      4448      -77.659    100.960     21.910      1.500      1.500    302.976    305.002 
 106       0.5747    0.0000    0.0004    0.0023     2000       26     2.08      4180      -77.659    101.050     22.100      1.500      1.500    302.980    305.001 
 107       0.5798    0.0000    0.0005    0.0023     2000       23     2.08      3744      -77.659    101.140     22.300      1.500      1.500    302.979    304.998 
 108       0.5847    0.0000    0.0003    0.0023     2000       28     2.06      3359      -77.659    101.250     22.490      1.500      1.500    302.985    304.999 
 109       0.5901    0.0000    0.0005    0.0023     2000       25     2.09      3139      -77.659    101.340     22.700      1.500      1.500    302.989    304.999 
 110       0.5950    0.0000    0.0004    0.0023     2000       24     2.07      2660      -77.659    101.440     22.890      1.500      1.500    302.984    304.999 
 111       0.6001    0.0000    0.0005    0.0023     2000       28     2.06      2413      -77.659    101.530     23.090      1.500      1.500    302.989    305.000 
 112       0.6047    0.0000    0.0003    0.0023     2000       34     2.07      2286      -77.659    101.640     23.270      1.500      1.500    302.989    305.003 
 113       0.6098    0.0000    0.0004    0.0023     2000       32     2.08      2265      -77.659    101.730     23.470      1.500      1.500    302.991    305.003 
 114       0.6147    0.0000    0.0004    0.0023     2000       36     2.10      2401      -77.659    101.830     23.660      1.500      1.500    302.997    305.000 
 115       0.6198    0.0000    0.0005    0.0023     2000       22     2.06      2664      -77.659    101.920     23.860      1.500      1.500    302.994    304.998 
 116       0.6247    0.0000    0.0003    0.0023     2000       32     2.07      3006      -77.659    102.030     24.050      1.500      1.500    303.000    305.001 
 117       0.6301    0.0000    0.0004    0.0023     2000       29     2.07      3497      -77.659    102.130     24.260      1.500      1.500    303.003    305.001 
 118       0.6347    0.0000    0.0004    0.0023     2000       20     2.08      4080      -77.659    102.220     24.440      1.500      1.500    302.999    304.999 
 119       0.6400    0.0000    0.0005    0.0023     2000       26     2.05      4417      -77.659    102.310     24.650      1.500      1.500    302.999    305.000 
 120       0.6446    0.0000    0.0003    0.0023     2000       37     2.10      4880      -77.659    102.420     24.830      1.500      1.500    302.999    305.000 
 121       0.6497    0.0000    0.0004    0.0023     2000       36     2.06      4876      -77.659    102.510     25.030      1.500      1.500    303.007    305.002 
 122       0.6548    0.0000    0.0004    0.0023     2000       28     2.08      4991      -77.659    102.610     25.230      1.500      1.500    303.001    304.998 
 123       0.6597    0.0000    0.0003    0.0023     2000       24     2.06      5183      -77.659    102.720     25.420      1.500      1.500    303.009    304.999 
 124       0.6648    0.0000    0.0004    0.0023     2000       18     2.05      5019      -77.659    102.810     25.620      1.500      1.500    303.010    305.001 
 125       0.6696    0.0000    0.0004    0.0023     2000       22     2.07      4955      -77.659    102.900     25.810      1.500      1.500    303.014    305.000 
 126       0.6750    0.0000    0.0004    0.0023     2000       37     2.07      4615      -77.659    103.010     26.020      1.500      1.500    303.011    304.999 
 127       0.6798    0.0000    0.0003    0.0023     2000       33     2.07      4550      -77.659    103.110     26.210      1.500      1.500    303.011    304.999 
 128       0.6847    0.0000    0.0004    0.0023     2000       25     2.08      4119      -77.659    103.200     26.400      1.500      1.500    303.015    305.000 
 129       0.6898    0.0000    0.0005    0.0023     2000       28     2.04      3691      -77.659    103.290     26.600      1.500      1.500    303.017    305.001 
 130       0.6946    0.0000    0.0004    0.0023     2000       40     2.09      3296      -77.659    103.390     26.790      1.500      1.500    303.014    304.998 
 131       0.6997    0.0000    0.0004    0.0023     2000       28     2.07      2903      -77.659    103.490     26.990      1.500      1.500    303.021    305.001 
 132       0.7048    0.0000    0.0003    0.0023     2000       19     2.08      2547      -77.659    103.600     27.190      1.500      1.500    303.022    305.000 
 133       0.7096    0.0000    0.0004    0.0023     2000       24     2.08      2176      -77.659    103.690     27.380      1.500      1.500    303.024    305.001 
 134       0.7147    0.0000    0.0004    0.0023     2000       30     2.10      1961      -77.659    103.790     27.580      1.500      1.500    303.024    305.001 
 135       0.7200    0.0000    0.0006    0.0023     2000       25     2.08      1869      -77.659    103.880     27.790      1.500      1.500    303.032    305.000 
 136       0.7246    0.0000    0.0003    0.0023     2000       26     2.08      1807      -77.659    103.990     27.970      1.500      1.500    303.032    305.000 
 137       0.7297    0.0000    0.0004    0.0023     2000       30     2.09      2111      -77.659    104.080     28.170      1.500      1.500    303.029    304.998 
 138       0.7348    0.0000    0.0003    0.0023     2000       27     2.07      2395      -77.659    104.190     28.370      1.500      1.500    303.033    305.000 
 139       0.7398    0.0000    0.0003    0.0023     2000       29     2.10      2690      -77.659    104.290     28.570      1.500      1.500    303.033    305.000 
 140       0.7447    0.0000    0.0004    0.0023     2000       21     2.09      2876      -77.659    104.380     28.760      1.500      1.500    303.037    304.999 
 141       0.7497    0.0000    0.0004    0.0023     2000       37     2.09      3182      -77.659    104.480     28.960      1.500      1.500    303.040    305.001 
 142       0.7548    0.0000    0.0004    0.0023     2000       27     2.08      3339      -77.659    104.580     29.160      1.500      1.500    303.039    305.001 
 143       0.7596    0.0000    0.0004    0.0023     2000       37     2.06      3288      -77.659    104.670     29.350      1.500      1.500    303.039    305.001 
 144       0.7647    0.0000    0.0004    0.0023     2000       31     2.07      3374      -77.659    104.770     29.550      1.500      1.500    303.047    304.999 
 145       0.7697    0.0000    0.0003    0.0023     2000       31     2.08      3520      -77.659    104.880     29.750      1.500      1.500    303.035    304.999 
 146       0.7748    0.0000    0.0004    0.0023     2000       23     2.06      3419      -77.659    104.970     29.950      1.500      1.500    303.040    305.001 
 147       0.7798    0.0000    0.0003    0.0023     2000       18     2.05      3322      -77.659    105.080     30.150      1.500      1.500    303.043    305.000 
 148       0.7846    0.0000    0.0002    0.0023     2000       26     2.08      3170      -77.659    105.180     30.340      1.500      1.500    303.044    305.001 
 149       0.7897    0.0000    0.0004    0.0023     2000       22     2.10      3032      -77.659    105.270     30.540      1.500      1.500    303.046    305.000 
 150       0.7947    0.0000    0.0005    0.0023     2000       23     2.06      2689      -77.659    105.360     30.740      1.500      1.500    303.049    305.000 
 151       0.7998    0.0000    0.0005    0.0023     2000       31     2.07      2465      -77.659    105.460     30.940      1.500      1.500    303.046    304.998 
 152       0.8048    0.0000    0.0005    0.0023     2000       30     2.08      2178      -77.659    105.560     31.140      1.500      1.500    303.046    304.998 
 153       0.8096    0.0000    0.0003    0.0023     2000       26     2.06      1959      -77.659    105.670     31.330      1.500      1.500    303.057    304.998 
 154       0.8146    0.0000    0.0003    0.0023     2000       34     2.05      1681      -77.659    105.770     31.530      1.500      1.500    303.049    305.000 
 155       0.8197    0.0000    0.0003    0.0023     2000       27     2.07      1493      -77.659    105.870     31.730      1.500      1.500    303.055    304.999 
 156       0.8247    0.0000    0.0004    0.0023     2000       22     2.09      1334      -77.659    105.960     31.930      1.500      1.500    303.051    304.999 
 157       0.8300    0.0000    0.0005    0.0023     2000       23     2.05      1205      -77.659    106.060     32.140      1.500      1.500    303.057    305.000 
 158       0.8350    0.0000    0.0004    0.0023     2000       30     2.06      1173      -77.659    106.170     32.340      1.500      1.500    303.059    305.000 
 159       0.8398    0.0000    0.0004    0.0023     2000       27     2.06      1108      -77.659    106.260     32.530      1.500      1.500    303.059    305.002 
 160       0.8448    0.0000    0.0003    0.0023     2000       31     2.05      1183      -77.659    106.370     32.730      1.500      1.500    303.059    305.002 
 161       0.8498    0.0000    0.0003    0.0023     2000       24     2.07      1141      -77.659    106.470     32.930      1.500      1.500    303.057    305.000 
 162       0.8546    0.0000    0.0004    0.0023     2000       30     2.07      1222      -77.659    106.560     33.120      1.500      1.500    303.064    304.999 
 163       0.8596    0.0000    0.0004    0.0023     2000       23     2.06      1260      -77.659    106.660     33.320      1.500      1.500    303.059    305.002 
 164       0.8646    0.0000    0.0004    0.0023     2000       15     2.11      1218      -77.659    106.760     33.520      1.500      1.500    303.064    305.002 
 165       0.8696    0.0000    0.0002    0.0023     2000       25     2.10      1245      -77.659    106.870     33.720      1.500      1.500    303.072    305.001 
 166       0.8749    0.0000    0.0003    0.0023     2000       23     2.07      1188      -77.659    106.970     33.930      1.500      1.500    303.065    304.999 
 167       0.8796    0.0000    0.0002    0.0023     2000       30     2.07      1210      -77.659    107.070     34.120      1.500      1.500    303.070    305.000 
 168       0.8846    0.0000    0.0002    0.0023     2000       20     2.08      1221      -77.659    107.170     34.320      1.500      1.500    303.070    305.000 
 169       0.8896    0.0000    0.0004    0.0023     2000       33     2.07      1237      -77.659    107.260     34.520      1.500      1.500    303.066    305.000 
 170       0.8946    0.0000    0.0004    0.0023     2000       39     2.06      1166      -77.659    107.360     34.720      1.500      1.500    303.072    304.997 
 171       0.8996    0.0000    0.0004    0.0023     2000       28     2.09      1142      -77.659    107.460     34.920      1.500      1.500    303.071    305.000 
 172       0.9046    0.0000    0.0002    0.0023     2000       23     2.06      1082      -77.659    107.570     35.120      1.500      1.500    303.073    305.001 
 173       0.9096    0.0000    0.0004    0.0023     2000       29     2.10      1086      -77.659    107.660     35.320      1.500      1.500    303.076    304.998 
 174       0.9146    0.0000    0.0004    0.0023     2000       22     2.08      1031      -77.659    107.760     35.520      1.500      1.500    303.073    304.997 
 175       0.9198    0.0000    0.0004    0.0023     2000       26     2.05       992      -77.659    107.860     35.730      1.500      1.500    303.077    304.998 
 176       0.9248    0.0000    0.0004    0.0023     2000       29     2.08      1047      -77.659    107.960     35.930      1.500      1.500    303.079    305.000 
 177       0.9298    0.0000    0.0004    0.0023     2000       19     2.08      1046      -77.659    108.060     36.130      1.500      1.500    303.079    305.000 
 178       0.9348    0.0000    0.0003    0.0023     2000       21     2.07      1021      -77.659    108.170     36.330      1.500      1.500    303.078    305.000 
 179       0.9397    0.0000    0.0003    0.0023     2000       25     2.09      1049      -77.659    108.270     36.530      1.500      1.500    303.082    305.000 
 180       0.9447    0.0000    0.0004    0.0023     2000       26     2.07      1095      -77.659    108.360     36.730      1.500      1.500    303.084    304.999 
 181       0.9497    0.0000    0.0004    0.0023     2000       31     2.06      1082      -77.659    108.460     36.930      1.500      1.500    303.085    305.000 
 182       0.9546    0.0000    0.0003    0.0023     2000       22     2.08      1104      -77.659    108.570     37.130      1.500      1.500    303.078    304.999 
 183       0.9598    0.0000    0.0004    0.0023     2000       26     2.04      1105      -77.659    108.670     37.340      1.500      1.500    303.088    304.999 
 184       0.9648    0.0000    0.0004    0.0023     2000       21     2.10      1205      -77.659    108.770     37.540      1.500      1.500    303.088    304.999 
 185       0.9697    0.0000    0.0005    0.0023     2000       22     2.06      1211      -77.659    108.860     37.740      1.500      1.500    303.087    304.998 
 186       0.9747    0.0000    0.0004    0.0023     2000       23     2.08      1370      -77.659    108.970     37.940      1.500      1.500    303.087    304.998 
 187       0.9796    0.0000    0.0002    0.0023     2000       23     2.05      1337      -77.659    109.080     38.140      1.500      1.500    303.088    305.002 
 188       0.9848    0.0000    0.0003    0.0023     2000       16     2.09      1307      -77.659    109.180     38.350      1.500      1.500    303.094    305.001 
 189       0.9898    0.0000    0.0004    0.0023     2000       27     2.03      1336      -77.659    109.270     38.550      1.500      1.500    303.091    305.002 
 190       0.9947    0.0000    0.0004    0.0023     2000       26     2.06      1220      -77.659    109.370     38.750      1.500      1.500    303.091    305.001 
 191       0.9997    0.0000    0.0004    0.0023     2000       35     2.07      1272      -77.659    109.470     38.950      1.500      1.500    303.094    305.002 
 192       1.0051    0.0000    0.0006    0.0023     2000       33     2.10      1227      -77.659    109.570     39.170      1.500      1.500    303.098    304.995 
 193       1.0098    0.0000    0.0005    0.0023     2000       33     2.10      1233      -77.659    109.670     39.360      1.500      1.500    303.096    304.998 
 194       1.0147    0.0000    0.0004    0.0023     2000       24     2.08      1162      -77.659    109.780     39.560      1.500      1.500    303.093    304.999 
 195       1.0196    0.0000    0.0004    0.0023     2000       26     2.08      1112      -77.659    109.880     39.760      1.500      1.500    303.093    304.999 
 196       1.0248    0.0000    0.0003    0.0023     2000       22     2.08      1063      -77.659    109.990     39.970      1.500      1.500    303.098    305.001 
 197       1.0297    0.0000    0.0003    0.0023     2000       21     2.07      1047      -77.659    110.090     40.170      1.500      1.500    303.096    305.000 
 198       1.0346    0.0000    0.0004    0.0023     2000       26     2.09       997      -77.659    110.180     40.370      1.500      1.500    303.102    305.001 
 199       1.0398    0.0000    0.0005    0.0023     2000       21     2.09       916      -77.659    110.280     40.580      1.500      1.500    303.101    305.001 
 200       1.0447    0.0000    0.0004    0.0023     2000       31     2.10       911      -77.659    110.390     40.780      1.500      1.500    303.104    305.003 
 201       1.0498    0.0000    0.0004    0.0023     2000       31     2.10       873      -77.659    110.490     40.990      1.500      1.500    303.103    304.999 
