# Supplementary material for: Aspirin locally disrupts the liquid-ordered phase
Source: R Soc Open Sci. 2018 Feb 28;5(2):171710. doi: 10.1098/rsos.171710 (PMC5830767; doi:10.1098/rsos.171710)
Supplement: Inelastic Neutron scattering data [file rsos171710supp1.zip › RawData/034874]

RRRRRRRRRRRRRRRRRRRRRRRRRRRRRRRRRRRRRRRRRRRRRRRRRRRRRRRRRRRRRRRRRRRRRRRRRRRRRRRR
  034874       1       0                                                        
ILL TAS data in the new ASCII format follow afte the line VV..V                 
AAAAAAAAAAAAAAAAAAAAAAAAAAAAAAAAAAAAAAAAAAAAAAAAAAAAAAAAAAAAAAAAAAAAAAAAAAAAAAAA
      80                                                                        
IN12  rheinstadter05-Dec-16 20:03:12                                            
VVVVVVVVVVVVVVVVVVVVVVVVVVVVVVVVVVVVVVVVVVVVVVVVVVVVVVVVVVVVVVVVVVVVVVVVVVVVVVVV
INSTR: IN12
EXPNO: CRG-2297
USER_: rheinstadter
LOCAL: SCHMALZL
FILE_: 034874
DATE_: 05-Dec-16 20:03:12
TITLE: The effect of a common drug on nanscopic membrane dynamics
TYPE_: tas
COMND: sc qh 0.55 0 0 0 dqh 0.005 0 0 0 np 201 mn 2000
POSQE: QH=   0.0500, QK=   0.0000, QL=   0.0004, EN=   0.0023, UN=meV
CURVE: MONO= auto, ANA= auto
STEPS: QH=   0.0050
PARAM: GONIO= 0
PARAM: DM=   3.34000, DA=   3.35500, KFIX=   1.49977
PARAM: SM= -1, SS=  1, SA= -1, FX=  2
PARAM: ALF1= 120.00, ALF2= 120.00, ALF3= 120.00, ALF4= 120.00
PARAM: BET1= 120.00, BET2= 120.00, BET3= 120.00, BET4= 120.00
PARAM: ETAM=  35.00, ETAA=  35.00
PARAM: AS=   6.28000, BS=   6.28000, CS=   6.28000
PARAM: AA=  90.00000, BB=  90.00000, CC=  90.00000, ETAS=  80.00000
PARAM: AX=  1.000, AY=  0.000, AZ=  0.000
PARAM: BX=  0.000, BY=  0.000, BZ=  1.000
VARIA: SELPOS=in
VARIA: SELSPEED=  14794
VARIA: A1      = -38.54, A2      = -77.66, A3      =  90.97, A4      =   1.91
VARIA: A5      = -38.62, A6      = -77.27, GU      =   0.04, GL      =   0.04
VARIA: A3P     =1269.70, GA      =   1.00, GM      =  -0.11, RA      =  15.38
VARIA: RMV     =  33.11, RMH     =  58.97, TA      =   4.41, TM      =  -1.81
VARIA: GC      =  -0.01, DIA1X   =  62.64, DIA2X   =  88.10, DIA2Z   = 163.89
VARIA: I1      =   0.00, I2      =   0.00, I3      =   0.00, I4      =   0.00
VARIA: I5      =   0.00, I6      =   0.00, I7      =   0.00, I8      =  -0.00
VARIA: IH1     =   0.00, IH2     =   0.00
ZEROS: A1      =  -2.09, A2      =   0.51, A3      = -10.48, A4      =   0.70
ZEROS: A5      = -89.80, A6      =   0.01, GU      =   0.00, GL      =   0.00
ZEROS: A3P     = -16.29, GA      =   0.00, GM      =   0.00, RA      =   0.00
ZEROS: RMV     =   0.00, RMH     =   0.00, TA      =   0.00, TM      =   0.00
ZEROS: GC      =   0.00, DIA1X   =   0.00, DIA2X   =   0.00, DIA2Z   =   0.00
POLAN: DR HX 5 0 0
POLAN: ON F1 
POLAN: CO MN 200000
POLAN: DR HX 0 5 0
POLAN: ON F1
POLAN: CO MN 200000
POLAN: DR HX 0 0 0.8
POLAN: ON F1 
POLAN: CO MN 200000
PARAM: MN=    2000
PARAM: TT=    303.11, RT=    305.00
PARAM: REACTOR=55.94
FORMT:
DATA_:
  PNT        QH        QK        QL        EN        M1        M2      TIME      CNTS         A2         A3         A4         KI         KF         TT        TRT 
   1       0.0500    0.0000    0.0004    0.0023     2000       27     2.08    101787      -77.659     90.970      1.910      1.500      1.500    303.113    304.998 
   2       0.0549    0.0000    0.0004    0.0023     2000       35     2.08    100922      -77.659     91.040      2.100      1.500      1.500    303.118    304.999 
   3       0.0597    0.0000    0.0004    0.0023     2000       28     2.08    100483      -77.659     91.140      2.280      1.500      1.500    303.118    304.999 
   4       0.0646    0.0000    0.0004    0.0023     2000       24     2.08     99485      -77.659     91.230      2.470      1.500      1.500    303.114    305.002 
   5       0.0699    0.0000    0.0004    0.0023     2000       18     2.05     97913      -77.659     91.340      2.670      1.500      1.500    303.115    305.001 
   6       0.0748    0.0000    0.0004    0.0023     2000       21     2.06     98262      -77.659     91.420      2.860      1.500      1.500    303.114    304.999 
   7       0.0801    0.0000    0.0004    0.0023     2000       22     2.07     97683      -77.659     91.530      3.060      1.500      1.500    303.119    304.999 
   8       0.0848    0.0000    0.0004    0.0023     2000       35     2.08     97328      -77.659     91.610      3.240      1.500      1.500    303.119    305.001 
   9       0.0900    0.0000    0.0004    0.0023     2000       27     2.06     95291      -77.659     91.710      3.440      1.500      1.500    303.120    304.998 
  10       0.0947    0.0000    0.0004    0.0023     2000       28     2.06     94413      -77.659     91.820      3.620      1.500      1.500    303.120    304.998 
  11       0.0997    0.0000    0.0004    0.0023     2000       13     2.09     93170      -77.659     91.900      3.810      1.500      1.500    303.124    305.000 
  12       0.1046    0.0000    0.0004    0.0023     2000       29     2.08     89432      -77.659     92.000      4.000      1.500      1.500    303.125    304.998 
  13       0.1096    0.0000    0.0004    0.0023     2000       26     2.09     87551      -77.659     92.090      4.190      1.500      1.500    303.121    304.998 
  14       0.1148    0.0000    0.0004    0.0023     2000       22     2.07     85188      -77.659     92.190      4.390      1.500      1.500    303.122    305.001 
  15       0.1201    0.0000    0.0004    0.0023     2000       30     2.09     85881      -77.659     92.280      4.590      1.500      1.500    303.126    305.000 
  16       0.1250    0.0000    0.0004    0.0023     2000       20     2.05     83828      -77.659     92.380      4.780      1.500      1.500    303.125    305.000 
  17       0.1297    0.0000    0.0004    0.0023     2000       22     2.05     83249      -77.659     92.470      4.960      1.500      1.500    303.131    304.998 
  18       0.1347    0.0000    0.0004    0.0023     2000       28     2.12     84796      -77.659     92.570      5.150      1.500      1.500    303.131    304.998 
  19       0.1397    0.0000    0.0004    0.0023     2000       24     2.06     82208      -77.659     92.670      5.340      1.500      1.500    303.158    304.999 
  20       0.1446    0.0000    0.0004    0.0023     2000       26     2.10     81352      -77.659     92.760      5.530      1.500      1.500    303.154    305.001 
  21       0.1496    0.0000    0.0004    0.0023     2000       32     2.06     76950      -77.659     92.860      5.720      1.500      1.500    303.127    304.999 
  22       0.1551    0.0000    0.0004    0.0023     2000       30     2.08     72652      -77.659     92.950      5.930      1.500      1.500    303.132    305.000 
  23       0.1601    0.0000    0.0004    0.0023     2000       28     2.05     62792      -77.659     93.050      6.120      1.500      1.500    303.130    304.999 
  24       0.1650    0.0000    0.0004    0.0023     2000       26     2.06     54489      -77.659     93.140      6.310      1.500      1.500    303.127    304.999 
  25       0.1697    0.0000    0.0004    0.0023     2000       22     2.06     44153      -77.659     93.250      6.490      1.500      1.500    303.127    304.999 
  26       0.1747    0.0000    0.0003    0.0023     2000       27     2.08     31800      -77.659     93.350      6.680      1.500      1.500    303.129    305.002 
  27       0.1797    0.0000    0.0004    0.0023     2000       32     2.06     19428      -77.659     93.430      6.870      1.500      1.500    303.129    305.000 
  28       0.1846    0.0000    0.0004    0.0023     2000       27     2.07     11543      -77.659     93.530      7.060      1.500      1.500    303.127    304.997 
  29       0.1898    0.0000    0.0004    0.0023     2000       18     2.07      7413      -77.659     93.620      7.260      1.500      1.500    303.132    305.000 
  30       0.1948    0.0000    0.0004    0.0023     2000       29     2.08      6477      -77.659     93.720      7.450      1.500      1.500    303.131    305.000 
  31       0.2000    0.0000    0.0004    0.0023     2000       24     2.07      5632      -77.659     93.810      7.650      1.500      1.500    303.132    305.002 
  32       0.2050    0.0000    0.0004    0.0023     2000       33     2.05      5545      -77.659     93.910      7.840      1.500      1.500    303.132    305.002 
  33       0.2097    0.0000    0.0004    0.0023     2000       26     2.06      5746      -77.659     94.010      8.020      1.500      1.500    303.131    304.998 
  34       0.2146    0.0000    0.0004    0.0023     2000       32     2.07      5827      -77.659     94.100      8.210      1.500      1.500    303.134    305.000 
  35       0.2199    0.0000    0.0004    0.0023     2000       31     2.10      5728      -77.659     94.210      8.410      1.500      1.500    303.138    305.000 
  36       0.2248    0.0000    0.0004    0.0023     2000       28     2.08      5727      -77.659     94.290      8.600      1.500      1.500    303.139    305.001 
  37       0.2298    0.0000    0.0004    0.0023     2000       28     2.02      5464      -77.659     94.400      8.790      1.500      1.500    303.138    304.999 
  38       0.2347    0.0000    0.0004    0.0023     2000       27     2.09      5492      -77.659     94.490      8.980      1.500      1.500    303.142    304.997 
  39       0.2397    0.0000    0.0004    0.0023     2000       23     2.05      5214      -77.659     94.580      9.170      1.500      1.500    303.140    305.002 
  40       0.2446    0.0000    0.0004    0.0023     2000       34     2.07      5066      -77.659     94.680      9.360      1.500      1.500    303.140    305.002 
  41       0.2499    0.0000    0.0004    0.0023     2000       23     2.08      5054      -77.659     94.770      9.560      1.500      1.500    303.134    305.000 
  42       0.2548    0.0000    0.0004    0.0023     2000       17     2.07      4708      -77.659     94.870      9.750      1.500      1.500    303.144    305.000 
  43       0.2598    0.0000    0.0004    0.0023     2000       37     2.06      4823      -77.659     94.960      9.940      1.500      1.500    303.138    304.999 
  44       0.2647    0.0000    0.0004    0.0023     2000       17     2.06      5415      -77.659     95.060     10.130      1.500      1.500    303.141    305.000 
  45       0.2699    0.0000    0.0004    0.0023     2000       28     2.08      7252      -77.659     95.170     10.330      1.500      1.500    303.135    304.998 
  46       0.2749    0.0000    0.0004    0.0023     2000       36     2.05     10199      -77.659     95.250     10.520      1.500      1.500    303.141    305.000 
  47       0.2801    0.0000    0.0004    0.0023     2000       23     2.08     18066      -77.659     95.350     10.720      1.500      1.500    303.141    304.998 
  48       0.2848    0.0000    0.0004    0.0023     2000       29     2.09     27591      -77.659     95.440     10.900      1.500      1.500    303.141    304.998 
  49       0.2897    0.0000    0.0004    0.0023     2000       27     2.08     35779      -77.659     95.540     11.090      1.500      1.500    303.143    305.002 
  50       0.2947    0.0000    0.0004    0.0023     2000       18     2.05     46716      -77.659     95.640     11.280      1.500      1.500    303.146    304.998 
  51       0.2996    0.0000    0.0004    0.0023     2000       40     2.08     56234      -77.659     95.730     11.470      1.500      1.500    303.142    305.001 
  52       0.3048    0.0000    0.0004    0.0023     2000       32     2.06     64855      -77.659     95.830     11.670      1.500      1.500    303.145    305.001 
  53       0.3100    0.0000    0.0005    0.0023     2000       32     2.06     70360      -77.659     95.920     11.870      1.500      1.500    303.145    304.999 
  54       0.3150    0.0000    0.0004    0.0023     2000       32     2.08     75604      -77.659     96.030     12.060      1.500      1.500    303.149    304.999 
  55       0.3199    0.0000    0.0003    0.0023     2000       35     2.07     77845      -77.659     96.130     12.250      1.500      1.500    303.149    304.999 
  56       0.3246    0.0000    0.0004    0.0023     2000       22     2.10     79577      -77.659     96.210     12.430      1.500      1.500    303.147    305.000 
  57       0.3298    0.0000    0.0004    0.0023     2000       33     2.08     79012      -77.659     96.310     12.630      1.500      1.500    303.145    305.001 
  58       0.3347    0.0000    0.0004    0.0023     2000       35     2.08     79369      -77.659     96.400     12.820      1.500      1.500    303.150    305.001 
  59       0.3397    0.0000    0.0004    0.0023     2000       29     2.08     79664      -77.659     96.500     13.010      1.500      1.500    303.146    304.997 
  60       0.3446    0.0000    0.0004    0.0023     2000       23     2.08     78288      -77.659     96.600     13.200      1.500      1.500    303.150    304.998 
  61       0.3498    0.0000    0.0004    0.0023     2000       22     2.05     75741      -77.659     96.690     13.400      1.500      1.500    303.147    305.000 
  62       0.3548    0.0000    0.0004    0.0023     2000       40     2.09     75341      -77.659     96.790     13.590      1.500      1.500    303.147    305.000 
  63       0.3600    0.0000    0.0004    0.0023     2000       32     2.09     72846      -77.659     96.890     13.790      1.500      1.500    303.155    305.001 
  64       0.3646    0.0000    0.0004    0.0023     2000       24     2.06     67369      -77.659     96.980     13.970      1.500      1.500    303.155    305.001 
  65       0.3698    0.0000    0.0004    0.0023     2000       26     2.10     62373      -77.659     97.080     14.170      1.500      1.500    303.150    304.998 
  66       0.3748    0.0000    0.0004    0.0023     2000       26     2.11     55066      -77.659     97.170     14.360      1.500      1.500    303.150    304.999 
  67       0.3797    0.0000    0.0004    0.0023     2000       25     2.08     45136      -77.659     97.270     14.550      1.500      1.500    303.155    304.999 
  68       0.3849    0.0000    0.0004    0.0023     2000       31     2.11     35912      -77.659     97.370     14.750      1.500      1.500    303.149    304.999 
  69       0.3901    0.0000    0.0005    0.0023     2000       19     2.09     24297      -77.659     97.460     14.950      1.500      1.500    303.149    304.999 
  70       0.3947    0.0000    0.0004    0.0023     2000       24     2.08     16013      -77.659     97.560     15.130      1.500      1.500    303.155    305.000 
  71       0.3997    0.0000    0.0004    0.0023     2000       30     2.08      8431      -77.659     97.660     15.320      1.500      1.500    303.152    304.999 
  72       0.4049    0.0000    0.0004    0.0023     2000       27     2.06      4687      -77.659     97.750     15.520      1.500      1.500    303.152    304.999 
  73       0.4098    0.0000    0.0004    0.0023     2000       24     2.08      3267      -77.659     97.850     15.710      1.500      1.500    303.154    304.998 
  74       0.4147    0.0000    0.0004    0.0023     2000       24     2.06      2920      -77.659     97.950     15.900      1.500      1.500    303.154    304.997 
  75       0.4196    0.0000    0.0004    0.0023     2000       32     2.06      2856      -77.659     98.040     16.090      1.500      1.500    303.154    305.001 
  76       0.4251    0.0000    0.0004    0.0023     2000       26     2.09      3001      -77.659     98.140     16.300      1.500      1.500    303.151    305.000 
  77       0.4300    0.0000    0.0005    0.0023     2000       28     2.06      3117      -77.659     98.230     16.490      1.500      1.500    303.160    305.001 
  78       0.4349    0.0000    0.0004    0.0023     2000       24     2.07      3084      -77.659     98.340     16.680      1.500      1.500    303.154    304.999 
  79       0.4398    0.0000    0.0004    0.0023     2000       33     2.11      3142      -77.659     98.430     16.870      1.500      1.500    303.157    304.999 
  80       0.4447    0.0000    0.0005    0.0023     2000       27     2.08      3089      -77.659     98.520     17.060      1.500      1.500    303.157    304.999 
  81       0.4497    0.0000    0.0004    0.0023     2000       22     2.06      3136      -77.659     98.620     17.250      1.500      1.500    303.154    305.001 
  82       0.4548    0.0000    0.0003    0.0023     2000       26     2.05      2813      -77.659     98.730     17.450      1.500      1.500    303.156    304.999 
  83       0.4597    0.0000    0.0005    0.0023     2000       29     2.06      2787      -77.659     98.810     17.640      1.500      1.500    303.159    305.001 
  84       0.4647    0.0000    0.0003    0.0023     2000       36     2.06      2681      -77.659     98.920     17.830      1.500      1.500    303.154    305.001 
  85       0.4701    0.0000    0.0005    0.0023     2000       32     2.08      2542      -77.659     99.010     18.040      1.500      1.500    303.160    305.000 
  86       0.4750    0.0000    0.0005    0.0023     2000       30     2.06      2370      -77.659     99.100     18.230      1.500      1.500    303.154    305.000 
  87       0.4796    0.0000    0.0004    0.0023     2000       31     2.07      2347      -77.659     99.200     18.410      1.500      1.500    303.154    305.000 
  88       0.4848    0.0000    0.0003    0.0023     2000       27     2.07      2075      -77.659     99.310     18.610      1.500      1.500    303.162    304.999 
  89       0.4897    0.0000    0.0003    0.0023     2000       23     2.07      1927      -77.659     99.410     18.800      1.500      1.500    303.160    304.999 
  90       0.4946    0.0000    0.0004    0.0023     2000       26     2.07      1947      -77.659     99.490     18.990      1.500      1.500    303.165    305.001 
  91       0.4998    0.0000    0.0004    0.0023     2000       30     2.07      1994      -77.659     99.590     19.190      1.500      1.500    303.157    305.001 
  92       0.5047    0.0000    0.0004    0.0023     2000       21     2.08      2099      -77.659     99.690     19.380      1.500      1.500    303.159    304.999 
  93       0.5101    0.0000    0.0005    0.0023     2000       23     2.09      2467      -77.659     99.780     19.590      1.500      1.500    303.158    305.000 
  94       0.5150    0.0000    0.0005    0.0023     2000       28     2.10      2882      -77.659     99.880     19.780      1.500      1.500    303.158    305.000 
  95       0.5196    0.0000    0.0004    0.0023     2000       23     2.07      3282      -77.659     99.980     19.960      1.500      1.500    303.163    305.000 
  96       0.5248    0.0000    0.0005    0.0023     2000       26     2.09      3688      -77.659    100.070     20.160      1.500      1.500    303.161    305.001 
  97       0.5297    0.0000    0.0004    0.0023     2000       27     2.08      4106      -77.659    100.170     20.350      1.500      1.500    303.159    305.002 
  98       0.5348    0.0000    0.0004    0.0023     2000       28     2.06      4546      -77.659    100.270     20.550      1.500      1.500    303.161    305.002 
  99       0.5397    0.0000    0.0004    0.0023     2000       35     2.08      4873      -77.659    100.370     20.740      1.500      1.500    303.163    304.997 
 100       0.5446    0.0000    0.0004    0.0023     2000       25     2.08      4820      -77.659    100.460     20.930      1.500      1.500    303.162    305.001 
 101       0.5498    0.0000    0.0004    0.0023     2000       33     2.06      4885      -77.659    100.560     21.130      1.500      1.500    303.168    305.000 
 102       0.5546    0.0000    0.0003    0.0023     2000       29     2.07      5025      -77.659    100.670     21.320      1.500      1.500    303.168    305.000 
 103       0.5598    0.0000    0.0005    0.0023     2000       29     2.05      4764      -77.659    100.750     21.520      1.500      1.500    303.164    304.999 
 104       0.5647    0.0000    0.0004    0.0023     2000       29     2.06      4640      -77.659    100.850     21.710      1.500      1.500    303.166    304.999 
 105       0.5698    0.0000    0.0004    0.0023     2000       30     2.06      4366      -77.659    100.950     21.910      1.500      1.500    303.165    305.001 
 106       0.5747    0.0000    0.0003    0.0023     2000       26     2.10      4225      -77.659    101.060     22.100      1.500      1.500    303.168    305.001 
 107       0.5801    0.0000    0.0004    0.0023     2000       29     2.07      3724      -77.659    101.150     22.310      1.500      1.500    303.168    305.001 
 108       0.5850    0.0000    0.0005    0.0023     2000       18     2.07      3447      -77.659    101.240     22.500      1.500      1.500    303.170    305.000 
 109       0.5901    0.0000    0.0004    0.0023     2000       20     2.09      3138      -77.659    101.350     22.700      1.500      1.500    303.167    305.001 
 110       0.5947    0.0000    0.0004    0.0023     2000       34     2.07      2681      -77.659    101.440     22.880      1.500      1.500    303.167    305.001 
 111       0.5998    0.0000    0.0005    0.0023     2000       34     2.08      2396      -77.659    101.530     23.080      1.500      1.500    303.167    304.999 
 112       0.6047    0.0000    0.0004    0.0023     2000       21     2.08      2157      -77.659    101.630     23.270      1.500      1.500    303.164    304.999 
 113       0.6098    0.0000    0.0004    0.0023     2000       24     2.08      2137      -77.659    101.730     23.470      1.500      1.500    303.168    305.000 
 114       0.6147    0.0000    0.0004    0.0023     2000       26     2.06      2245      -77.659    101.830     23.660      1.500      1.500    303.166    304.998 
 115       0.6201    0.0000    0.0005    0.0023     2000       27     2.07      2600      -77.659    101.920     23.870      1.500      1.500    303.166    305.000 
 116       0.6247    0.0000    0.0004    0.0023     2000       22     2.08      2985      -77.659    102.020     24.050      1.500      1.500    303.171    305.001 
 117       0.6301    0.0000    0.0004    0.0023     2000       24     2.07      3584      -77.659    102.130     24.260      1.500      1.500    303.171    305.001 
 118       0.6347    0.0000    0.0004    0.0023     2000       21     2.10      3974      -77.659    102.220     24.440      1.500      1.500    303.168    305.002 
 119       0.6398    0.0000    0.0005    0.0023     2000       21     2.08      4436      -77.659    102.310     24.640      1.500      1.500    303.173    304.998 
 120       0.6446    0.0000    0.0004    0.0023     2000       29     2.06      4876      -77.659    102.410     24.830      1.500      1.500    303.167    304.999 
 121       0.6497    0.0000    0.0003    0.0023     2000       25     2.07      4992      -77.659    102.520     25.030      1.500      1.500    303.169    304.999 
 122       0.6548    0.0000    0.0004    0.0023     2000       36     2.06      4991      -77.659    102.610     25.230      1.500      1.500    303.166    305.000 
 123       0.6597    0.0000    0.0003    0.0023     2000       30     2.07      5103      -77.659    102.720     25.420      1.500      1.500    303.171    305.000 
 124       0.6651    0.0000    0.0004    0.0023     2000       35     2.06      5075      -77.659    102.810     25.630      1.500      1.500    303.171    305.000 
 125       0.6699    0.0000    0.0004    0.0023     2000       30     2.08      4928      -77.659    102.910     25.820      1.500      1.500    303.172    305.001 
 126       0.6747    0.0000    0.0004    0.0023     2000       14     2.06      4530      -77.659    103.000     26.010      1.500      1.500    303.172    305.001 
 127       0.6798    0.0000    0.0004    0.0023     2000       34     2.07      4389      -77.659    103.100     26.210      1.500      1.500    303.170    305.000 
 128       0.6847    0.0000    0.0002    0.0023     2000       19     2.10      4143      -77.659    103.210     26.400      1.500      1.500    303.175    304.999 
 129       0.6898    0.0000    0.0004    0.0023     2000       20     2.09      3586      -77.659    103.300     26.600      1.500      1.500    303.176    304.999 
 130       0.6946    0.0000    0.0004    0.0023     2000       28     2.08      3316      -77.659    103.390     26.790      1.500      1.500    303.171    304.999 
 131       0.7000    0.0000    0.0005    0.0023     2000       22     2.07      2850      -77.659    103.490     27.000      1.500      1.500    303.172    304.997 
 132       0.7048    0.0000    0.0004    0.0023     2000       30     2.06      2488      -77.659    103.590     27.190      1.500      1.500    303.175    305.000 
 133       0.7096    0.0000    0.0004    0.0023     2000       31     2.07      2091      -77.659    103.690     27.380      1.500      1.500    303.175    305.000 
 134       0.7147    0.0000    0.0002    0.0023     2000       21     2.07      1857      -77.659    103.800     27.580      1.500      1.500    303.173    304.999 
 135       0.7198    0.0000    0.0005    0.0023     2000       29     2.07      1939      -77.659    103.880     27.780      1.500      1.500    303.179    304.999 
 136       0.7246    0.0000    0.0003    0.0023     2000       22     2.09      1863      -77.659    103.990     27.970      1.500      1.500    303.172    304.999 
 137       0.7297    0.0000    0.0004    0.0023     2000       27     2.06      1979      -77.659    104.080     28.170      1.500      1.500    303.174    305.000 
 138       0.7350    0.0000    0.0005    0.0023     2000       35     2.08      2337      -77.659    104.180     28.380      1.500      1.500    303.170    305.001 
 139       0.7401    0.0000    0.0004    0.0023     2000       33     2.06      2595      -77.659    104.290     28.580      1.500      1.500    303.179    304.999 
 140       0.7447    0.0000    0.0004    0.0023     2000       27     2.08      2826      -77.659    104.380     28.760      1.500      1.500    303.176    304.998 
 141       0.7497    0.0000    0.0004    0.0023     2000       25     2.08      3171      -77.659    104.480     28.960      1.500      1.500    303.177    304.999 
 142       0.7548    0.0000    0.0005    0.0023     2000       30     2.06      3224      -77.659    104.570     29.160      1.500      1.500    303.177    304.999 
 143       0.7596    0.0000    0.0003    0.0023     2000       26     2.04      3371      -77.659    104.680     29.350      1.500      1.500    303.176    305.002 
 144       0.7647    0.0000    0.0004    0.0023     2000       22     2.08      3597      -77.659    104.770     29.550      1.500      1.500    303.175    304.999 
 145       0.7697    0.0000    0.0003    0.0023     2000       33     2.09      3706      -77.659    104.880     29.750      1.500      1.500    303.176    304.998 
 146       0.7750    0.0000    0.0005    0.0023     2000       39     2.06      3479      -77.659    104.970     29.960      1.500      1.500    303.178    305.000 
 147       0.7801    0.0000    0.0004    0.0023     2000       28     2.07      3363      -77.659    105.080     30.160      1.500      1.500    303.178    305.002 
 148       0.7846    0.0000    0.0002    0.0023     2000       20     2.10      3081      -77.659    105.180     30.340      1.500      1.500    303.176    304.999 
 149       0.7897    0.0000    0.0002    0.0023     2000       32     2.08      3027      -77.659    105.280     30.540      1.500      1.500    303.176    304.999 
 150       0.7947    0.0000    0.0005    0.0023     2000       14     2.06      2735      -77.659    105.360     30.740      1.500      1.500    303.178    305.001 
 151       0.7998    0.0000    0.0005    0.0023     2000       20     2.07      2537      -77.659    105.460     30.940      1.500      1.500    303.179    304.998 
 152       0.8048    0.0000    0.0005    0.0023     2000       25     2.06      2187      -77.659    105.560     31.140      1.500      1.500    303.179    304.998 
 153       0.8096    0.0000    0.0003    0.0023     2000       21     2.10      1946      -77.659    105.670     31.330      1.500      1.500    303.180    304.999 
 154       0.8146    0.0000    0.0004    0.0023     2000       36     2.08      1731      -77.659    105.760     31.530      1.500      1.500    303.179    305.002 
 155       0.8199    0.0000    0.0005    0.0023     2000       24     2.08      1456      -77.659    105.860     31.740      1.500      1.500    303.176    305.000 
 156       0.8250    0.0000    0.0005    0.0023     2000       31     2.08      1365      -77.659    105.960     31.940      1.500      1.500    303.175    304.998 
 157       0.8300    0.0000    0.0004    0.0023     2000       29     2.07      1208      -77.659    106.070     32.140      1.500      1.500    303.182    305.000 
 158       0.8348    0.0000    0.0003    0.0023     2000       28     2.08      1129      -77.659    106.170     32.330      1.500      1.500    303.182    305.000 
 159       0.8398    0.0000    0.0004    0.0023     2000       16     2.07      1138      -77.659    106.260     32.530      1.500      1.500    303.182    304.999 
 160       0.8448    0.0000    0.0004    0.0023     2000       31     2.08      1088      -77.659    106.360     32.730      1.500      1.500    303.179    305.000 
 161       0.8498    0.0000    0.0003    0.0023     2000       29     2.08      1185      -77.659    106.470     32.930      1.500      1.500    303.178    305.000 
 162       0.8546    0.0000    0.0002    0.0023     2000       32     2.06      1175      -77.659    106.570     33.120      1.500      1.500    303.179    304.998 
 163       0.8596    0.0000    0.0004    0.0023     2000       29     2.07      1175      -77.659    106.660     33.320      1.500      1.500    303.180    304.996 
 164       0.8646    0.0000    0.0004    0.0023     2000       33     2.08      1223      -77.659    106.760     33.520      1.500      1.500    303.181    304.999 
 165       0.8699    0.0000    0.0004    0.0023     2000       25     2.07      1120      -77.659    106.860     33.730      1.500      1.500    303.181    304.999 
 166       0.8746    0.0000    0.0002    0.0023     2000       26     2.05      1138      -77.659    106.970     33.920      1.500      1.500    303.178    304.999 
 167       0.8796    0.0000    0.0004    0.0023     2000       22     2.06      1132      -77.659    107.060     34.120      1.500      1.500    303.180    304.998 
 168       0.8846    0.0000    0.0004    0.0023     2000       31     2.09      1260      -77.659    107.160     34.320      1.500      1.500    303.183    305.001 
 169       0.8896    0.0000    0.0004    0.0023     2000       26     2.03      1180      -77.659    107.260     34.520      1.500      1.500    303.177    305.000 
 170       0.8946    0.0000    0.0002    0.0023     2000       31     2.04      1171      -77.659    107.370     34.720      1.500      1.500    303.183    305.001 
 171       0.8996    0.0000    0.0002    0.0023     2000       31     2.07      1153      -77.659    107.470     34.920      1.500      1.500    303.179    305.000 
 172       0.9046    0.0000    0.0002    0.0023     2000       28     2.06      1141      -77.659    107.570     35.120      1.500      1.500    303.179    305.000 
 173       0.9096    0.0000    0.0004    0.0023     2000       20     2.10      1107      -77.659    107.660     35.320      1.500      1.500    303.180    305.001 
 174       0.9146    0.0000    0.0004    0.0023     2000       22     2.07      1094      -77.659    107.760     35.520      1.500      1.500    303.180    305.001 
 175       0.9198    0.0000    0.0004    0.0023     2000       30     2.09      1065      -77.659    107.860     35.730      1.500      1.500    303.184    305.001 
 176       0.9248    0.0000    0.0004    0.0023     2000       22     2.08      1061      -77.659    107.960     35.930      1.500      1.500    303.185    304.998 
 177       0.9298    0.0000    0.0004    0.0023     2000       26     2.08      1093      -77.659    108.060     36.130      1.500      1.500    303.189    304.999 
 178       0.9348    0.0000    0.0004    0.0023     2000       27     2.07      1067      -77.659    108.160     36.330      1.500      1.500    303.185    304.998 
 179       0.9397    0.0000    0.0003    0.0023     2000       22     2.08      1025      -77.659    108.270     36.530      1.500      1.500    303.185    304.998 
 180       0.9447    0.0000    0.0003    0.0023     2000       28     2.06      1079      -77.659    108.370     36.730      1.500      1.500    303.184    305.000 
 181       0.9499    0.0000    0.0005    0.0023     2000       30     2.06      1139      -77.659    108.460     36.940      1.500      1.500    303.184    305.001 
 182       0.9546    0.0000    0.0004    0.0023     2000       29     2.07      1136      -77.659    108.560     37.130      1.500      1.500    303.180    304.998 
 183       0.9598    0.0000    0.0005    0.0023     2000       30     2.06      1195      -77.659    108.660     37.340      1.500      1.500    303.180    304.998 
 184       0.9648    0.0000    0.0004    0.0023     2000       21     2.05      1205      -77.659    108.770     37.540      1.500      1.500    303.185    304.999 
 185       0.9697    0.0000    0.0005    0.0023     2000       33     2.06      1259      -77.659    108.860     37.740      1.500      1.500    303.188    304.999 
 186       0.9747    0.0000    0.0004    0.0023     2000       24     2.05      1279      -77.659    108.970     37.940      1.500      1.500    303.187    305.000 
 187       0.9796    0.0000    0.0002    0.0023     2000       23     2.06      1279      -77.659    109.080     38.140      1.500      1.500    303.188    304.999 
 188       0.9848    0.0000    0.0003    0.0023     2000       14     2.08      1281      -77.659    109.180     38.350      1.500      1.500    303.185    305.000 
 189       0.9898    0.0000    0.0003    0.0023     2000       20     2.08      1268      -77.659    109.280     38.550      1.500      1.500    303.186    305.000 
 190       0.9947    0.0000    0.0003    0.0023     2000       26     2.04      1228      -77.659    109.380     38.750      1.500      1.500    303.186    305.002 
 191       0.9997    0.0000    0.0004    0.0023     2000       25     2.08      1291      -77.659    109.470     38.950      1.500      1.500    303.184    305.001 
 192       1.0048    0.0000    0.0005    0.0023     2000       29     2.11      1244      -77.659    109.570     39.160      1.500      1.500    303.184    305.001 
 193       1.0098    0.0000    0.0005    0.0023     2000       24     2.07      1136      -77.659    109.670     39.360      1.500      1.500    303.187    304.998 
 194       1.0147    0.0000    0.0004    0.0023     2000       28     2.08      1118      -77.659    109.780     39.560      1.500      1.500    303.183    305.000 
 195       1.0196    0.0000    0.0004    0.0023     2000       20     2.07      1122      -77.659    109.880     39.760      1.500      1.500    303.186    304.997 
 196       1.0248    0.0000    0.0004    0.0023     2000       25     2.09      1074      -77.659    109.980     39.970      1.500      1.500    303.184    305.002 
 197       1.0297    0.0000    0.0004    0.0023     2000       25     2.06      1025      -77.659    110.080     40.170      1.500      1.500    303.189    304.999 
 198       1.0346    0.0000    0.0003    0.0023     2000       26     2.08       978      -77.659    110.190     40.370      1.500      1.500    303.190    305.002 
 199       1.0398    0.0000    0.0005    0.0023     2000       25     2.07       916      -77.659    110.280     40.580      1.500      1.500    303.190    305.002 
 200       1.0447    0.0000    0.0004    0.0023     2000       23     2.06       889      -77.659    110.390     40.780      1.500      1.500    303.186    304.999 
 201       1.0498    0.0000    0.0004    0.0023     2000       28     2.06       947      -77.659    110.490     40.990      1.500      1.500    303.186    304.999 
