# Supplementary material for: Aspirin locally disrupts the liquid-ordered phase
Source: R Soc Open Sci. 2018 Feb 28;5(2):171710. doi: 10.1098/rsos.171710 (PMC5830767; doi:10.1098/rsos.171710)
Supplement: Inelastic Neutron scattering data [file rsos171710supp1.zip › RawData/034875]

RRRRRRRRRRRRRRRRRRRRRRRRRRRRRRRRRRRRRRRRRRRRRRRRRRRRRRRRRRRRRRRRRRRRRRRRRRRRRRRR
  034875       1       0                                                        
ILL TAS data in the new ASCII format follow afte the line VV..V                 
AAAAAAAAAAAAAAAAAAAAAAAAAAAAAAAAAAAAAAAAAAAAAAAAAAAAAAAAAAAAAAAAAAAAAAAAAAAAAAAA
      80                                                                        
IN12  rheinstadter05-Dec-16 20:31:38                                            
VVVVVVVVVVVVVVVVVVVVVVVVVVVVVVVVVVVVVVVVVVVVVVVVVVVVVVVVVVVVVVVVVVVVVVVVVVVVVVVV
INSTR: IN12
EXPNO: CRG-2297
USER_: rheinstadter
LOCAL: SCHMALZL
FILE_: 034875
DATE_: 05-Dec-16 20:31:38
TITLE: The effect of a common drug on nanscopic membrane dynamics
TYPE_: tas
COMND: sc a3 96.33 da3 0.2 np 61 mn 1000
POSQE: QH=   0.3282, QK=   0.0000, QL=   0.0348, EN=   0.0023, UN=meV
CURVE: MONO= auto, ANA= auto
STEPS: A3=   0.2000
PARAM: GONIO= 0
PARAM: DM=   3.34000, DA=   3.35500, KFIX=   1.49977
PARAM: SM= -1, SS=  1, SA= -1, FX=  2
PARAM: ALF1= 120.00, ALF2= 120.00, ALF3= 120.00, ALF4= 120.00
PARAM: BET1= 120.00, BET2= 120.00, BET3= 120.00, BET4= 120.00
PARAM: ETAM=  35.00, ETAA=  35.00
PARAM: AS=   6.28000, BS=   6.28000, CS=   6.28000
PARAM: AA=  90.00000, BB=  90.00000, CC=  90.00000, ETAS=  80.00000
PARAM: AX=  1.000, AY=  0.000, AZ=  0.000
PARAM: BX=  0.000, BY=  0.000, BZ=  1.000
VARIA: SELPOS=in
VARIA: SELSPEED=  14795
VARIA: A1      = -38.54, A2      = -77.66, A3      =  90.34, A4      =  12.64
VARIA: A5      = -38.62, A6      = -77.27, GU      =   0.04, GL      =   0.04
VARIA: A3P     =1269.70, GA      =   1.00, GM      =  -0.11, RA      =  15.38
VARIA: RMV     =  33.11, RMH     =  58.97, TA      =   4.41, TM      =  -1.81
VARIA: GC      =  -0.01, DIA1X   =  62.64, DIA2X   =  88.10, DIA2Z   = 163.89
VARIA: I1      =   0.00, I2      =   0.00, I3      =   0.00, I4      =   0.00
VARIA: I5      =   0.00, I6      =   0.00, I7      =   0.00, I8      =  -0.00
VARIA: IH1     =   0.00, IH2     =   0.00
ZEROS: A1      =  -2.09, A2      =   0.51, A3      = -10.48, A4      =   0.70
ZEROS: A5      = -89.80, A6      =   0.01, GU      =   0.00, GL      =   0.00
ZEROS: A3P     = -16.29, GA      =   0.00, GM      =   0.00, RA      =   0.00
ZEROS: RMV     =   0.00, RMH     =   0.00, TA      =   0.00, TM      =   0.00
ZEROS: GC      =   0.00, DIA1X   =   0.00, DIA2X   =   0.00, DIA2Z   =   0.00
POLAN: DR HX 5 0 0
POLAN: ON F1 
POLAN: CO MN 200000
POLAN: DR HX 0 5 0
POLAN: ON F1
POLAN: CO MN 200000
POLAN: DR HX 0 0 0.8
POLAN: ON F1 
POLAN: CO MN 200000
PARAM: MN=    1000
PARAM: TT=    303.20, RT=    305.00
PARAM: REACTOR=55.94
FORMT:
DATA_:
  PNT        A3        M1        M2      TIME      CNTS         A2         A3         A4         KI         KF         TT        TRT 
   1      90.3400     1000       11     1.04      3141      -77.659     90.340     12.640      1.500      1.500    303.200    305.000 
   2      90.5200     1000       12     1.03      3440      -77.659     90.520     12.640      1.500      1.500    303.203    304.998 
   3      90.7200     1000       12     1.03      3624      -77.659     90.720     12.640      1.500      1.500    303.203    304.998 
   4      90.9200     1000       16     1.03      3874      -77.659     90.920     12.640      1.500      1.500    303.200    304.997 
   5      91.1200     1000       12     1.03      3967      -77.659     91.120     12.640      1.500      1.500    303.200    304.997 
   6      91.3200     1000       16     1.05      4389      -77.659     91.320     12.640      1.500      1.500    303.200    304.997 
   7      91.5200     1000       12     1.02      4521      -77.659     91.520     12.640      1.500      1.500    303.200    304.997 
   8      91.7200     1000       16     1.04      5030      -77.659     91.720     12.640      1.500      1.500    303.201    304.999 
   9      91.9200     1000       13     1.03      5180      -77.659     91.920     12.640      1.500      1.500    303.201    304.999 
  10      92.1200     1000        5     1.05      5355      -77.659     92.120     12.640      1.500      1.500    303.201    304.999 
  11      92.3200     1000       16     1.04      5657      -77.659     92.320     12.640      1.500      1.500    303.199    305.000 
  12      92.5200     1000       14     1.04      5756      -77.659     92.520     12.640      1.500      1.500    303.199    305.000 
  13      92.7200     1000        9     1.04      6199      -77.659     92.720     12.640      1.500      1.500    303.199    305.000 
  14      92.9200     1000       14     1.04      6431      -77.659     92.920     12.640      1.500      1.500    303.197    305.002 
  15      93.1200     1000       17     1.01      6722      -77.659     93.120     12.640      1.500      1.500    303.197    305.002 
  16      93.3200     1000        9     1.03      7100      -77.659     93.320     12.640      1.500      1.500    303.197    305.002 
  17      93.5200     1000       16     1.02      7359      -77.659     93.520     12.640      1.500      1.500    303.197    305.002 
  18      93.7200     1000       10     1.05      8220      -77.659     93.720     12.640      1.500      1.500    303.204    305.000 
  19      93.9200     1000       12     1.05      8959      -77.659     93.920     12.640      1.500      1.500    303.204    305.000 
  20      94.1200     1000       18     1.06      9716      -77.659     94.120     12.640      1.500      1.500    303.204    305.000 
  21      94.3200     1000       16     1.05     10830      -77.659     94.320     12.640      1.500      1.500    303.204    305.000 
  22      94.5200     1000       21     1.02     11518      -77.659     94.520     12.640      1.500      1.500    303.202    305.002 
  23      94.7200     1000       12     1.03     13062      -77.659     94.720     12.640      1.500      1.500    303.202    305.002 
  24      94.9200     1000       15     1.04     15919      -77.659     94.920     12.640      1.500      1.500    303.204    305.001 
  25      95.1200     1000       15     1.04     20170      -77.659     95.120     12.640      1.500      1.500    303.204    305.001 
  26      95.3200     1000       15     1.04     25140      -77.659     95.320     12.640      1.500      1.500    303.204    305.001 
  27      95.5200     1000       13     1.05     30127      -77.659     95.520     12.640      1.500      1.500    303.205    304.998 
  28      95.7200     1000       11     1.03     33977      -77.659     95.720     12.640      1.500      1.500    303.205    304.998 
  29      95.9200     1000        9     1.04     37481      -77.659     95.920     12.640      1.500      1.500    303.205    304.998 
  30      96.1200     1000       15     1.05     39322      -77.659     96.120     12.640      1.500      1.500    303.205    304.998 
  31      96.3200     1000       11     1.04     39046      -77.659     96.320     12.640      1.500      1.500    303.207    304.999 
  32      96.5200     1000       12     1.04     39656      -77.659     96.520     12.640      1.500      1.500    303.207    304.999 
  33      96.7200     1000       20     1.04     38809      -77.659     96.720     12.640      1.500      1.500    303.207    304.999 
  34      96.9200     1000       22     1.05     36206      -77.659     96.920     12.640      1.500      1.500    303.205    305.002 
  35      97.1200     1000       14     1.03     32033      -77.659     97.120     12.640      1.500      1.500    303.205    305.002 
  36      97.3200     1000       19     1.06     26766      -77.659     97.320     12.640      1.500      1.500    303.205    305.002 
  37      97.5200     1000       10     1.02     21286      -77.659     97.520     12.640      1.500      1.500    303.202    305.002 
  38      97.7200     1000       10     1.03     16606      -77.659     97.720     12.640      1.500      1.500    303.202    305.002 
  39      97.9200     1000       13     1.04     13384      -77.659     97.920     12.640      1.500      1.500    303.202    305.002 
  40      98.1200     1000       12     1.04     11831      -77.659     98.120     12.640      1.500      1.500    303.202    305.002 
  41      98.3200     1000       11     1.06     10601      -77.659     98.320     12.640      1.500      1.500    303.199    304.999 
  42      98.5200     1000       13     1.02      9512      -77.659     98.520     12.640      1.500      1.500    303.199    304.999 
  43      98.7200     1000       14     1.03      8631      -77.659     98.720     12.640      1.500      1.500    303.199    304.999 
  44      98.9200     1000       13     1.04      8278      -77.659     98.920     12.640      1.500      1.500    303.206    304.999 
  45      99.1200     1000       17     1.03      7678      -77.659     99.120     12.640      1.500      1.500    303.206    304.999 
  46      99.3200     1000       17     1.07      7488      -77.659     99.320     12.640      1.500      1.500    303.206    304.999 
  47      99.5200     1000       11     1.05      6976      -77.659     99.520     12.640      1.500      1.500    303.205    304.999 
  48      99.7200     1000       19     1.02      6376      -77.659     99.720     12.640      1.500      1.500    303.205    304.999 
  49      99.9200     1000       13     1.04      6272      -77.659     99.920     12.640      1.500      1.500    303.205    304.999 
  50     100.1200     1000       12     1.03      5787      -77.659    100.120     12.640      1.500      1.500    303.205    304.999 
  51     100.3200     1000       15     1.04      5594      -77.659    100.320     12.640      1.500      1.500    303.204    304.999 
  52     100.5200     1000       17     1.05      5476      -77.659    100.520     12.640      1.500      1.500    303.204    304.999 
  53     100.7200     1000       14     1.03      5066      -77.659    100.720     12.640      1.500      1.500    303.204    304.999 
  54     100.9200     1000       20     1.04      4836      -77.659    100.920     12.640      1.500      1.500    303.201    304.999 
  55     101.1200     1000       17     1.04      4631      -77.659    101.120     12.640      1.500      1.500    303.201    304.999 
  56     101.3200     1000       13     1.04      4328      -77.659    101.320     12.640      1.500      1.500    303.201    304.999 
  57     101.5200     1000       15     1.04      4231      -77.659    101.520     12.640      1.500      1.500    303.206    305.000 
  58     101.7200     1000       17     1.04      3984      -77.659    101.720     12.640      1.500      1.500    303.206    305.000 
  59     101.9200     1000       14     1.06      3815      -77.659    101.920     12.640      1.500      1.500    303.206    305.000 
  60     102.1200     1000       15     1.05      3431      -77.659    102.120     12.640      1.500      1.500    303.206    305.000 
  61     102.3200     1000       10     1.03      3344      -77.659    102.320     12.640      1.500      1.500    303.207    304.999 
