# Supplementary material for: Aspirin locally disrupts the liquid-ordered phase
Source: R Soc Open Sci. 2018 Feb 28;5(2):171710. doi: 10.1098/rsos.171710 (PMC5830767; doi:10.1098/rsos.171710)
Supplement: Inelastic Neutron scattering data [file rsos171710supp1.zip › RawData/034880]

RRRRRRRRRRRRRRRRRRRRRRRRRRRRRRRRRRRRRRRRRRRRRRRRRRRRRRRRRRRRRRRRRRRRRRRRRRRRRRRR
  034880       1       0                                                        
ILL TAS data in the new ASCII format follow afte the line VV..V                 
AAAAAAAAAAAAAAAAAAAAAAAAAAAAAAAAAAAAAAAAAAAAAAAAAAAAAAAAAAAAAAAAAAAAAAAAAAAAAAAA
      80                                                                        
IN12  rheinstadter05-Dec-16 20:47:59                                            
VVVVVVVVVVVVVVVVVVVVVVVVVVVVVVVVVVVVVVVVVVVVVVVVVVVVVVVVVVVVVVVVVVVVVVVVVVVVVVVV
INSTR: IN12
EXPNO: CRG-2297
USER_: rheinstadter
LOCAL: SCHMALZL
FILE_: 034880
DATE_: 05-Dec-16 20:47:59
TITLE: The effect of a common drug on nanscopic membrane dynamics
TYPE_: tas
COMND: sc qh 0 0 1.37 0 dqh 0 0 0.01 0 np 21 mn 5000
POSQE: QH=  -0.0000, QK=   0.0000, QL=   1.2698, EN=   0.0023, UN=meV
CURVE: MONO= auto, ANA= auto
STEPS: QL=   0.0100
PARAM: GONIO= 0
PARAM: DM=   3.34000, DA=   3.35500, KFIX=   1.49977
PARAM: SM= -1, SS=  1, SA= -1, FX=  2
PARAM: ALF1= 120.00, ALF2= 120.00, ALF3= 120.00, ALF4= 120.00
PARAM: BET1= 120.00, BET2= 120.00, BET3= 120.00, BET4= 120.00
PARAM: ETAM=  35.00, ETAA=  35.00
PARAM: AS=   6.28000, BS=   6.28000, CS=   6.28000
PARAM: AA=  90.00000, BB=  90.00000, CC=  90.00000, ETAS=  80.00000
PARAM: AX=  1.000, AY=  0.000, AZ=  0.000
PARAM: BX=  0.000, BY=  0.000, BZ=  1.000
VARIA: SELPOS=in
VARIA: SELSPEED=  14793
VARIA: A1      = -38.54, A2      = -77.66, A3      =  25.07, A4      =  50.11
VARIA: A5      = -38.62, A6      = -77.27, GU      =   1.40, GL      =   0.04
VARIA: A3P     =1269.70, GA      =   1.01, GM      =  -0.11, RA      =  15.38
VARIA: RMV     =  33.11, RMH     =  58.97, TA      =   4.39, TM      =  -1.81
VARIA: GC      =  -0.01, DIA1X   =  62.64, DIA2X   =  88.10, DIA2Z   = 163.89
VARIA: I1      =   0.00, I2      =   0.00, I3      =   0.00, I4      =   0.00
VARIA: I5      =   0.00, I6      =   0.00, I7      =   0.00, I8      =  -0.00
VARIA: IH1     =   0.00, IH2     =   0.00
ZEROS: A1      =  -2.09, A2      =   0.51, A3      = -10.48, A4      =   0.70
ZEROS: A5      = -89.80, A6      =   0.01, GU      =   0.00, GL      =   0.00
ZEROS: A3P     = -16.29, GA      =   0.00, GM      =   0.00, RA      =   0.00
ZEROS: RMV     =   0.00, RMH     =   0.00, TA      =   0.00, TM      =   0.00
ZEROS: GC      =   0.00, DIA1X   =   0.00, DIA2X   =   0.00, DIA2Z   =   0.00
POLAN: DR HX 5 0 0
POLAN: ON F1 
POLAN: CO MN 200000
POLAN: DR HX 0 5 0
POLAN: ON F1
POLAN: CO MN 200000
POLAN: DR HX 0 0 0.8
POLAN: ON F1 
POLAN: CO MN 200000
PARAM: MN=    5000
PARAM: TT=    303.21, RT=    305.00
PARAM: REACTOR=55.76
FORMT:
DATA_:
  PNT        QH        QK        QL        EN        M1        M2      TIME      CNTS         A2         A3         A4         KI         KF         TT        TRT 
   1      -0.0000    0.0000    1.2698    0.0023     5000       52     9.80      3708      -77.659     25.070     50.110      1.500      1.500    303.206    304.999 
   2      -0.0005    0.0000    1.2797    0.0023     5000       60     5.18      3717      -77.659     25.260     50.530      1.500      1.500    303.201    305.000 
   3      -0.0005    0.0000    1.2897    0.0023     5000       52     5.16      3925      -77.659     25.470     50.950      1.500      1.500    303.206    304.997 
   4      -0.0003    0.0000    1.2998    0.0023     5000       47     5.21      4068      -77.659     25.690     51.380      1.500      1.500    303.208    305.000 
   5      -0.0003    0.0000    1.3097    0.0023     5000       47     5.19      4006      -77.659     25.900     51.800      1.500      1.500    303.201    304.999 
   6      -0.0005    0.0000    1.3198    0.0023     5000       66     5.20      4195      -77.659     26.110     52.230      1.500      1.500    303.202    305.001 
   7      -0.0002    0.0000    1.3297    0.0023     5000       45     5.16      4442      -77.659     26.330     52.650      1.500      1.500    303.203    305.000 
   8      -0.0006    0.0000    1.3398    0.0023     5000       51     5.20      4721      -77.659     26.530     53.080      1.500      1.500    303.205    304.999 
   9      -0.0005    0.0000    1.3498    0.0023     5000       50     5.20      4695      -77.659     26.750     53.510      1.500      1.500    303.201    304.999 
  10      -0.0006    0.0000    1.3598    0.0023     5000       49     5.18      4762      -77.659     26.960     53.940      1.500      1.500    303.199    305.002 
  11      -0.0003    0.0000    1.3696    0.0023     5000       43     5.20      4750      -77.659     27.180     54.360      1.500      1.500    303.204    304.999 
  12      -0.0005    0.0000    1.3796    0.0023     5000       36     5.25      4846      -77.659     27.390     54.790      1.500      1.500    303.208    305.000 
  13      -0.0005    0.0000    1.3898    0.0023     5000       38     5.12      4753      -77.659     27.610     55.230      1.500      1.500    303.206    304.997 
  14      -0.0003    0.0000    1.3998    0.0023     5000       48     5.19      4901      -77.659     27.830     55.660      1.500      1.500    303.207    305.002 
  15      -0.0002    0.0000    1.4097    0.0023     5000       39     5.13      4791      -77.659     28.050     56.090      1.500      1.500    303.206    304.998 
  16      -0.0003    0.0000    1.4197    0.0023     5000       45     5.20      4651      -77.659     28.260     56.520      1.500      1.500    303.211    305.002 
  17      -0.0003    0.0000    1.4298    0.0023     5000       54     5.16      4560      -77.659     28.480     56.960      1.500      1.500    303.208    305.000 
  18      -0.0002    0.0000    1.4397    0.0023     5000       50     5.17      4459      -77.659     28.700     57.390      1.500      1.500    303.205    304.999 
  19      -0.0005    0.0000    1.4498    0.0023     5000       53     5.20      4266      -77.659     28.910     57.830      1.500      1.500    303.209    305.001 
  20      -0.0005    0.0000    1.4598    0.0023     5000       31     5.17      4087      -77.659     29.130     58.270      1.500      1.500    303.207    305.001 
  21      -0.0003    0.0000    1.4696    0.0023     5000       52     5.18      4002      -77.659     29.350     58.700      1.500      1.500    303.208    304.998 
