# Supplementary material for: Aspirin locally disrupts the liquid-ordered phase
Source: R Soc Open Sci. 2018 Feb 28;5(2):171710. doi: 10.1098/rsos.171710 (PMC5830767; doi:10.1098/rsos.171710)
Supplement: Inelastic Neutron scattering data [file rsos171710supp1.zip › RawData/034881]

RRRRRRRRRRRRRRRRRRRRRRRRRRRRRRRRRRRRRRRRRRRRRRRRRRRRRRRRRRRRRRRRRRRRRRRRRRRRRRRR
  034881       1       0                                                        
ILL TAS data in the new ASCII format follow afte the line VV..V                 
AAAAAAAAAAAAAAAAAAAAAAAAAAAAAAAAAAAAAAAAAAAAAAAAAAAAAAAAAAAAAAAAAAAAAAAAAAAAAAAA
      80                                                                        
IN12  rheinstadter05-Dec-16 20:57:13                                            
VVVVVVVVVVVVVVVVVVVVVVVVVVVVVVVVVVVVVVVVVVVVVVVVVVVVVVVVVVVVVVVVVVVVVVVVVVVVVVVV
INSTR: IN12
EXPNO: CRG-2297
USER_: rheinstadter
LOCAL: SCHMALZL
FILE_: 034881
DATE_: 05-Dec-16 20:57:13
TITLE: The effect of a common drug on nanscopic membrane dynamics
TYPE_: tas
COMND: sc qh 0.55 0 0 0 dqh 0.005 0 0 0 np 201 mn 5000
POSQE: QH=   0.0500, QK=   0.0000, QL=   0.0004, EN=   0.0023, UN=meV
CURVE: MONO= auto, ANA= auto
STEPS: QH=   0.0050
PARAM: GONIO= 0
PARAM: DM=   3.34000, DA=   3.35500, KFIX=   1.49977
PARAM: SM= -1, SS=  1, SA= -1, FX=  2
PARAM: ALF1= 120.00, ALF2= 120.00, ALF3= 120.00, ALF4= 120.00
PARAM: BET1= 120.00, BET2= 120.00, BET3= 120.00, BET4= 120.00
PARAM: ETAM=  35.00, ETAA=  35.00
PARAM: AS=   6.28000, BS=   6.28000, CS=   6.28000
PARAM: AA=  90.00000, BB=  90.00000, CC=  90.00000, ETAS=  80.00000
PARAM: AX=  1.000, AY=  0.000, AZ=  0.000
PARAM: BX=  0.000, BY=  0.000, BZ=  1.000
VARIA: SELPOS=in
VARIA: SELSPEED=  14796
VARIA: A1      = -38.54, A2      = -77.66, A3      =  90.95, A4      =   1.91
VARIA: A5      = -38.62, A6      = -77.27, GU      =   1.40, GL      =   0.04
VARIA: A3P     =1269.70, GA      =   1.00, GM      =  -0.11, RA      =  15.38
VARIA: RMV     =  33.11, RMH     =  58.97, TA      =   4.39, TM      =  -1.81
VARIA: GC      =  -0.01, DIA1X   =  62.64, DIA2X   =  88.10, DIA2Z   = 163.89
VARIA: I1      =   0.00, I2      =   0.00, I3      =   0.00, I4      =   0.00
VARIA: I5      =   0.00, I6      =   0.00, I7      =   0.00, I8      =  -0.00
VARIA: IH1     =   0.00, IH2     =   0.00
ZEROS: A1      =  -2.09, A2      =   0.51, A3      = -10.48, A4      =   0.70
ZEROS: A5      = -89.80, A6      =   0.01, GU      =   0.00, GL      =   0.00
ZEROS: A3P     = -16.29, GA      =   0.00, GM      =   0.00, RA      =   0.00
ZEROS: RMV     =   0.00, RMH     =   0.00, TA      =   0.00, TM      =   0.00
ZEROS: GC      =   0.00, DIA1X   =   0.00, DIA2X   =   0.00, DIA2Z   =   0.00
POLAN: DR HX 5 0 0
POLAN: ON F1 
POLAN: CO MN 200000
POLAN: DR HX 0 5 0
POLAN: ON F1
POLAN: CO MN 200000
POLAN: DR HX 0 0 0.8
POLAN: ON F1 
POLAN: CO MN 200000
PARAM: MN=    5000
PARAM: TT=    303.20, RT=    305.00
PARAM: REACTOR=55.76
FORMT:
DATA_:
  PNT        QH        QK        QL        EN        M1        M2      TIME      CNTS         A2         A3         A4         KI         KF         TT        TRT 
   1       0.0500    0.0000    0.0004    0.0023     5000       61     5.23    254851      -77.659     90.950      1.910      1.500      1.500    303.204    305.000 
   2       0.0549    0.0000    0.0004    0.0023     5000       52     5.17    251142      -77.659     91.040      2.100      1.500      1.500    303.201    304.999 
   3       0.0597    0.0000    0.0004    0.0023     5000       78     5.16    248466      -77.659     91.150      2.280      1.500      1.500    303.201    304.997 
   4       0.0646    0.0000    0.0004    0.0023     5000       68     5.19    248944      -77.659     91.230      2.470      1.500      1.500    303.201    304.999 
   5       0.0701    0.0000    0.0004    0.0023     5000       57     5.18    247180      -77.659     91.330      2.680      1.500      1.500    303.201    304.998 
   6       0.0748    0.0000    0.0004    0.0023     5000       67     5.16    245221      -77.659     91.420      2.860      1.500      1.500    303.206    304.999 
   7       0.0801    0.0000    0.0004    0.0023     5000       63     5.16    242895      -77.659     91.520      3.060      1.500      1.500    303.204    305.002 
   8       0.0848    0.0000    0.0004    0.0023     5000       61     5.19    243447      -77.659     91.610      3.240      1.500      1.500    303.203    305.001 
   9       0.0900    0.0000    0.0004    0.0023     5000       63     5.17    240102      -77.659     91.710      3.440      1.500      1.500    303.198    304.997 
  10       0.0950    0.0000    0.0004    0.0023     5000       59     5.18    236292      -77.659     91.820      3.630      1.500      1.500    303.199    304.999 
  11       0.0999    0.0000    0.0004    0.0023     5000       75     5.21    231729      -77.659     91.900      3.820      1.500      1.500    303.202    304.999 
  12       0.1046    0.0000    0.0004    0.0023     5000       68     5.16    221661      -77.659     92.010      4.000      1.500      1.500    303.196    305.000 
  13       0.1099    0.0000    0.0004    0.0023     5000       67     5.18    215882      -77.659     92.100      4.200      1.500      1.500    303.202    304.999 
  14       0.1151    0.0000    0.0004    0.0023     5000       72     5.21    212678      -77.659     92.190      4.400      1.500      1.500    303.202    304.997 
  15       0.1201    0.0000    0.0004    0.0023     5000       74     5.18    211182      -77.659     92.280      4.590      1.500      1.500    303.204    305.000 
  16       0.1248    0.0000    0.0004    0.0023     5000       54     5.20    211118      -77.659     92.380      4.770      1.500      1.500    303.202    304.999 
  17       0.1297    0.0000    0.0004    0.0023     5000       63     5.16    207118      -77.659     92.470      4.960      1.500      1.500    303.202    304.999 
  18       0.1347    0.0000    0.0004    0.0023     5000       85     5.21    208097      -77.659     92.580      5.150      1.500      1.500    303.203    304.998 
  19       0.1399    0.0000    0.0004    0.0023     5000       71     5.21    205647      -77.659     92.670      5.350      1.500      1.500    303.202    304.999 
  20       0.1449    0.0000    0.0004    0.0023     5000       58     5.20    200190      -77.659     92.770      5.540      1.500      1.500    303.200    305.001 
  21       0.1496    0.0000    0.0004    0.0023     5000       75     5.21    191778      -77.659     92.860      5.720      1.500      1.500    303.201    305.000 
  22       0.1551    0.0000    0.0004    0.0023     5000       86     5.20    179028      -77.659     92.950      5.930      1.500      1.500    303.203    304.998 
  23       0.1601    0.0000    0.0004    0.0023     5000       57     5.19    158048      -77.659     93.050      6.120      1.500      1.500    303.197    305.000 
  24       0.1650    0.0000    0.0004    0.0023     5000       75     5.18    134830      -77.659     93.140      6.310      1.500      1.500    303.200    305.000 
  25       0.1697    0.0000    0.0004    0.0023     5000       67     5.16    105612      -77.659     93.250      6.490      1.500      1.500    303.197    305.002 
  26       0.1750    0.0000    0.0004    0.0023     5000       71     5.20     76374      -77.659     93.350      6.690      1.500      1.500    303.204    305.002 
  27       0.1797    0.0000    0.0004    0.0023     5000       68     5.19     48280      -77.659     93.430      6.870      1.500      1.500    303.201    305.000 
  28       0.1846    0.0000    0.0004    0.0023     5000       55     5.24     28288      -77.659     93.530      7.060      1.500      1.500    303.203    304.999 
  29       0.1898    0.0000    0.0004    0.0023     5000       68     5.20     17974      -77.659     93.620      7.260      1.500      1.500    303.201    304.999 
  30       0.1948    0.0000    0.0004    0.0023     5000       86     5.17     15265      -77.659     93.720      7.450      1.500      1.500    303.202    305.002 
  31       0.1998    0.0000    0.0004    0.0023     5000       62     5.17     13378      -77.659     93.810      7.640      1.500      1.500    303.205    305.001 
  32       0.2050    0.0000    0.0004    0.0023     5000       54     5.18     12968      -77.659     93.910      7.840      1.500      1.500    303.200    304.998 
  33       0.2097    0.0000    0.0004    0.0023     5000       66     5.23     13741      -77.659     94.010      8.020      1.500      1.500    303.200    304.998 
  34       0.2149    0.0000    0.0004    0.0023     5000       69     5.21     13467      -77.659     94.100      8.220      1.500      1.500    303.206    305.000 
  35       0.2201    0.0000    0.0004    0.0023     5000       68     5.22     13310      -77.659     94.210      8.420      1.500      1.500    303.198    304.999 
  36       0.2251    0.0000    0.0004    0.0023     5000       61     5.24     13134      -77.659     94.290      8.610      1.500      1.500    303.201    304.998 
  37       0.2298    0.0000    0.0004    0.0023     5000       63     5.18     12985      -77.659     94.390      8.790      1.500      1.500    303.197    304.999 
  38       0.2347    0.0000    0.0004    0.0023     5000       64     5.18     12742      -77.659     94.490      8.980      1.500      1.500    303.200    304.999 
  39       0.2397    0.0000    0.0004    0.0023     5000       65     5.21     12168      -77.659     94.580      9.170      1.500      1.500    303.205    304.998 
  40       0.2449    0.0000    0.0004    0.0023     5000       53     5.15     11992      -77.659     94.690      9.370      1.500      1.500    303.199    304.999 
  41       0.2501    0.0000    0.0004    0.0023     5000       66     5.21     11488      -77.659     94.770      9.570      1.500      1.500    303.202    305.003 
  42       0.2548    0.0000    0.0004    0.0023     5000       67     5.19     11171      -77.659     94.870      9.750      1.500      1.500    303.202    305.000 
  43       0.2598    0.0000    0.0004    0.0023     5000       80     5.22     11716      -77.659     94.960      9.940      1.500      1.500    303.204    304.999 
  44       0.2650    0.0000    0.0004    0.0023     5000       62     5.19     13958      -77.659     95.060     10.140      1.500      1.500    303.202    305.000 
  45       0.2699    0.0000    0.0004    0.0023     5000       69     5.17     19446      -77.659     95.160     10.330      1.500      1.500    303.203    305.000 
  46       0.2749    0.0000    0.0004    0.0023     5000       71     5.22     26990      -77.659     95.250     10.520      1.500      1.500    303.201    305.001 
  47       0.2801    0.0000    0.0004    0.0023     5000       76     5.20     47629      -77.659     95.360     10.720      1.500      1.500    303.202    305.001 
  48       0.2848    0.0000    0.0004    0.0023     5000       68     5.20     70470      -77.659     95.440     10.900      1.500      1.500    303.199    305.000 
  49       0.2897    0.0000    0.0004    0.0023     5000       77     5.19     93837      -77.659     95.550     11.090      1.500      1.500    303.195    305.000 
  50       0.2947    0.0000    0.0004    0.0023     5000       74     5.18    121067      -77.659     95.640     11.280      1.500      1.500    303.198    305.000 
  51       0.2999    0.0000    0.0004    0.0023     5000       79     5.18    142986      -77.659     95.730     11.480      1.500      1.500    303.201    304.995 
  52       0.3051    0.0000    0.0004    0.0023     5000       63     5.15    164967      -77.659     95.830     11.680      1.500      1.500    303.198    304.998 
  53       0.3100    0.0000    0.0005    0.0023     5000       61     5.18    178929      -77.659     95.920     11.870      1.500      1.500    303.196    305.001 
  54       0.3150    0.0000    0.0004    0.0023     5000       63     5.22    190216      -77.659     96.020     12.060      1.500      1.500    303.203    304.997 
  55       0.3197    0.0000    0.0004    0.0023     5000       47     5.18    194518      -77.659     96.120     12.240      1.500      1.500    303.195    305.001 
  56       0.3249    0.0000    0.0004    0.0023     5000       55     5.16    196296      -77.659     96.210     12.440      1.500      1.500    303.192    304.997 
  57       0.3301    0.0000    0.0004    0.0023     5000       59     5.19    198185      -77.659     96.310     12.640      1.500      1.500    303.201    305.002 
  58       0.3347    0.0000    0.0004    0.0023     5000       73     5.16    198061      -77.659     96.400     12.820      1.500      1.500    303.197    304.997 
  59       0.3397    0.0000    0.0004    0.0023     5000       58     5.20    198888      -77.659     96.500     13.010      1.500      1.500    303.201    305.001 
  60       0.3446    0.0000    0.0004    0.0023     5000       59     5.18    195533      -77.659     96.600     13.200      1.500      1.500    303.196    305.000 
  61       0.3498    0.0000    0.0004    0.0023     5000       74     5.22    192361      -77.659     96.690     13.400      1.500      1.500    303.200    304.999 
  62       0.3548    0.0000    0.0004    0.0023     5000       62     5.21    188641      -77.659     96.790     13.590      1.500      1.500    303.219    304.999 
  63       0.3600    0.0000    0.0004    0.0023     5000       61     5.21    182589      -77.659     96.890     13.790      1.500      1.500    303.203    304.998 
  64       0.3646    0.0000    0.0004    0.0023     5000       69     5.15    168614      -77.659     96.980     13.970      1.500      1.500    303.198    305.000 
  65       0.3698    0.0000    0.0004    0.0023     5000       71     5.18    155559      -77.659     97.080     14.170      1.500      1.500    303.202    305.000 
  66       0.3750    0.0000    0.0005    0.0023     5000       78     5.18    135334      -77.659     97.170     14.370      1.500      1.500    303.200    304.999 
  67       0.3800    0.0000    0.0004    0.0023     5000       72     5.22    113115      -77.659     97.270     14.560      1.500      1.500    303.199    305.000 
  68       0.3846    0.0000    0.0003    0.0023     5000       63     5.15     86154      -77.659     97.380     14.740      1.500      1.500    303.196    304.997 
  69       0.3898    0.0000    0.0004    0.0023     5000       73     5.19     59672      -77.659     97.460     14.940      1.500      1.500    303.194    305.002 
  70       0.3947    0.0000    0.0003    0.0023     5000       80     5.17     39047      -77.659     97.570     15.130      1.500      1.500    303.194    304.999 
  71       0.3999    0.0000    0.0003    0.0023     5000       81     5.17     19399      -77.659     97.670     15.330      1.500      1.500    303.198    304.998 
  72       0.4051    0.0000    0.0005    0.0023     5000       59     5.13     10711      -77.659     97.750     15.530      1.500      1.500    303.203    304.999 
  73       0.4100    0.0000    0.0004    0.0023     5000       68     5.16      8473      -77.659     97.850     15.720      1.500      1.500    303.199    304.999 
  74       0.4147    0.0000    0.0003    0.0023     5000       53     5.17      6957      -77.659     97.960     15.900      1.500      1.500    303.197    304.999 
  75       0.4196    0.0000    0.0003    0.0023     5000       69     5.17      6917      -77.659     98.050     16.090      1.500      1.500    303.204    305.000 
  76       0.4251    0.0000    0.0004    0.0023     5000       71     5.18      7260      -77.659     98.140     16.300      1.500      1.500    303.201    305.002 
  77       0.4300    0.0000    0.0005    0.0023     5000       54     5.19      7417      -77.659     98.230     16.490      1.500      1.500    303.201    304.998 
  78       0.4346    0.0000    0.0004    0.0023     5000       73     5.20      7518      -77.659     98.330     16.670      1.500      1.500    303.199    304.999 
  79       0.4398    0.0000    0.0003    0.0023     5000       58     5.18      7672      -77.659     98.440     16.870      1.500      1.500    303.198    305.003 
  80       0.4447    0.0000    0.0005    0.0023     5000       58     5.17      7673      -77.659     98.520     17.060      1.500      1.500    303.200    305.000 
  81       0.4497    0.0000    0.0003    0.0023     5000       75     5.19      7564      -77.659     98.630     17.250      1.500      1.500    303.200    304.999 
  82       0.4551    0.0000    0.0005    0.0023     5000       63     5.17      7008      -77.659     98.720     17.460      1.500      1.500    303.202    304.996 
  83       0.4600    0.0000    0.0005    0.0023     5000       53     5.17      7026      -77.659     98.810     17.650      1.500      1.500    303.197    305.001 
  84       0.4647    0.0000    0.0004    0.0023     5000       62     5.16      6860      -77.659     98.910     17.830      1.500      1.500    303.194    304.998 
  85       0.4701    0.0000    0.0004    0.0023     5000       54     5.20      6328      -77.659     99.020     18.040      1.500      1.500    303.200    305.002 
  86       0.4750    0.0000    0.0004    0.0023     5000       65     5.15      5853      -77.659     99.110     18.230      1.500      1.500    303.199    304.998 
  87       0.4799    0.0000    0.0004    0.0023     5000       70     5.18      5410      -77.659     99.210     18.420      1.500      1.500    303.197    304.999 
  88       0.4851    0.0000    0.0005    0.0023     5000       63     5.19      5128      -77.659     99.300     18.620      1.500      1.500    303.200    304.999 
  89       0.4897    0.0000    0.0004    0.0023     5000       63     5.22      4925      -77.659     99.400     18.800      1.500      1.500    303.195    304.998 
  90       0.4946    0.0000    0.0004    0.0023     5000       65     5.20      4912      -77.659     99.490     18.990      1.500      1.500    303.201    305.000 
  91       0.4998    0.0000    0.0004    0.0023     5000       59     5.21      5076      -77.659     99.590     19.190      1.500      1.500    303.196    305.000 
  92       0.5047    0.0000    0.0004    0.0023     5000       63     5.14      5441      -77.659     99.690     19.380      1.500      1.500    303.201    305.000 
  93       0.5101    0.0000    0.0005    0.0023     5000       68     5.22      6301      -77.659     99.780     19.590      1.500      1.500    303.199    305.001 
  94       0.5150    0.0000    0.0004    0.0023     5000       60     5.14      7493      -77.659     99.890     19.780      1.500      1.500    303.197    304.999 
  95       0.5196    0.0000    0.0003    0.0023     5000       71     5.17      8330      -77.659     99.990     19.960      1.500      1.500    303.195    304.999 
  96       0.5250    0.0000    0.0005    0.0023     5000       50     5.18      9642      -77.659    100.070     20.170      1.500      1.500    303.196    305.000 
  97       0.5297    0.0000    0.0004    0.0023     5000       63     5.21     10545      -77.659    100.170     20.350      1.500      1.500    303.203    305.001 
  98       0.5351    0.0000    0.0004    0.0023     5000       72     5.15     11339      -77.659    100.280     20.560      1.500      1.500    303.205    304.999 
  99       0.5397    0.0000    0.0004    0.0023     5000       62     5.20     11725      -77.659    100.370     20.740      1.500      1.500    303.200    304.998 
 100       0.5446    0.0000    0.0004    0.0023     5000       60     5.16     12109      -77.659    100.460     20.930      1.500      1.500    303.210    305.000 
 101       0.5498    0.0000    0.0003    0.0023     5000       89     5.18     12165      -77.659    100.570     21.130      1.500      1.500    303.202    304.999 
 102       0.5549    0.0000    0.0004    0.0023     5000       77     5.18     12300      -77.659    100.660     21.330      1.500      1.500    303.198    305.001 
 103       0.5600    0.0000    0.0005    0.0023     5000       57     5.19     12251      -77.659    100.750     21.530      1.500      1.500    303.193    304.998 
 104       0.5649    0.0000    0.0005    0.0023     5000       61     5.21     11418      -77.659    100.850     21.720      1.500      1.500    303.198    305.000 
 105       0.5701    0.0000    0.0004    0.0023     5000       62     5.18     10859      -77.659    100.960     21.920      1.500      1.500    303.198    305.000 
 106       0.5747    0.0000    0.0004    0.0023     5000       51     5.21     10395      -77.659    101.050     22.100      1.500      1.500    303.200    304.999 
 107       0.5801    0.0000    0.0005    0.0023     5000       56     5.20      9105      -77.659    101.140     22.310      1.500      1.500    303.200    304.999 
 108       0.5850    0.0000    0.0005    0.0023     5000       75     5.18      8274      -77.659    101.240     22.500      1.500      1.500    303.195    305.002 
 109       0.5901    0.0000    0.0005    0.0023     5000       46     5.19      7498      -77.659    101.340     22.700      1.500      1.500    303.194    304.998 
 110       0.5947    0.0000    0.0004    0.0023     5000       70     5.20      6756      -77.659    101.440     22.880      1.500      1.500    303.199    305.000 
 111       0.6001    0.0000    0.0005    0.0023     5000       80     5.21      5897      -77.659    101.530     23.090      1.500      1.500    303.200    304.999 
 112       0.6047    0.0000    0.0003    0.0023     5000       72     5.23      5583      -77.659    101.640     23.270      1.500      1.500    303.199    304.998 
 113       0.6101    0.0000    0.0005    0.0023     5000       74     5.18      5471      -77.659    101.730     23.480      1.500      1.500    303.198    304.998 
 114       0.6150    0.0000    0.0004    0.0023     5000       64     5.18      5850      -77.659    101.830     23.670      1.500      1.500    303.200    304.999 
 115       0.6201    0.0000    0.0005    0.0023     5000       68     5.16      6577      -77.659    101.920     23.870      1.500      1.500    303.196    304.999 
 116       0.6249    0.0000    0.0004    0.0023     5000       65     5.20      7697      -77.659    102.030     24.060      1.500      1.500    303.198    305.000 
 117       0.6301    0.0000    0.0004    0.0023     5000       63     5.15      8929      -77.659    102.130     24.260      1.500      1.500    303.199    305.001 
 118       0.6347    0.0000    0.0004    0.0023     5000       65     5.22      9983      -77.659    102.220     24.440      1.500      1.500    303.200    305.002 
 119       0.6400    0.0000    0.0005    0.0023     5000       64     5.21     11100      -77.659    102.310     24.650      1.500      1.500    303.195    305.000 
 120       0.6446    0.0000    0.0003    0.0023     5000       64     5.21     12117      -77.659    102.420     24.830      1.500      1.500    303.202    305.001 
 121       0.6500    0.0000    0.0005    0.0023     5000       63     5.21     12575      -77.659    102.510     25.040      1.500      1.500    303.200    304.999 
 122       0.6551    0.0000    0.0005    0.0023     5000       49     5.16     12651      -77.659    102.610     25.240      1.500      1.500    303.198    304.999 
 123       0.6600    0.0000    0.0003    0.0023     5000       76     5.16     12768      -77.659    102.720     25.430      1.500      1.500    303.198    305.001 
 124       0.6651    0.0000    0.0004    0.0023     5000       60     5.24     12761      -77.659    102.810     25.630      1.500      1.500    303.196    305.002 
 125       0.6696    0.0000    0.0004    0.0023     5000       61     5.15     12242      -77.659    102.900     25.810      1.500      1.500    303.201    304.998 
 126       0.6747    0.0000    0.0004    0.0023     5000       75     5.24     11866      -77.659    103.000     26.010      1.500      1.500    303.199    304.999 
 127       0.6801    0.0000    0.0005    0.0023     5000       65     5.17     10939      -77.659    103.100     26.220      1.500      1.500    303.201    305.001 
 128       0.6849    0.0000    0.0003    0.0023     5000       45     5.19     10144      -77.659    103.210     26.410      1.500      1.500    303.197    304.998 
 129       0.6900    0.0000    0.0004    0.0023     5000       56     5.15      8789      -77.659    103.300     26.610      1.500      1.500    303.199    304.998 
 130       0.6946    0.0000    0.0004    0.0023     5000       58     5.18      8140      -77.659    103.390     26.790      1.500      1.500    303.197    305.000 
 131       0.6997    0.0000    0.0004    0.0023     5000       67     5.17      7127      -77.659    103.490     26.990      1.500      1.500    303.195    304.998 
 132       0.7048    0.0000    0.0003    0.0023     5000       67     5.22      6129      -77.659    103.600     27.190      1.500      1.500    303.199    305.002 
 133       0.7096    0.0000    0.0004    0.0023     5000       64     5.15      5262      -77.659    103.690     27.380      1.500      1.500    303.198    304.999 
 134       0.7147    0.0000    0.0004    0.0023     5000       60     5.21      4865      -77.659    103.790     27.580      1.500      1.500    303.197    304.998 
 135       0.7200    0.0000    0.0006    0.0023     5000       68     5.22      4729      -77.659    103.880     27.790      1.500      1.500    303.201    305.002 
 136       0.7249    0.0000    0.0004    0.0023     5000       66     5.19      4818      -77.659    103.990     27.980      1.500      1.500    303.199    304.997 
 137       0.7299    0.0000    0.0004    0.0023     5000       55     5.19      5435      -77.659    104.090     28.180      1.500      1.500    303.200    304.999 
 138       0.7350    0.0000    0.0005    0.0023     5000       66     5.21      6121      -77.659    104.180     28.380      1.500      1.500    303.195    304.999 
 139       0.7401    0.0000    0.0005    0.0023     5000       58     5.19      6795      -77.659    104.280     28.580      1.500      1.500    303.201    304.999 
 140       0.7447    0.0000    0.0002    0.0023     5000       65     5.16      7515      -77.659    104.390     28.760      1.500      1.500    303.198    304.999 
 141       0.7500    0.0000    0.0004    0.0023     5000       72     5.14      7892      -77.659    104.480     28.970      1.500      1.500    303.197    305.002 
 142       0.7548    0.0000    0.0005    0.0023     5000       66     5.17      8538      -77.659    104.570     29.160      1.500      1.500    303.201    305.002 
 143       0.7596    0.0000    0.0004    0.0023     5000       82     5.18      8905      -77.659    104.670     29.350      1.500      1.500    303.201    305.002 
 144       0.7649    0.0000    0.0004    0.0023     5000       60     5.22      8813      -77.659    104.780     29.560      1.500      1.500    303.199    304.999 
 145       0.7700    0.0000    0.0004    0.0023     5000       55     5.19      8907      -77.659    104.880     29.760      1.500      1.500    303.202    305.000 
 146       0.7750    0.0000    0.0005    0.0023     5000       70     5.17      8559      -77.659    104.970     29.960      1.500      1.500    303.197    304.998 
 147       0.7801    0.0000    0.0004    0.0023     5000       73     5.17      8398      -77.659    105.080     30.160      1.500      1.500    303.202    304.999 
 148       0.7846    0.0000    0.0004    0.0023     5000       53     5.19      8126      -77.659    105.170     30.340      1.500      1.500    303.202    304.999 
 149       0.7897    0.0000    0.0002    0.0023     5000       72     5.18      7634      -77.659    105.280     30.540      1.500      1.500    303.197    305.000 
 150       0.7947    0.0000    0.0005    0.0023     5000       58     5.17      6869      -77.659    105.360     30.740      1.500      1.500    303.204    304.999 
 151       0.7998    0.0000    0.0004    0.0023     5000       66     5.19      6159      -77.659    105.470     30.940      1.500      1.500    303.194    304.997 
 152       0.8048    0.0000    0.0005    0.0023     5000       78     5.17      5627      -77.659    105.560     31.140      1.500      1.500    303.201    305.000 
 153       0.8096    0.0000    0.0004    0.0023     5000       69     5.21      4993      -77.659    105.660     31.330      1.500      1.500    303.198    304.998 
 154       0.8149    0.0000    0.0004    0.0023     5000       58     5.18      4099      -77.659    105.770     31.540      1.500      1.500    303.200    304.998 
 155       0.8199    0.0000    0.0004    0.0023     5000       63     5.19      3680      -77.659    105.870     31.740      1.500      1.500    303.195    304.999 
 156       0.8250    0.0000    0.0005    0.0023     5000       53     5.24      3389      -77.659    105.960     31.940      1.500      1.500    303.193    305.001 
 157       0.8300    0.0000    0.0004    0.0023     5000       60     5.17      2998      -77.659    106.070     32.140      1.500      1.500    303.198    305.001 
 158       0.8350    0.0000    0.0005    0.0023     5000       67     5.19      2815      -77.659    106.160     32.340      1.500      1.500    303.192    305.000 
 159       0.8400    0.0000    0.0004    0.0023     5000       55     5.24      2818      -77.659    106.270     32.540      1.500      1.500    303.199    305.000 
 160       0.8448    0.0000    0.0003    0.0023     5000       63     5.17      2853      -77.659    106.370     32.730      1.500      1.500    303.199    305.001 
 161       0.8498    0.0000    0.0004    0.0023     5000       58     5.17      2880      -77.659    106.460     32.930      1.500      1.500    303.196    304.999 
 162       0.8546    0.0000    0.0004    0.0023     5000       69     5.16      3024      -77.659    106.560     33.120      1.500      1.500    303.195    305.001 
 163       0.8596    0.0000    0.0004    0.0023     5000       62     5.17      2898      -77.659    106.660     33.320      1.500      1.500    303.198    304.997 
 164       0.8649    0.0000    0.0003    0.0023     5000       54     5.18      2989      -77.659    106.770     33.530      1.500      1.500    303.194    305.000 
 165       0.8699    0.0000    0.0004    0.0023     5000       71     5.16      2985      -77.659    106.860     33.730      1.500      1.500    303.196    305.001 
 166       0.8749    0.0000    0.0004    0.0023     5000       67     5.21      3027      -77.659    106.960     33.930      1.500      1.500    303.199    305.002 
 167       0.8799    0.0000    0.0004    0.0023     5000       66     5.22      2969      -77.659    107.060     34.130      1.500      1.500    303.194    304.999 
 168       0.8849    0.0000    0.0004    0.0023     5000       48     5.21      2959      -77.659    107.160     34.330      1.500      1.500    303.198    304.998 
 169       0.8899    0.0000    0.0003    0.0023     5000       79     5.20      2940      -77.659    107.270     34.530      1.500      1.500    303.197    305.003 
 170       0.8946    0.0000    0.0002    0.0023     5000       60     5.19      2820      -77.659    107.370     34.720      1.500      1.500    303.193    305.000 
 171       0.8996    0.0000    0.0004    0.0023     5000       52     5.22      2896      -77.659    107.460     34.920      1.500      1.500    303.198    304.999 
 172       0.9046    0.0000    0.0004    0.0023     5000       65     5.16      2701      -77.659    107.560     35.120      1.500      1.500    303.199    305.000 
 173       0.9096    0.0000    0.0004    0.0023     5000       63     5.14      2659      -77.659    107.660     35.320      1.500      1.500    303.194    305.001 
 174       0.9146    0.0000    0.0002    0.0023     5000       62     5.17      2558      -77.659    107.770     35.520      1.500      1.500    303.197    305.000 
 175       0.9201    0.0000    0.0004    0.0023     5000       67     5.16      2619      -77.659    107.870     35.740      1.500      1.500    303.196    304.999 
 176       0.9248    0.0000    0.0004    0.0023     5000       70     5.18      2485      -77.659    107.960     35.930      1.500      1.500    303.195    305.002 
 177       0.9298    0.0000    0.0003    0.0023     5000       59     5.20      2566      -77.659    108.070     36.130      1.500      1.500    303.196    304.999 
 178       0.9348    0.0000    0.0003    0.0023     5000       57     5.23      2484      -77.659    108.170     36.330      1.500      1.500    303.191    304.999 
 179       0.9397    0.0000    0.0004    0.0023     5000       53     5.17      2586      -77.659    108.260     36.530      1.500      1.500    303.194    305.000 
 180       0.9447    0.0000    0.0004    0.0023     5000       59     5.18      2690      -77.659    108.360     36.730      1.500      1.500    303.198    304.999 
 181       0.9499    0.0000    0.0004    0.0023     5000       54     5.16      2765      -77.659    108.470     36.940      1.500      1.500    303.199    305.000 
 182       0.9546    0.0000    0.0004    0.0023     5000       58     5.24      2872      -77.659    108.560     37.130      1.500      1.500    303.195    305.002 
 183       0.9598    0.0000    0.0004    0.0023     5000       58     5.21      2925      -77.659    108.670     37.340      1.500      1.500    303.197    304.998 
 184       0.9648    0.0000    0.0004    0.0023     5000       65     5.19      3103      -77.659    108.770     37.540      1.500      1.500    303.197    305.001 
 185       0.9697    0.0000    0.0005    0.0023     5000       55     5.14      3193      -77.659    108.860     37.740      1.500      1.500    303.199    304.999 
 186       0.9747    0.0000    0.0004    0.0023     5000       64     5.20      3271      -77.659    108.970     37.940      1.500      1.500    303.195    304.997 
 187       0.9799    0.0000    0.0004    0.0023     5000       60     5.19      3243      -77.659    109.070     38.150      1.500      1.500    303.194    305.002 
 188       0.9848    0.0000    0.0004    0.0023     5000       45     5.17      3262      -77.659    109.170     38.350      1.500      1.500    303.196    305.000 
 189       0.9898    0.0000    0.0003    0.0023     5000       57     5.19      3276      -77.659    109.280     38.550      1.500      1.500    303.197    304.999 
 190       0.9950    0.0000    0.0004    0.0023     5000       73     5.20      3185      -77.659    109.380     38.760      1.500      1.500    303.195    305.002 
 191       0.9997    0.0000    0.0004    0.0023     5000       54     5.23      3011      -77.659    109.470     38.950      1.500      1.500    303.190    304.999 
 192       1.0051    0.0000    0.0006    0.0023     5000       70     5.16      3032      -77.659    109.570     39.170      1.500      1.500    303.193    304.999 
 193       1.0098    0.0000    0.0005    0.0023     5000       56     5.20      3010      -77.659    109.670     39.360      1.500      1.500    303.201    305.000 
 194       1.0147    0.0000    0.0004    0.0023     5000       64     5.18      2856      -77.659    109.780     39.560      1.500      1.500    303.195    304.999 
 195       1.0199    0.0000    0.0003    0.0023     5000       67     5.19      2697      -77.659    109.890     39.770      1.500      1.500    303.189    304.999 
 196       1.0248    0.0000    0.0003    0.0023     5000       63     5.20      2574      -77.659    109.990     39.970      1.500      1.500    303.193    304.999 
 197       1.0299    0.0000    0.0005    0.0023     5000       67     5.22      2562      -77.659    110.080     40.180      1.500      1.500    303.194    305.000 
 198       1.0348    0.0000    0.0005    0.0023     5000       58     5.20      2366      -77.659    110.180     40.380      1.500      1.500    303.195    305.000 
 199       1.0400    0.0000    0.0006    0.0023     5000       76     5.20      2385      -77.659    110.280     40.590      1.500      1.500    303.192    305.001 
 200       1.0447    0.0000    0.0004    0.0023     5000       68     5.18      2268      -77.659    110.390     40.780      1.500      1.500    303.198    305.001 
 201       1.0501    0.0000    0.0005    0.0023     5000       69     5.19      2298      -77.659    110.490     41.000      1.500      1.500    303.197    304.999 
