# Supplementary material for: Aspirin locally disrupts the liquid-ordered phase
Source: R Soc Open Sci. 2018 Feb 28;5(2):171710. doi: 10.1098/rsos.171710 (PMC5830767; doi:10.1098/rsos.171710)
Supplement: Inelastic Neutron scattering data [file rsos171710supp1.zip › RawData/034882]

RRRRRRRRRRRRRRRRRRRRRRRRRRRRRRRRRRRRRRRRRRRRRRRRRRRRRRRRRRRRRRRRRRRRRRRRRRRRRRRR
  034882       1       0                                                        
ILL TAS data in the new ASCII format follow afte the line VV..V                 
AAAAAAAAAAAAAAAAAAAAAAAAAAAAAAAAAAAAAAAAAAAAAAAAAAAAAAAAAAAAAAAAAAAAAAAAAAAAAAAA
      80                                                                        
IN12  rheinstadter05-Dec-16 21:22:42                                            
VVVVVVVVVVVVVVVVVVVVVVVVVVVVVVVVVVVVVVVVVVVVVVVVVVVVVVVVVVVVVVVVVVVVVVVVVVVVVVVV
INSTR: IN12
EXPNO: CRG-2297
USER_: rheinstadter
LOCAL: SCHMALZL
FILE_: 034882
DATE_: 05-Dec-16 21:22:42
TITLE: The effect of a common drug on nanscopic membrane dynamics
TYPE_: tas
COMND: sc qh 0 0 1.45 0 dqh 0 0 0.005 0 np 241 mn 12500
POSQE: QH=  -0.0002, QK=   0.0000, QL=   0.8501, EN=   0.0023, UN=meV
CURVE: MONO= auto, ANA= auto
STEPS: QL=   0.0050
PARAM: GONIO= 0
PARAM: DM=   3.34000, DA=   3.35500, KFIX=   1.49977
PARAM: SM= -1, SS=  1, SA= -1, FX=  2
PARAM: ALF1= 120.00, ALF2= 120.00, ALF3= 120.00, ALF4= 120.00
PARAM: BET1= 120.00, BET2= 120.00, BET3= 120.00, BET4= 120.00
PARAM: ETAM=  35.00, ETAA=  35.00
PARAM: AS=   6.28000, BS=   6.28000, CS=   6.28000
PARAM: AA=  90.00000, BB=  90.00000, CC=  90.00000, ETAS=  80.00000
PARAM: AX=  1.000, AY=  0.000, AZ=  0.000
PARAM: BX=  0.000, BY=  0.000, BZ=  1.000
VARIA: SELPOS=in
VARIA: SELSPEED=  14797
VARIA: A1      = -38.54, A2      = -77.66, A3      =  16.48, A4      =  32.94
VARIA: A5      = -38.62, A6      = -77.27, GU      =   1.40, GL      =   0.04
VARIA: A3P     =1269.70, GA      =   1.01, GM      =  -0.11, RA      =  15.38
VARIA: RMV     =  33.11, RMH     =  58.97, TA      =   4.40, TM      =  -1.81
VARIA: GC      =  -0.01, DIA1X   =  62.64, DIA2X   =  88.10, DIA2Z   = 163.89
VARIA: I1      =   0.00, I2      =   0.00, I3      =   0.00, I4      =   0.00
VARIA: I5      =   0.00, I6      =   0.00, I7      =   0.00, I8      =  -0.00
VARIA: IH1     =   0.00, IH2     =   0.00
ZEROS: A1      =  -2.09, A2      =   0.51, A3      = -10.48, A4      =   0.70
ZEROS: A5      = -89.80, A6      =   0.01, GU      =   0.00, GL      =   0.00
ZEROS: A3P     = -16.29, GA      =   0.00, GM      =   0.00, RA      =   0.00
ZEROS: RMV     =   0.00, RMH     =   0.00, TA      =   0.00, TM      =   0.00
ZEROS: GC      =   0.00, DIA1X   =   0.00, DIA2X   =   0.00, DIA2Z   =   0.00
POLAN: DR HX 5 0 0
POLAN: ON F1 
POLAN: CO MN 200000
POLAN: DR HX 0 5 0
POLAN: ON F1
POLAN: CO MN 200000
POLAN: DR HX 0 0 0.8
POLAN: ON F1 
POLAN: CO MN 200000
PARAM: MN=   12500
PARAM: TT=    303.19, RT=    305.00
PARAM: REACTOR=55.76
FORMT:
DATA_:
  PNT        QH        QK        QL        EN        M1        M2      TIME      CNTS         A2         A3         A4         KI         KF         TT        TRT 
   1      -0.0002    0.0000    0.8501    0.0023    12500      213    12.93      7261      -77.659     16.480     32.940      1.500      1.500    303.194    304.998 
   2      -0.0003    0.0000    0.8549    0.0023    12500      220    12.90      7436      -77.659     16.570     33.130      1.500      1.500    303.196    305.002 
   3      -0.0004    0.0000    0.8596    0.0023    12500      221    13.01      7060      -77.659     16.660     33.320      1.500      1.500    303.200    305.001 
   4      -0.0002    0.0000    0.8646    0.0023    12500      222    12.97      6959      -77.659     16.770     33.520      1.500      1.500    303.193    304.999 
   5      -0.0004    0.0000    0.8699    0.0023    12500      207    12.95      7072      -77.659     16.860     33.730      1.500      1.500    303.197    304.998 
   6      -0.0003    0.0000    0.8749    0.0023    12500      189    13.08      7012      -77.659     16.970     33.930      1.500      1.500    303.197    305.000 
   7      -0.0004    0.0000    0.8799    0.0023    12500      220    13.02      6879      -77.659     17.060     34.130      1.500      1.500    303.193    304.999 
   8      -0.0003    0.0000    0.8849    0.0023    12500      204    12.93      6797      -77.659     17.170     34.330      1.500      1.500    303.194    305.000 
   9      -0.0004    0.0000    0.8896    0.0023    12500      212    12.97      6791      -77.659     17.260     34.520      1.500      1.500    303.196    304.999 
  10      -0.0003    0.0000    0.8949    0.0023    12500      217    13.03      6810      -77.659     17.370     34.730      1.500      1.500    303.194    304.999 
  11      -0.0004    0.0000    0.8996    0.0023    12500      213    13.04      6963      -77.659     17.460     34.920      1.500      1.500    303.192    304.999 
  12      -0.0002    0.0000    0.9046    0.0023    12500      199    12.94      6635      -77.659     17.570     35.120      1.500      1.500    303.195    304.998 
  13      -0.0004    0.0000    0.9096    0.0023    12500      206    12.99      6652      -77.659     17.660     35.320      1.500      1.500    303.197    304.997 
  14      -0.0002    0.0000    0.9146    0.0023    12500      229    12.98      6711      -77.659     17.770     35.520      1.500      1.500    303.195    305.000 
  15      -0.0005    0.0000    0.9201    0.0023    12500      200    12.98      6588      -77.659     17.860     35.740      1.500      1.500    303.197    304.998 
  16      -0.0003    0.0000    0.9248    0.0023    12500      225    12.97      6513      -77.659     17.970     35.930      1.500      1.500    303.198    305.000 
  17      -0.0004    0.0000    0.9298    0.0023    12500      228    12.98      6422      -77.659     18.060     36.130      1.500      1.500    303.194    305.000 
  18      -0.0004    0.0000    0.9348    0.0023    12500      217    12.94      6360      -77.659     18.160     36.330      1.500      1.500    303.195    304.999 
  19      -0.0004    0.0000    0.9397    0.0023    12500      193    13.00      6436      -77.659     18.260     36.530      1.500      1.500    303.192    304.999 
  20      -0.0003    0.0000    0.9447    0.0023    12500      184    12.95      6332      -77.659     18.370     36.730      1.500      1.500    303.199    304.997 
  21      -0.0004    0.0000    0.9497    0.0023    12500      202    12.94      6444      -77.659     18.460     36.930      1.500      1.500    303.196    305.000 
  22      -0.0003    0.0000    0.9546    0.0023    12500      213    13.00      6485      -77.659     18.570     37.130      1.500      1.500    303.201    305.001 
  23      -0.0005    0.0000    0.9598    0.0023    12500      184    13.03      6303      -77.659     18.660     37.340      1.500      1.500    303.194    304.994 
  24      -0.0005    0.0000    0.9648    0.0023    12500      208    12.98      6244      -77.659     18.760     37.540      1.500      1.500    303.195    305.001 
  25      -0.0006    0.0000    0.9700    0.0023    12500      166    12.88      6208      -77.659     18.860     37.750      1.500      1.500    303.203    305.001 
  26      -0.0004    0.0000    0.9749    0.0023    12500      227    12.99      6393      -77.659     18.970     37.950      1.500      1.500    303.194    305.001 
  27      -0.0004    0.0000    0.9799    0.0023    12500      199    13.05      6207      -77.659     19.070     38.150      1.500      1.500    303.194    304.998 
  28      -0.0004    0.0000    0.9851    0.0023    12500      197    12.96      6135      -77.659     19.180     38.360      1.500      1.500    303.196    304.999 
  29      -0.0004    0.0000    0.9900    0.0023    12500      173    12.98      6123      -77.659     19.280     38.560      1.500      1.500    303.196    304.998 
  30      -0.0004    0.0000    0.9950    0.0023    12500      178    12.92      6199      -77.659     19.380     38.760      1.500      1.500    303.195    305.002 
  31      -0.0004    0.0000    0.9997    0.0023    12500      187    13.00      6113      -77.659     19.470     38.950      1.500      1.500    303.196    304.999 
  32      -0.0006    0.0000    1.0051    0.0023    12500      207    12.98      6013      -77.659     19.570     39.170      1.500      1.500    303.195    305.002 
  33      -0.0005    0.0000    1.0098    0.0023    12500      184    12.89      6060      -77.659     19.670     39.360      1.500      1.500    303.195    305.002 
  34      -0.0004    0.0000    1.0149    0.0023    12500      204    12.93      6083      -77.659     19.780     39.570      1.500      1.500    303.193    304.999 
  35      -0.0004    0.0000    1.0199    0.0023    12500      173    13.01      6237      -77.659     19.880     39.770      1.500      1.500    303.198    305.001 
  36      -0.0005    0.0000    1.0250    0.0023    12500      182    13.01      6045      -77.659     19.980     39.980      1.500      1.500    303.196    305.002 
  37      -0.0004    0.0000    1.0299    0.0023    12500      194    13.03      6189      -77.659     20.090     40.180      1.500      1.500    303.191    305.001 
  38      -0.0005    0.0000    1.0348    0.0023    12500      186    12.94      6019      -77.659     20.180     40.380      1.500      1.500    303.194    305.001 
  39      -0.0004    0.0000    1.0400    0.0023    12500      172    13.01      6099      -77.659     20.290     40.590      1.500      1.500    303.192    304.999 
  40      -0.0004    0.0000    1.0449    0.0023    12500      175    13.03      6127      -77.659     20.390     40.790      1.500      1.500    303.191    305.001 
  41      -0.0005    0.0000    1.0501    0.0023    12500      194    12.92      6098      -77.659     20.490     41.000      1.500      1.500    303.199    305.000 
  42      -0.0004    0.0000    1.0547    0.0023    12500      192    12.99      6020      -77.659     20.590     41.190      1.500      1.500    303.193    304.999 
  43      -0.0005    0.0000    1.0599    0.0023    12500      170    12.98      6259      -77.659     20.690     41.400      1.500      1.500    303.193    304.999 
  44      -0.0004    0.0000    1.0648    0.0023    12500      158    12.92      6015      -77.659     20.800     41.600      1.500      1.500    303.195    305.002 
  45      -0.0004    0.0000    1.0696    0.0023    12500      179    12.89      5942      -77.659     20.900     41.800      1.500      1.500    303.195    305.000 
  46      -0.0004    0.0000    1.0748    0.0023    12500      184    12.96      6225      -77.659     21.000     42.010      1.500      1.500    303.197    304.999 
  47      -0.0004    0.0000    1.0797    0.0023    12500      159    12.97      6049      -77.659     21.100     42.210      1.500      1.500    303.192    305.000 
  48      -0.0004    0.0000    1.0848    0.0023    12500      184    13.00      6004      -77.659     21.210     42.420      1.500      1.500    303.201    305.000 
  49      -0.0004    0.0000    1.0899    0.0023    12500      165    13.03      6225      -77.659     21.310     42.630      1.500      1.500    303.218    304.999 
  50      -0.0004    0.0000    1.0948    0.0023    12500      194    12.98      6134      -77.659     21.410     42.830      1.500      1.500    303.195    304.999 
  51      -0.0003    0.0000    1.0996    0.0023    12500      160    13.00      6301      -77.659     21.520     43.030      1.500      1.500    303.192    305.001 
  52      -0.0004    0.0000    1.1048    0.0023    12500      185    12.99      6323      -77.659     21.620     43.240      1.500      1.500    303.193    304.999 
  53      -0.0004    0.0000    1.1096    0.0023    12500      149    12.97      6276      -77.659     21.720     43.440      1.500      1.500    303.192    305.001 
  54      -0.0004    0.0000    1.1147    0.0023    12500      165    12.97      6346      -77.659     21.820     43.650      1.500      1.500    303.190    304.999 
  55      -0.0005    0.0000    1.1198    0.0023    12500      143    13.01      6405      -77.659     21.920     43.860      1.500      1.500    303.192    305.001 
  56      -0.0003    0.0000    1.1247    0.0023    12500      141    13.01      6426      -77.659     22.030     44.060      1.500      1.500    303.196    304.999 
  57      -0.0004    0.0000    1.1298    0.0023    12500      166    12.98      6540      -77.659     22.130     44.270      1.500      1.500    303.192    304.999 
  58      -0.0003    0.0000    1.1346    0.0023    12500      150    12.97      6578      -77.659     22.240     44.470      1.500      1.500    303.190    304.997 
  59      -0.0004    0.0000    1.1399    0.0023    12500      165    12.98      6460      -77.659     22.340     44.690      1.500      1.500    303.194    304.998 
  60      -0.0003    0.0000    1.1450    0.0023    12500      178    13.08      6602      -77.659     22.450     44.900      1.500      1.500    303.192    304.999 
  61      -0.0002    0.0000    1.1496    0.0023    12500      157    13.00      6544      -77.659     22.550     45.090      1.500      1.500    303.195    305.000 
  62      -0.0003    0.0000    1.1547    0.0023    12500      131    12.95      6558      -77.659     22.650     45.300      1.500      1.500    303.190    304.998 
  63      -0.0004    0.0000    1.1598    0.0023    12500      117    13.02      6702      -77.659     22.750     45.510      1.500      1.500    303.193    305.001 
  64      -0.0006    0.0000    1.1648    0.0023    12500      174    12.96      6654      -77.659     22.850     45.720      1.500      1.500    303.192    305.000 
  65      -0.0003    0.0000    1.1696    0.0023    12500      152    12.98      6924      -77.659     22.960     45.920      1.500      1.500    303.189    305.000 
  66      -0.0006    0.0000    1.1749    0.0023    12500      169    12.97      7006      -77.659     23.060     46.140      1.500      1.500    303.195    305.000 
  67      -0.0003    0.0000    1.1798    0.0023    12500      146    12.99      7058      -77.659     23.170     46.340      1.500      1.500    303.193    305.000 
  68      -0.0004    0.0000    1.1848    0.0023    12500      165    12.99      7358      -77.659     23.270     46.550      1.500      1.500    303.190    305.001 
  69      -0.0006    0.0000    1.1898    0.0023    12500      160    13.03      7367      -77.659     23.370     46.760      1.500      1.500    303.191    304.998 
  70      -0.0003    0.0000    1.1946    0.0023    12500      136    12.99      7755      -77.659     23.480     46.960      1.500      1.500    303.188    304.999 
  71      -0.0005    0.0000    1.1997    0.0023    12500      157    12.97      7557      -77.659     23.580     47.170      1.500      1.500    303.192    305.000 
  72      -0.0005    0.0000    1.2050    0.0023    12500      138    12.98      7888      -77.659     23.690     47.390      1.500      1.500    303.192    305.003 
  73      -0.0005    0.0000    1.2097    0.0023    12500      150    12.99      8115      -77.659     23.790     47.590      1.500      1.500    303.191    305.000 
  74      -0.0006    0.0000    1.2148    0.0023    12500      135    12.98      8112      -77.659     23.890     47.800      1.500      1.500    303.191    304.998 
  75      -0.0005    0.0000    1.2198    0.0023    12500      147    13.07      8130      -77.659     24.000     48.010      1.500      1.500    303.192    304.996 
  76      -0.0006    0.0000    1.2248    0.0023    12500      124    12.88      8220      -77.659     24.100     48.220      1.500      1.500    303.187    304.998 
  77      -0.0005    0.0000    1.2298    0.0023    12500      129    12.98      8409      -77.659     24.210     48.430      1.500      1.500    303.196    305.001 
  78      -0.0006    0.0000    1.2348    0.0023    12500      122    12.92      8456      -77.659     24.310     48.640      1.500      1.500    303.193    305.001 
  79      -0.0005    0.0000    1.2398    0.0023    12500      129    12.89      8352      -77.659     24.420     48.850      1.500      1.500    303.199    304.998 
  80      -0.0003    0.0000    1.2448    0.0023    12500      148    13.03      8655      -77.659     24.530     49.060      1.500      1.500    303.189    304.999 
  81      -0.0005    0.0000    1.2498    0.0023    12500      141    13.03      8565      -77.659     24.630     49.270      1.500      1.500    303.192    305.003 
  82      -0.0006    0.0000    1.2548    0.0023    12500      140    12.97      8742      -77.659     24.730     49.480      1.500      1.500    303.193    305.001 
  83      -0.0006    0.0000    1.2601    0.0023    12500      113    13.00      8810      -77.659     24.840     49.700      1.500      1.500    303.193    305.000 
  84      -0.0006    0.0000    1.2648    0.0023    12500      138    12.99      8825      -77.659     24.940     49.900      1.500      1.500    303.190    304.998 
  85      -0.0005    0.0000    1.2698    0.0023    12500      133    13.02      9020      -77.659     25.050     50.110      1.500      1.500    303.190    305.002 
  86      -0.0006    0.0000    1.2748    0.0023    12500      143    13.01      9183      -77.659     25.150     50.320      1.500      1.500    303.190    304.996 
  87      -0.0005    0.0000    1.2797    0.0023    12500      152    13.00      9240      -77.659     25.260     50.530      1.500      1.500    303.188    305.000 
  88      -0.0003    0.0000    1.2847    0.0023    12500      134    12.99      9588      -77.659     25.370     50.740      1.500      1.500    303.191    304.999 
  89      -0.0002    0.0000    1.2897    0.0023    12500      114    12.90      9661      -77.659     25.480     50.950      1.500      1.500    303.193    305.001 
  90      -0.0003    0.0000    1.2946    0.0023    12500      110    12.96      9815      -77.659     25.580     51.160      1.500      1.500    303.192    305.000 
  91      -0.0006    0.0000    1.2998    0.0023    12500      131    13.03      9966      -77.659     25.680     51.380      1.500      1.500    303.192    305.001 
  92      -0.0005    0.0000    1.3048    0.0023    12500      120    12.97     10226      -77.659     25.790     51.590      1.500      1.500    303.193    304.998 
  93      -0.0005    0.0000    1.3099    0.0023    12500      119    12.97     10468      -77.659     25.900     51.810      1.500      1.500    303.191    305.002 
  94      -0.0002    0.0000    1.3146    0.0023    12500      136    12.91     10432      -77.659     26.010     52.010      1.500      1.500    303.191    304.998 
  95      -0.0005    0.0000    1.3198    0.0023    12500      106    12.97     10875      -77.659     26.110     52.230      1.500      1.500    303.189    305.000 
  96      -0.0006    0.0000    1.3247    0.0023    12500      129    13.00     10992      -77.659     26.210     52.440      1.500      1.500    303.192    305.000 
  97      -0.0005    0.0000    1.3297    0.0023    12500      141    12.98     11142      -77.659     26.320     52.650      1.500      1.500    303.189    304.998 
  98      -0.0005    0.0000    1.3348    0.0023    12500       98    12.94     11298      -77.659     26.430     52.870      1.500      1.500    303.187    304.999 
  99      -0.0007    0.0000    1.3400    0.0023    12500      109    13.02     11357      -77.659     26.530     53.090      1.500      1.500    303.195    305.004 
 100      -0.0006    0.0000    1.3449    0.0023    12500      139    12.89     11261      -77.659     26.640     53.300      1.500      1.500    303.192    304.999 
 101      -0.0005    0.0000    1.3498    0.0023    12500      115    12.97     11835      -77.659     26.750     53.510      1.500      1.500    303.187    305.000 
 102      -0.0003    0.0000    1.3547    0.0023    12500      113    12.96     11817      -77.659     26.860     53.720      1.500      1.500    303.191    304.999 
 103      -0.0003    0.0000    1.3598    0.0023    12500      139    12.91     11871      -77.659     26.970     53.940      1.500      1.500    303.186    304.999 
 104      -0.0005    0.0000    1.3647    0.0023    12500      118    13.00     11970      -77.659     27.070     54.150      1.500      1.500    303.189    305.001 
 105      -0.0005    0.0000    1.3699    0.0023    12500      122    12.95     12095      -77.659     27.180     54.370      1.500      1.500    303.192    304.999 
 106      -0.0006    0.0000    1.3747    0.0023    12500       96    12.97     11982      -77.659     27.280     54.580      1.500      1.500    303.188    305.001 
 107      -0.0005    0.0000    1.3796    0.0023    12500      100    12.95     12187      -77.659     27.390     54.790      1.500      1.500    303.190    304.999 
 108      -0.0005    0.0000    1.3847    0.0023    12500       97    12.99     12052      -77.659     27.500     55.010      1.500      1.500    303.187    304.999 
 109      -0.0005    0.0000    1.3898    0.0023    12500      106    12.95     11943      -77.659     27.610     55.230      1.500      1.500    303.190    305.001 
 110      -0.0003    0.0000    1.3947    0.0023    12500      112    13.02     12167      -77.659     27.720     55.440      1.500      1.500    303.190    305.000 
 111      -0.0006    0.0000    1.3998    0.0023    12500      110    12.99     11988      -77.659     27.820     55.660      1.500      1.500    303.184    304.998 
 112      -0.0006    0.0000    1.4049    0.0023    12500      128    12.95     12065      -77.659     27.930     55.880      1.500      1.500    303.190    305.002 
 113      -0.0005    0.0000    1.4097    0.0023    12500      113    12.94     11586      -77.659     28.040     56.090      1.500      1.500    303.189    304.998 
 114      -0.0005    0.0000    1.4148    0.0023    12500      115    12.98     11605      -77.659     28.150     56.310      1.500      1.500    303.192    305.001 
 115      -0.0003    0.0000    1.4197    0.0023    12500      115    12.98     11651      -77.659     28.260     56.520      1.500      1.500    303.191    304.999 
 116      -0.0005    0.0000    1.4250    0.0023    12500      126    12.93     11559      -77.659     28.370     56.750      1.500      1.500    303.186    304.999 
 117      -0.0003    0.0000    1.4298    0.0023    12500      100    13.01     11289      -77.659     28.480     56.960      1.500      1.500    303.192    304.998 
 118      -0.0005    0.0000    1.4346    0.0023    12500      107    12.95     11121      -77.659     28.580     57.170      1.500      1.500    303.189    305.000 
 119      -0.0005    0.0000    1.4397    0.0023    12500       92    12.97     10749      -77.659     28.690     57.390      1.500      1.500    303.191    305.000 
 120      -0.0005    0.0000    1.4447    0.0023    12500      105    13.02     10830      -77.659     28.800     57.610      1.500      1.500    303.186    305.000 
 121      -0.0005    0.0000    1.4498    0.0023    12500       92    12.95     10512      -77.659     28.910     57.830      1.500      1.500    303.186    304.998 
 122      -0.0005    0.0000    1.4548    0.0023    12500      116    12.95     10325      -77.659     29.020     58.050      1.500      1.500    303.191    305.000 
 123      -0.0005    0.0000    1.4598    0.0023    12500      124    12.96     10150      -77.659     29.130     58.270      1.500      1.500    303.188    304.999 
 124      -0.0003    0.0000    1.4646    0.0023    12500      107    12.97     10049      -77.659     29.240     58.480      1.500      1.500    303.186    304.999 
 125      -0.0003    0.0000    1.4696    0.0023    12500      104    12.98      9502      -77.659     29.350     58.700      1.500      1.500    303.188    305.001 
 126      -0.0003    0.0000    1.4747    0.0023    12500      109    12.96      9580      -77.659     29.460     58.920      1.500      1.500    303.191    304.998 
 127      -0.0005    0.0000    1.4799    0.0023    12500      115    12.96      9292      -77.659     29.570     59.150      1.500      1.500    303.192    304.999 
 128      -0.0003    0.0000    1.4847    0.0023    12500       98    12.91      9062      -77.659     29.680     59.360      1.500      1.500    303.185    304.999 
 129      -0.0003    0.0000    1.4897    0.0023    12500       96    12.97      8855      -77.659     29.790     59.580      1.500      1.500    303.188    305.003 
 130      -0.0003    0.0000    1.4947    0.0023    12500      117    12.99      8744      -77.659     29.900     59.800      1.500      1.500    303.189    304.998 
 131      -0.0003    0.0000    1.4997    0.0023    12500      107    12.93      8564      -77.659     30.010     60.020      1.500      1.500    303.189    305.000 
 132      -0.0003    0.0000    1.5046    0.0023    12500      112    12.96      8226      -77.659     30.120     60.240      1.500      1.500    303.183    304.999 
 133      -0.0005    0.0000    1.5098    0.0023    12500       95    12.99      8066      -77.659     30.230     60.470      1.500      1.500    303.190    305.000 
 134      -0.0005    0.0000    1.5148    0.0023    12500      103    13.02      7922      -77.659     30.340     60.690      1.500      1.500    303.185    305.000 
 135      -0.0005    0.0000    1.5198    0.0023    12500      113    12.95      7670      -77.659     30.450     60.910      1.500      1.500    303.186    305.001 
 136      -0.0005    0.0000    1.5247    0.0023    12500      113    12.99      7622      -77.659     30.560     61.130      1.500      1.500    303.183    305.000 
 137      -0.0006    0.0000    1.5299    0.0023    12500       95    12.94      7321      -77.659     30.670     61.360      1.500      1.500    303.187    304.998 
 138      -0.0006    0.0000    1.5349    0.0023    12500       83    12.98      7080      -77.659     30.780     61.580      1.500      1.500    303.186    305.000 
 139      -0.0006    0.0000    1.5398    0.0023    12500      103    13.01      7052      -77.659     30.890     61.800      1.500      1.500    303.185    305.000 
 140      -0.0006    0.0000    1.5447    0.0023    12500       97    12.96      6840      -77.659     31.000     62.020      1.500      1.500    303.186    305.003 
 141      -0.0003    0.0000    1.5497    0.0023    12500       91    12.95      6722      -77.659     31.120     62.240      1.500      1.500    303.186    305.001 
 142      -0.0005    0.0000    1.5548    0.0023    12500      101    13.01      6829      -77.659     31.230     62.470      1.500      1.500    303.188    305.000 
 143      -0.0005    0.0000    1.5597    0.0023    12500      115    13.00      6716      -77.659     31.340     62.690      1.500      1.500    303.189    305.000 
 144      -0.0005    0.0000    1.5646    0.0023    12500      105    12.93      6679      -77.659     31.450     62.910      1.500      1.500    303.188    304.999 
 145      -0.0006    0.0000    1.5698    0.0023    12500       99    12.96      6471      -77.659     31.560     63.140      1.500      1.500    303.187    305.001 
 146      -0.0003    0.0000    1.5747    0.0023    12500       88    12.92      6336      -77.659     31.680     63.360      1.500      1.500    303.181    304.998 
 147      -0.0005    0.0000    1.5798    0.0023    12500       76    13.05      6354      -77.659     31.790     63.590      1.500      1.500    303.186    304.998 
 148      -0.0006    0.0000    1.5849    0.0023    12500       95    12.99      6172      -77.659     31.900     63.820      1.500      1.500    303.189    304.996 
 149      -0.0006    0.0000    1.5898    0.0023    12500       75    12.98      6238      -77.659     32.010     64.040      1.500      1.500    303.190    304.998 
 150      -0.0003    0.0000    1.5947    0.0023    12500       96    12.99      6158      -77.659     32.130     64.260      1.500      1.500    303.185    305.000 
 151      -0.0005    0.0000    1.5998    0.0023    12500       91    12.94      5766      -77.659     32.240     64.490      1.500      1.500    303.187    305.000 
 152      -0.0002    0.0000    1.6046    0.0023    12500       81    12.95      5611      -77.659     32.360     64.710      1.500      1.500    303.188    305.001 
 153      -0.0003    0.0000    1.6097    0.0023    12500       83    12.96      5766      -77.659     32.470     64.940      1.500      1.500    303.182    304.999 
 154      -0.0005    0.0000    1.6148    0.0023    12500       86    12.99      5604      -77.659     32.580     65.170      1.500      1.500    303.186    304.998 
 155      -0.0005    0.0000    1.6196    0.0023    12500       82    13.00      5585      -77.659     32.690     65.390      1.500      1.500    303.181    305.001 
 156      -0.0000    0.0000    1.6247    0.0023    12500       87    12.96      5289      -77.659     32.820     65.620      1.500      1.500    303.186    304.998 
 157      -0.0005    0.0000    1.6297    0.0023    12500       78    12.97      5217      -77.659     32.920     65.850      1.500      1.500    303.185    304.999 
 158      -0.0006    0.0000    1.6348    0.0023    12500       72    12.92      5127      -77.659     33.030     66.080      1.500      1.500    303.181    304.999 
 159      -0.0005    0.0000    1.6398    0.0023    12500       81    13.01      4987      -77.659     33.150     66.310      1.500      1.500    303.179    304.999 
 160      -0.0005    0.0000    1.6447    0.0023    12500       79    12.95      4929      -77.659     33.260     66.530      1.500      1.500    303.185    304.999 
 161      -0.0002    0.0000    1.6499    0.0023    12500       74    12.95      4946      -77.659     33.390     66.770      1.500      1.500    303.189    304.998 
 162      -0.0005    0.0000    1.6547    0.0023    12500       92    12.96      4736      -77.659     33.490     66.990      1.500      1.500    303.185    305.000 
 163      -0.0003    0.0000    1.6597    0.0023    12500       83    12.94      4975      -77.659     33.610     67.220      1.500      1.500    303.186    304.998 
 164      -0.0005    0.0000    1.6647    0.0023    12500       83    13.06      4739      -77.659     33.720     67.450      1.500      1.500    303.183    304.999 
 165      -0.0003    0.0000    1.6697    0.0023    12500       62    13.09      4821      -77.659     33.840     67.680      1.500      1.500    303.184    305.000 
 166      -0.0005    0.0000    1.6747    0.0023    12500       68    12.96      4740      -77.659     33.950     67.910      1.500      1.500    303.204    305.000 
 167      -0.0000    0.0000    1.6797    0.0023    12500       75    13.04      4877      -77.659     34.080     68.140      1.500      1.500    303.185    304.999 
 168      -0.0005    0.0000    1.6847    0.0023    12500       80    12.94      4616      -77.659     34.180     68.370      1.500      1.500    303.185    305.002 
 169      -0.0005    0.0000    1.6899    0.0023    12500       77    12.97      4724      -77.659     34.300     68.610      1.500      1.500    303.189    305.000 
 170      -0.0006    0.0000    1.6949    0.0023    12500       67    12.93      4722      -77.659     34.410     68.840      1.500      1.500    303.186    305.000 
 171      -0.0005    0.0000    1.6998    0.0023    12500       65    13.01      4894      -77.659     34.530     69.070      1.500      1.500    303.186    304.997 
 172      -0.0003    0.0000    1.7048    0.0023    12500       67    13.04      4869      -77.659     34.650     69.300      1.500      1.500    303.187    304.999 
 173      -0.0005    0.0000    1.7097    0.0023    12500       54    12.99      4844      -77.659     34.760     69.530      1.500      1.500    303.183    305.000 
 174      -0.0005    0.0000    1.7149    0.0023    12500       73    13.04      4924      -77.659     34.880     69.770      1.500      1.500    303.180    305.000 
 175      -0.0006    0.0000    1.7198    0.0023    12500       69    13.02      4964      -77.659     34.990     70.000      1.500      1.500    303.179    305.003 
 176      -0.0002    0.0000    1.7247    0.0023    12500       65    12.96      4697      -77.659     35.120     70.230      1.500      1.500    303.185    305.000 
 177      -0.0005    0.0000    1.7299    0.0023    12500       76    12.94      4586      -77.659     35.230     70.470      1.500      1.500    303.179    305.000 
 178      -0.0006    0.0000    1.7348    0.0023    12500       55    13.10      4619      -77.659     35.340     70.700      1.500      1.500    303.188    304.999 
 179      -0.0005    0.0000    1.7397    0.0023    12500       73    12.95      4347      -77.659     35.460     70.930      1.500      1.500    303.185    305.001 
 180      -0.0003    0.0000    1.7450    0.0023    12500       64    12.93      4433      -77.659     35.590     71.180      1.500      1.500    303.183    304.998 
 181      -0.0003    0.0000    1.7497    0.0023    12500       63    12.92      4370      -77.659     35.700     71.400      1.500      1.500    303.181    305.000 
 182      -0.0006    0.0000    1.7548    0.0023    12500       57    12.95      4306      -77.659     35.810     71.640      1.500      1.500    303.186    305.000 
 183      -0.0005    0.0000    1.7597    0.0023    12500       58    13.04      4244      -77.659     35.930     71.870      1.500      1.500    303.180    304.999 
 184      -0.0005    0.0000    1.7647    0.0023    12500       67    12.93      4132      -77.659     36.050     72.110      1.500      1.500    303.182    304.999 
 185      -0.0001    0.0000    1.7698    0.0023    12500       67    12.98      4095      -77.659     36.180     72.350      1.500      1.500    303.182    304.999 
 186      -0.0003    0.0000    1.7747    0.0023    12500       65    12.97      4172      -77.659     36.290     72.580      1.500      1.500    303.185    304.999 
 187       0.0000    0.0000    1.7797    0.0023    12500       78    12.95      4051      -77.659     36.420     72.820      1.500      1.500    303.185    304.999 
 188      -0.0006    0.0000    1.7848    0.0023    12500       75    13.00      4032      -77.659     36.520     73.060      1.500      1.500    303.185    304.998 
 189      -0.0006    0.0000    1.7898    0.0023    12500       58    12.98      4125      -77.659     36.640     73.300      1.500      1.500    303.187    305.001 
 190      -0.0003    0.0000    1.7949    0.0023    12500       68    12.98      3948      -77.659     36.770     73.540      1.500      1.500    303.183    304.999 
 191      -0.0001    0.0000    1.7997    0.0023    12500       82    12.91      3920      -77.659     36.890     73.770      1.500      1.500    303.180    305.003 
 192      -0.0005    0.0000    1.8047    0.0023    12500       88    12.96      3920      -77.659     37.000     74.010      1.500      1.500    303.185    304.998 
 193      -0.0005    0.0000    1.8097    0.0023    12500       74    12.95      3801      -77.659     37.120     74.250      1.500      1.500    303.181    305.000 
 194      -0.0001    0.0000    1.8147    0.0023    12500       79    12.97      3935      -77.659     37.250     74.490      1.500      1.500    303.185    304.997 
 195      -0.0001    0.0000    1.8197    0.0023    12500       66    13.01      3976      -77.659     37.370     74.730      1.500      1.500    303.178    304.997 
 196      -0.0005    0.0000    1.8247    0.0023    12500       73    12.90      3813      -77.659     37.480     74.970      1.500      1.500    303.183    304.999 
 197      -0.0005    0.0000    1.8297    0.0023    12500       74    13.00      3909      -77.659     37.600     75.210      1.500      1.500    303.179    304.998 
 198      -0.0006    0.0000    1.8348    0.0023    12500       95    12.97      3772      -77.659     37.720     75.460      1.500      1.500    303.182    305.000 
 199      -0.0003    0.0000    1.8398    0.0023    12500       74    13.00      3726      -77.659     37.850     75.700      1.500      1.500    303.184    304.999 
 200      -0.0003    0.0000    1.8448    0.0023    12500       80    12.94      3799      -77.659     37.970     75.940      1.500      1.500    303.185    305.001 
 201      -0.0003    0.0000    1.8497    0.0023    12500       90    12.91      3839      -77.659     38.090     76.180      1.500      1.500    303.184    305.001 
 202      -0.0003    0.0000    1.8546    0.0023    12500       94    12.94      3766      -77.659     38.210     76.420      1.500      1.500    303.185    305.000 
 203      -0.0001    0.0000    1.8598    0.0023    12500       88    13.00      3822      -77.659     38.340     76.670      1.500      1.500    303.184    305.000 
 204      -0.0005    0.0000    1.8647    0.0023    12500       91    12.92      3826      -77.659     38.450     76.910      1.500      1.500    303.184    304.997 
 205      -0.0006    0.0000    1.8698    0.0023    12500       83    13.00      3777      -77.659     38.570     77.160      1.500      1.500    303.180    304.997 
 206      -0.0003    0.0000    1.8747    0.0023    12500       87    12.98      3806      -77.659     38.700     77.400      1.500      1.500    303.182    304.999 
 207      -0.0005    0.0000    1.8798    0.0023    12500      113    12.90      3730      -77.659     38.820     77.650      1.500      1.500    303.183    305.001 
 208      -0.0005    0.0000    1.8847    0.0023    12500       90    12.96      3612      -77.659     38.940     77.890      1.500      1.500    303.187    304.998 
 209      -0.0006    0.0000    1.8898    0.0023    12500      111    13.05      3700      -77.659     39.060     78.140      1.500      1.500    303.187    305.000 
 210      -0.0003    0.0000    1.8947    0.0023    12500      104    13.00      3644      -77.659     39.190     78.380      1.500      1.500    303.181    304.998 
 211      -0.0001    0.0000    1.8997    0.0023    12500      101    13.00      3646      -77.659     39.320     78.630      1.500      1.500    303.179    304.998 
 212      -0.0006    0.0000    1.9048    0.0023    12500      120    12.91      3494      -77.659     39.430     78.880      1.500      1.500    303.182    305.000 
 213      -0.0005    0.0000    1.9098    0.0023    12500      123    12.97      3595      -77.659     39.560     79.130      1.500      1.500    303.178    305.000 
 214      -0.0001    0.0000    1.9147    0.0023    12500      140    13.00      3613      -77.659     39.690     79.370      1.500      1.500    303.179    305.000 
 215      -0.0003    0.0000    1.9197    0.0023    12500      131    12.98      3675      -77.659     39.810     79.620      1.500      1.500    303.179    304.998 
 216      -0.0005    0.0000    1.9247    0.0023    12500      136    12.95      3490      -77.659     39.930     79.870      1.500      1.500    303.183    305.001 
 217      -0.0003    0.0000    1.9297    0.0023    12500      137    12.95      3594      -77.659     40.060     80.120      1.500      1.500    303.180    304.999 
 218      -0.0005    0.0000    1.9347    0.0023    12500      116    12.96      3569      -77.659     40.180     80.370      1.500      1.500    303.178    304.998 
 219      -0.0003    0.0000    1.9397    0.0023    12500      145    12.97      3597      -77.659     40.310     80.620      1.500      1.500    303.186    305.000 
 220      -0.0005    0.0000    1.9447    0.0023    12500      123    12.97      3602      -77.659     40.430     80.870      1.500      1.500    303.184    304.999 
 221      -0.0003    0.0000    1.9497    0.0023    12500      142    13.03      3656      -77.659     40.560     81.120      1.500      1.500    303.177    304.999 
 222      -0.0005    0.0000    1.9547    0.0023    12500      137    12.95      3821      -77.659     40.680     81.370      1.500      1.500    303.186    305.002 
 223      -0.0005    0.0000    1.9598    0.0023    12500      146    12.99      3809      -77.659     40.810     81.630      1.500      1.500    303.180    304.998 
 224      -0.0003    0.0000    1.9648    0.0023    12500      148    12.93      3784      -77.659     40.940     81.880      1.500      1.500    303.178    304.998 
 225      -0.0005    0.0000    1.9697    0.0023    12500      142    12.92      3780      -77.659     41.060     82.130      1.500      1.500    303.181    304.999 
 226      -0.0005    0.0000    1.9748    0.0023    12500      133    13.01      4031      -77.659     41.190     82.390      1.500      1.500    303.181    304.998 
 227      -0.0003    0.0000    1.9797    0.0023    12500      142    12.97      3981      -77.659     41.320     82.640      1.500      1.500    303.182    305.000 
 228      -0.0006    0.0000    1.9848    0.0023    12500      128    12.96      4012      -77.659     41.440     82.900      1.500      1.500    303.182    304.997 
 229      -0.0005    0.0000    1.9897    0.0023    12500      164    13.00      3886      -77.659     41.570     83.150      1.500      1.500    303.176    305.001 
 230      -0.0005    0.0000    1.9948    0.0023    12500      147    12.99      3929      -77.659     41.700     83.410      1.500      1.500    303.181    304.999 
 231      -0.0003    0.0000    1.9997    0.0023    12500      149    12.94      3762      -77.659     41.830     83.660      1.500      1.500    303.183    305.000 
 232      -0.0006    0.0000    2.0048    0.0023    12500      154    12.97      3675      -77.659     41.950     83.920      1.500      1.500    303.183    305.000 
 233      -0.0006    0.0000    2.0098    0.0023    12500      164    13.01      3634      -77.659     42.080     84.180      1.500      1.500    303.180    305.000 
 234      -0.0005    0.0000    2.0147    0.0023    12500      173    12.98      3568      -77.659     42.210     84.430      1.500      1.500    303.180    304.999 
 235      -0.0005    0.0000    2.0197    0.0023    12500      166    12.91      3337      -77.659     42.340     84.690      1.500      1.500    303.180    304.999 
 236      -0.0005    0.0000    2.0247    0.0023    12500      157    12.96      3426      -77.659     42.470     84.950      1.500      1.500    303.179    304.999 
 237      -0.0005    0.0000    2.0297    0.0023    12500      158    12.97      3392      -77.659     42.600     85.210      1.500      1.500    303.182    304.999 
 238      -0.0005    0.0000    2.0347    0.0023    12500      163    12.95      3286      -77.659     42.730     85.470      1.500      1.500    303.179    305.002 
 239      -0.0005    0.0000    2.0397    0.0023    12500      186    12.98      3235      -77.659     42.860     85.730      1.500      1.500    303.179    305.001 
 240      -0.0005    0.0000    2.0447    0.0023    12500      145    13.03      3359      -77.659     42.990     85.990      1.500      1.500    303.182    304.999 
 241      -0.0005    0.0000    2.0497    0.0023    12500      187    13.03      3327      -77.659     43.120     86.250      1.500      1.500    303.182    305.000 
