# Supplementary material for: Aspirin locally disrupts the liquid-ordered phase
Source: R Soc Open Sci. 2018 Feb 28;5(2):171710. doi: 10.1098/rsos.171710 (PMC5830767; doi:10.1098/rsos.171710)
Supplement: Inelastic Neutron scattering data [file rsos171710supp1.zip › RawData/034883]

RRRRRRRRRRRRRRRRRRRRRRRRRRRRRRRRRRRRRRRRRRRRRRRRRRRRRRRRRRRRRRRRRRRRRRRRRRRRRRRR
  034883       1       0                                                        
ILL TAS data in the new ASCII format follow afte the line VV..V                 
AAAAAAAAAAAAAAAAAAAAAAAAAAAAAAAAAAAAAAAAAAAAAAAAAAAAAAAAAAAAAAAAAAAAAAAAAAAAAAAA
      80                                                                        
IN12  rheinstadter05-Dec-16 22:27:20                                            
VVVVVVVVVVVVVVVVVVVVVVVVVVVVVVVVVVVVVVVVVVVVVVVVVVVVVVVVVVVVVVVVVVVVVVVVVVVVVVVV
INSTR: IN12
EXPNO: CRG-2297
USER_: rheinstadter
LOCAL: SCHMALZL
FILE_: 034883
DATE_: 05-Dec-16 22:27:20
TITLE: The effect of a common drug on nanscopic membrane dynamics
TYPE_: tas
COMND: bs qh 0 0 1.385 -2 dqh 0 0 0 0.1 np 67 mn 20000
POSQE: QH=   0.0004, QK=   0.0000, QL=   1.3846, EN=  -1.9985, UN=meV
CURVE: MONO= auto, ANA= auto
STEPS: EN=   0.1000
PARAM: GONIO= 0
PARAM: DM=   3.34000, DA=   3.35500, KFIX=   1.49977
PARAM: SM= -1, SS=  1, SA= -1, FX=  2
PARAM: ALF1= 120.00, ALF2= 120.00, ALF3= 120.00, ALF4= 120.00
PARAM: BET1= 120.00, BET2= 120.00, BET3= 120.00, BET4= 120.00
PARAM: ETAM=  35.00, ETAA=  35.00
PARAM: AS=   6.28000, BS=   6.28000, CS=   6.28000
PARAM: AA=  90.00000, BB=  90.00000, CC=  90.00000, ETAS=  80.00000
PARAM: AX=  1.000, AY=  0.000, AZ=  0.000
PARAM: BX=  0.000, BY=  0.000, BZ=  1.000
VARIA: SELPOS=in
VARIA: SELSPEED=  11180
VARIA: A1      = -55.70, A2      =-112.16, A3      =  17.71, A4      =  61.64
VARIA: A5      = -38.62, A6      = -77.27, GU      =   1.40, GL      =   0.04
VARIA: A3P     =1269.70, GA      =   1.00, GM      =  -0.11, RA      =  15.38
VARIA: RMV     =  28.99, RMH     =  78.11, TA      =   4.41, TM      =  -1.81
VARIA: GC      =  -0.01, DIA1X   =  62.64, DIA2X   =  88.10, DIA2Z   = 163.89
VARIA: I1      =   0.00, I2      =   0.00, I3      =   0.00, I4      =   0.00
VARIA: I5      =   0.00, I6      =   0.00, I7      =   0.00, I8      =  -0.00
VARIA: IH1     =   0.00, IH2     =   0.00
ZEROS: A1      =  -2.09, A2      =   0.51, A3      = -10.48, A4      =   0.70
ZEROS: A5      = -89.80, A6      =   0.01, GU      =   0.00, GL      =   0.00
ZEROS: A3P     = -16.29, GA      =   0.00, GM      =   0.00, RA      =   0.00
ZEROS: RMV     =   0.00, RMH     =   0.00, TA      =   0.00, TM      =   0.00
ZEROS: GC      =   0.00, DIA1X   =   0.00, DIA2X   =   0.00, DIA2Z   =   0.00
POLAN: DR HX 5 0 0
POLAN: ON F1 
POLAN: CO MN 200000
POLAN: DR HX 0 5 0
POLAN: ON F1
POLAN: CO MN 200000
POLAN: DR HX 0 0 0.8
POLAN: ON F1 
POLAN: CO MN 200000
PARAM: MN=   20000
PARAM: TT=    303.18, RT=    305.00
PARAM: REACTOR=56.01
FORMT:
DATA_:
  PNT        QH        QK        QL        EN        M1        M2      TIME      CNTS         A2         A3         A4         KI         KF         TT        TRT 
   1       0.0004    0.0000    1.3846   -1.9985    20000       12    23.43       138     -112.162     17.710     61.640      1.133      1.500    303.179    304.998 
   2      -0.0005    0.0000    1.3849   -1.8984    20000       15    22.47       115     -109.108     18.260     61.310      1.155      1.500    303.174    305.001 
   3      -0.0005    0.0000    1.3849   -1.7986    20000       19    21.44       100     -106.321     18.820     60.970      1.175      1.500    303.182    305.000 
   4      -0.0006    0.0000    1.3849   -1.6985    20000       16    20.59       137     -103.754     19.370     60.630      1.196      1.500    303.180    304.998 
   5      -0.0007    0.0000    1.3851   -1.5985    20000       12    20.35       160     -101.382     19.910     60.300      1.216      1.500    303.175    304.997 
   6      -0.0007    0.0000    1.3851   -1.4984    20000       15    21.00       151      -99.174     20.440     59.960      1.235      1.500    303.175    305.001 
   7      -0.0005    0.0000    1.3850   -1.3988    20000       16    20.48       153      -97.124     20.960     59.620      1.255      1.500    303.176    304.998 
   8      -0.0004    0.0000    1.3851   -1.2990    20000       17    20.11       181      -95.201     21.480     59.290      1.274      1.500    303.178    305.000 
   9      -0.0005    0.0000    1.3849   -1.1984    20000        5    20.57       188      -93.379     21.970     58.940      1.293      1.500    303.176    305.001 
  10      -0.0004    0.0000    1.3849   -1.0986    20000       13    20.22       194      -91.678     22.470     58.610      1.311      1.500    303.179    305.001 
  11      -0.0006    0.0000    1.3852   -0.9981    20000       12    20.21       229      -90.060     22.960     58.290      1.330      1.500    303.179    305.000 
  12      -0.0005    0.0000    1.3850   -0.8981    20000       11    22.31       208      -88.535     23.440     57.950      1.348      1.500    303.175    304.999 
  13      -0.0003    0.0000    1.3850   -0.7984    20000       13    22.32       233      -87.093     23.920     57.620      1.365      1.500    303.173    305.001 
  14      -0.0007    0.0000    1.3852   -0.6978    20000       12    21.73       319      -85.709     24.380     57.300      1.383      1.500    303.176    304.998 
  15      -0.0006    0.0000    1.3851   -0.5985    20000       22    21.51       317      -84.409     24.840     56.970      1.400      1.500    303.172    304.999 
  16      -0.0006    0.0000    1.3850   -0.4989    20000       20    21.39       405      -83.164     25.290     56.640      1.417      1.500    303.176    304.999 
  17      -0.0008    0.0000    1.3852   -0.3983    20000       65    21.28       530      -81.962     25.740     56.320      1.434      1.500    303.178    304.997 
  18      -0.0004    0.0000    1.3848   -0.2988    20000      250    21.20       746      -80.825     26.190     55.980      1.451      1.500    303.173    305.002 
  19      -0.0002    0.0000    1.3850   -0.1995    20000      425    21.05      1682      -79.737     26.640     55.670      1.467      1.500    303.172    304.998 
  20      -0.0002    0.0000    1.3849   -0.0984    20000      356    20.99      7583      -78.675     27.080     55.340      1.484      1.500    303.174    304.998 
  21      -0.0004    0.0000    1.3849    0.0014    20000      189    20.79     19433      -77.668     27.500     55.020      1.500      1.500    303.181    305.002 
  22      -0.0002    0.0000    1.3849    0.1016    20000       76    20.65      6839      -76.696     27.940     54.700      1.516      1.500    303.174    304.998 
  23      -0.0003    0.0000    1.3848    0.2005    20000       42    21.15      1731      -75.772     28.350     54.380      1.532      1.500    303.174    304.998 
  24      -0.0004    0.0000    1.3848    0.3010    20000       24    23.14       674      -74.867     28.770     54.060      1.547      1.500    303.174    304.999 
  25      -0.0004    0.0000    1.3850    0.4013    20000       31    24.53       568      -73.996     29.190     53.750      1.563      1.500    303.170    305.001 
  26      -0.0000    0.0000    1.3848    0.4999    20000       33    23.89       445      -73.170     29.610     53.430      1.578      1.500    303.179    305.001 
  27      -0.0003    0.0000    1.3848    0.5993    20000       38    23.19       367      -72.364     30.010     53.120      1.593      1.500    303.173    304.999 
  28       0.0004    0.0000    1.3845    0.6966    20000       48    23.17       365      -71.601     30.430     52.800      1.608      1.500    303.173    305.001 
  29      -0.0002    0.0000    1.3847    0.7985    20000       38    23.58       313      -70.828     30.820     52.490      1.623      1.500    303.175    305.001 
  30      -0.0001    0.0000    1.3847    0.8977    20000       34    23.92       287      -70.099     31.220     52.180      1.638      1.500    303.172    304.999 
  31       0.0003    0.0000    1.3845    0.9968    20000       48    23.60       259      -69.394     31.630     51.860      1.652      1.500    303.175    305.001 
  32       0.0001    0.0000    1.3845    1.0973    20000       47    23.23       253      -68.700     32.020     51.550      1.667      1.500    303.173    304.999 
  33       0.0003    0.0000    1.3842    1.1957    20000       52    23.26       207      -68.040     32.410     51.230      1.681      1.500    303.170    304.999 
  34       0.0001    0.0000    1.3845    1.2959    20000       89    23.11       233      -67.388     32.800     50.930      1.696      1.500    303.174    305.000 
  35       0.0003    0.0000    1.3841    1.3951    20000       65    23.15       204      -66.761     33.190     50.610      1.710      1.500    303.171    305.000 
  36       0.0003    0.0000    1.3842    1.4959    20000       69    23.12       210      -66.142     33.580     50.300      1.724      1.500    303.174    304.999 
  37       0.0007    0.0000    1.3840    1.5911    20000       52    23.47       214      -65.572     33.960     50.000      1.737      1.500    303.171    305.002 
  38       0.0010    0.0000    1.3842    1.6909    20000       37    23.87       194      -64.991     34.360     49.700      1.751      1.500    303.173    305.002 
  39       0.0007    0.0000    1.3842    1.7910    20000       24    23.99       162      -64.423     34.730     49.390      1.765      1.500    303.172    304.998 
  40       0.0008    0.0000    1.3841    1.8910    20000       26    23.86       185      -63.871     35.110     49.080      1.778      1.500    303.170    304.997 
  41       0.0005    0.0000    1.3842    1.9936    20000       23    23.64       167      -63.319     35.490     48.770      1.792      1.500    303.170    305.001 
  42       0.0005    0.0000    1.3842    2.0920    20000       29    23.52       165      -62.803     35.860     48.470      1.805      1.500    303.173    305.000 
  43       0.0009    0.0000    1.3840    2.1902    20000       26    23.33       151      -62.301     36.240     48.160      1.818      1.500    303.171    305.000 
  44       0.0011    0.0000    1.3841    2.2892    20000       34    23.33       166      -61.806     36.620     47.860      1.831      1.500    303.169    305.000 
  45       0.0006    0.0000    1.3843    2.3931    20000       21    23.31       136      -61.300     36.990     47.550      1.845      1.500    303.171    305.001 
  46       0.0004    0.0000    1.3844    2.4923    20000       30    23.11       143      -60.828     37.350     47.250      1.858      1.500    303.168    305.000 
  47       0.0008    0.0000    1.3842    2.5917    20000       28    23.10       173      -60.366     37.730     46.940      1.871      1.500    303.175    304.999 
  48       0.0008    0.0000    1.3841    2.6922    20000       29    23.00       132      -59.909     38.100     46.630      1.884      1.500    303.173    305.000 
  49       0.0009    0.0000    1.3840    2.7889    20000       25    22.98       109      -59.480     38.460     46.330      1.896      1.500    303.170    305.002 
  50       0.0008    0.0000    1.3840    2.8913    20000       31    22.95       147      -59.035     38.830     46.020      1.909      1.500    303.173    305.000 
  51       0.0007    0.0000    1.3843    2.9928    20000       25    23.07       148      -58.603     39.200     45.720      1.922      1.500    303.172    305.000 
  52       0.0012    0.0000    1.3837    3.0864    20000       28    23.17       120      -58.214     39.560     45.410      1.934      1.500    303.172    304.999 
  53       0.0003    0.0000    1.3843    3.1929    20000       30    23.35       123      -57.781     39.910     45.110      1.947      1.500    303.172    304.998 
  54       0.0016    0.0000    1.3834    3.2833    20000       24    23.41       112      -57.420     40.290     44.800      1.958      1.500    303.177    305.000 
  55       0.0011    0.0000    1.3839    3.3873    20000       15    23.68       127      -57.014     40.650     44.500      1.971      1.500    303.172    305.000 
  56       0.0006    0.0000    1.3839    3.4895    20000       35    23.90       132      -56.623     41.000     44.190      1.983      1.500    303.171    304.998 
  57       0.0013    0.0000    1.3837    3.5846    20000       25    24.06       117      -56.266     41.370     43.890      1.995      1.500    303.172    305.000 
  58       0.0010    0.0000    1.3835    3.6847    20000       28    24.18       130      -55.898     41.720     43.580      2.007      1.500    303.170    304.999 
  59       0.0012    0.0000    1.3838    3.7857    20000       18    24.31       109      -55.533     42.090     43.280      2.019      1.500    303.168    305.003 
  60       0.0010    0.0000    1.3838    3.8871    20000       27    24.41       136      -55.175     42.450     42.970      2.031      1.500    303.169    305.000 
  61       0.0008    0.0000    1.3840    3.9877    20000       19    24.58       122      -54.826     42.800     42.670      2.043      1.500    303.169    305.000 
  62       0.0009    0.0000    1.3840    4.0885    20000       27    24.70       119      -54.482     43.170     42.360      2.055      1.500    303.170    304.999 
  63       0.0010    0.0000    1.3837    4.1855    20000       22    24.85       137      -54.158     43.520     42.050      2.066      1.500    303.166    305.001 
  64       0.0007    0.0000    1.3839    4.2866    20000       25    25.08       133      -53.827     43.870     41.750      2.078      1.500    303.174    305.001 
  65       0.0008    0.0000    1.3837    4.3848    20000       20    25.36       112      -53.510     44.230     41.440      2.089      1.500    303.168    305.000 
  66       0.0011    0.0000    1.3837    4.4848    20000       16    25.82       100      -53.194     44.600     41.130      2.101      1.500    303.173    304.999 
  67       0.0006    0.0000    1.3840    4.5891    20000       25    26.45       130      -52.870     44.950     40.820      2.113      1.500    303.169    305.001 
