# Supplementary material for: Aspirin locally disrupts the liquid-ordered phase
Source: R Soc Open Sci. 2018 Feb 28;5(2):171710. doi: 10.1098/rsos.171710 (PMC5830767; doi:10.1098/rsos.171710)
Supplement: Inelastic Neutron scattering data [file rsos171710supp1.zip › RawData/034884]

RRRRRRRRRRRRRRRRRRRRRRRRRRRRRRRRRRRRRRRRRRRRRRRRRRRRRRRRRRRRRRRRRRRRRRRRRRRRRRRR
  034884       1       0                                                        
ILL TAS data in the new ASCII format follow afte the line VV..V                 
AAAAAAAAAAAAAAAAAAAAAAAAAAAAAAAAAAAAAAAAAAAAAAAAAAAAAAAAAAAAAAAAAAAAAAAAAAAAAAAA
      80                                                                        
IN12  rheinstadter05-Dec-16 23:12:00                                            
VVVVVVVVVVVVVVVVVVVVVVVVVVVVVVVVVVVVVVVVVVVVVVVVVVVVVVVVVVVVVVVVVVVVVVVVVVVVVVVV
INSTR: IN12
EXPNO: CRG-2297
USER_: rheinstadter
LOCAL: SCHMALZL
FILE_: 034884
DATE_: 05-Dec-16 23:12:00
TITLE: The effect of a common drug on nanscopic membrane dynamics
TYPE_: tas
COMND: bs qh 0 0 1.385 -0.5 dqh 0 0 0 0.05 np 20 mn 20000
POSQE: QH=  -0.0000, QK=   0.0000, QL=   1.3850, EN=  -0.4993, UN=meV
CURVE: MONO= auto, ANA= auto
STEPS: EN=   0.0500
PARAM: GONIO= 0
PARAM: DM=   3.34000, DA=   3.35500, KFIX=   1.49977
PARAM: SM= -1, SS=  1, SA= -1, FX=  2
PARAM: ALF1= 120.00, ALF2= 120.00, ALF3= 120.00, ALF4= 120.00
PARAM: BET1= 120.00, BET2= 120.00, BET3= 120.00, BET4= 120.00
PARAM: ETAM=  35.00, ETAA=  35.00
PARAM: AS=   6.28000, BS=   6.28000, CS=   6.28000
PARAM: AA=  90.00000, BB=  90.00000, CC=  90.00000, ETAS=  80.00000
PARAM: AX=  1.000, AY=  0.000, AZ=  0.000
PARAM: BX=  0.000, BY=  0.000, BZ=  1.000
VARIA: SELPOS=in
VARIA: SELSPEED=  13977
VARIA: A1      = -41.27, A2      = -83.17, A3      =  25.31, A4      =  56.64
VARIA: A5      = -38.62, A6      = -77.27, GU      =   1.40, GL      =   0.04
VARIA: A3P     =1269.70, GA      =   1.00, GM      =  -0.11, RA      =  15.38
VARIA: RMV     =  32.19, RMH     =  62.42, TA      =   4.41, TM      =  -1.81
VARIA: GC      =  -0.01, DIA1X   =  62.64, DIA2X   =  88.10, DIA2Z   = 163.89
VARIA: I1      =   0.00, I2      =   0.00, I3      =   0.00, I4      =   0.00
VARIA: I5      =   0.00, I6      =   0.00, I7      =   0.00, I8      =  -0.00
VARIA: IH1     =   0.00, IH2     =   0.00
ZEROS: A1      =  -2.09, A2      =   0.51, A3      = -10.48, A4      =   0.70
ZEROS: A5      = -89.80, A6      =   0.01, GU      =   0.00, GL      =   0.00
ZEROS: A3P     = -16.29, GA      =   0.00, GM      =   0.00, RA      =   0.00
ZEROS: RMV     =   0.00, RMH     =   0.00, TA      =   0.00, TM      =   0.00
ZEROS: GC      =   0.00, DIA1X   =   0.00, DIA2X   =   0.00, DIA2Z   =   0.00
POLAN: DR HX 5 0 0
POLAN: ON F1 
POLAN: CO MN 200000
POLAN: DR HX 0 5 0
POLAN: ON F1
POLAN: CO MN 200000
POLAN: DR HX 0 0 0.8
POLAN: ON F1 
POLAN: CO MN 200000
PARAM: MN=   20000
PARAM: TT=    303.17, RT=    305.00
PARAM: REACTOR=55.77
FORMT:
DATA_:
  PNT        QH        QK        QL        EN        M1        M2      TIME      CNTS         A2         A3         A4         KI         KF         TT        TRT 
   1      -0.0000    0.0000    1.3850   -0.4993    20000       17    21.21       421      -83.168     25.310     56.640      1.417      1.500    303.170    304.997 
   2      -0.0005    0.0000    1.3850   -0.4493    20000       21    21.29       460      -82.564     25.520     56.480      1.426      1.500    303.172    305.000 
   3      -0.0008    0.0000    1.3852   -0.3983    20000       51    21.37       471      -81.962     25.740     56.320      1.434      1.500    303.169    304.999 
   4      -0.0006    0.0000    1.3852   -0.3485    20000      140    21.22       602      -81.387     25.970     56.160      1.443      1.500    303.170    305.000 
   5      -0.0005    0.0000    1.3850   -0.2988    20000      242    21.25       710      -80.825     26.190     55.990      1.451      1.500    303.166    304.998 
   6      -0.0004    0.0000    1.3850   -0.2494    20000      368    21.10      1069      -80.278     26.410     55.830      1.459      1.500    303.175    305.000 
   7      -0.0006    0.0000    1.3851   -0.1988    20000      424    21.14      1742      -79.730     26.630     55.670      1.467      1.500    303.166    305.001 
   8      -0.0007    0.0000    1.3852   -0.1475    20000      387    21.10      3649      -79.185     26.850     55.510      1.476      1.500    303.164    305.000 
   9      -0.0006    0.0000    1.3852   -0.0976    20000      337    21.09      8630      -78.667     27.070     55.350      1.484      1.500    303.169    304.998 
  10      -0.0008    0.0000    1.3852   -0.0480    20000      256    20.96     16594      -78.161     27.280     55.190      1.492      1.500    303.170    304.999 
  11      -0.0007    0.0000    1.3852    0.0025    20000      184    20.81     18507      -77.657     27.500     55.030      1.500      1.500    303.166    305.000 
  12      -0.0006    0.0000    1.3852    0.0525    20000      120    20.87     12502      -77.168     27.720     54.870      1.508      1.500    303.166    305.001 
  13      -0.0006    0.0000    1.3852    0.1022    20000       85    20.74      5810      -76.690     27.930     54.710      1.516      1.500    303.171    304.997 
  14      -0.0003    0.0000    1.3851    0.1516    20000       49    20.76      2693      -76.224     28.150     54.550      1.524      1.500    303.166    304.999 
  15      -0.0007    0.0000    1.3851    0.2020    20000       34    21.16      1500      -75.758     28.350     54.390      1.532      1.500    303.168    304.998 
  16      -0.0004    0.0000    1.3851    0.2520    20000       34    22.02      1058      -75.304     28.570     54.230      1.540      1.500    303.167    304.998 
  17      -0.0006    0.0000    1.3851    0.3017    20000       37    23.03       621      -74.861     28.770     54.070      1.548      1.500    303.170    304.999 
  18      -0.0007    0.0000    1.3853    0.3523    20000       25    24.19       542      -74.418     28.980     53.920      1.555      1.500    303.172    304.997 
  19      -0.0005    0.0000    1.3853    0.4024    20000       27    24.56       538      -73.987     29.200     53.760      1.563      1.500    303.166    304.999 
  20      -0.0006    0.0000    1.3852    0.4526    20000       34    24.52       479      -73.563     29.400     53.600      1.571      1.500    303.169    304.999 
