# Supplementary material for: Aspirin locally disrupts the liquid-ordered phase
Source: R Soc Open Sci. 2018 Feb 28;5(2):171710. doi: 10.1098/rsos.171710 (PMC5830767; doi:10.1098/rsos.171710)
Supplement: Inelastic Neutron scattering data [file rsos171710supp1.zip › RawData/034885]

RRRRRRRRRRRRRRRRRRRRRRRRRRRRRRRRRRRRRRRRRRRRRRRRRRRRRRRRRRRRRRRRRRRRRRRRRRRRRRRR
  034885       1       0                                                        
ILL TAS data in the new ASCII format follow afte the line VV..V                 
AAAAAAAAAAAAAAAAAAAAAAAAAAAAAAAAAAAAAAAAAAAAAAAAAAAAAAAAAAAAAAAAAAAAAAAAAAAAAAAA
      80                                                                        
IN12  rheinstadter05-Dec-16 23:22:04                                            
VVVVVVVVVVVVVVVVVVVVVVVVVVVVVVVVVVVVVVVVVVVVVVVVVVVVVVVVVVVVVVVVVVVVVVVVVVVVVVVV
INSTR: IN12
EXPNO: CRG-2297
USER_: rheinstadter
LOCAL: SCHMALZL
FILE_: 034885
DATE_: 05-Dec-16 23:22:04
TITLE: The effect of a common drug on nanscopic membrane dynamics
TYPE_: tas
COMND: bs qh 0 0 1.385 0.5 dqh 0 0 0 0.1 np 41 mn 250000
POSQE: QH=  -0.0007, QK=   0.0000, QL=   1.3852, EN=   0.5024, UN=meV
CURVE: MONO= auto, ANA= auto
STEPS: EN=   0.1000
PARAM: GONIO= 0
PARAM: DM=   3.34000, DA=   3.35500, KFIX=   1.49977
PARAM: SM= -1, SS=  1, SA= -1, FX=  2
PARAM: ALF1= 120.00, ALF2= 120.00, ALF3= 120.00, ALF4= 120.00
PARAM: BET1= 120.00, BET2= 120.00, BET3= 120.00, BET4= 120.00
PARAM: ETAM=  35.00, ETAA=  35.00
PARAM: AS=   6.28000, BS=   6.28000, CS=   6.28000
PARAM: AA=  90.00000, BB=  90.00000, CC=  90.00000, ETAS=  80.00000
PARAM: AX=  1.000, AY=  0.000, AZ=  0.000
PARAM: BX=  0.000, BY=  0.000, BZ=  1.000
VARIA: SELPOS=in
VARIA: SELSPEED=  15566
VARIA: A1      = -36.32, A2      = -73.15, A3      =  29.60, A4      =  53.44
VARIA: A5      = -38.62, A6      = -77.27, GU      =   1.40, GL      =   0.04
VARIA: A3P     =1269.70, GA      =   1.01, GM      =  -0.11, RA      =  15.38
VARIA: RMV     =  34.00, RMH     =  56.05, TA      =   4.41, TM      =  -1.81
VARIA: GC      =  -0.01, DIA1X   =  62.64, DIA2X   =  88.10, DIA2Z   = 163.89
VARIA: I1      =   0.00, I2      =   0.00, I3      =   0.00, I4      =   0.00
VARIA: I5      =   0.00, I6      =   0.00, I7      =   0.00, I8      =  -0.00
VARIA: IH1     =   0.00, IH2     =   0.00
ZEROS: A1      =  -2.09, A2      =   0.51, A3      = -10.48, A4      =   0.70
ZEROS: A5      = -89.80, A6      =   0.01, GU      =   0.00, GL      =   0.00
ZEROS: A3P     = -16.29, GA      =   0.00, GM      =   0.00, RA      =   0.00
ZEROS: RMV     =   0.00, RMH     =   0.00, TA      =   0.00, TM      =   0.00
ZEROS: GC      =   0.00, DIA1X   =   0.00, DIA2X   =   0.00, DIA2Z   =   0.00
POLAN: DR HX 5 0 0
POLAN: ON F1 
POLAN: CO MN 200000
POLAN: DR HX 0 5 0
POLAN: ON F1
POLAN: CO MN 200000
POLAN: DR HX 0 0 0.8
POLAN: ON F1 
POLAN: CO MN 200000
PARAM: MN=  250000
PARAM: TT=    303.17, RT=    305.00
PARAM: REACTOR=55.77
FORMT:
DATA_:
  PNT        QH        QK        QL        EN        M1        M2      TIME      CNTS         A2         A3         A4         KI         KF         TT        TRT 
   1      -0.0007    0.0000    1.3852    0.5024   250000      401   299.93      5582      -73.149     29.600     53.440      1.579      1.500    303.165    305.002 
   2      -0.0006    0.0000    1.3852    0.6014   250000      446   291.41      4780      -72.347     30.010     53.130      1.594      1.500    303.165    304.999 
   3      -0.0004    0.0000    1.3851    0.7009   250000      432   290.44      4221      -71.568     30.420     52.810      1.609      1.500    303.169    305.000 
   4      -0.0004    0.0000    1.3852    0.8016   250000      480   296.05      3664      -70.805     30.830     52.500      1.624      1.500    303.167    305.000 
   5      -0.0006    0.0000    1.3853    0.9022   250000      517   299.79      3373      -70.067     31.230     52.190      1.639      1.500    303.162    305.001 
   6      -0.0006    0.0000    1.3850    1.0012   250000      487   296.10      3162      -69.363     31.620     51.870      1.653      1.500    303.164    305.001 
   7      -0.0005    0.0000    1.3851    1.1018   250000      592   292.64      2841      -68.669     32.020     51.560      1.668      1.500    303.156    304.999 
   8      -0.0005    0.0000    1.3851    1.2007   250000      667   290.35      2662      -68.007     32.410     51.250      1.682      1.500    303.161    305.000 
   9      -0.0002    0.0000    1.3850    1.2998   250000      880   288.88      2611      -67.363     32.810     50.940      1.696      1.500    303.157    305.001 
  10      -0.0005    0.0000    1.3851    1.4009   250000      981   289.27      2408      -66.724     33.190     50.630      1.710      1.500    303.159    304.998 
  11      -0.0006    0.0000    1.3852    1.5025   250000      791   291.20      2258      -66.101     33.580     50.320      1.725      1.500    303.161    304.999 
  12      -0.0007    0.0000    1.3851    1.6022   250000      607   295.00      2220      -65.507     33.960     50.010      1.739      1.500    303.160    305.002 
  13      -0.0005    0.0000    1.3853    1.7016   250000      470   298.68      2112      -64.930     34.350     49.710      1.752      1.500    303.158    305.002 
  14      -0.0004    0.0000    1.3851    1.8002   250000      383   300.35      1985      -64.372     34.730     49.400      1.766      1.500    303.160    305.002 
  15      -0.0005    0.0000    1.3852    1.9015   250000      340   300.05      1978      -63.814     35.110     49.090      1.780      1.500    303.159    304.999 
  16      -0.0006    0.0000    1.3853    2.0037   250000      328   297.97      1904      -63.265     35.490     48.780      1.793      1.500    303.154    305.000 
  17      -0.0005    0.0000    1.3854    2.1031   250000      353   296.01      1868      -62.745     35.870     48.480      1.807      1.500    303.155    304.999 
  18      -0.0006    0.0000    1.3853    2.2035   250000      352   294.50      1871      -62.233     36.240     48.170      1.820      1.500    303.157    305.000 
  19      -0.0005    0.0000    1.3855    2.3036   250000      334   292.93      1775      -61.735     36.620     47.870      1.833      1.500    303.155    305.001 
  20      -0.0007    0.0000    1.3853    2.4027   250000      359   291.49      1727      -61.254     36.980     47.560      1.846      1.500    303.155    304.999 
  21      -0.0004    0.0000    1.3854    2.5025   250000      353   290.48      1756      -60.780     37.360     47.260      1.859      1.500    303.156    305.000 
  22      -0.0003    0.0000    1.3852    2.6013   250000      380   289.45      1662      -60.322     37.730     46.950      1.872      1.500    303.155    305.001 
  23      -0.0003    0.0000    1.3851    2.7020   250000      368   288.44      1660      -59.865     38.100     46.640      1.885      1.500    303.155    304.998 
  24      -0.0005    0.0000    1.3853    2.8028   250000      375   287.94      1519      -59.418     38.460     46.340      1.898      1.500    303.151    305.002 
  25      -0.0005    0.0000    1.3853    2.9033   250000      366   287.70      1585      -58.983     38.830     46.030      1.911      1.500    303.150    304.999 
  26      -0.0005    0.0000    1.3853    3.0024   250000      321   288.31      1544      -58.563     39.190     45.730      1.923      1.500    303.152    304.999 
  27      -0.0005    0.0000    1.3853    3.1041   250000      316   290.33      1561      -58.141     39.560     45.420      1.936      1.500    303.150    305.002 
  28      -0.0007    0.0000    1.3854    3.2029   250000      327   292.45      1519      -57.740     39.910     45.120      1.948      1.500    303.151    305.001 
  29      -0.0003    0.0000    1.3852    3.3027   250000      279   294.89      1539      -57.344     40.290     44.810      1.960      1.500    303.148    304.999 
  30      -0.0003    0.0000    1.3853    3.4022   250000      277   297.00      1404      -56.956     40.650     44.510      1.973      1.500    303.151    304.999 
  31      -0.0004    0.0000    1.3851    3.5012   250000      324   299.00      1474      -56.578     41.000     44.200      1.985      1.500    303.148    305.001 
  32      -0.0003    0.0000    1.3853    3.6017   250000      323   301.31      1456      -56.203     41.370     43.900      1.997      1.500    303.149    305.000 
  33      -0.0004    0.0000    1.3850    3.7000   250000      288   302.66      1469      -55.842     41.720     43.590      2.009      1.500    303.152    305.003 
  34      -0.0003    0.0000    1.3854    3.8024   250000      309   304.50      1488      -55.474     42.090     43.290      2.021      1.500    303.150    304.999 
  35      -0.0004    0.0000    1.3851    3.9008   250000      293   305.83      1482      -55.127     42.440     42.980      2.033      1.500    303.148    305.000 
  36      -0.0006    0.0000    1.3855    4.0028   250000      286   307.54      1427      -54.774     42.800     42.680      2.045      1.500    303.154    305.002 
  37      -0.0002    0.0000    1.3853    4.1022   250000      309   309.57      1423      -54.436     43.170     42.370      2.056      1.500    303.151    304.999 
  38      -0.0006    0.0000    1.3855    4.2047   250000      282   311.28      1377      -54.095     43.520     42.060      2.068      1.500    303.148    304.999 
  39      -0.0003    0.0000    1.3851    4.2979   250000      311   314.29      1435      -53.790     43.870     41.760      2.079      1.500    303.148    305.002 
  40      -0.0005    0.0000    1.3853    4.4017   250000      294   318.28      1418      -53.457     44.230     41.450      2.091      1.500    303.146    304.997 
  41      -0.0002    0.0000    1.3852    4.5007   250000      291   323.49      1438      -53.144     44.600     41.140      2.103      1.500    303.143    304.998 
