# Supplementary material for: Aspirin locally disrupts the liquid-ordered phase
Source: R Soc Open Sci. 2018 Feb 28;5(2):171710. doi: 10.1098/rsos.171710 (PMC5830767; doi:10.1098/rsos.171710)
Supplement: Inelastic Neutron scattering data [file rsos171710supp1.zip › RawData/034886]

RRRRRRRRRRRRRRRRRRRRRRRRRRRRRRRRRRRRRRRRRRRRRRRRRRRRRRRRRRRRRRRRRRRRRRRRRRRRRRRR
  034886       1       0                                                        
ILL TAS data in the new ASCII format follow afte the line VV..V                 
AAAAAAAAAAAAAAAAAAAAAAAAAAAAAAAAAAAAAAAAAAAAAAAAAAAAAAAAAAAAAAAAAAAAAAAAAAAAAAAA
      80                                                                        
IN12  rheinstadter06-Dec-16 02:53:17                                            
VVVVVVVVVVVVVVVVVVVVVVVVVVVVVVVVVVVVVVVVVVVVVVVVVVVVVVVVVVVVVVVVVVVVVVVVVVVVVVVV
INSTR: IN12
EXPNO: CRG-2297
USER_: rheinstadter
LOCAL: SCHMALZL
FILE_: 034886
DATE_: 06-Dec-16 02:53:17
TITLE: The effect of a common drug on nanscopic membrane dynamics
TYPE_: tas
COMND: sc qh 0.55 0 0 0 dqh 0.005 0 0 0 np 201 mn 2000
POSQE: QH=   0.0500, QK=   0.0000, QL=   0.0004, EN=   0.0023, UN=meV
CURVE: MONO= auto, ANA= auto
STEPS: QH=   0.0050
PARAM: GONIO= 0
PARAM: DM=   3.34000, DA=   3.35500, KFIX=   1.49977
PARAM: SM= -1, SS=  1, SA= -1, FX=  2
PARAM: ALF1= 120.00, ALF2= 120.00, ALF3= 120.00, ALF4= 120.00
PARAM: BET1= 120.00, BET2= 120.00, BET3= 120.00, BET4= 120.00
PARAM: ETAM=  35.00, ETAA=  35.00
PARAM: AS=   6.28000, BS=   6.28000, CS=   6.28000
PARAM: AA=  90.00000, BB=  90.00000, CC=  90.00000, ETAS=  80.00000
PARAM: AX=  1.000, AY=  0.000, AZ=  0.000
PARAM: BX=  0.000, BY=  0.000, BZ=  1.000
VARIA: SELPOS=in
VARIA: SELSPEED=  14797
VARIA: A1      = -38.54, A2      = -77.66, A3      =  90.95, A4      =   1.91
VARIA: A5      = -38.62, A6      = -77.27, GU      =   1.40, GL      =   0.04
VARIA: A3P     =1269.70, GA      =   1.00, GM      =  -0.11, RA      =  15.38
VARIA: RMV     =  33.11, RMH     =  58.97, TA      =   4.40, TM      =  -1.81
VARIA: GC      =  -0.01, DIA1X   =  62.64, DIA2X   =  88.10, DIA2Z   = 163.89
VARIA: I1      =   0.00, I2      =   0.00, I3      =   0.00, I4      =   0.00
VARIA: I5      =   0.00, I6      =   0.00, I7      =   0.00, I8      =  -0.00
VARIA: IH1     =   0.00, IH2     =   0.00
ZEROS: A1      =  -2.09, A2      =   0.51, A3      = -10.48, A4      =   0.70
ZEROS: A5      = -89.80, A6      =   0.01, GU      =   0.00, GL      =   0.00
ZEROS: A3P     = -16.29, GA      =   0.00, GM      =   0.00, RA      =   0.00
ZEROS: RMV     =   0.00, RMH     =   0.00, TA      =   0.00, TM      =   0.00
ZEROS: GC      =   0.00, DIA1X   =   0.00, DIA2X   =   0.00, DIA2Z   =   0.00
POLAN: DR HX 5 0 0
POLAN: ON F1 
POLAN: CO MN 200000
POLAN: DR HX 0 5 0
POLAN: ON F1
POLAN: CO MN 200000
POLAN: DR HX 0 0 0.8
POLAN: ON F1 
POLAN: CO MN 200000
PARAM: MN=    2000
PARAM: TT=    303.15, RT=    305.00
PARAM: REACTOR=55.74
FORMT:
DATA_:
  PNT        QH        QK        QL        EN        M1        M2      TIME      CNTS         A2         A3         A4         KI         KF         TT        TRT 
   1       0.0500    0.0000    0.0004    0.0023     2000       16     2.11    103100      -77.659     90.950      1.910      1.500      1.500    303.147    304.999 
   2       0.0549    0.0000    0.0004    0.0025     2000       27     2.10    102001      -77.657     91.040      2.100      1.500      1.500    303.149    305.000 
   3       0.0597    0.0000    0.0004    0.0025     2000       23     2.06     99796      -77.657     91.140      2.280      1.500      1.500    303.147    305.000 
   4       0.0646    0.0000    0.0004    0.0025     2000       24     2.08    100120      -77.657     91.230      2.470      1.500      1.500    303.151    305.000 
   5       0.0699    0.0000    0.0004    0.0025     2000       27     2.08     99418      -77.657     91.330      2.670      1.500      1.500    303.145    305.000 
   6       0.0748    0.0000    0.0004    0.0025     2000       26     2.06     98309      -77.657     91.420      2.860      1.500      1.500    303.148    305.001 
   7       0.0801    0.0000    0.0004    0.0025     2000       24     2.07     98430      -77.657     91.530      3.060      1.500      1.500    303.148    305.001 
   8       0.0848    0.0000    0.0004    0.0025     2000       25     2.07     97213      -77.657     91.610      3.240      1.500      1.500    303.146    304.999 
   9       0.0897    0.0000    0.0004    0.0025     2000       29     2.08     97041      -77.657     91.720      3.430      1.500      1.500    303.146    305.001 
  10       0.0947    0.0000    0.0004    0.0025     2000       32     2.08     95672      -77.657     91.820      3.620      1.500      1.500    303.146    305.001 
  11       0.0997    0.0000    0.0004    0.0025     2000       18     2.08     93764      -77.657     91.910      3.810      1.500      1.500    303.150    304.999 
  12       0.1046    0.0000    0.0004    0.0025     2000       23     2.05     89369      -77.657     92.000      4.000      1.500      1.500    303.142    304.999 
  13       0.1099    0.0000    0.0004    0.0025     2000       25     2.10     88041      -77.657     92.090      4.200      1.500      1.500    303.146    304.999 
  14       0.1151    0.0000    0.0004    0.0025     2000       24     2.09     85441      -77.657     92.190      4.400      1.500      1.500    303.146    304.999 
  15       0.1201    0.0000    0.0004    0.0025     2000       22     2.08     83894      -77.657     92.280      4.590      1.500      1.500    303.142    304.999 
  16       0.1248    0.0000    0.0004    0.0025     2000       36     2.08     83932      -77.657     92.390      4.770      1.500      1.500    303.142    305.000 
  17       0.1297    0.0000    0.0004    0.0025     2000       26     2.04     81051      -77.657     92.470      4.960      1.500      1.500    303.146    305.000 
  18       0.1347    0.0000    0.0004    0.0025     2000       23     2.08     82253      -77.657     92.570      5.150      1.500      1.500    303.149    305.000 
  19       0.1397    0.0000    0.0004    0.0025     2000       22     2.05     80245      -77.657     92.670      5.340      1.500      1.500    303.147    305.003 
  20       0.1446    0.0000    0.0004    0.0025     2000       29     2.08     79103      -77.657     92.760      5.530      1.500      1.500    303.150    304.998 
  21       0.1496    0.0000    0.0004    0.0025     2000       31     2.08     75738      -77.657     92.860      5.720      1.500      1.500    303.147    304.999 
  22       0.1551    0.0000    0.0004    0.0025     2000       24     2.07     70337      -77.657     92.950      5.930      1.500      1.500    303.149    304.999 
  23       0.1601    0.0000    0.0004    0.0025     2000       27     2.08     62625      -77.657     93.050      6.120      1.500      1.500    303.147    305.003 
  24       0.1648    0.0000    0.0004    0.0025     2000       25     2.06     52455      -77.657     93.140      6.300      1.500      1.500    303.147    305.003 
  25       0.1697    0.0000    0.0004    0.0025     2000       19     2.07     41656      -77.657     93.250      6.490      1.500      1.500    303.148    304.998 
  26       0.1747    0.0000    0.0004    0.0025     2000       24     2.10     30559      -77.657     93.350      6.680      1.500      1.500    303.151    305.001 
  27       0.1797    0.0000    0.0004    0.0025     2000       27     2.08     18881      -77.657     93.430      6.870      1.500      1.500    303.145    305.000 
  28       0.1846    0.0000    0.0004    0.0025     2000       28     2.10     10554      -77.657     93.530      7.060      1.500      1.500    303.148    304.999 
  29       0.1898    0.0000    0.0004    0.0025     2000       20     2.06      6511      -77.657     93.620      7.260      1.500      1.500    303.145    304.998 
  30       0.1948    0.0000    0.0004    0.0025     2000       19     2.04      5075      -77.657     93.720      7.450      1.500      1.500    303.145    305.001 
  31       0.2000    0.0000    0.0005    0.0025     2000       26     2.06      4381      -77.657     93.810      7.650      1.500      1.500    303.145    305.001 
  32       0.2047    0.0000    0.0004    0.0025     2000       22     2.06      3891      -77.657     93.910      7.830      1.500      1.500    303.151    305.002 
  33       0.2097    0.0000    0.0004    0.0025     2000       25     2.10      4063      -77.657     94.010      8.020      1.500      1.500    303.149    304.997 
  34       0.2146    0.0000    0.0004    0.0025     2000       24     2.08      3890      -77.657     94.100      8.210      1.500      1.500    303.142    305.001 
  35       0.2199    0.0000    0.0004    0.0025     2000       35     2.08      3691      -77.657     94.200      8.410      1.500      1.500    303.147    305.000 
  36       0.2248    0.0000    0.0004    0.0025     2000       30     2.08      3757      -77.657     94.290      8.600      1.500      1.500    303.144    304.999 
  37       0.2300    0.0000    0.0004    0.0025     2000       22     2.07      3573      -77.657     94.400      8.800      1.500      1.500    303.149    305.001 
  38       0.2347    0.0000    0.0004    0.0025     2000       31     2.07      3425      -77.657     94.490      8.980      1.500      1.500    303.149    304.999 
  39       0.2397    0.0000    0.0004    0.0025     2000       32     2.08      3473      -77.657     94.580      9.170      1.500      1.500    303.145    304.999 
  40       0.2446    0.0000    0.0004    0.0025     2000       27     2.09      3509      -77.657     94.680      9.360      1.500      1.500    303.149    304.998 
  41       0.2499    0.0000    0.0005    0.0025     2000       30     2.07      3261      -77.657     94.770      9.560      1.500      1.500    303.147    305.000 
  42       0.2548    0.0000    0.0004    0.0025     2000       20     2.10      3548      -77.657     94.870      9.750      1.500      1.500    303.145    305.000 
  43       0.2598    0.0000    0.0005    0.0025     2000       24     2.09      4073      -77.657     94.960      9.940      1.500      1.500    303.145    305.000 
  44       0.2650    0.0000    0.0005    0.0025     2000       25     2.09      5538      -77.657     95.060     10.140      1.500      1.500    303.147    304.998 
  45       0.2699    0.0000    0.0004    0.0025     2000       19     2.06      8083      -77.657     95.160     10.330      1.500      1.500    303.145    305.001 
  46       0.2749    0.0000    0.0005    0.0025     2000       27     2.08     12722      -77.657     95.250     10.520      1.500      1.500    303.145    304.999 
  47       0.2798    0.0000    0.0004    0.0025     2000       27     2.08     21671      -77.657     95.350     10.710      1.500      1.500    303.145    304.999 
  48       0.2848    0.0000    0.0005    0.0025     2000       24     2.08     31291      -77.657     95.440     10.900      1.500      1.500    303.149    304.997 
  49       0.2897    0.0000    0.0004    0.0025     2000       15     2.07     39853      -77.657     95.540     11.090      1.500      1.500    303.148    305.002 
  50       0.2947    0.0000    0.0004    0.0025     2000       26     2.11     51592      -77.657     95.650     11.280      1.500      1.500    303.145    304.996 
  51       0.2996    0.0000    0.0004    0.0025     2000       31     2.06     59830      -77.657     95.730     11.470      1.500      1.500    303.149    305.001 
  52       0.3048    0.0000    0.0004    0.0025     2000       28     2.08     67776      -77.657     95.830     11.670      1.500      1.500    303.150    304.999 
  53       0.3100    0.0000    0.0005    0.0025     2000       33     2.09     73855      -77.657     95.920     11.870      1.500      1.500    303.147    305.000 
  54       0.3150    0.0000    0.0005    0.0025     2000       27     2.07     75707      -77.657     96.020     12.060      1.500      1.500    303.147    305.000 
  55       0.3197    0.0000    0.0004    0.0025     2000       28     2.09     79148      -77.657     96.120     12.240      1.500      1.500    303.148    305.000 
  56       0.3246    0.0000    0.0004    0.0025     2000       32     2.06     78338      -77.657     96.210     12.430      1.500      1.500    303.152    304.999 
  57       0.3298    0.0000    0.0004    0.0025     2000       20     2.08     79682      -77.657     96.310     12.630      1.500      1.500    303.147    305.001 
  58       0.3348    0.0000    0.0005    0.0025     2000       30     2.10     81012      -77.657     96.400     12.820      1.500      1.500    303.150    304.998 
  59       0.3397    0.0000    0.0004    0.0025     2000       35     2.11     80910      -77.657     96.510     13.010      1.500      1.500    303.146    305.001 
  60       0.3446    0.0000    0.0004    0.0025     2000       29     2.07     78401      -77.657     96.600     13.200      1.500      1.500    303.141    305.001 
  61       0.3501    0.0000    0.0005    0.0025     2000       22     2.06     76968      -77.657     96.690     13.410      1.500      1.500    303.147    305.001 
  62       0.3548    0.0000    0.0004    0.0025     2000       31     2.07     75948      -77.657     96.790     13.590      1.500      1.500    303.147    305.001 
  63       0.3597    0.0000    0.0004    0.0025     2000       25     2.06     71916      -77.657     96.890     13.780      1.500      1.500    303.148    305.000 
  64       0.3646    0.0000    0.0004    0.0025     2000       24     2.05     66915      -77.657     96.980     13.970      1.500      1.500    303.149    304.999 
  65       0.3698    0.0000    0.0004    0.0025     2000       24     2.06     61399      -77.657     97.090     14.170      1.500      1.500    303.146    305.000 
  66       0.3748    0.0000    0.0005    0.0025     2000       17     2.08     53962      -77.657     97.170     14.360      1.500      1.500    303.144    305.000 
  67       0.3800    0.0000    0.0005    0.0025     2000       29     2.10     43593      -77.657     97.270     14.560      1.500      1.500    303.148    305.000 
  68       0.3849    0.0000    0.0004    0.0025     2000       20     2.07     32589      -77.657     97.370     14.750      1.500      1.500    303.149    304.998 
  69       0.3898    0.0000    0.0005    0.0025     2000       25     2.07     22086      -77.657     97.460     14.940      1.500      1.500    303.149    304.998 
  70       0.3947    0.0000    0.0004    0.0025     2000       27     2.06     12544      -77.657     97.570     15.130      1.500      1.500    303.147    304.998 
  71       0.3997    0.0000    0.0003    0.0025     2000       13     2.07      6617      -77.657     97.670     15.320      1.500      1.500    303.151    304.999 
  72       0.4049    0.0000    0.0005    0.0025     2000       27     2.05      3765      -77.657     97.750     15.520      1.500      1.500    303.148    305.001 
  73       0.4098    0.0000    0.0004    0.0025     2000       35     2.05      3038      -77.657     97.860     15.710      1.500      1.500    303.143    305.000 
  74       0.4147    0.0000    0.0004    0.0025     2000       30     2.08      2545      -77.657     97.950     15.900      1.500      1.500    303.145    305.000 
  75       0.4196    0.0000    0.0004    0.0025     2000       23     2.08      2596      -77.657     98.040     16.090      1.500      1.500    303.141    304.999 
  76       0.4251    0.0000    0.0005    0.0025     2000       33     2.09      2676      -77.657     98.140     16.300      1.500      1.500    303.148    305.003 
  77       0.4300    0.0000    0.0005    0.0025     2000       25     2.09      2785      -77.657     98.230     16.490      1.500      1.500    303.146    305.000 
  78       0.4347    0.0000    0.0004    0.0025     2000       20     2.09      2784      -77.657     98.330     16.670      1.500      1.500    303.146    305.000 
  79       0.4398    0.0000    0.0004    0.0025     2000       23     2.07      2679      -77.657     98.430     16.870      1.500      1.500    303.150    305.000 
  80       0.4447    0.0000    0.0005    0.0025     2000       21     2.06      2704      -77.657     98.520     17.060      1.500      1.500    303.146    304.996 
  81       0.4497    0.0000    0.0004    0.0025     2000       25     2.07      2637      -77.657     98.620     17.250      1.500      1.500    303.151    305.002 
  82       0.4551    0.0000    0.0005    0.0025     2000       22     2.07      2573      -77.657     98.720     17.460      1.500      1.500    303.148    304.999 
  83       0.4598    0.0000    0.0005    0.0025     2000       37     2.11      2550      -77.657     98.810     17.640      1.500      1.500    303.151    305.000 
  84       0.4647    0.0000    0.0004    0.0025     2000       27     2.07      2455      -77.657     98.910     17.830      1.500      1.500    303.147    304.999 
  85       0.4698    0.0000    0.0004    0.0025     2000       24     2.10      2299      -77.657     99.010     18.030      1.500      1.500    303.143    305.001 
  86       0.4747    0.0000    0.0005    0.0025     2000       24     2.10      2189      -77.657     99.100     18.220      1.500      1.500    303.143    305.001 
  87       0.4797    0.0000    0.0004    0.0025     2000       35     2.09      2105      -77.657     99.200     18.410      1.500      1.500    303.147    305.002 
  88       0.4848    0.0000    0.0004    0.0025     2000       31     2.09      1970      -77.657     99.300     18.610      1.500      1.500    303.148    304.998 
  89       0.4897    0.0000    0.0003    0.0025     2000       21     2.09      1850      -77.657     99.410     18.800      1.500      1.500    303.144    305.000 
  90       0.4946    0.0000    0.0004    0.0025     2000       28     2.07      1891      -77.657     99.490     18.990      1.500      1.500    303.148    304.998 
  91       0.4998    0.0000    0.0004    0.0025     2000       34     2.07      1928      -77.657     99.600     19.190      1.500      1.500    303.151    304.997 
  92       0.5049    0.0000    0.0004    0.0025     2000       28     2.08      2189      -77.657     99.690     19.390      1.500      1.500    303.145    304.999 
  93       0.5101    0.0000    0.0005    0.0025     2000       34     2.04      2373      -77.657     99.780     19.590      1.500      1.500    303.145    304.999 
  94       0.5147    0.0000    0.0004    0.0025     2000       23     2.06      2804      -77.657     99.880     19.770      1.500      1.500    303.146    305.000 
  95       0.5196    0.0000    0.0003    0.0025     2000       27     2.10      3251      -77.657     99.990     19.960      1.500      1.500    303.144    305.000 
  96       0.5248    0.0000    0.0005    0.0025     2000       26     2.07      3625      -77.657    100.070     20.160      1.500      1.500    303.146    305.000 
  97       0.5297    0.0000    0.0004    0.0025     2000       28     2.06      3971      -77.657    100.170     20.350      1.500      1.500    303.144    304.999 
  98       0.5351    0.0000    0.0005    0.0025     2000       22     2.08      4177      -77.657    100.270     20.560      1.500      1.500    303.141    305.000 
  99       0.5397    0.0000    0.0004    0.0025     2000       19     2.08      4182      -77.657    100.370     20.740      1.500      1.500    303.143    305.000 
 100       0.5446    0.0000    0.0004    0.0025     2000       21     2.08      4383      -77.657    100.460     20.930      1.500      1.500    303.143    305.000 
 101       0.5498    0.0000    0.0004    0.0025     2000       22     2.08      4391      -77.657    100.560     21.130      1.500      1.500    303.143    305.000 
 102       0.5547    0.0000    0.0004    0.0025     2000       24     2.08      4226      -77.657    100.660     21.320      1.500      1.500    303.147    305.000 
 103       0.5598    0.0000    0.0005    0.0025     2000       26     2.08      4108      -77.657    100.750     21.520      1.500      1.500    303.147    305.001 
 104       0.5647    0.0000    0.0004    0.0025     2000       31     2.09      4013      -77.657    100.860     21.710      1.500      1.500    303.152    305.001 
 105       0.5698    0.0000    0.0005    0.0025     2000       37     2.07      3948      -77.657    100.950     21.910      1.500      1.500    303.141    304.998 
 106       0.5750    0.0000    0.0004    0.0025     2000       26     2.06      3505      -77.657    101.060     22.110      1.500      1.500    303.148    305.000 
 107       0.5801    0.0000    0.0005    0.0025     2000       23     2.08      3271      -77.657    101.150     22.310      1.500      1.500    303.141    305.001 
 108       0.5850    0.0000    0.0005    0.0025     2000       19     2.07      2912      -77.657    101.240     22.500      1.500      1.500    303.150    304.998 
 109       0.5898    0.0000    0.0003    0.0025     2000       30     2.10      2597      -77.657    101.350     22.690      1.500      1.500    303.150    304.998 
 110       0.5947    0.0000    0.0004    0.0025     2000       27     2.08      2362      -77.657    101.440     22.880      1.500      1.500    303.144    305.001 
 111       0.5998    0.0000    0.0005    0.0025     2000       19     2.05      2060      -77.657    101.530     23.080      1.500      1.500    303.147    305.000 
 112       0.6047    0.0000    0.0003    0.0025     2000       24     2.07      2097      -77.657    101.640     23.270      1.500      1.500    303.145    304.999 
 113       0.6098    0.0000    0.0005    0.0025     2000       24     2.08      2216      -77.657    101.730     23.470      1.500      1.500    303.149    304.998 
 114       0.6147    0.0000    0.0004    0.0025     2000       35     2.08      2492      -77.657    101.830     23.660      1.500      1.500    303.150    304.998 
 115       0.6201    0.0000    0.0005    0.0025     2000       28     2.09      2881      -77.657    101.930     23.870      1.500      1.500    303.144    304.998 
 116       0.6249    0.0000    0.0005    0.0025     2000       30     2.06      3229      -77.657    102.020     24.060      1.500      1.500    303.146    305.000 
 117       0.6298    0.0000    0.0005    0.0025     2000       21     2.06      3638      -77.657    102.120     24.250      1.500      1.500    303.146    305.000 
 118       0.6347    0.0000    0.0004    0.0025     2000       21     2.08      4101      -77.657    102.220     24.440      1.500      1.500    303.145    305.000 
 119       0.6398    0.0000    0.0005    0.0025     2000       25     2.09      4397      -77.657    102.310     24.640      1.500      1.500    303.146    305.001 
 120       0.6446    0.0000    0.0005    0.0025     2000       25     2.09      4605      -77.657    102.410     24.830      1.500      1.500    303.141    304.998 
 121       0.6497    0.0000    0.0003    0.0025     2000       25     2.09      4777      -77.657    102.520     25.030      1.500      1.500    303.143    304.998 
 122       0.6551    0.0000    0.0005    0.0025     2000       21     2.07      4862      -77.657    102.610     25.240      1.500      1.500    303.144    304.998 
 123       0.6597    0.0000    0.0003    0.0025     2000       30     2.07      4782      -77.657    102.720     25.420      1.500      1.500    303.148    305.002 
 124       0.6651    0.0000    0.0006    0.0025     2000       35     2.08      4688      -77.657    102.800     25.630      1.500      1.500    303.148    305.002 
 125       0.6697    0.0000    0.0003    0.0025     2000       29     2.09      4530      -77.657    102.910     25.810      1.500      1.500    303.154    305.001 
 126       0.6748    0.0000    0.0003    0.0025     2000       23     2.05      4122      -77.657    103.010     26.010      1.500      1.500    303.145    304.998 
 127       0.6799    0.0000    0.0005    0.0025     2000       25     2.08      4106      -77.657    103.100     26.210      1.500      1.500    303.140    305.000 
 128       0.6847    0.0000    0.0004    0.0025     2000       27     2.06      3546      -77.657    103.200     26.400      1.500      1.500    303.147    305.001 
 129       0.6898    0.0000    0.0004    0.0025     2000       30     2.04      3042      -77.657    103.300     26.600      1.500      1.500    303.148    304.998 
 130       0.6946    0.0000    0.0005    0.0025     2000       26     2.08      2867      -77.657    103.390     26.790      1.500      1.500    303.149    305.002 
 131       0.6997    0.0000    0.0005    0.0025     2000       17     2.06      2549      -77.657    103.490     26.990      1.500      1.500    303.148    305.000 
 132       0.7048    0.0000    0.0005    0.0025     2000       36     2.05      2101      -77.657    103.590     27.190      1.500      1.500    303.148    305.000 
 133       0.7096    0.0000    0.0003    0.0025     2000       28     2.07      1941      -77.657    103.700     27.380      1.500      1.500    303.147    305.001 
 134       0.7147    0.0000    0.0004    0.0025     2000       18     2.10      1897      -77.657    103.790     27.580      1.500      1.500    303.145    304.999 
 135       0.7198    0.0000    0.0005    0.0025     2000       26     2.08      1899      -77.657    103.880     27.780      1.500      1.500    303.146    305.001 
 136       0.7246    0.0000    0.0005    0.0025     2000       25     2.06      2079      -77.657    103.980     27.970      1.500      1.500    303.147    304.998 
 137       0.7300    0.0000    0.0005    0.0025     2000       31     2.09      2459      -77.657    104.080     28.180      1.500      1.500    303.150    304.998 
 138       0.7350    0.0000    0.0004    0.0025     2000       25     2.06      2676      -77.657    104.190     28.380      1.500      1.500    303.145    304.999 
 139       0.7401    0.0000    0.0005    0.0025     2000       32     2.10      3100      -77.657    104.280     28.580      1.500      1.500    303.143    304.999 
 140       0.7447    0.0000    0.0003    0.0025     2000       22     2.06      3265      -77.657    104.390     28.760      1.500      1.500    303.143    304.999 
 141       0.7497    0.0000    0.0004    0.0025     2000       26     2.06      3385      -77.657    104.480     28.960      1.500      1.500    303.148    305.002 
 142       0.7548    0.0000    0.0005    0.0025     2000       25     2.06      3499      -77.657    104.570     29.160      1.500      1.500    303.150    304.997 
 143       0.7596    0.0000    0.0005    0.0025     2000       27     2.08      3639      -77.657    104.670     29.350      1.500      1.500    303.146    305.000 
 144       0.7647    0.0000    0.0003    0.0025     2000       33     2.09      3689      -77.657    104.780     29.550      1.500      1.500    303.148    305.000 
 145       0.7700    0.0000    0.0004    0.0025     2000       29     2.04      3630      -77.657    104.880     29.760      1.500      1.500    303.143    304.999 
 146       0.7750    0.0000    0.0005    0.0025     2000       32     2.08      3316      -77.657    104.970     29.960      1.500      1.500    303.149    305.000 
 147       0.7801    0.0000    0.0004    0.0025     2000       27     2.10      3280      -77.657    105.080     30.160      1.500      1.500    303.143    305.000 
 148       0.7846    0.0000    0.0004    0.0025     2000       26     2.03      3075      -77.657    105.170     30.340      1.500      1.500    303.143    305.000 
 149       0.7897    0.0000    0.0003    0.0025     2000       29     2.08      2788      -77.657    105.280     30.540      1.500      1.500    303.146    304.999 
 150       0.7947    0.0000    0.0004    0.0025     2000       23     2.06      2479      -77.657    105.370     30.740      1.500      1.500    303.147    305.003 
 151       0.7998    0.0000    0.0004    0.0025     2000       14     2.08      2138      -77.657    105.470     30.940      1.500      1.500    303.146    305.001 
 152       0.8048    0.0000    0.0005    0.0025     2000       38     2.07      1952      -77.657    105.560     31.140      1.500      1.500    303.142    304.999 
 153       0.8096    0.0000    0.0005    0.0025     2000       27     2.06      1745      -77.657    105.660     31.330      1.500      1.500    303.145    304.998 
 154       0.8149    0.0000    0.0005    0.0025     2000       30     2.07      1475      -77.657    105.760     31.540      1.500      1.500    303.145    305.000 
 155       0.8199    0.0000    0.0005    0.0025     2000       23     2.07      1380      -77.657    105.860     31.740      1.500      1.500    303.147    304.999 
 156       0.8250    0.0000    0.0004    0.0025     2000       21     2.09      1216      -77.657    105.970     31.940      1.500      1.500    303.147    305.001 
 157       0.8297    0.0000    0.0005    0.0025     2000       21     2.07      1181      -77.657    106.060     32.130      1.500      1.500    303.147    305.001 
 158       0.8348    0.0000    0.0005    0.0025     2000       19     2.07      1204      -77.657    106.160     32.330      1.500      1.500    303.143    305.000 
 159       0.8398    0.0000    0.0005    0.0025     2000       23     2.07      1157      -77.657    106.260     32.530      1.500      1.500    303.145    304.999 
 160       0.8448    0.0000    0.0003    0.0025     2000       19     2.09      1174      -77.657    106.370     32.730      1.500      1.500    303.145    304.998 
 161       0.8498    0.0000    0.0003    0.0025     2000       22     2.10      1188      -77.657    106.470     32.930      1.500      1.500    303.149    305.000 
 162       0.8546    0.0000    0.0002    0.0025     2000       19     2.10      1183      -77.657    106.570     33.120      1.500      1.500    303.145    304.997 
 163       0.8596    0.0000    0.0004    0.0025     2000       20     2.07      1222      -77.657    106.660     33.320      1.500      1.500    303.145    305.002 
 164       0.8649    0.0000    0.0005    0.0025     2000       21     2.09      1239      -77.657    106.760     33.530      1.500      1.500    303.145    305.002 
 165       0.8696    0.0000    0.0004    0.0025     2000       24     2.08      1169      -77.657    106.860     33.720      1.500      1.500    303.147    305.000 
 166       0.8747    0.0000    0.0002    0.0025     2000       20     2.06      1196      -77.657    106.970     33.920      1.500      1.500    303.143    304.998 
 167       0.8797    0.0000    0.0004    0.0025     2000       22     2.10      1184      -77.657    107.060     34.120      1.500      1.500    303.146    305.000 
 168       0.8847    0.0000    0.0004    0.0025     2000       20     2.05      1152      -77.657    107.160     34.320      1.500      1.500    303.150    305.002 
 169       0.8897    0.0000    0.0004    0.0025     2000       36     2.09      1181      -77.657    107.260     34.520      1.500      1.500    303.144    305.002 
 170       0.8947    0.0000    0.0004    0.0025     2000       23     2.08      1116      -77.657    107.360     34.720      1.500      1.500    303.149    305.000 
 171       0.8996    0.0000    0.0004    0.0025     2000       27     2.06      1102      -77.657    107.460     34.920      1.500      1.500    303.146    304.998 
 172       0.9046    0.0000    0.0002    0.0025     2000       24     2.06      1153      -77.657    107.570     35.120      1.500      1.500    303.146    304.998 
 173       0.9096    0.0000    0.0004    0.0025     2000       15     2.07      1064      -77.657    107.660     35.320      1.500      1.500    303.144    304.997 
 174       0.9146    0.0000    0.0002    0.0025     2000       13     2.09      1036      -77.657    107.770     35.520      1.500      1.500    303.142    305.000 
 175       0.9198    0.0000    0.0005    0.0025     2000       26     2.10      1050      -77.657    107.860     35.730      1.500      1.500    303.142    305.000 
 176       0.9248    0.0000    0.0005    0.0025     2000       33     2.09      1016      -77.657    107.960     35.930      1.500      1.500    303.150    304.999 
 177       0.9298    0.0000    0.0005    0.0025     2000       21     2.08      1048      -77.657    108.060     36.130      1.500      1.500    303.143    304.999 
 178       0.9348    0.0000    0.0005    0.0025     2000       22     2.07      1055      -77.657    108.160     36.330      1.500      1.500    303.146    304.999 
 179       0.9400    0.0000    0.0004    0.0025     2000       21     2.07      1109      -77.657    108.270     36.540      1.500      1.500    303.146    304.999 
 180       0.9447    0.0000    0.0005    0.0025     2000       33     2.06      1121      -77.657    108.360     36.730      1.500      1.500    303.147    304.997 
 181       0.9497    0.0000    0.0005    0.0025     2000       28     2.08      1095      -77.657    108.460     36.930      1.500      1.500    303.147    305.001 
 182       0.9546    0.0000    0.0005    0.0025     2000       26     2.07      1215      -77.657    108.560     37.130      1.500      1.500    303.147    305.001 
 183       0.9598    0.0000    0.0004    0.0025     2000       23     2.10      1176      -77.657    108.670     37.340      1.500      1.500    303.147    304.999 
 184       0.9648    0.0000    0.0004    0.0025     2000       16     2.07      1240      -77.657    108.770     37.540      1.500      1.500    303.150    305.001 
 185       0.9698    0.0000    0.0006    0.0025     2000       22     2.10      1255      -77.657    108.860     37.740      1.500      1.500    303.147    304.999 
 186       0.9747    0.0000    0.0004    0.0025     2000       22     2.08      1290      -77.657    108.970     37.940      1.500      1.500    303.176    305.001 
 187       0.9797    0.0000    0.0002    0.0025     2000       31     2.07      1263      -77.657    109.080     38.140      1.500      1.500    303.179    305.000 
 188       0.9848    0.0000    0.0003    0.0025     2000       24     2.11      1297      -77.657    109.180     38.350      1.500      1.500    303.154    304.999 
 189       0.9898    0.0000    0.0005    0.0025     2000       30     2.04      1202      -77.657    109.270     38.550      1.500      1.500    303.145    304.998 
 190       0.9947    0.0000    0.0005    0.0025     2000       25     2.07      1236      -77.657    109.370     38.750      1.500      1.500    303.145    305.002 
 191       0.9997    0.0000    0.0005    0.0025     2000       21     2.08      1207      -77.657    109.470     38.950      1.500      1.500    303.145    305.002 
 192       1.0048    0.0000    0.0004    0.0025     2000       30     2.08      1181      -77.657    109.580     39.160      1.500      1.500    303.146    304.998 
 193       1.0098    0.0000    0.0004    0.0025     2000       27     2.08      1150      -77.657    109.680     39.360      1.500      1.500    303.148    304.997 
 194       1.0147    0.0000    0.0004    0.0025     2000       21     2.08      1066      -77.657    109.780     39.560      1.500      1.500    303.151    304.998 
 195       1.0196    0.0000    0.0004    0.0025     2000       24     2.06      1028      -77.657    109.880     39.760      1.500      1.500    303.143    304.999 
 196       1.0248    0.0000    0.0005    0.0025     2000       17     2.07       952      -77.657    109.980     39.970      1.500      1.500    303.145    305.003 
 197       1.0297    0.0000    0.0003    0.0025     2000       22     2.07       944      -77.657    110.090     40.170      1.500      1.500    303.148    305.000 
 198       1.0346    0.0000    0.0005    0.0025     2000       33     2.08       951      -77.657    110.180     40.370      1.500      1.500    303.151    305.000 
 199       1.0398    0.0000    0.0004    0.0025     2000       21     2.08       913      -77.657    110.290     40.580      1.500      1.500    303.151    305.000 
 200       1.0447    0.0000    0.0004    0.0025     2000       30     2.09       940      -77.657    110.390     40.780      1.500      1.500    303.147    305.000 
 201       1.0498    0.0000    0.0003    0.0025     2000       18     2.09       948      -77.657    110.500     40.990      1.500      1.500    303.140    304.999 
