# Supplementary material for: Aspirin locally disrupts the liquid-ordered phase
Source: R Soc Open Sci. 2018 Feb 28;5(2):171710. doi: 10.1098/rsos.171710 (PMC5830767; doi:10.1098/rsos.171710)
Supplement: Inelastic Neutron scattering data [file rsos171710supp1.zip › RawData/034887]

RRRRRRRRRRRRRRRRRRRRRRRRRRRRRRRRRRRRRRRRRRRRRRRRRRRRRRRRRRRRRRRRRRRRRRRRRRRRRRRR
  034887       1       0                                                        
ILL TAS data in the new ASCII format follow afte the line VV..V                 
AAAAAAAAAAAAAAAAAAAAAAAAAAAAAAAAAAAAAAAAAAAAAAAAAAAAAAAAAAAAAAAAAAAAAAAAAAAAAAAA
      80                                                                        
IN12  rheinstadter06-Dec-16 03:10:31                                            
VVVVVVVVVVVVVVVVVVVVVVVVVVVVVVVVVVVVVVVVVVVVVVVVVVVVVVVVVVVVVVVVVVVVVVVVVVVVVVVV
INSTR: IN12
EXPNO: CRG-2297
USER_: rheinstadter
LOCAL: SCHMALZL
FILE_: 034887
DATE_: 06-Dec-16 03:10:31
TITLE: The effect of a common drug on nanscopic membrane dynamics
TYPE_: tas
COMND: bs qh 0 0 1.2 -2 dqh 0 0 0 0.1 np 67 mn 20000
POSQE: QH=   0.0002, QK=   0.0000, QL=   1.1998, EN=  -1.9986, UN=meV
CURVE: MONO= auto, ANA= auto
STEPS: EN=   0.1000
PARAM: GONIO= 0
PARAM: DM=   3.34000, DA=   3.35500, KFIX=   1.49977
PARAM: SM= -1, SS=  1, SA= -1, FX=  2
PARAM: ALF1= 120.00, ALF2= 120.00, ALF3= 120.00, ALF4= 120.00
PARAM: BET1= 120.00, BET2= 120.00, BET3= 120.00, BET4= 120.00
PARAM: ETAM=  35.00, ETAA=  35.00
PARAM: AS=   6.28000, BS=   6.28000, CS=   6.28000
PARAM: AA=  90.00000, BB=  90.00000, CC=  90.00000, ETAS=  80.00000
PARAM: AX=  1.000, AY=  0.000, AZ=  0.000
PARAM: BX=  0.000, BY=  0.000, BZ=  1.000
VARIA: SELPOS=in
VARIA: SELSPEED=  11179
VARIA: A1      = -55.70, A2      =-112.16, A3      =  10.09, A4      =  52.00
VARIA: A5      = -38.62, A6      = -77.27, GU      =   1.40, GL      =   0.04
VARIA: A3P     =1269.70, GA      =   1.00, GM      =  -0.11, RA      =  15.38
VARIA: RMV     =  28.99, RMH     =  78.11, TA      =   4.40, TM      =  -1.81
VARIA: GC      =  -0.01, DIA1X   =  62.64, DIA2X   =  88.10, DIA2Z   = 163.89
VARIA: I1      =   0.00, I2      =   0.00, I3      =   0.00, I4      =   0.00
VARIA: I5      =   0.00, I6      =   0.00, I7      =   0.00, I8      =  -0.00
VARIA: IH1     =   0.00, IH2     =   0.00
ZEROS: A1      =  -2.09, A2      =   0.51, A3      = -10.48, A4      =   0.70
ZEROS: A5      = -89.80, A6      =   0.01, GU      =   0.00, GL      =   0.00
ZEROS: A3P     = -16.29, GA      =   0.00, GM      =   0.00, RA      =   0.00
ZEROS: RMV     =   0.00, RMH     =   0.00, TA      =   0.00, TM      =   0.00
ZEROS: GC      =   0.00, DIA1X   =   0.00, DIA2X   =   0.00, DIA2Z   =   0.00
POLAN: DR HX 5 0 0
POLAN: ON F1 
POLAN: CO MN 200000
POLAN: DR HX 0 5 0
POLAN: ON F1
POLAN: CO MN 200000
POLAN: DR HX 0 0 0.8
POLAN: ON F1 
POLAN: CO MN 200000
PARAM: MN=   20000
PARAM: TT=    303.15, RT=    305.00
PARAM: REACTOR=55.74
FORMT:
DATA_:
  PNT        QH        QK        QL        EN        M1        M2      TIME      CNTS         A2         A3         A4         KI         KF         TT        TRT 
   1       0.0002    0.0000    1.1998   -1.9986    20000       19    23.39        95     -112.164     10.090     52.000      1.133      1.500    303.148    305.001 
   2      -0.0005    0.0000    1.1999   -1.8984    20000       13    22.54        93     -109.108     10.890     51.810      1.155      1.500    303.149    304.997 
   3      -0.0005    0.0000    1.1999   -1.7986    20000        9    21.45       116     -106.321     11.700     51.610      1.175      1.500    303.146    305.001 
   4      -0.0004    0.0000    1.1998   -1.6985    20000        9    20.67        93     -103.754     12.480     51.390      1.196      1.500    303.150    305.000 
   5      -0.0007    0.0000    1.2001   -1.5985    20000        8    20.33       135     -101.382     13.240     51.190      1.216      1.500    303.145    305.000 
   6      -0.0003    0.0000    1.2000   -1.4985    20000       12    21.01       102      -99.176     14.000     50.960      1.235      1.500    303.143    304.998 
   7      -0.0007    0.0000    1.2002   -1.3988    20000       16    20.31       139      -97.124     14.710     50.740      1.255      1.500    303.147    305.000 
   8      -0.0005    0.0000    1.2000   -1.2991    20000       13    20.10       129      -95.203     15.420     50.500      1.274      1.500    303.149    305.000 
   9      -0.0003    0.0000    1.1998   -1.1985    20000       10    20.56       155      -93.381     16.120     50.250      1.293      1.500    303.142    305.000 
  10      -0.0001    0.0000    1.1998   -1.0988    20000        7    20.25       156      -91.682     16.810     50.010      1.311      1.500    303.146    304.999 
  11      -0.0006    0.0000    1.2002   -0.9980    20000        8    20.16       180      -90.058     17.470     49.780      1.330      1.500    303.147    304.999 
  12      -0.0006    0.0000    1.2001   -0.8977    20000       10    22.30       179      -88.530     18.130     49.530      1.348      1.500    303.148    305.000 
  13      -0.0003    0.0000    1.2001   -0.7986    20000       14    22.27       202      -87.095     18.780     49.280      1.365      1.500    303.144    304.999 
  14      -0.0006    0.0000    1.2002   -0.6978    20000       14    21.80       252      -85.709     19.410     49.030      1.383      1.500    303.143    304.998 
  15      -0.0003    0.0000    1.1999   -0.5987    20000       17    21.50       254      -84.411     20.030     48.760      1.400      1.500    303.147    305.000 
  16      -0.0005    0.0000    1.2001   -0.4988    20000       19    21.41       273      -83.162     20.640     48.510      1.417      1.500    303.146    304.999 
  17      -0.0006    0.0000    1.2001   -0.3988    20000       67    21.25       370      -81.968     21.240     48.250      1.434      1.500    303.143    304.995 
  18      -0.0003    0.0000    1.2001   -0.2988    20000      259    21.14       511      -80.825     21.850     47.990      1.451      1.500    303.149    305.003 
  19      -0.0004    0.0000    1.2002   -0.1995    20000      540    21.24      1212      -79.737     22.430     47.730      1.467      1.500    303.146    305.000 
  20      -0.0005    0.0000    1.2002   -0.0982    20000      452    21.07      5253      -78.673     23.010     47.460      1.484      1.500    303.149    305.000 
  21      -0.0004    0.0000    1.2001    0.0008    20000      229    20.75     11953      -77.674     23.580     47.190      1.500      1.500    303.149    305.000 
  22      -0.0005    0.0000    1.2001    0.1016    20000       97    20.69      4152      -76.696     24.150     46.920      1.516      1.500    303.147    304.999 
  23      -0.0003    0.0000    1.2000    0.2003    20000       44    21.16      1206      -75.774     24.710     46.650      1.532      1.500    303.143    305.000 
  24      -0.0007    0.0000    1.2002    0.3025    20000       19    23.11       500      -74.853     25.260     46.380      1.548      1.500    303.148    305.001 
  25      -0.0007    0.0000    1.2003    0.4029    20000       41    24.49       370      -73.983     25.810     46.110      1.563      1.500    303.142    305.000 
  26      -0.0006    0.0000    1.2002    0.5022    20000       29    23.91       303      -73.150     26.350     45.830      1.579      1.500    303.150    304.998 
  27      -0.0005    0.0000    1.2003    0.6017    20000       18    23.28       276      -72.345     26.890     45.560      1.594      1.500    303.147    304.999 
  28      -0.0003    0.0000    1.2001    0.7006    20000       48    23.24       252      -71.570     27.420     45.280      1.609      1.500    303.146    305.000 
  29      -0.0007    0.0000    1.2002    0.8021    20000       29    23.81       238      -70.801     27.940     45.000      1.624      1.500    303.148    305.000 
  30      -0.0005    0.0000    1.2001    0.9022    20000       42    23.93       202      -70.067     28.470     44.720      1.639      1.500    303.145    305.000 
  31      -0.0003    0.0000    1.2001    1.0009    20000       31    23.75       202      -69.365     28.990     44.440      1.653      1.500    303.152    305.000 
  32      -0.0003    0.0000    1.2002    1.1021    20000       31    23.32       179      -68.667     29.510     44.160      1.668      1.500    303.146    305.001 
  33      -0.0001    0.0000    1.2001    1.2004    20000       55    23.22       192      -68.009     30.020     43.880      1.682      1.500    303.145    304.999 
  34      -0.0003    0.0000    1.2002    1.3004    20000       72    23.20       188      -67.359     30.520     43.600      1.696      1.500    303.144    304.998 
  35      -0.0003    0.0000    1.2001    1.4019    20000       76    23.23       187      -66.719     31.030     43.310      1.711      1.500    303.148    305.000 
  36      -0.0006    0.0000    1.2003    1.5025    20000       91    23.31       168      -66.101     31.520     43.030      1.725      1.500    303.148    304.997 
  37      -0.0004    0.0000    1.2001    1.6018    20000       49    23.61       131      -65.509     32.020     42.740      1.739      1.500    303.149    305.000 
  38      -0.0005    0.0000    1.2003    1.7012    20000       47    23.85       166      -64.932     32.510     42.460      1.752      1.500    303.147    305.000 
  39      -0.0003    0.0000    1.2001    1.7999    20000       53    24.04       136      -64.374     33.000     42.170      1.766      1.500    303.148    305.001 
  40      -0.0005    0.0000    1.2002    1.9019    20000       24    24.01       113      -63.812     33.490     41.880      1.780      1.500    303.146    304.998 
  41      -0.0005    0.0000    1.2003    2.0027    20000       31    23.85       112      -63.271     33.980     41.590      1.793      1.500    303.148    304.997 
  42      -0.0002    0.0000    1.2000    2.0990    20000       19    23.56       152      -62.767     34.460     41.300      1.806      1.500    303.145    304.999 
  43      -0.0006    0.0000    1.2004    2.2031    20000       31    23.62       114      -62.235     34.940     41.010      1.820      1.500    303.148    305.001 
  44      -0.0006    0.0000    1.2004    2.3032    20000       24    23.50       120      -61.737     35.420     40.720      1.833      1.500    303.140    305.000 
  45      -0.0005    0.0000    1.2002    2.4027    20000       38    23.36       129      -61.254     35.900     40.420      1.846      1.500    303.149    305.000 
  46      -0.0003    0.0000    1.2003    2.5021    20000       26    23.28       111      -60.782     36.380     40.130      1.859      1.500    303.145    304.997 
  47      -0.0001    0.0000    1.2004    2.6013    20000       27    23.12       134      -60.322     36.860     39.840      1.872      1.500    303.150    304.998 
  48      -0.0003    0.0000    1.2004    2.7024    20000       22    22.98       123      -59.863     37.330     39.540      1.885      1.500    303.150    305.001 
  49      -0.0005    0.0000    1.2003    2.8024    20000       28    23.00       123      -59.420     37.790     39.240      1.898      1.500    303.141    305.000 
  50      -0.0004    0.0000    1.2003    2.9033    20000       29    23.02       133      -58.983     38.270     38.940      1.911      1.500    303.140    304.999 
  51      -0.0005    0.0000    1.2002    3.0024    20000       23    23.16       131      -58.563     38.730     38.640      1.923      1.500    303.143    305.000 
  52      -0.0007    0.0000    1.2003    3.1037    20000       26    23.17       106      -58.143     39.190     38.340      1.936      1.500    303.149    305.000 
  53      -0.0004    0.0000    1.2004    3.2033    20000       23    23.36        88      -57.739     39.670     38.040      1.948      1.500    303.151    304.998 
  54      -0.0004    0.0000    1.2004    3.3027    20000       30    23.47       107      -57.344     40.130     37.740      1.960      1.500    303.149    305.000 
  55      -0.0005    0.0000    1.2005    3.4022    20000       20    23.85        97      -56.956     40.590     37.440      1.973      1.500    303.146    305.000 
  56      -0.0005    0.0000    1.2003    3.5012    20000       24    23.87       102      -56.578     41.050     37.130      1.985      1.500    303.142    305.000 
  57      -0.0004    0.0000    1.2002    3.6022    20000       27    24.04       126      -56.201     41.520     36.820      1.997      1.500    303.145    304.997 
  58      -0.0003    0.0000    1.2003    3.7000    20000       29    24.21        99      -55.842     41.980     36.520      2.009      1.500    303.148    304.999 
  59      -0.0006    0.0000    1.2004    3.8024    20000       22    24.27       100      -55.474     42.440     36.210      2.021      1.500    303.146    304.999 
  60      -0.0001    0.0000    1.2004    3.9013    20000       20    24.36       111      -55.125     42.920     35.900      2.033      1.500    303.148    305.001 
  61      -0.0005    0.0000    1.2003    4.0028    20000       23    24.60       103      -54.774     43.370     35.580      2.045      1.500    303.149    304.999 
  62      -0.0005    0.0000    1.2003    4.1022    20000       24    24.70       103      -54.436     43.830     35.270      2.056      1.500    303.148    304.999 
  63      -0.0007    0.0000    1.2006    4.2041    20000       22    24.98       111      -54.097     44.290     34.960      2.068      1.500    303.149    304.997 
  64       0.0002    0.0000    1.2000    4.2984    20000       28    25.13        97      -53.788     44.770     34.640      2.079      1.500    303.144    304.999 
  65      -0.0004    0.0000    1.2003    4.4017    20000       30    25.41       105      -53.457     45.220     34.320      2.091      1.500    303.150    305.001 
  66      -0.0004    0.0000    1.2002    4.5013    20000       36    25.97       105      -53.142     45.680     34.000      2.103      1.500    303.145    304.999 
  67       0.0003    0.0000    1.1995    4.5953    20000       21    26.39       100      -52.851     46.160     33.670      2.114      1.500    303.147    304.999 
