# Supplementary material for: Aspirin locally disrupts the liquid-ordered phase
Source: R Soc Open Sci. 2018 Feb 28;5(2):171710. doi: 10.1098/rsos.171710 (PMC5830767; doi:10.1098/rsos.171710)
Supplement: Inelastic Neutron scattering data [file rsos171710supp1.zip › RawData/034888]

RRRRRRRRRRRRRRRRRRRRRRRRRRRRRRRRRRRRRRRRRRRRRRRRRRRRRRRRRRRRRRRRRRRRRRRRRRRRRRRR
  034888       1       0                                                        
ILL TAS data in the new ASCII format follow afte the line VV..V                 
AAAAAAAAAAAAAAAAAAAAAAAAAAAAAAAAAAAAAAAAAAAAAAAAAAAAAAAAAAAAAAAAAAAAAAAAAAAAAAAA
      80                                                                        
IN12  rheinstadter06-Dec-16 03:51:44                                            
VVVVVVVVVVVVVVVVVVVVVVVVVVVVVVVVVVVVVVVVVVVVVVVVVVVVVVVVVVVVVVVVVVVVVVVVVVVVVVVV
INSTR: IN12
EXPNO: CRG-2297
USER_: rheinstadter
LOCAL: SCHMALZL
FILE_: 034888
DATE_: 06-Dec-16 03:51:44
TITLE: The effect of a common drug on nanscopic membrane dynamics
TYPE_: tas
COMND: bs qh 0 0 1.2 -0.5 dqh 0 0 0 0.05 np 20 mn 20000
POSQE: QH=   0.0000, QK=   0.0000, QL=   1.2000, EN=  -0.4993, UN=meV
CURVE: MONO= auto, ANA= auto
STEPS: EN=   0.0500
PARAM: GONIO= 0
PARAM: DM=   3.34000, DA=   3.35500, KFIX=   1.49977
PARAM: SM= -1, SS=  1, SA= -1, FX=  2
PARAM: ALF1= 120.00, ALF2= 120.00, ALF3= 120.00, ALF4= 120.00
PARAM: BET1= 120.00, BET2= 120.00, BET3= 120.00, BET4= 120.00
PARAM: ETAM=  35.00, ETAA=  35.00
PARAM: AS=   6.28000, BS=   6.28000, CS=   6.28000
PARAM: AA=  90.00000, BB=  90.00000, CC=  90.00000, ETAS=  80.00000
PARAM: AX=  1.000, AY=  0.000, AZ=  0.000
PARAM: BX=  0.000, BY=  0.000, BZ=  1.000
VARIA: SELPOS=in
VARIA: SELSPEED=  13982
VARIA: A1      = -41.27, A2      = -83.17, A3      =  20.66, A4      =  48.51
VARIA: A5      = -38.62, A6      = -77.27, GU      =   1.40, GL      =   0.04
VARIA: A3P     =1269.70, GA      =   1.00, GM      =  -0.11, RA      =  15.38
VARIA: RMV     =  32.18, RMH     =  62.41, TA      =   4.41, TM      =  -1.81
VARIA: GC      =  -0.01, DIA1X   =  62.64, DIA2X   =  88.10, DIA2Z   = 163.89
VARIA: I1      =   0.00, I2      =   0.00, I3      =   0.00, I4      =   0.00
VARIA: I5      =   0.00, I6      =   0.00, I7      =   0.00, I8      =  -0.00
VARIA: IH1     =   0.00, IH2     =   0.00
ZEROS: A1      =  -2.09, A2      =   0.51, A3      = -10.48, A4      =   0.70
ZEROS: A5      = -89.80, A6      =   0.01, GU      =   0.00, GL      =   0.00
ZEROS: A3P     = -16.29, GA      =   0.00, GM      =   0.00, RA      =   0.00
ZEROS: RMV     =   0.00, RMH     =   0.00, TA      =   0.00, TM      =   0.00
ZEROS: GC      =   0.00, DIA1X   =   0.00, DIA2X   =   0.00, DIA2Z   =   0.00
POLAN: DR HX 5 0 0
POLAN: ON F1 
POLAN: CO MN 200000
POLAN: DR HX 0 5 0
POLAN: ON F1
POLAN: CO MN 200000
POLAN: DR HX 0 0 0.8
POLAN: ON F1 
POLAN: CO MN 200000
PARAM: MN=   20000
PARAM: TT=    303.15, RT=    305.00
PARAM: REACTOR=55.66
FORMT:
DATA_:
  PNT        QH        QK        QL        EN        M1        M2      TIME      CNTS         A2         A3         A4         KI         KF         TT        TRT 
   1       0.0000    0.0000    1.2000   -0.4993    20000       24    21.27       314      -83.168     20.660     48.510      1.417      1.500    303.147    304.998 
   2      -0.0001    0.0000    1.1998   -0.4494    20000       34    21.38       349      -82.566     20.950     48.370      1.426      1.500    303.146    305.001 
   3      -0.0004    0.0000    1.2001   -0.3983    20000       57    21.33       365      -81.962     21.250     48.250      1.434      1.500    303.147    305.002 
   4      -0.0005    0.0000    1.2001   -0.3488    20000      144    21.31       419      -81.390     21.540     48.120      1.443      1.500    303.148    304.999 
   5      -0.0004    0.0000    1.2002   -0.2984    20000      262    21.25       502      -80.821     21.850     47.990      1.451      1.500    303.145    304.999 
   6      -0.0005    0.0000    1.2001   -0.2494    20000      435    21.20       743      -80.278     22.130     47.860      1.459      1.500    303.143    304.997 
   7      -0.0005    0.0000    1.2002   -0.1988    20000      485    21.14      1219      -79.730     22.430     47.730      1.467      1.500    303.145    304.999 
   8      -0.0004    0.0000    1.2002   -0.1475    20000      555    21.07      2416      -79.185     22.730     47.590      1.476      1.500    303.149    305.000 
   9      -0.0006    0.0000    1.2002   -0.0976    20000      474    21.04      5364      -78.667     23.010     47.460      1.484      1.500    303.146    305.000 
  10      -0.0004    0.0000    1.2003   -0.0480    20000      342    20.94     10102      -78.161     23.310     47.330      1.492      1.500    303.146    305.003 
  11      -0.0007    0.0000    1.2002    0.0025    20000      221    20.93     11993      -77.657     23.580     47.190      1.500      1.500    303.148    304.999 
  12      -0.0008    0.0000    1.2003    0.0525    20000      141    20.66      8228      -77.168     23.860     47.060      1.508      1.500    303.147    305.000 
  13      -0.0005    0.0000    1.2001    0.1020    20000       95    20.73      4050      -76.692     24.150     46.920      1.516      1.500    303.144    305.000 
  14      -0.0005    0.0000    1.2002    0.1516    20000       47    20.86      1965      -76.224     24.430     46.790      1.524      1.500    303.147    304.999 
  15      -0.0005    0.0000    1.2001    0.2020    20000       48    21.24      1141      -75.758     24.710     46.650      1.532      1.500    303.140    304.999 
  16      -0.0007    0.0000    1.2003    0.2522    20000       29    22.02       716      -75.302     24.980     46.520      1.540      1.500    303.148    305.001 
  17      -0.0005    0.0000    1.2002    0.3015    20000       28    22.99       499      -74.863     25.260     46.380      1.548      1.500    303.147    305.001 
  18      -0.0005    0.0000    1.2001    0.3525    20000       41    24.01       390      -74.416     25.540     46.240      1.555      1.500    303.140    305.002 
  19      -0.0006    0.0000    1.2003    0.4022    20000       45    24.52       366      -73.988     25.810     46.110      1.563      1.500    303.144    305.000 
  20      -0.0006    0.0000    1.2002    0.4526    20000       33    24.42       352      -73.563     26.080     45.970      1.571      1.500    303.150    305.001 
