# Supplementary material for: Aspirin locally disrupts the liquid-ordered phase
Source: R Soc Open Sci. 2018 Feb 28;5(2):171710. doi: 10.1098/rsos.171710 (PMC5830767; doi:10.1098/rsos.171710)
Supplement: Inelastic Neutron scattering data [file rsos171710supp1.zip › RawData/034889]

RRRRRRRRRRRRRRRRRRRRRRRRRRRRRRRRRRRRRRRRRRRRRRRRRRRRRRRRRRRRRRRRRRRRRRRRRRRRRRRR
  034889       1       0                                                        
ILL TAS data in the new ASCII format follow afte the line VV..V                 
AAAAAAAAAAAAAAAAAAAAAAAAAAAAAAAAAAAAAAAAAAAAAAAAAAAAAAAAAAAAAAAAAAAAAAAAAAAAAAAA
      80                                                                        
IN12  rheinstadter06-Dec-16 04:01:55                                            
VVVVVVVVVVVVVVVVVVVVVVVVVVVVVVVVVVVVVVVVVVVVVVVVVVVVVVVVVVVVVVVVVVVVVVVVVVVVVVVV
INSTR: IN12
EXPNO: CRG-2297
USER_: rheinstadter
LOCAL: SCHMALZL
FILE_: 034889
DATE_: 06-Dec-16 04:01:55
TITLE: The effect of a common drug on nanscopic membrane dynamics
TYPE_: tas
COMND: bs qh 0 0 1.2 0.5 dqh 0 0 0 0.1 np 41 mn 250000
POSQE: QH=  -0.0006, QK=   0.0000, QL=   1.2002, EN=   0.5024, UN=meV
CURVE: MONO= auto, ANA= auto
STEPS: EN=   0.1000
PARAM: GONIO= 0
PARAM: DM=   3.34000, DA=   3.35500, KFIX=   1.49977
PARAM: SM= -1, SS=  1, SA= -1, FX=  2
PARAM: ALF1= 120.00, ALF2= 120.00, ALF3= 120.00, ALF4= 120.00
PARAM: BET1= 120.00, BET2= 120.00, BET3= 120.00, BET4= 120.00
PARAM: ETAM=  35.00, ETAA=  35.00
PARAM: AS=   6.28000, BS=   6.28000, CS=   6.28000
PARAM: AA=  90.00000, BB=  90.00000, CC=  90.00000, ETAS=  80.00000
PARAM: AX=  1.000, AY=  0.000, AZ=  0.000
PARAM: BX=  0.000, BY=  0.000, BZ=  1.000
VARIA: SELPOS=in
VARIA: SELSPEED=  15571
VARIA: A1      = -36.32, A2      = -73.15, A3      =  26.35, A4      =  45.83
VARIA: A5      = -38.62, A6      = -77.27, GU      =   1.40, GL      =   0.04
VARIA: A3P     =1269.70, GA      =   1.01, GM      =  -0.11, RA      =  15.38
VARIA: RMV     =  34.00, RMH     =  56.03, TA      =   4.41, TM      =  -1.81
VARIA: GC      =  -0.01, DIA1X   =  62.64, DIA2X   =  88.10, DIA2Z   = 163.89
VARIA: I1      =   0.00, I2      =   0.00, I3      =   0.00, I4      =   0.00
VARIA: I5      =   0.00, I6      =   0.00, I7      =   0.00, I8      =  -0.00
VARIA: IH1     =   0.00, IH2     =   0.00
ZEROS: A1      =  -2.09, A2      =   0.51, A3      = -10.48, A4      =   0.70
ZEROS: A5      = -89.80, A6      =   0.01, GU      =   0.00, GL      =   0.00
ZEROS: A3P     = -16.29, GA      =   0.00, GM      =   0.00, RA      =   0.00
ZEROS: RMV     =   0.00, RMH     =   0.00, TA      =   0.00, TM      =   0.00
ZEROS: GC      =   0.00, DIA1X   =   0.00, DIA2X   =   0.00, DIA2Z   =   0.00
POLAN: DR HX 5 0 0
POLAN: ON F1 
POLAN: CO MN 200000
POLAN: DR HX 0 5 0
POLAN: ON F1
POLAN: CO MN 200000
POLAN: DR HX 0 0 0.8
POLAN: ON F1 
POLAN: CO MN 200000
PARAM: MN=  250000
PARAM: TT=    303.14, RT=    305.00
PARAM: REACTOR=55.66
FORMT:
DATA_:
  PNT        QH        QK        QL        EN        M1        M2      TIME      CNTS         A2         A3         A4         KI         KF         TT        TRT 
   1      -0.0006    0.0000    1.2002    0.5024   250000      419   299.47      4082      -73.149     26.350     45.830      1.579      1.500    303.142    304.999 
   2      -0.0005    0.0000    1.2002    0.6014   250000      453   291.34      3402      -72.347     26.890     45.560      1.594      1.500    303.141    305.002 
   3      -0.0004    0.0000    1.2001    0.7009   250000      447   290.28      3096      -71.568     27.420     45.280      1.609      1.500    303.143    304.998 
   4      -0.0006    0.0000    1.2001    0.8018   250000      478   296.22      2727      -70.803     27.940     45.000      1.624      1.500    303.142    304.998 
   5      -0.0005    0.0000    1.2002    0.9025   250000      502   299.56      2514      -70.065     28.470     44.720      1.639      1.500    303.144    305.002 
   6      -0.0003    0.0000    1.2001    1.0009   250000      529   296.19      2453      -69.365     28.990     44.440      1.653      1.500    303.145    305.001 
   7      -0.0003    0.0000    1.2002    1.1018   250000      549   292.58      2195      -68.669     29.510     44.160      1.668      1.500    303.172    305.001 
   8      -0.0004    0.0000    1.2001    1.2007   250000      687   290.33      2122      -68.007     30.010     43.880      1.682      1.500    303.147    305.001 
   9      -0.0000    0.0000    1.2002    1.3001   250000      888   288.98      2077      -67.361     30.530     43.600      1.696      1.500    303.143    304.998 
  10      -0.0003    0.0000    1.2000    1.4006   250000      974   288.97      1973      -66.726     31.020     43.310      1.710      1.500    303.139    305.000 
  11      -0.0006    0.0000    1.2003    1.5025   250000      854   290.78      1761      -66.101     31.520     43.030      1.725      1.500    303.148    305.000 
  12      -0.0004    0.0000    1.2001    1.6018   250000      705   294.96      1814      -65.509     32.020     42.740      1.739      1.500    303.142    305.000 
  13      -0.0005    0.0000    1.2003    1.7016   250000      539   298.61      1787      -64.930     32.510     42.460      1.752      1.500    303.144    304.999 
  14      -0.0003    0.0000    1.2001    1.7999   250000      545   300.60      1688      -64.374     33.000     42.170      1.766      1.500    303.143    304.999 
  15      -0.0005    0.0000    1.2002    1.9019   250000      347   299.70      1618      -63.812     33.490     41.880      1.780      1.500    303.143    305.000 
  16      -0.0007    0.0000    1.2003    2.0030   250000      364   297.04      1634      -63.269     33.970     41.590      1.793      1.500    303.142    305.000 
  17      -0.0002    0.0000    1.2000    2.0994   250000      359   295.28      1605      -62.765     34.460     41.300      1.806      1.500    303.148    304.998 
  18      -0.0004    0.0000    1.2004    2.2031   250000      352   293.93      1535      -62.235     34.950     41.010      1.820      1.500    303.141    305.001 
  19      -0.0005    0.0000    1.2005    2.3036   250000      365   291.95      1486      -61.735     35.430     40.720      1.833      1.500    303.144    304.999 
  20      -0.0003    0.0000    1.2002    2.4027   250000      395   291.08      1490      -61.254     35.910     40.420      1.846      1.500    303.141    305.000 
  21      -0.0005    0.0000    1.2004    2.5033   250000      386   290.17      1435      -60.776     36.380     40.130      1.859      1.500    303.140    305.000 
  22      -0.0003    0.0000    1.2004    2.6013   250000      390   289.27      1360      -60.322     36.850     39.840      1.872      1.500    303.140    305.000 
  23      -0.0003    0.0000    1.2004    2.7024   250000      367   288.52      1442      -59.863     37.330     39.540      1.885      1.500    303.140    304.999 
  24      -0.0003    0.0000    1.2003    2.8028   250000      384   288.15      1342      -59.418     37.800     39.240      1.898      1.500    303.139    305.001 
  25      -0.0006    0.0000    1.2003    2.9033   250000      348   287.90      1322      -58.983     38.260     38.940      1.911      1.500    303.142    304.997 
  26      -0.0002    0.0000    1.2002    3.0024   250000      370   288.83      1387      -58.563     38.740     38.640      1.923      1.500    303.139    305.002 
  27      -0.0007    0.0000    1.2003    3.1037   250000      335   290.44      1248      -58.143     39.190     38.340      1.936      1.500    303.138    305.000 
  28      -0.0004    0.0000    1.2003    3.2029   250000      347   292.63      1370      -57.740     39.670     38.040      1.948      1.500    303.140    304.999 
  29      -0.0005    0.0000    1.2004    3.3032   250000      296   294.83      1284      -57.342     40.130     37.740      1.960      1.500    303.144    305.002 
  30      -0.0004    0.0000    1.2004    3.4017   250000      302   297.06      1276      -56.958     40.590     37.440      1.973      1.500    303.144    305.000 
  31      -0.0005    0.0000    1.2003    3.5012   250000      326   299.15      1257      -56.578     41.050     37.130      1.985      1.500    303.143    305.000 
  32      -0.0002    0.0000    1.2002    3.6022   250000      354   301.10      1231      -56.201     41.530     36.820      1.997      1.500    303.144    305.001 
  33      -0.0003    0.0000    1.2003    3.7000   250000      310   302.96      1275      -55.842     41.980     36.520      2.009      1.500    303.141    305.000 
  34      -0.0006    0.0000    1.2004    3.8024   250000      317   304.56      1240      -55.474     42.440     36.210      2.021      1.500    303.141    304.999 
  35      -0.0003    0.0000    1.2004    3.9013   250000      286   305.99      1217      -55.125     42.910     35.900      2.033      1.500    303.141    305.000 
  36      -0.0005    0.0000    1.2003    4.0028   250000      326   307.82      1202      -54.774     43.370     35.580      2.045      1.500    303.142    305.002 
  37      -0.0004    0.0000    1.2003    4.1016   250000      307   309.41      1166      -54.438     43.830     35.270      2.056      1.500    303.144    305.002 
  38      -0.0007    0.0000    1.2006    4.2047   250000      296   311.64      1195      -54.095     44.290     34.960      2.068      1.500    303.142    305.000 
  39      -0.0001    0.0000    1.2000    4.2984   250000      323   314.34      1143      -53.788     44.760     34.640      2.079      1.500    303.140    305.001 
  40      -0.0004    0.0000    1.2003    4.4017   250000      332   318.32      1227      -53.457     45.220     34.320      2.091      1.500    303.145    305.002 
  41      -0.0004    0.0000    1.1999    4.5007   250000      310   324.13      1279      -53.144     45.680     33.990      2.103      1.500    303.138    304.999 
