# Supplementary material for: Aspirin locally disrupts the liquid-ordered phase
Source: R Soc Open Sci. 2018 Feb 28;5(2):171710. doi: 10.1098/rsos.171710 (PMC5830767; doi:10.1098/rsos.171710)
Supplement: Inelastic Neutron scattering data [file rsos171710supp1.zip › RawData/034890]

RRRRRRRRRRRRRRRRRRRRRRRRRRRRRRRRRRRRRRRRRRRRRRRRRRRRRRRRRRRRRRRRRRRRRRRRRRRRRRRR
  034890       1       0                                                        
ILL TAS data in the new ASCII format follow afte the line VV..V                 
AAAAAAAAAAAAAAAAAAAAAAAAAAAAAAAAAAAAAAAAAAAAAAAAAAAAAAAAAAAAAAAAAAAAAAAAAAAAAAAA
      80                                                                        
IN12  rheinstadter06-Dec-16 07:33:11                                            
VVVVVVVVVVVVVVVVVVVVVVVVVVVVVVVVVVVVVVVVVVVVVVVVVVVVVVVVVVVVVVVVVVVVVVVVVVVVVVVV
INSTR: IN12
EXPNO: CRG-2297
USER_: rheinstadter
LOCAL: SCHMALZL
FILE_: 034890
DATE_: 06-Dec-16 07:33:11
TITLE: The effect of a common drug on nanscopic membrane dynamics
TYPE_: tas
COMND: sc qh 0.55 0 0 0 dqh 0.005 0 0 0 np 201 mn 2000
POSQE: QH=   0.0500, QK=   0.0000, QL=   0.0004, EN=   0.0023, UN=meV
CURVE: MONO= auto, ANA= auto
STEPS: QH=   0.0050
PARAM: GONIO= 0
PARAM: DM=   3.34000, DA=   3.35500, KFIX=   1.49977
PARAM: SM= -1, SS=  1, SA= -1, FX=  2
PARAM: ALF1= 120.00, ALF2= 120.00, ALF3= 120.00, ALF4= 120.00
PARAM: BET1= 120.00, BET2= 120.00, BET3= 120.00, BET4= 120.00
PARAM: ETAM=  35.00, ETAA=  35.00
PARAM: AS=   6.28000, BS=   6.28000, CS=   6.28000
PARAM: AA=  90.00000, BB=  90.00000, CC=  90.00000, ETAS=  80.00000
PARAM: AX=  1.000, AY=  0.000, AZ=  0.000
PARAM: BX=  0.000, BY=  0.000, BZ=  1.000
VARIA: SELPOS=in
VARIA: SELSPEED=  14798
VARIA: A1      = -38.54, A2      = -77.66, A3      =  90.95, A4      =   1.91
VARIA: A5      = -38.62, A6      = -77.27, GU      =   1.40, GL      =   0.04
VARIA: A3P     =1269.70, GA      =   1.01, GM      =  -0.11, RA      =  15.38
VARIA: RMV     =  33.11, RMH     =  58.97, TA      =   4.41, TM      =  -1.81
VARIA: GC      =  -0.01, DIA1X   =  62.64, DIA2X   =  88.10, DIA2Z   = 163.89
VARIA: I1      =   0.00, I2      =   0.00, I3      =   0.00, I4      =   0.00
VARIA: I5      =   0.00, I6      =   0.00, I7      =   0.00, I8      =  -0.00
VARIA: IH1     =   0.00, IH2     =   0.00
ZEROS: A1      =  -2.09, A2      =   0.51, A3      = -10.48, A4      =   0.70
ZEROS: A5      = -89.80, A6      =   0.01, GU      =   0.00, GL      =   0.00
ZEROS: A3P     = -16.29, GA      =   0.00, GM      =   0.00, RA      =   0.00
ZEROS: RMV     =   0.00, RMH     =   0.00, TA      =   0.00, TM      =   0.00
ZEROS: GC      =   0.00, DIA1X   =   0.00, DIA2X   =   0.00, DIA2Z   =   0.00
POLAN: DR HX 5 0 0
POLAN: ON F1 
POLAN: CO MN 200000
POLAN: DR HX 0 5 0
POLAN: ON F1
POLAN: CO MN 200000
POLAN: DR HX 0 0 0.8
POLAN: ON F1 
POLAN: CO MN 200000
PARAM: MN=    2000
PARAM: TT=    303.14, RT=    305.00
PARAM: REACTOR=55.72
FORMT:
DATA_:
  PNT        QH        QK        QL        EN        M1        M2      TIME      CNTS         A2         A3         A4         KI         KF         TT        TRT 
   1       0.0500    0.0000    0.0004    0.0023     2000       27     2.08    101372      -77.659     90.950      1.910      1.500      1.500    303.136    304.998 
   2       0.0549    0.0000    0.0004    0.0025     2000       29     2.05     99296      -77.657     91.040      2.100      1.500      1.500    303.137    305.001 
   3       0.0597    0.0000    0.0004    0.0025     2000       33     2.09    100581      -77.657     91.140      2.280      1.500      1.500    303.139    305.001 
   4       0.0646    0.0000    0.0004    0.0025     2000       24     2.07     99308      -77.657     91.230      2.470      1.500      1.500    303.138    305.001 
   5       0.0699    0.0000    0.0004    0.0025     2000       30     2.07     98940      -77.657     91.330      2.670      1.500      1.500    303.138    305.001 
   6       0.0748    0.0000    0.0004    0.0025     2000       24     2.09     99662      -77.657     91.420      2.860      1.500      1.500    303.145    305.000 
   7       0.0798    0.0000    0.0004    0.0025     2000       24     2.08     98173      -77.657     91.520      3.050      1.500      1.500    303.137    304.999 
   8       0.0848    0.0000    0.0004    0.0025     2000       29     2.08     97318      -77.657     91.610      3.240      1.500      1.500    303.139    304.999 
   9       0.0897    0.0000    0.0004    0.0025     2000       30     2.07     95965      -77.657     91.710      3.430      1.500      1.500    303.140    305.001 
  10       0.0950    0.0000    0.0004    0.0025     2000       35     2.08     94733      -77.657     91.810      3.630      1.500      1.500    303.140    305.000 
  11       0.0999    0.0000    0.0004    0.0025     2000       22     2.08     92303      -77.657     91.900      3.820      1.500      1.500    303.139    304.998 
  12       0.1049    0.0000    0.0004    0.0025     2000       21     2.10     89414      -77.657     92.000      4.010      1.500      1.500    303.139    304.998 
  13       0.1096    0.0000    0.0004    0.0025     2000       21     2.06     84950      -77.657     92.090      4.190      1.500      1.500    303.142    305.000 
  14       0.1148    0.0000    0.0004    0.0025     2000       31     2.08     83846      -77.657     92.200      4.390      1.500      1.500    303.135    304.998 
  15       0.1198    0.0000    0.0004    0.0025     2000       31     2.09     83560      -77.657     92.290      4.580      1.500      1.500    303.145    305.002 
  16       0.1248    0.0000    0.0004    0.0025     2000       23     2.07     82041      -77.657     92.390      4.770      1.500      1.500    303.139    304.999 
  17       0.1297    0.0000    0.0004    0.0025     2000       14     2.08     81326      -77.657     92.470      4.960      1.500      1.500    303.142    305.000 
  18       0.1350    0.0000    0.0004    0.0025     2000       26     2.09     80976      -77.657     92.570      5.160      1.500      1.500    303.141    304.999 
  19       0.1399    0.0000    0.0004    0.0025     2000       28     2.06     78332      -77.657     92.670      5.350      1.500      1.500    303.141    304.999 
  20       0.1449    0.0000    0.0004    0.0025     2000       34     2.09     76778      -77.657     92.760      5.540      1.500      1.500    303.141    304.999 
  21       0.1496    0.0000    0.0004    0.0025     2000       33     2.09     71998      -77.657     92.860      5.720      1.500      1.500    303.141    304.999 
  22       0.1548    0.0000    0.0004    0.0025     2000       35     2.08     64711      -77.657     92.950      5.920      1.500      1.500    303.141    304.999 
  23       0.1598    0.0000    0.0004    0.0025     2000       31     2.06     55413      -77.657     93.060      6.110      1.500      1.500    303.139    304.999 
  24       0.1648    0.0000    0.0004    0.0025     2000       23     2.07     45638      -77.657     93.140      6.300      1.500      1.500    303.138    304.998 
  25       0.1697    0.0000    0.0004    0.0025     2000       31     2.09     34761      -77.657     93.240      6.490      1.500      1.500    303.139    305.000 
  26       0.1750    0.0000    0.0004    0.0025     2000       26     2.09     24369      -77.657     93.340      6.690      1.500      1.500    303.139    305.000 
  27       0.1797    0.0000    0.0004    0.0025     2000       30     2.07     14227      -77.657     93.430      6.870      1.500      1.500    303.137    305.000 
  28       0.1846    0.0000    0.0004    0.0025     2000       28     2.08      8234      -77.657     93.530      7.060      1.500      1.500    303.137    305.000 
  29       0.1898    0.0000    0.0004    0.0025     2000       24     2.10      5862      -77.657     93.620      7.260      1.500      1.500    303.138    304.998 
  30       0.1948    0.0000    0.0004    0.0025     2000       29     2.08      4723      -77.657     93.730      7.450      1.500      1.500    303.145    305.000 
  31       0.1998    0.0000    0.0004    0.0025     2000       27     2.08      4053      -77.657     93.810      7.640      1.500      1.500    303.135    304.999 
  32       0.2047    0.0000    0.0004    0.0025     2000       24     2.07      3898      -77.657     93.920      7.830      1.500      1.500    303.136    305.001 
  33       0.2097    0.0000    0.0004    0.0025     2000       26     2.08      3750      -77.657     94.020      8.020      1.500      1.500    303.141    304.999 
  34       0.2149    0.0000    0.0004    0.0025     2000       25     2.08      3655      -77.657     94.100      8.220      1.500      1.500    303.140    304.999 
  35       0.2201    0.0000    0.0004    0.0025     2000       27     2.07      3458      -77.657     94.200      8.420      1.500      1.500    303.139    305.001 
  36       0.2248    0.0000    0.0004    0.0025     2000       33     2.08      3567      -77.657     94.290      8.600      1.500      1.500    303.139    305.001 
  37       0.2298    0.0000    0.0004    0.0025     2000       23     2.09      3449      -77.657     94.390      8.790      1.500      1.500    303.141    304.998 
  38       0.2347    0.0000    0.0004    0.0025     2000       38     2.07      3403      -77.657     94.490      8.980      1.500      1.500    303.138    304.999 
  39       0.2397    0.0000    0.0004    0.0025     2000       23     2.10      3318      -77.657     94.580      9.170      1.500      1.500    303.139    304.997 
  40       0.2446    0.0000    0.0004    0.0025     2000       30     2.09      3203      -77.657     94.680      9.360      1.500      1.500    303.145    304.997 
  41       0.2501    0.0000    0.0005    0.0025     2000       24     2.08      3200      -77.657     94.770      9.570      1.500      1.500    303.140    305.000 
  42       0.2548    0.0000    0.0004    0.0025     2000       33     2.09      3760      -77.657     94.870      9.750      1.500      1.500    303.138    305.002 
  43       0.2600    0.0000    0.0005    0.0025     2000       24     2.07      4908      -77.657     94.960      9.950      1.500      1.500    303.137    305.002 
  44       0.2647    0.0000    0.0004    0.0025     2000       25     2.08      7089      -77.657     95.070     10.130      1.500      1.500    303.137    305.002 
  45       0.2697    0.0000    0.0004    0.0025     2000       21     2.05     10400      -77.657     95.160     10.320      1.500      1.500    303.139    304.998 
  46       0.2746    0.0000    0.0004    0.0025     2000       26     2.07     18214      -77.657     95.250     10.510      1.500      1.500    303.137    305.000 
  47       0.2798    0.0000    0.0004    0.0025     2000       20     2.06     27891      -77.657     95.350     10.710      1.500      1.500    303.144    305.000 
  48       0.2848    0.0000    0.0005    0.0025     2000       26     2.07     36909      -77.657     95.440     10.900      1.500      1.500    303.138    305.000 
  49       0.2900    0.0000    0.0005    0.0025     2000       23     2.10     48800      -77.657     95.540     11.100      1.500      1.500    303.140    304.998 
  50       0.2947    0.0000    0.0004    0.0025     2000       26     2.09     57246      -77.657     95.640     11.280      1.500      1.500    303.143    305.001 
  51       0.2996    0.0000    0.0004    0.0025     2000       35     2.08     66019      -77.657     95.730     11.470      1.500      1.500    303.143    305.001 
  52       0.3048    0.0000    0.0004    0.0025     2000       19     2.03     70615      -77.657     95.830     11.670      1.500      1.500    303.142    304.996 
  53       0.3098    0.0000    0.0005    0.0025     2000       24     2.08     76227      -77.657     95.920     11.860      1.500      1.500    303.135    305.001 
  54       0.3147    0.0000    0.0004    0.0025     2000       25     2.05     76987      -77.657     96.020     12.050      1.500      1.500    303.139    305.000 
  55       0.3197    0.0000    0.0004    0.0025     2000       29     2.08     79685      -77.657     96.120     12.240      1.500      1.500    303.141    305.003 
  56       0.3249    0.0000    0.0005    0.0025     2000       27     2.06     79643      -77.657     96.210     12.440      1.500      1.500    303.140    304.999 
  57       0.3301    0.0000    0.0005    0.0025     2000       25     2.06     79876      -77.657     96.310     12.640      1.500      1.500    303.138    304.999 
  58       0.3348    0.0000    0.0005    0.0025     2000       30     2.06     79388      -77.657     96.400     12.820      1.500      1.500    303.139    304.996 
  59       0.3397    0.0000    0.0004    0.0025     2000       28     2.08     79380      -77.657     96.500     13.010      1.500      1.500    303.139    304.996 
  60       0.3446    0.0000    0.0004    0.0025     2000       19     2.09     77939      -77.657     96.600     13.200      1.500      1.500    303.138    304.999 
  61       0.3498    0.0000    0.0005    0.0025     2000       35     2.06     75646      -77.657     96.690     13.400      1.500      1.500    303.136    305.000 
  62       0.3548    0.0000    0.0004    0.0025     2000       33     2.09     74473      -77.657     96.800     13.590      1.500      1.500    303.134    305.002 
  63       0.3600    0.0000    0.0004    0.0025     2000       18     2.07     68579      -77.657     96.890     13.790      1.500      1.500    303.135    305.001 
  64       0.3646    0.0000    0.0004    0.0025     2000       29     2.08     64206      -77.657     96.980     13.970      1.500      1.500    303.141    304.999 
  65       0.3701    0.0000    0.0005    0.0025     2000       16     2.08     55136      -77.657     97.080     14.180      1.500      1.500    303.137    304.998 
  66       0.3750    0.0000    0.0005    0.0025     2000       22     2.08     46730      -77.657     97.170     14.370      1.500      1.500    303.139    305.002 
  67       0.3797    0.0000    0.0004    0.0025     2000       18     2.05     35068      -77.657     97.280     14.550      1.500      1.500    303.139    305.002 
  68       0.3846    0.0000    0.0004    0.0025     2000       27     2.10     25565      -77.657     97.370     14.740      1.500      1.500    303.138    305.001 
  69       0.3898    0.0000    0.0005    0.0025     2000       23     2.07     15523      -77.657     97.460     14.940      1.500      1.500    303.139    304.999 
  70       0.3947    0.0000    0.0004    0.0025     2000       30     2.07      8241      -77.657     97.560     15.130      1.500      1.500    303.140    305.000 
  71       0.3999    0.0000    0.0004    0.0025     2000       22     2.09      4626      -77.657     97.660     15.330      1.500      1.500    303.169    304.999 
  72       0.4051    0.0000    0.0005    0.0025     2000       22     2.08      3156      -77.657     97.750     15.530      1.500      1.500    303.169    305.001 
  73       0.4100    0.0000    0.0005    0.0025     2000       25     2.10      2514      -77.657     97.850     15.720      1.500      1.500    303.144    305.002 
  74       0.4147    0.0000    0.0004    0.0025     2000       21     2.06      2250      -77.657     97.950     15.900      1.500      1.500    303.144    305.002 
  75       0.4196    0.0000    0.0004    0.0025     2000       25     2.09      2384      -77.657     98.040     16.090      1.500      1.500    303.140    304.995 
  76       0.4248    0.0000    0.0004    0.0025     2000       36     2.07      2477      -77.657     98.150     16.290      1.500      1.500    303.137    304.999 
  77       0.4297    0.0000    0.0005    0.0025     2000       28     2.08      2549      -77.657     98.230     16.480      1.500      1.500    303.138    304.999 
  78       0.4347    0.0000    0.0004    0.0025     2000       19     2.06      2536      -77.657     98.330     16.670      1.500      1.500    303.137    304.999 
  79       0.4398    0.0000    0.0004    0.0025     2000       23     2.06      2370      -77.657     98.430     16.870      1.500      1.500    303.139    305.001 
  80       0.4447    0.0000    0.0005    0.0025     2000       23     2.06      2414      -77.657     98.520     17.060      1.500      1.500    303.139    305.000 
  81       0.4499    0.0000    0.0005    0.0025     2000       28     2.08      2370      -77.657     98.620     17.260      1.500      1.500    303.139    305.000 
  82       0.4548    0.0000    0.0004    0.0025     2000       25     2.07      2329      -77.657     98.720     17.450      1.500      1.500    303.138    304.999 
  83       0.4598    0.0000    0.0005    0.0025     2000       22     2.10      2350      -77.657     98.810     17.640      1.500      1.500    303.145    305.001 
  84       0.4647    0.0000    0.0004    0.0025     2000       27     2.10      2174      -77.657     98.920     17.830      1.500      1.500    303.138    305.001 
  85       0.4698    0.0000    0.0004    0.0025     2000       25     2.07      1950      -77.657     99.010     18.030      1.500      1.500    303.137    304.999 
  86       0.4747    0.0000    0.0005    0.0025     2000       28     2.06      1912      -77.657     99.100     18.220      1.500      1.500    303.138    304.999 
  87       0.4799    0.0000    0.0005    0.0025     2000       20     2.07      1843      -77.657     99.200     18.420      1.500      1.500    303.141    305.000 
  88       0.4851    0.0000    0.0005    0.0025     2000       24     2.09      1859      -77.657     99.300     18.620      1.500      1.500    303.141    305.000 
  89       0.4897    0.0000    0.0003    0.0025     2000       16     2.09      1800      -77.657     99.410     18.800      1.500      1.500    303.141    305.001 
  90       0.4946    0.0000    0.0004    0.0025     2000       26     2.08      1953      -77.657     99.490     18.990      1.500      1.500    303.141    305.001 
  91       0.4998    0.0000    0.0004    0.0025     2000       23     2.07      2096      -77.657     99.600     19.190      1.500      1.500    303.137    305.000 
  92       0.5047    0.0000    0.0003    0.0025     2000       27     2.08      2356      -77.657     99.700     19.380      1.500      1.500    303.137    305.001 
  93       0.5098    0.0000    0.0005    0.0025     2000       25     2.07      2618      -77.657     99.780     19.580      1.500      1.500    303.137    305.001 
  94       0.5150    0.0000    0.0005    0.0025     2000       25     2.09      3008      -77.657     99.880     19.780      1.500      1.500    303.136    304.998 
  95       0.5196    0.0000    0.0004    0.0025     2000       24     2.07      3336      -77.657     99.980     19.960      1.500      1.500    303.136    304.998 
  96       0.5251    0.0000    0.0005    0.0025     2000       35     2.07      3577      -77.657    100.070     20.170      1.500      1.500    303.141    304.997 
  97       0.5297    0.0000    0.0004    0.0025     2000       23     2.08      3808      -77.657    100.170     20.350      1.500      1.500    303.141    304.997 
  98       0.5348    0.0000    0.0004    0.0025     2000       24     2.07      3801      -77.657    100.280     20.550      1.500      1.500    303.136    305.000 
  99       0.5397    0.0000    0.0003    0.0025     2000       28     2.09      4101      -77.657    100.380     20.740      1.500      1.500    303.140    305.000 
 100       0.5446    0.0000    0.0004    0.0025     2000       27     2.05      3875      -77.657    100.460     20.930      1.500      1.500    303.136    305.000 
 101       0.5498    0.0000    0.0004    0.0025     2000       30     2.09      3969      -77.657    100.560     21.130      1.500      1.500    303.134    305.003 
 102       0.5549    0.0000    0.0004    0.0025     2000       19     2.08      3758      -77.657    100.660     21.330      1.500      1.500    303.134    305.003 
 103       0.5600    0.0000    0.0004    0.0025     2000       37     2.07      3635      -77.657    100.760     21.530      1.500      1.500    303.143    304.998 
 104       0.5649    0.0000    0.0005    0.0025     2000       22     2.05      3587      -77.657    100.850     21.720      1.500      1.500    303.135    305.001 
 105       0.5698    0.0000    0.0004    0.0025     2000       31     2.09      3301      -77.657    100.960     21.910      1.500      1.500    303.135    305.001 
 106       0.5747    0.0000    0.0004    0.0025     2000       31     2.06      2885      -77.657    101.050     22.100      1.500      1.500    303.134    305.000 
 107       0.5798    0.0000    0.0005    0.0025     2000       34     2.09      2745      -77.657    101.140     22.300      1.500      1.500    303.138    304.997 
 108       0.5847    0.0000    0.0005    0.0025     2000       31     2.10      2429      -77.657    101.240     22.490      1.500      1.500    303.138    304.999 
 109       0.5898    0.0000    0.0005    0.0025     2000       27     2.10      2263      -77.657    101.340     22.690      1.500      1.500    303.138    304.999 
 110       0.5947    0.0000    0.0003    0.0025     2000       28     2.09      2093      -77.657    101.450     22.880      1.500      1.500    303.138    304.999 
 111       0.6001    0.0000    0.0005    0.0025     2000       25     2.07      2129      -77.657    101.540     23.090      1.500      1.500    303.142    305.001 
 112       0.6047    0.0000    0.0005    0.0025     2000       31     2.07      2146      -77.657    101.630     23.270      1.500      1.500    303.140    304.999 
 113       0.6098    0.0000    0.0003    0.0025     2000       17     2.08      2447      -77.657    101.740     23.470      1.500      1.500    303.140    304.999 
 114       0.6147    0.0000    0.0004    0.0025     2000       37     2.07      2738      -77.657    101.830     23.660      1.500      1.500    303.137    305.000 
 115       0.6198    0.0000    0.0005    0.0025     2000       32     2.07      3129      -77.657    101.920     23.860      1.500      1.500    303.141    305.001 
 116       0.6247    0.0000    0.0005    0.0025     2000       28     2.10      3505      -77.657    102.020     24.050      1.500      1.500    303.141    304.999 
 117       0.6301    0.0000    0.0004    0.0025     2000       20     2.06      3833      -77.657    102.130     24.260      1.500      1.500    303.141    304.998 
 118       0.6347    0.0000    0.0003    0.0025     2000       32     2.08      4224      -77.657    102.230     24.440      1.500      1.500    303.140    304.996 
 119       0.6400    0.0000    0.0006    0.0025     2000       22     2.08      4384      -77.657    102.310     24.650      1.500      1.500    303.135    305.000 
 120       0.6446    0.0000    0.0005    0.0025     2000       18     2.05      4304      -77.657    102.410     24.830      1.500      1.500    303.135    305.000 
 121       0.6497    0.0000    0.0003    0.0025     2000       22     2.07      4506      -77.657    102.520     25.030      1.500      1.500    303.136    305.000 
 122       0.6549    0.0000    0.0005    0.0025     2000       26     2.10      4534      -77.657    102.610     25.230      1.500      1.500    303.138    304.998 
 123       0.6597    0.0000    0.0003    0.0025     2000       20     2.09      4538      -77.657    102.720     25.420      1.500      1.500    303.137    305.002 
 124       0.6648    0.0000    0.0004    0.0025     2000       22     2.06      4019      -77.657    102.810     25.620      1.500      1.500    303.138    304.999 
 125       0.6697    0.0000    0.0005    0.0025     2000       33     2.10      4082      -77.657    102.900     25.810      1.500      1.500    303.139    305.000 
 126       0.6750    0.0000    0.0004    0.0025     2000       31     2.07      3635      -77.657    103.010     26.020      1.500      1.500    303.139    304.999 
 127       0.6801    0.0000    0.0005    0.0025     2000       31     2.07      3337      -77.657    103.100     26.220      1.500      1.500    303.139    304.999 
 128       0.6849    0.0000    0.0003    0.0025     2000       26     2.04      2979      -77.657    103.210     26.410      1.500      1.500    303.139    304.999 
 129       0.6898    0.0000    0.0005    0.0025     2000       29     2.07      2625      -77.657    103.290     26.600      1.500      1.500    303.136    305.000 
 130       0.6946    0.0000    0.0005    0.0025     2000       26     2.10      2370      -77.657    103.390     26.790      1.500      1.500    303.138    304.999 
 131       0.6997    0.0000    0.0005    0.0025     2000       31     2.07      2152      -77.657    103.490     26.990      1.500      1.500    303.138    304.999 
 132       0.7048    0.0000    0.0003    0.0025     2000       24     2.04      2001      -77.657    103.600     27.190      1.500      1.500    303.134    304.999 
 133       0.7096    0.0000    0.0004    0.0025     2000       19     2.08      1920      -77.657    103.690     27.380      1.500      1.500    303.137    304.999 
 134       0.7147    0.0000    0.0003    0.0025     2000       25     2.09      1943      -77.657    103.800     27.580      1.500      1.500    303.142    304.997 
 135       0.7201    0.0000    0.0006    0.0025     2000       27     2.08      2256      -77.657    103.880     27.790      1.500      1.500    303.139    305.001 
 136       0.7246    0.0000    0.0003    0.0025     2000       27     2.07      2445      -77.657    103.990     27.970      1.500      1.500    303.139    305.001 
 137       0.7297    0.0000    0.0005    0.0025     2000       34     2.07      2725      -77.657    104.080     28.170      1.500      1.500    303.135    305.003 
 138       0.7348    0.0000    0.0005    0.0025     2000       17     2.07      2982      -77.657    104.180     28.370      1.500      1.500    303.143    305.001 
 139       0.7398    0.0000    0.0003    0.0025     2000       31     2.12      3205      -77.657    104.290     28.570      1.500      1.500    303.136    304.998 
 140       0.7447    0.0000    0.0004    0.0025     2000       30     2.07      3442      -77.657    104.380     28.760      1.500      1.500    303.137    304.999 
 141       0.7497    0.0000    0.0003    0.0025     2000       27     2.07      3421      -77.657    104.490     28.960      1.500      1.500    303.134    304.999 
 142       0.7548    0.0000    0.0004    0.0025     2000       27     2.08      3676      -77.657    104.580     29.160      1.500      1.500    303.140    305.000 
 143       0.7596    0.0000    0.0005    0.0025     2000       23     2.08      3578      -77.657    104.670     29.350      1.500      1.500    303.140    305.000 
 144       0.7649    0.0000    0.0005    0.0025     2000       24     2.06      3489      -77.657    104.770     29.560      1.500      1.500    303.134    304.999 
 145       0.7697    0.0000    0.0003    0.0025     2000       36     2.06      3351      -77.657    104.880     29.750      1.500      1.500    303.134    304.999 
 146       0.7748    0.0000    0.0005    0.0025     2000       26     2.06      3238      -77.657    104.970     29.950      1.500      1.500    303.142    305.000 
 147       0.7798    0.0000    0.0003    0.0025     2000       27     2.08      3044      -77.657    105.080     30.150      1.500      1.500    303.138    305.001 
 148       0.7846    0.0000    0.0004    0.0025     2000       30     2.06      2604      -77.657    105.170     30.340      1.500      1.500    303.141    305.001 
 149       0.7897    0.0000    0.0003    0.0025     2000       25     2.07      2479      -77.657    105.280     30.540      1.500      1.500    303.138    304.997 
 150       0.7947    0.0000    0.0004    0.0025     2000       37     2.08      2185      -77.657    105.370     30.740      1.500      1.500    303.138    305.000 
 151       0.8000    0.0000    0.0005    0.0025     2000       27     2.09      1905      -77.657    105.470     30.950      1.500      1.500    303.138    305.000 
 152       0.8048    0.0000    0.0004    0.0025     2000       23     2.06      1750      -77.657    105.570     31.140      1.500      1.500    303.140    305.003 
 153       0.8096    0.0000    0.0005    0.0025     2000       27     2.06      1503      -77.657    105.660     31.330      1.500      1.500    303.140    305.003 
 154       0.8146    0.0000    0.0005    0.0025     2000       29     2.05      1284      -77.657    105.760     31.530      1.500      1.500    303.141    305.000 
 155       0.8197    0.0000    0.0003    0.0025     2000       21     2.08      1226      -77.657    105.870     31.730      1.500      1.500    303.140    304.998 
 156       0.8247    0.0000    0.0003    0.0025     2000       26     2.07      1157      -77.657    105.970     31.930      1.500      1.500    303.135    305.000 
 157       0.8297    0.0000    0.0005    0.0025     2000       24     2.04      1150      -77.657    106.060     32.130      1.500      1.500    303.137    304.999 
 158       0.8350    0.0000    0.0004    0.0025     2000       20     2.06      1203      -77.657    106.170     32.340      1.500      1.500    303.137    304.998 
 159       0.8401    0.0000    0.0005    0.0025     2000       29     2.08      1237      -77.657    106.260     32.540      1.500      1.500    303.143    305.000 
 160       0.8448    0.0000    0.0003    0.0025     2000       27     2.07      1199      -77.657    106.370     32.730      1.500      1.500    303.138    304.999 
 161       0.8498    0.0000    0.0005    0.0025     2000       26     2.08      1257      -77.657    106.460     32.930      1.500      1.500    303.138    304.999 
 162       0.8546    0.0000    0.0004    0.0025     2000       27     2.12      1196      -77.657    106.560     33.120      1.500      1.500    303.137    305.002 
 163       0.8596    0.0000    0.0004    0.0025     2000       29     2.08      1175      -77.657    106.660     33.320      1.500      1.500    303.139    304.995 
 164       0.8646    0.0000    0.0004    0.0025     2000       25     2.06      1181      -77.657    106.760     33.520      1.500      1.500    303.137    305.000 
 165       0.8696    0.0000    0.0002    0.0025     2000       33     2.08      1205      -77.657    106.870     33.720      1.500      1.500    303.138    305.001 
 166       0.8749    0.0000    0.0003    0.0025     2000       27     2.09      1202      -77.657    106.970     33.930      1.500      1.500    303.142    305.001 
 167       0.8799    0.0000    0.0003    0.0025     2000       25     2.09      1216      -77.657    107.070     34.130      1.500      1.500    303.136    305.000 
 168       0.8849    0.0000    0.0005    0.0025     2000       24     2.09      1187      -77.657    107.160     34.330      1.500      1.500    303.141    304.998 
 169       0.8897    0.0000    0.0004    0.0025     2000       26     2.05      1128      -77.657    107.260     34.520      1.500      1.500    303.141    304.998 
 170       0.8947    0.0000    0.0004    0.0025     2000       31     2.04      1064      -77.657    107.360     34.720      1.500      1.500    303.135    305.002 
 171       0.8996    0.0000    0.0004    0.0025     2000       27     2.06      1078      -77.657    107.460     34.920      1.500      1.500    303.138    305.002 
 172       0.9046    0.0000    0.0002    0.0025     2000       28     2.08      1075      -77.657    107.570     35.120      1.500      1.500    303.133    305.001 
 173       0.9096    0.0000    0.0004    0.0025     2000       23     2.05       994      -77.657    107.660     35.320      1.500      1.500    303.141    304.997 
 174       0.9149    0.0000    0.0003    0.0025     2000       23     2.08      1002      -77.657    107.770     35.530      1.500      1.500    303.138    304.997 
 175       0.9201    0.0000    0.0005    0.0025     2000       25     2.09      1069      -77.657    107.860     35.740      1.500      1.500    303.138    304.999 
 176       0.9251    0.0000    0.0005    0.0025     2000       37     2.07      1083      -77.657    107.960     35.940      1.500      1.500    303.142    304.999 
 177       0.9298    0.0000    0.0005    0.0025     2000       23     2.08      1015      -77.657    108.060     36.130      1.500      1.500    303.142    304.999 
 178       0.9348    0.0000    0.0003    0.0025     2000       29     2.08      1041      -77.657    108.170     36.330      1.500      1.500    303.135    304.999 
 179       0.9397    0.0000    0.0003    0.0025     2000       28     2.08      1133      -77.657    108.270     36.530      1.500      1.500    303.137    304.999 
 180       0.9447    0.0000    0.0005    0.0025     2000       16     2.04      1102      -77.657    108.360     36.730      1.500      1.500    303.137    305.000 
 181       0.9497    0.0000    0.0005    0.0025     2000       21     2.09      1199      -77.657    108.460     36.930      1.500      1.500    303.140    305.001 
 182       0.9546    0.0000    0.0005    0.0025     2000       28     2.06      1205      -77.657    108.560     37.130      1.500      1.500    303.141    305.001 
 183       0.9601    0.0000    0.0005    0.0025     2000       24     2.07      1270      -77.657    108.670     37.350      1.500      1.500    303.141    305.000 
 184       0.9651    0.0000    0.0006    0.0025     2000       44     2.07      1244      -77.657    108.760     37.550      1.500      1.500    303.141    305.000 
 185       0.9700    0.0000    0.0006    0.0025     2000       20     2.10      1291      -77.657    108.860     37.750      1.500      1.500    303.140    305.001 
 186       0.9747    0.0000    0.0004    0.0025     2000       24     2.09      1311      -77.657    108.970     37.940      1.500      1.500    303.140    305.001 
 187       0.9797    0.0000    0.0004    0.0025     2000       18     2.08      1284      -77.657    109.070     38.140      1.500      1.500    303.139    305.001 
 188       0.9848    0.0000    0.0005    0.0025     2000       28     2.07      1222      -77.657    109.170     38.350      1.500      1.500    303.143    305.000 
 189       0.9898    0.0000    0.0005    0.0025     2000       27     2.07      1198      -77.657    109.270     38.550      1.500      1.500    303.137    305.001 
 190       0.9947    0.0000    0.0005    0.0025     2000       29     2.11      1196      -77.657    109.370     38.750      1.500      1.500    303.135    305.000 
 191       0.9999    0.0000    0.0004    0.0025     2000       20     2.07      1157      -77.657    109.480     38.960      1.500      1.500    303.135    305.000 
 192       1.0051    0.0000    0.0006    0.0025     2000       17     2.08      1081      -77.657    109.570     39.170      1.500      1.500    303.138    304.998 
 193       1.0098    0.0000    0.0006    0.0025     2000       20     2.08      1076      -77.657    109.670     39.360      1.500      1.500    303.135    304.998 
 194       1.0149    0.0000    0.0005    0.0025     2000       15     2.12      1052      -77.657    109.780     39.570      1.500      1.500    303.140    304.999 
 195       1.0196    0.0000    0.0004    0.0025     2000       24     2.09       936      -77.657    109.880     39.760      1.500      1.500    303.140    304.999 
 196       1.0248    0.0000    0.0005    0.0025     2000       24     2.07       922      -77.657    109.980     39.970      1.500      1.500    303.140    304.998 
 197       1.0297    0.0000    0.0005    0.0025     2000       19     2.07       946      -77.657    110.080     40.170      1.500      1.500    303.140    305.003 
 198       1.0346    0.0000    0.0005    0.0025     2000       26     2.08       901      -77.657    110.180     40.370      1.500      1.500    303.139    304.997 
 199       1.0398    0.0000    0.0006    0.0025     2000       31     2.09       937      -77.657    110.280     40.580      1.500      1.500    303.136    304.999 
 200       1.0447    0.0000    0.0004    0.0025     2000       28     2.08       857      -77.657    110.390     40.780      1.500      1.500    303.139    304.996 
 201       1.0498    0.0000    0.0005    0.0025     2000       25     2.07       888      -77.657    110.490     40.990      1.500      1.500    303.139    305.000 
