# Supplementary material for: Aspirin locally disrupts the liquid-ordered phase
Source: R Soc Open Sci. 2018 Feb 28;5(2):171710. doi: 10.1098/rsos.171710 (PMC5830767; doi:10.1098/rsos.171710)
Supplement: Inelastic Neutron scattering data [file rsos171710supp1.zip › RawData/034891]

RRRRRRRRRRRRRRRRRRRRRRRRRRRRRRRRRRRRRRRRRRRRRRRRRRRRRRRRRRRRRRRRRRRRRRRRRRRRRRRR
  034891       1       0                                                        
ILL TAS data in the new ASCII format follow afte the line VV..V                 
AAAAAAAAAAAAAAAAAAAAAAAAAAAAAAAAAAAAAAAAAAAAAAAAAAAAAAAAAAAAAAAAAAAAAAAAAAAAAAAA
      80                                                                        
IN12  rheinstadter06-Dec-16 07:50:24                                            
VVVVVVVVVVVVVVVVVVVVVVVVVVVVVVVVVVVVVVVVVVVVVVVVVVVVVVVVVVVVVVVVVVVVVVVVVVVVVVVV
INSTR: IN12
EXPNO: CRG-2297
USER_: rheinstadter
LOCAL: SCHMALZL
FILE_: 034891
DATE_: 06-Dec-16 07:50:24
TITLE: The effect of a common drug on nanscopic membrane dynamics
TYPE_: tas
COMND: bs qh 0 0 1.7 -2 dqh 0 0 0 0.1 np 67 mn 20000
POSQE: QH=   0.0002, QK=   0.0000, QL=   1.6998, EN=  -1.9984, UN=meV
CURVE: MONO= auto, ANA= auto
STEPS: EN=   0.1000
PARAM: GONIO= 0
PARAM: DM=   3.34000, DA=   3.35500, KFIX=   1.49977
PARAM: SM= -1, SS=  1, SA= -1, FX=  2
PARAM: ALF1= 120.00, ALF2= 120.00, ALF3= 120.00, ALF4= 120.00
PARAM: BET1= 120.00, BET2= 120.00, BET3= 120.00, BET4= 120.00
PARAM: ETAM=  35.00, ETAA=  35.00
PARAM: AS=   6.28000, BS=   6.28000, CS=   6.28000
PARAM: AA=  90.00000, BB=  90.00000, CC=  90.00000, ETAS=  80.00000
PARAM: AX=  1.000, AY=  0.000, AZ=  0.000
PARAM: BX=  0.000, BY=  0.000, BZ=  1.000
VARIA: SELPOS=in
VARIA: SELSPEED=  11183
VARIA: A1      = -55.70, A2      =-112.16, A3      =  30.01, A4      =  79.12
VARIA: A5      = -38.62, A6      = -77.27, GU      =   1.40, GL      =   0.04
VARIA: A3P     =1269.70, GA      =   1.00, GM      =  -0.11, RA      =  15.38
VARIA: RMV     =  28.99, RMH     =  78.11, TA      =   4.40, TM      =  -1.81
VARIA: GC      =  -0.01, DIA1X   =  62.64, DIA2X   =  88.10, DIA2Z   = 163.89
VARIA: I1      =   0.00, I2      =   0.00, I3      =   0.00, I4      =   0.00
VARIA: I5      =   0.00, I6      =   0.00, I7      =   0.00, I8      =  -0.00
VARIA: IH1     =   0.00, IH2     =   0.00
ZEROS: A1      =  -2.09, A2      =   0.51, A3      = -10.48, A4      =   0.70
ZEROS: A5      = -89.80, A6      =   0.01, GU      =   0.00, GL      =   0.00
ZEROS: A3P     = -16.29, GA      =   0.00, GM      =   0.00, RA      =   0.00
ZEROS: RMV     =   0.00, RMH     =   0.00, TA      =   0.00, TM      =   0.00
ZEROS: GC      =   0.00, DIA1X   =   0.00, DIA2X   =   0.00, DIA2Z   =   0.00
POLAN: DR HX 5 0 0
POLAN: ON F1 
POLAN: CO MN 200000
POLAN: DR HX 0 5 0
POLAN: ON F1
POLAN: CO MN 200000
POLAN: DR HX 0 0 0.8
POLAN: ON F1 
POLAN: CO MN 200000
PARAM: MN=   20000
PARAM: TT=    303.14, RT=    305.00
PARAM: REACTOR=55.81
FORMT:
DATA_:
  PNT        QH        QK        QL        EN        M1        M2      TIME      CNTS         A2         A3         A4         KI         KF         TT        TRT 
   1       0.0002    0.0000    1.6998   -1.9984    20000        5    23.43       101     -112.160     30.010     79.120      1.133      1.500    303.140    305.001 
   2      -0.0004    0.0000    1.6999   -1.8984    20000       14    22.49       134     -109.106     30.200     78.510      1.155      1.500    303.143    305.001 
   3      -0.0001    0.0000    1.6998   -1.7984    20000       13    21.53       139     -106.317     30.420     77.910      1.175      1.500    303.142    305.001 
   4      -0.0006    0.0000    1.6998   -1.6983    20000       13    20.61       140     -103.750     30.620     77.330      1.196      1.500    303.143    305.002 
   5      -0.0005    0.0000    1.7001   -1.5986    20000       12    20.30       151     -101.383     30.850     76.780      1.216      1.500    303.141    305.002 
   6      -0.0007    0.0000    1.7000   -1.4985    20000       11    21.02       141      -99.176     31.060     76.220      1.235      1.500    303.143    304.998 
   7      -0.0004    0.0000    1.6999   -1.3989    20000        5    20.46       152      -97.126     31.290     75.680      1.255      1.500    303.141    305.002 
   8      -0.0004    0.0000    1.7001   -1.2989    20000       10    20.08       144      -95.199     31.520     75.160      1.274      1.500    303.140    304.999 
   9      -0.0005    0.0000    1.6999   -1.1981    20000       10    20.61       173      -93.375     31.740     74.630      1.293      1.500    303.140    304.997 
  10      -0.0006    0.0000    1.7000   -1.0985    20000       14    20.28       185      -91.676     31.970     74.130      1.311      1.500    303.137    305.002 
  11      -0.0006    0.0000    1.7000   -0.9979    20000       10    20.23       196      -90.056     32.200     73.630      1.330      1.500    303.140    304.999 
  12      -0.0006    0.0000    1.7001   -0.8989    20000        6    22.22       174      -88.547     32.430     73.150      1.347      1.500    303.134    304.999 
  13      -0.0007    0.0000    1.7001   -0.7984    20000       12    22.23       210      -87.093     32.660     72.670      1.365      1.500    303.136    304.998 
  14      -0.0007    0.0000    1.7000   -0.6979    20000        7    21.70       292      -85.711     32.890     72.190      1.383      1.500    303.139    305.001 
  15      -0.0007    0.0000    1.7000   -0.5987    20000        9    21.45       297      -84.411     33.120     71.730      1.400      1.500    303.138    304.998 
  16      -0.0001    0.0000    1.7000   -0.4989    20000       29    21.34       343      -83.164     33.370     71.270      1.417      1.500    303.137    304.998 
  17      -0.0006    0.0000    1.7000   -0.3986    20000       59    21.31       439      -81.966     33.590     70.820      1.434      1.500    303.141    304.999 
  18      -0.0008    0.0000    1.7001   -0.2984    20000      216    21.20       613      -80.821     33.820     70.380      1.451      1.500    303.139    305.001 
  19      -0.0001    0.0000    1.6999   -0.1997    20000      402    21.23      1118      -79.739     34.070     69.940      1.467      1.500    303.138    305.001 
  20      -0.0008    0.0000    1.7001   -0.0980    20000      240    21.12      3927      -78.671     34.290     69.510      1.484      1.500    303.137    304.998 
  21      -0.0002    0.0000    1.7001    0.0006    20000      117    20.84      7690      -77.676     34.540     69.090      1.500      1.500    303.137    304.998 
  22      -0.0008    0.0000    1.7002    0.1018    20000       46    20.74      3181      -76.694     34.760     68.670      1.516      1.500    303.139    304.999 
  23      -0.0001    0.0000    1.7000    0.2001    20000       32    21.22      1120      -75.776     35.010     68.250      1.532      1.500    303.139    304.998 
  24      -0.0009    0.0000    1.7002    0.3025    20000       29    23.18       532      -74.853     35.230     67.840      1.548      1.500    303.138    304.999 
  25      -0.0003    0.0000    1.7000    0.4017    20000       22    24.38       420      -73.992     35.480     67.430      1.563      1.500    303.138    305.003 
  26      -0.0007    0.0000    1.7000    0.5015    20000       37    23.89       389      -73.156     35.700     67.030      1.578      1.500    303.140    304.999 
  27      -0.0007    0.0000    1.7002    0.6017    20000       38    23.30       368      -72.345     35.940     66.640      1.594      1.500    303.146    305.001 
  28      -0.0006    0.0000    1.6999    0.7006    20000       29    23.25       272      -71.570     36.170     66.240      1.609      1.500    303.141    305.000 
  29      -0.0008    0.0000    1.7003    0.8021    20000       32    23.72       268      -70.801     36.410     65.860      1.624      1.500    303.140    304.997 
  30      -0.0003    0.0000    1.7002    0.9025    20000       36    24.04       268      -70.065     36.660     65.470      1.639      1.500    303.139    305.000 
  31      -0.0006    0.0000    1.7001    1.0006    20000       56    23.69       261      -69.367     36.880     65.090      1.653      1.500    303.139    304.999 
  32      -0.0003    0.0000    1.7002    1.1021    20000       59    23.34       234      -68.667     37.130     64.710      1.668      1.500    303.139    304.999 
  33      -0.0006    0.0000    1.7002    1.2007    20000       56    23.20       223      -68.007     37.350     64.340      1.682      1.500    303.136    305.001 
  34      -0.0003    0.0000    1.7000    1.3007    20000       86    23.14       231      -67.357     37.590     63.960      1.696      1.500    303.138    305.002 
  35      -0.0007    0.0000    1.7003    1.4019    20000       98    23.16       215      -66.719     37.820     63.600      1.711      1.500    303.140    304.999 
  36      -0.0009    0.0000    1.7002    1.5025    20000       76    23.31       174      -66.101     38.050     63.230      1.725      1.500    303.130    305.000 
  37      -0.0007    0.0000    1.7003    1.6022    20000       54    23.59       197      -65.507     38.290     62.870      1.739      1.500    303.138    305.000 
  38      -0.0007    0.0000    1.7002    1.7012    20000       27    23.81       203      -64.932     38.520     62.510      1.752      1.500    303.142    305.000 
  39      -0.0004    0.0000    1.7000    1.7999    20000       30    24.05       207      -64.374     38.760     62.150      1.766      1.500    303.139    304.999 
  40      -0.0008    0.0000    1.7003    1.9019    20000       26    23.87       192      -63.812     38.990     61.800      1.780      1.500    303.137    304.999 
  41      -0.0006    0.0000    1.7002    2.0027    20000       34    23.73       173      -63.271     39.230     61.440      1.793      1.500    303.139    304.997 
  42      -0.0003    0.0000    1.6999    2.0990    20000       21    23.62       177      -62.767     39.460     61.090      1.806      1.500    303.137    305.001 
  43      -0.0010    0.0000    1.7004    2.2031    20000       32    23.54       181      -62.235     39.690     60.750      1.820      1.500    303.141    304.997 
  44      -0.0004    0.0000    1.7003    2.3032    20000       30    23.34       175      -61.737     39.940     60.400      1.833      1.500    303.133    304.999 
  45      -0.0009    0.0000    1.7004    2.4031    20000       26    23.29       157      -61.252     40.160     60.060      1.846      1.500    303.138    304.997 
  46      -0.0005    0.0000    1.7001    2.5021    20000       43    23.16       161      -60.782     40.400     59.710      1.859      1.500    303.141    304.998 
  47      -0.0006    0.0000    1.7003    2.6013    20000       30    23.02       158      -60.322     40.630     59.380      1.872      1.500    303.135    305.001 
  48      -0.0009    0.0000    1.7004    2.7028    20000       33    23.07       146      -59.861     40.860     59.040      1.885      1.500    303.134    305.000 
  49      -0.0006    0.0000    1.7002    2.8024    20000       28    23.03       155      -59.420     41.100     58.700      1.898      1.500    303.140    305.001 
  50      -0.0003    0.0000    1.6996    2.8993    20000       27    22.95       160      -59.000     41.330     58.350      1.910      1.500    303.139    304.997 
  51      -0.0005    0.0000    1.7001    2.9988    20000       20    23.14       161      -58.578     41.560     58.040      1.923      1.500    303.139    304.999 
  52      -0.0007    0.0000    1.7003    3.1041    20000       33    23.35       159      -58.141     41.800     57.700      1.936      1.500    303.143    304.998 
  53      -0.0007    0.0000    1.7001    3.2024    20000       19    23.48       139      -57.742     42.030     57.370      1.948      1.500    303.141    305.000 
  54      -0.0009    0.0000    1.7004    3.3032    20000       20    23.56       147      -57.342     42.260     57.050      1.960      1.500    303.141    305.000 
  55      -0.0006    0.0000    1.7002    3.4022    20000       20    23.76       160      -56.956     42.500     56.720      1.973      1.500    303.137    305.000 
  56      -0.0006    0.0000    1.7003    3.5012    20000       21    23.90       123      -56.578     42.730     56.400      1.985      1.500    303.137    304.999 
  57      -0.0007    0.0000    1.7002    3.6022    20000       23    23.98       150      -56.201     42.960     56.070      1.997      1.500    303.139    304.999 
  58      -0.0004    0.0000    1.7001    3.7000    20000       23    24.13       159      -55.842     43.200     55.750      2.009      1.500    303.139    304.999 
  59      -0.0007    0.0000    1.7003    3.8024    20000       29    24.34       131      -55.474     43.430     55.430      2.021      1.500    303.137    304.999 
  60      -0.0007    0.0000    1.7002    3.9013    20000       16    24.43       172      -55.125     43.660     55.110      2.033      1.500    303.136    305.000 
  61      -0.0007    0.0000    1.7004    4.0033    20000       18    24.75       145      -54.772     43.900     54.790      2.045      1.500    303.137    304.999 
  62      -0.0006    0.0000    1.7002    4.1016    20000       24    24.75       144      -54.438     44.130     54.470      2.056      1.500    303.140    305.000 
  63      -0.0009    0.0000    1.7004    4.2047    20000       28    24.89       159      -54.095     44.360     54.150      2.068      1.500    303.134    305.000 
  64      -0.0003    0.0000    1.7000    4.2984    20000       21    25.14       139      -53.788     44.600     53.840      2.079      1.500    303.139    304.999 
  65      -0.0006    0.0000    1.7001    4.4017    20000       32    25.38       147      -53.457     44.830     53.520      2.091      1.500    303.137    304.998 
  66      -0.0004    0.0000    1.7002    4.5007    20000       25    25.86       132      -53.144     45.070     53.210      2.103      1.500    303.136    304.999 
  67      -0.0006    0.0000    1.7004    4.6022    20000       25    26.43       153      -52.829     45.300     52.900      2.114      1.500    303.139    305.002 
