# Supplementary material for: Aspirin locally disrupts the liquid-ordered phase
Source: R Soc Open Sci. 2018 Feb 28;5(2):171710. doi: 10.1098/rsos.171710 (PMC5830767; doi:10.1098/rsos.171710)
Supplement: Inelastic Neutron scattering data [file rsos171710supp1.zip › RawData/034892]

RRRRRRRRRRRRRRRRRRRRRRRRRRRRRRRRRRRRRRRRRRRRRRRRRRRRRRRRRRRRRRRRRRRRRRRRRRRRRRRR
  034892       1       0                                                        
ILL TAS data in the new ASCII format follow afte the line VV..V                 
AAAAAAAAAAAAAAAAAAAAAAAAAAAAAAAAAAAAAAAAAAAAAAAAAAAAAAAAAAAAAAAAAAAAAAAAAAAAAAAA
      80                                                                        
IN12  rheinstadter06-Dec-16 08:31:20                                            
VVVVVVVVVVVVVVVVVVVVVVVVVVVVVVVVVVVVVVVVVVVVVVVVVVVVVVVVVVVVVVVVVVVVVVVVVVVVVVVV
INSTR: IN12
EXPNO: CRG-2297
USER_: rheinstadter
LOCAL: SCHMALZL
FILE_: 034892
DATE_: 06-Dec-16 08:31:20
TITLE: The effect of a common drug on nanscopic membrane dynamics
TYPE_: tas
COMND: bs qh 0 0 1.7 -0.5 dqh 0 0 0 0.05 np 20 mn 20000
POSQE: QH=   0.0004, QK=   0.0000, QL=   1.6997, EN=  -0.4993, UN=meV
CURVE: MONO= auto, ANA= auto
STEPS: EN=   0.0500
PARAM: GONIO= 0
PARAM: DM=   3.34000, DA=   3.35500, KFIX=   1.49977
PARAM: SM= -1, SS=  1, SA= -1, FX=  2
PARAM: ALF1= 120.00, ALF2= 120.00, ALF3= 120.00, ALF4= 120.00
PARAM: BET1= 120.00, BET2= 120.00, BET3= 120.00, BET4= 120.00
PARAM: ETAM=  35.00, ETAA=  35.00
PARAM: AS=   6.28000, BS=   6.28000, CS=   6.28000
PARAM: AA=  90.00000, BB=  90.00000, CC=  90.00000, ETAS=  80.00000
PARAM: AX=  1.000, AY=  0.000, AZ=  0.000
PARAM: BX=  0.000, BY=  0.000, BZ=  1.000
VARIA: SELPOS=in
VARIA: SELSPEED=  13980
VARIA: A1      = -41.27, A2      = -83.17, A3      =  33.38, A4      =  71.26
VARIA: A5      = -38.62, A6      = -77.27, GU      =   1.40, GL      =   0.04
VARIA: A3P     =1269.70, GA      =   1.02, GM      =  -0.11, RA      =  15.38
VARIA: RMV     =  32.19, RMH     =  62.42, TA      =   4.39, TM      =  -1.81
VARIA: GC      =  -0.01, DIA1X   =  62.64, DIA2X   =  88.10, DIA2Z   = 163.89
VARIA: I1      =   0.00, I2      =   0.00, I3      =   0.00, I4      =   0.00
VARIA: I5      =   0.00, I6      =   0.00, I7      =   0.00, I8      =  -0.00
VARIA: IH1     =   0.00, IH2     =   0.00
ZEROS: A1      =  -2.09, A2      =   0.51, A3      = -10.48, A4      =   0.70
ZEROS: A5      = -89.80, A6      =   0.01, GU      =   0.00, GL      =   0.00
ZEROS: A3P     = -16.29, GA      =   0.00, GM      =   0.00, RA      =   0.00
ZEROS: RMV     =   0.00, RMH     =   0.00, TA      =   0.00, TM      =   0.00
ZEROS: GC      =   0.00, DIA1X   =   0.00, DIA2X   =   0.00, DIA2Z   =   0.00
POLAN: DR HX 5 0 0
POLAN: ON F1 
POLAN: CO MN 200000
POLAN: DR HX 0 5 0
POLAN: ON F1
POLAN: CO MN 200000
POLAN: DR HX 0 0 0.8
POLAN: ON F1 
POLAN: CO MN 200000
PARAM: MN=   20000
PARAM: TT=    303.14, RT=    305.00
PARAM: REACTOR=55.81
FORMT:
DATA_:
  PNT        QH        QK        QL        EN        M1        M2      TIME      CNTS         A2         A3         A4         KI         KF         TT        TRT 
   1       0.0004    0.0000    1.6997   -0.4993    20000       16    21.30       405      -83.168     33.380     71.260      1.417      1.500    303.136    304.999 
   2      -0.0004    0.0000    1.7000   -0.4493    20000       32    21.38       397      -82.564     33.480     71.050      1.426      1.500    303.138    305.000 
   3      -0.0002    0.0000    1.6998   -0.3983    20000       50    21.32       424      -81.962     33.600     70.810      1.434      1.500    303.135    304.999 
   4      -0.0005    0.0000    1.7000   -0.3488    20000      106    21.23       508      -81.390     33.710     70.600      1.443      1.500    303.142    305.000 
   5      -0.0008    0.0000    1.7001   -0.2984    20000      216    21.20       654      -80.821     33.820     70.380      1.451      1.500    303.143    304.997 
   6      -0.0006    0.0000    1.7000   -0.2494    20000      347    21.28       794      -80.278     33.940     70.160      1.459      1.500    303.143    305.001 
   7      -0.0005    0.0000    1.7000   -0.1986    20000      356    21.21      1248      -79.728     34.060     69.940      1.467      1.500    303.138    305.001 
   8      -0.0004    0.0000    1.7002   -0.1475    20000      331    21.10      2007      -79.185     34.190     69.730      1.476      1.500    303.138    305.000 
   9      -0.0008    0.0000    1.7001   -0.0978    20000      249    21.05      4125      -78.669     34.290     69.510      1.484      1.500    303.142    305.001 
  10      -0.0008    0.0000    1.7002   -0.0480    20000      163    20.91      6738      -78.161     34.410     69.300      1.492      1.500    303.139    305.000 
  11      -0.0005    0.0000    1.7003    0.0025    20000      100    20.93      7555      -77.657     34.540     69.090      1.500      1.500    303.137    304.999 
  12      -0.0007    0.0000    1.7003    0.0525    20000       64    20.78      5243      -77.168     34.650     68.880      1.508      1.500    303.133    305.002 
  13      -0.0009    0.0000    1.7002    0.1020    20000       41    20.72      3077      -76.692     34.760     68.670      1.516      1.500    303.137    304.999 
  14      -0.0005    0.0000    1.7000    0.1502    20000       45    20.82      1672      -76.238     34.880     68.460      1.524      1.500    303.141    305.001 
  15      -0.0006    0.0000    1.7001    0.2020    20000       22    21.24      1089      -75.758     35.000     68.250      1.532      1.500    303.170    304.999 
  16      -0.0002    0.0000    1.7001    0.2522    20000       33    21.83       776      -75.302     35.130     68.040      1.540      1.500    303.143    304.999 
  17      -0.0008    0.0000    1.7001    0.3017    20000       29    23.03       513      -74.861     35.230     67.840      1.548      1.500    303.140    304.997 
  18      -0.0008    0.0000    1.7002    0.3520    20000       30    24.16       436      -74.420     35.350     67.640      1.555      1.500    303.139    305.000 
  19      -0.0004    0.0000    1.7001    0.4026    20000       24    24.54       439      -73.985     35.480     67.430      1.563      1.500    303.145    305.000 
  20      -0.0006    0.0000    1.7001    0.4523    20000       25    24.40       419      -73.565     35.590     67.230      1.571      1.500    303.136    304.998 
