# Supplementary material for: Aspirin locally disrupts the liquid-ordered phase
Source: R Soc Open Sci. 2018 Feb 28;5(2):171710. doi: 10.1098/rsos.171710 (PMC5830767; doi:10.1098/rsos.171710)
Supplement: Inelastic Neutron scattering data [file rsos171710supp1.zip › RawData/034893]

RRRRRRRRRRRRRRRRRRRRRRRRRRRRRRRRRRRRRRRRRRRRRRRRRRRRRRRRRRRRRRRRRRRRRRRRRRRRRRRR
  034893       1       0                                                        
ILL TAS data in the new ASCII format follow afte the line VV..V                 
AAAAAAAAAAAAAAAAAAAAAAAAAAAAAAAAAAAAAAAAAAAAAAAAAAAAAAAAAAAAAAAAAAAAAAAAAAAAAAAA
      80                                                                        
IN12  rheinstadter06-Dec-16 08:41:24                                            
VVVVVVVVVVVVVVVVVVVVVVVVVVVVVVVVVVVVVVVVVVVVVVVVVVVVVVVVVVVVVVVVVVVVVVVVVVVVVVVV
INSTR: IN12
EXPNO: CRG-2297
USER_: rheinstadter
LOCAL: SCHMALZL
FILE_: 034893
DATE_: 06-Dec-16 08:41:24
TITLE: The effect of a common drug on nanscopic membrane dynamics
TYPE_: tas
COMND: bs qh 0 0 1.7 0.5 dqh 0 0 0 0.1 np 41 mn 250000
POSQE: QH=  -0.0009, QK=   0.0000, QL=   1.7001, EN=   0.5027, UN=meV
CURVE: MONO= auto, ANA= auto
STEPS: EN=   0.1000
PARAM: GONIO= 0
PARAM: DM=   3.34000, DA=   3.35500, KFIX=   1.49977
PARAM: SM= -1, SS=  1, SA= -1, FX=  2
PARAM: ALF1= 120.00, ALF2= 120.00, ALF3= 120.00, ALF4= 120.00
PARAM: BET1= 120.00, BET2= 120.00, BET3= 120.00, BET4= 120.00
PARAM: ETAM=  35.00, ETAA=  35.00
PARAM: AS=   6.28000, BS=   6.28000, CS=   6.28000
PARAM: AA=  90.00000, BB=  90.00000, CC=  90.00000, ETAS=  80.00000
PARAM: AX=  1.000, AY=  0.000, AZ=  0.000
PARAM: BX=  0.000, BY=  0.000, BZ=  1.000
VARIA: SELPOS=in
VARIA: SELSPEED=  15570
VARIA: A1      = -36.32, A2      = -73.15, A3      =  35.70, A4      =  67.03
VARIA: A5      = -38.62, A6      = -77.27, GU      =   1.40, GL      =   0.04
VARIA: A3P     =1269.70, GA      =   1.03, GM      =  -0.11, RA      =  15.38
VARIA: RMV     =  33.99, RMH     =  56.03, TA      =   4.40, TM      =  -1.81
VARIA: GC      =  -0.01, DIA1X   =  62.64, DIA2X   =  88.10, DIA2Z   = 163.89
VARIA: I1      =   0.00, I2      =   0.00, I3      =   0.00, I4      =   0.00
VARIA: I5      =   0.00, I6      =   0.00, I7      =   0.00, I8      =  -0.00
VARIA: IH1     =   0.00, IH2     =   0.00
ZEROS: A1      =  -2.09, A2      =   0.51, A3      = -10.48, A4      =   0.70
ZEROS: A5      = -89.80, A6      =   0.01, GU      =   0.00, GL      =   0.00
ZEROS: A3P     = -16.29, GA      =   0.00, GM      =   0.00, RA      =   0.00
ZEROS: RMV     =   0.00, RMH     =   0.00, TA      =   0.00, TM      =   0.00
ZEROS: GC      =   0.00, DIA1X   =   0.00, DIA2X   =   0.00, DIA2Z   =   0.00
POLAN: DR HX 5 0 0
POLAN: ON F1 
POLAN: CO MN 200000
POLAN: DR HX 0 5 0
POLAN: ON F1
POLAN: CO MN 200000
POLAN: DR HX 0 0 0.8
POLAN: ON F1 
POLAN: CO MN 200000
PARAM: MN=  250000
PARAM: TT=    303.14, RT=    305.00
PARAM: REACTOR=55.67
FORMT:
DATA_:
  PNT        QH        QK        QL        EN        M1        M2      TIME      CNTS         A2         A3         A4         KI         KF         TT        TRT 
   1      -0.0009    0.0000    1.7001    0.5027   250000      384   299.05      4794      -73.147     35.700     67.030      1.579      1.500    303.142    305.000 
   2      -0.0003    0.0000    1.7002    0.6012   250000      411   291.59      4292      -72.349     35.950     66.640      1.594      1.500    303.137    305.001 
   3      -0.0006    0.0000    1.7000    0.7009   250000      449   290.70      4025      -71.568     36.170     66.240      1.609      1.500    303.142    305.001 
   4      -0.0008    0.0000    1.7003    0.8021   250000      471   296.79      3458      -70.801     36.410     65.860      1.624      1.500    303.140    304.998 
   5      -0.0003    0.0000    1.7002    0.9022   250000      458   299.83      3324      -70.067     36.660     65.470      1.639      1.500    303.139    305.000 
   6      -0.0006    0.0000    1.7001    1.0009   250000      549   296.58      3242      -69.365     36.880     65.090      1.653      1.500    303.136    305.001 
   7      -0.0005    0.0000    1.7002    1.1018   250000      596   292.43      2941      -68.669     37.120     64.710      1.668      1.500    303.137    304.999 
   8      -0.0006    0.0000    1.7002    1.2010   250000      687   290.49      2835      -68.005     37.350     64.340      1.682      1.500    303.139    305.000 
   9       0.0000    0.0000    1.6999    1.3001   250000     1016   289.02      2828      -67.361     37.600     63.960      1.696      1.500    303.137    304.998 
  10      -0.0005    0.0000    1.7001    1.4000   250000     1182   288.90      2676      -66.730     37.820     63.600      1.710      1.500    303.138    304.998 
  11      -0.0009    0.0000    1.7003    1.5028   250000      964   291.22      2546      -66.099     38.050     63.230      1.725      1.500    303.141    304.999 
  12      -0.0007    0.0000    1.7003    1.6022   250000      655   294.89      2512      -65.507     38.290     62.870      1.739      1.500    303.135    305.000 
  13      -0.0008    0.0000    1.7002    1.7016   250000      468   298.51      2440      -64.930     38.520     62.510      1.752      1.500    303.139    304.998 
  14      -0.0004    0.0000    1.7000    1.7999   250000      377   300.46      2357      -64.374     38.760     62.150      1.766      1.500    303.134    304.998 
  15      -0.0008    0.0000    1.7003    1.9019   250000      347   299.13      2226      -63.812     38.990     61.800      1.780      1.500    303.135    305.000 
  16      -0.0004    0.0000    1.7003    2.0037   250000      357   297.14      2219      -63.265     39.240     61.440      1.793      1.500    303.139    305.000 
  17      -0.0005    0.0000    1.7000    2.1009   250000      366   295.07      2194      -62.757     39.460     61.090      1.806      1.500    303.132    304.999 
  18      -0.0010    0.0000    1.7004    2.2035   250000      366   294.05      2121      -62.233     39.690     60.750      1.820      1.500    303.136    305.001 
  19      -0.0004    0.0000    1.7003    2.3032   250000      416   292.31      2126      -61.737     39.940     60.400      1.833      1.500    303.133    305.000 
  20      -0.0008    0.0000    1.7004    2.4027   250000      390   291.09      2099      -61.254     40.160     60.060      1.846      1.500    303.134    304.996 
  21      -0.0004    0.0000    1.7002    2.5037   250000      408   290.27      2026      -60.774     40.410     59.710      1.859      1.500    303.132    305.000 
  22      -0.0007    0.0000    1.7003    2.6017   250000      378   289.04      2017      -60.320     40.630     59.380      1.872      1.500    303.134    305.001 
  23      -0.0007    0.0000    1.7002    2.7016   250000      378   288.19      2006      -59.867     40.860     59.040      1.885      1.500    303.136    305.001 
  24      -0.0006    0.0000    1.7003    2.8028   250000      370   287.51      1909      -59.418     41.100     58.700      1.898      1.500    303.133    305.001 
  25      -0.0003    0.0000    1.6998    2.8993   250000      357   287.30      1900      -59.000     41.330     58.360      1.910      1.500    303.131    305.000 
  26      -0.0005    0.0000    1.7000    3.0001   250000      338   288.02      1967      -58.573     41.560     58.030      1.923      1.500    303.134    305.000 
  27      -0.0006    0.0000    1.7002    3.1032   250000      341   290.42      1879      -58.145     41.800     57.700      1.936      1.500    303.134    305.000 
  28      -0.0006    0.0000    1.7001    3.2019   250000      363   292.48      1825      -57.744     42.030     57.370      1.948      1.500    303.137    305.001 
  29      -0.0008    0.0000    1.7004    3.3027   250000      319   294.71      1800      -57.344     42.260     57.050      1.960      1.500    303.133    304.999 
  30      -0.0005    0.0000    1.7000    3.4022   250000      308   297.39      1884      -56.956     42.500     56.710      1.973      1.500    303.131    304.998 
  31      -0.0005    0.0000    1.7000    3.5007   250000      322   299.55      1973      -56.580     42.730     56.390      1.985      1.500    303.133    305.000 
  32      -0.0007    0.0000    1.7002    3.6022   250000      354   301.69      1833      -56.201     42.960     56.070      1.997      1.500    303.128    305.003 
  33      -0.0004    0.0000    1.7001    3.7000   250000      287   303.17      1881      -55.842     43.200     55.750      2.009      1.500    303.132    304.999 
  34      -0.0007    0.0000    1.7004    3.8029   250000      304   305.12      1928      -55.472     43.430     55.430      2.021      1.500    303.132    305.000 
  35      -0.0006    0.0000    1.7000    3.9013   250000      304   306.34      1848      -55.125     43.660     55.100      2.033      1.500    303.125    305.000 
  36      -0.0006    0.0000    1.7001    4.0028   250000      323   307.64      1829      -54.774     43.900     54.780      2.045      1.500    303.130    304.999 
  37      -0.0006    0.0000    1.7000    4.1022   250000      302   309.98      1839      -54.436     44.130     54.460      2.056      1.500    303.132    304.999 
  38      -0.0009    0.0000    1.7003    4.2041   250000      324   311.87      1743      -54.097     44.360     54.150      2.068      1.500    303.133    305.000 
  39      -0.0003    0.0000    1.7000    4.2984   250000      303   314.36      1856      -53.788     44.600     53.840      2.079      1.500    303.134    305.000 
  40      -0.0006    0.0000    1.7001    4.4017   250000      273   318.99      1802      -53.457     44.830     53.520      2.091      1.500    303.130    305.002 
  41      -0.0004    0.0000    1.7002    4.5007   250000      290   324.18      1926      -53.144     45.070     53.210      2.103      1.500    303.134    305.001 
