# Supplementary material for: Aspirin locally disrupts the liquid-ordered phase
Source: R Soc Open Sci. 2018 Feb 28;5(2):171710. doi: 10.1098/rsos.171710 (PMC5830767; doi:10.1098/rsos.171710)
Supplement: Inelastic Neutron scattering data [file rsos171710supp1.zip › RawData/034894]

RRRRRRRRRRRRRRRRRRRRRRRRRRRRRRRRRRRRRRRRRRRRRRRRRRRRRRRRRRRRRRRRRRRRRRRRRRRRRRRR
  034894       1       0                                                        
ILL TAS data in the new ASCII format follow afte the line VV..V                 
AAAAAAAAAAAAAAAAAAAAAAAAAAAAAAAAAAAAAAAAAAAAAAAAAAAAAAAAAAAAAAAAAAAAAAAAAAAAAAAA
      80                                                                        
IN12  rheinstadter06-Dec-16 12:12:07                                            
VVVVVVVVVVVVVVVVVVVVVVVVVVVVVVVVVVVVVVVVVVVVVVVVVVVVVVVVVVVVVVVVVVVVVVVVVVVVVVVV
INSTR: IN12
EXPNO: CRG-2297
USER_: rheinstadter
LOCAL: SCHMALZL
FILE_: 034894
DATE_: 06-Dec-16 12:12:07
TITLE: The effect of a common drug on nanscopic membrane dynamics
TYPE_: tas
COMND: bs qh 0 0 1.385 0.55 dqh 0 0 0 0.1 np 41 mn 250000
POSQE: QH=  -0.0003, QK=   0.0000, QL=   1.3851, EN=   0.5522, UN=meV
CURVE: MONO= auto, ANA= auto
STEPS: EN=   0.1000
PARAM: GONIO= 0
PARAM: DM=   3.34000, DA=   3.35500, KFIX=   1.49977
PARAM: SM= -1, SS=  1, SA= -1, FX=  2
PARAM: ALF1= 120.00, ALF2= 120.00, ALF3= 120.00, ALF4= 120.00
PARAM: BET1= 120.00, BET2= 120.00, BET3= 120.00, BET4= 120.00
PARAM: ETAM=  35.00, ETAA=  35.00
PARAM: AS=   6.28000, BS=   6.28000, CS=   6.28000
PARAM: AA=  90.00000, BB=  90.00000, CC=  90.00000, ETAS=  80.00000
PARAM: AX=  1.000, AY=  0.000, AZ=  0.000
PARAM: BX=  0.000, BY=  0.000, BZ=  1.000
VARIA: SELPOS=in
VARIA: SELSPEED=  15645
VARIA: A1      = -36.10, A2      = -72.74, A3      =  29.82, A4      =  53.28
VARIA: A5      = -38.62, A6      = -77.27, GU      =   1.40, GL      =   0.04
VARIA: A3P     =1269.70, GA      =   1.02, GM      =  -0.11, RA      =  15.38
VARIA: RMV     =  34.08, RMH     =  55.77, TA      =   4.39, TM      =  -1.81
VARIA: GC      =  -0.01, DIA1X   =  62.64, DIA2X   =  88.10, DIA2Z   = 163.89
VARIA: I1      =   0.00, I2      =   0.00, I3      =   0.00, I4      =   0.00
VARIA: I5      =   0.00, I6      =   0.00, I7      =   0.00, I8      =  -0.00
VARIA: IH1     =   0.00, IH2     =   0.00
ZEROS: A1      =  -2.09, A2      =   0.51, A3      = -10.48, A4      =   0.70
ZEROS: A5      = -89.80, A6      =   0.01, GU      =   0.00, GL      =   0.00
ZEROS: A3P     = -16.29, GA      =   0.00, GM      =   0.00, RA      =   0.00
ZEROS: RMV     =   0.00, RMH     =   0.00, TA      =   0.00, TM      =   0.00
ZEROS: GC      =   0.00, DIA1X   =   0.00, DIA2X   =   0.00, DIA2Z   =   0.00
POLAN: DR HX 5 0 0
POLAN: ON F1 
POLAN: CO MN 200000
POLAN: DR HX 0 5 0
POLAN: ON F1
POLAN: CO MN 200000
POLAN: DR HX 0 0 0.8
POLAN: ON F1 
POLAN: CO MN 200000
PARAM: MN=  250000
PARAM: TT=    303.13, RT=    305.00
PARAM: REACTOR=55.73
FORMT:
DATA_:
  PNT        QH        QK        QL        EN        M1        M2      TIME      CNTS         A2         A3         A4         KI         KF         TT        TRT 
   1      -0.0003    0.0000    1.3851    0.5522   250000      401   293.22      5460      -72.742     29.820     53.280      1.586      1.500    303.133    304.999 
   2      -0.0003    0.0000    1.3852    0.6517   250000      468   290.04      4698      -71.950     30.230     52.970      1.601      1.500    303.133    304.997 
   3      -0.0005    0.0000    1.3852    0.7503   250000      460   293.47      4066      -71.191     30.620     52.660      1.616      1.500    303.127    305.000 
   4      -0.0004    0.0000    1.3851    0.8513   250000      456   299.86      3537      -70.437     31.030     52.340      1.631      1.500    303.132    304.998 
   5      -0.0005    0.0000    1.3852    0.9522   250000      516   299.22      3398      -69.708     31.430     52.030      1.646      1.500    303.133    305.000 
   6      -0.0006    0.0000    1.3852    1.0511   250000      521   294.70      3180      -69.016     31.820     51.720      1.660      1.500    303.127    305.001 
   7      -0.0005    0.0000    1.3853    1.1519   250000      592   292.43      2848      -68.331     32.220     51.410      1.675      1.500    303.131    304.999 
   8      -0.0001    0.0000    1.3851    1.2499   250000      798   290.50      2706      -67.685     32.620     51.100      1.689      1.500    303.134    305.001 
   9      -0.0006    0.0000    1.3853    1.3517   250000      874   289.74      2579      -67.033     33.000     50.790      1.703      1.500    303.129    305.000 
  10      -0.0002    0.0000    1.3852    1.4515   250000      876   290.36      2409      -66.412     33.400     50.480      1.718      1.500    303.129    305.000 
  11      -0.0007    0.0000    1.3853    1.5523   250000      677   293.76      2302      -65.802     33.770     50.170      1.732      1.500    303.125    304.999 
  12      -0.0004    0.0000    1.3852    1.6514   250000      515   297.83      2140      -65.219     34.160     49.860      1.745      1.500    303.122    305.001 
  13      -0.0005    0.0000    1.3851    1.7514   250000      420   301.21      2101      -64.646     34.540     49.550      1.759      1.500    303.130    304.999 
  14      -0.0004    0.0000    1.3852    1.8504   250000      313   301.83      2019      -64.094     34.920     49.250      1.773      1.500    303.130    305.000 
  15      -0.0006    0.0000    1.3853    1.9527   250000      313   299.81      2055      -63.537     35.300     48.940      1.787      1.500    303.128    305.000 
  16      -0.0008    0.0000    1.3853    2.0533   250000      372   297.19      1880      -63.004     35.670     48.630      1.800      1.500    303.127    304.999 
  17      -0.0005    0.0000    1.3853    2.1513   250000      361   295.63      1914      -62.498     36.050     48.330      1.813      1.500    303.124    305.000 
  18      -0.0006    0.0000    1.3854    2.2536   250000      333   294.59      1811      -61.982     36.430     48.020      1.827      1.500    303.130    304.998 
  19      -0.0008    0.0000    1.3853    2.3531   250000      352   292.99      1839      -61.493     36.790     47.710      1.840      1.500    303.126    304.999 
  20      -0.0004    0.0000    1.3853    2.4513   250000      344   290.76      1688      -61.022     37.170     47.410      1.853      1.500    303.133    304.999 
  21      -0.0006    0.0000    1.3853    2.5539   250000      363   290.20      1723      -60.540     37.540     47.100      1.866      1.500    303.130    305.001 
  22      -0.0007    0.0000    1.3854    2.6522   250000      372   288.95      1553      -60.090     37.900     46.800      1.879      1.500    303.127    304.999 
  23      -0.0004    0.0000    1.3853    2.7528   250000      352   288.32      1585      -59.639     38.280     46.490      1.892      1.500    303.127    305.000 
  24      -0.0005    0.0000    1.3854    2.8521   250000      334   287.93      1549      -59.204     38.640     46.190      1.904      1.500    303.130    304.999 
  25      -0.0006    0.0000    1.3854    2.9537   250000      341   288.46      1641      -58.768     39.010     45.880      1.917      1.500    303.128    304.999 
  26      -0.0006    0.0000    1.3854    3.0530   250000      311   289.24      1656      -58.352     39.370     45.580      1.929      1.500    303.125    305.001 
  27      -0.0005    0.0000    1.3854    3.1540   250000      342   291.58      1635      -57.938     39.740     45.270      1.942      1.500    303.129    305.003 
  28      -0.0006    0.0000    1.3855    3.2537   250000      314   293.98      1540      -57.537     40.100     44.970      1.954      1.500    303.132    305.000 
  29      -0.0005    0.0000    1.3852    3.3522   250000      331   296.39      1533      -57.150     40.460     44.660      1.967      1.500    303.131    305.001 
  30      -0.0005    0.0000    1.3853    3.4517   250000      331   297.87      1516      -56.766     40.820     44.360      1.979      1.500    303.129    305.000 
  31      -0.0002    0.0000    1.3852    3.5512   250000      317   300.21      1612      -56.390     41.190     44.050      1.991      1.500    303.128    304.997 
  32      -0.0004    0.0000    1.3852    3.6500   250000      281   302.14      1429      -56.024     41.540     43.750      2.003      1.500    303.130    305.000 
  33      -0.0003    0.0000    1.3853    3.7525   250000      302   303.74      1519      -55.652     41.910     43.440      2.015      1.500    303.126    304.998 
  34      -0.0004    0.0000    1.3853    3.8511   250000      309   305.19      1525      -55.301     42.260     43.140      2.027      1.500    303.133    305.001 
  35      -0.0006    0.0000    1.3854    3.9526   250000      290   306.81      1451      -54.947     42.620     42.830      2.039      1.500    303.126    305.000 
  36      -0.0002    0.0000    1.3852    4.0511   250000      301   308.61      1532      -54.609     42.990     42.520      2.050      1.500    303.130    305.000 
  37      -0.0006    0.0000    1.3856    4.1543   250000      295   310.44      1413      -54.262     43.340     42.220      2.063      1.500    303.132    304.998 
  38      -0.0005    0.0000    1.3852    4.2502   250000      271   312.72      1411      -53.946     43.690     41.910      2.074      1.500    303.133    304.999 
  39      -0.0003    0.0000    1.3853    4.3519   250000      329   316.64      1437      -53.616     44.060     41.600      2.086      1.500    303.132    305.000 
  40      -0.0004    0.0000    1.3851    4.4501   250000      287   321.25      1385      -53.303     44.410     41.290      2.097      1.500    303.133    304.999 
  41      -0.0003    0.0000    1.3855    4.5525   250000      319   327.32      1459      -52.983     44.780     40.990      2.109      1.500    303.132    304.999 
