# Supplementary material for: Aspirin locally disrupts the liquid-ordered phase
Source: R Soc Open Sci. 2018 Feb 28;5(2):171710. doi: 10.1098/rsos.171710 (PMC5830767; doi:10.1098/rsos.171710)
Supplement: Inelastic Neutron scattering data [file rsos171710supp1.zip › RawData/034895]

RRRRRRRRRRRRRRRRRRRRRRRRRRRRRRRRRRRRRRRRRRRRRRRRRRRRRRRRRRRRRRRRRRRRRRRRRRRRRRRR
  034895       1       0                                                        
ILL TAS data in the new ASCII format follow afte the line VV..V                 
AAAAAAAAAAAAAAAAAAAAAAAAAAAAAAAAAAAAAAAAAAAAAAAAAAAAAAAAAAAAAAAAAAAAAAAAAAAAAAAA
      80                                                                        
IN12  rheinstadter06-Dec-16 15:43:50                                            
VVVVVVVVVVVVVVVVVVVVVVVVVVVVVVVVVVVVVVVVVVVVVVVVVVVVVVVVVVVVVVVVVVVVVVVVVVVVVVVV
INSTR: IN12
EXPNO: CRG-2297
USER_: rheinstadter
LOCAL: SCHMALZL
FILE_: 034895
DATE_: 06-Dec-16 15:43:50
TITLE: The effect of a common drug on nanscopic membrane dynamics
TYPE_: tas
COMND: bs qh 0 0 1.2 0.55 dqh 0 0 0 0.1 np 41 mn 250000
POSQE: QH=  -0.0000, QK=   0.0000, QL=   1.1998, EN=   0.5520, UN=meV
CURVE: MONO= auto, ANA= auto
STEPS: EN=   0.1000
PARAM: GONIO= 0
PARAM: DM=   3.34000, DA=   3.35500, KFIX=   1.49977
PARAM: SM= -1, SS=  1, SA= -1, FX=  2
PARAM: ALF1= 120.00, ALF2= 120.00, ALF3= 120.00, ALF4= 120.00
PARAM: BET1= 120.00, BET2= 120.00, BET3= 120.00, BET4= 120.00
PARAM: ETAM=  35.00, ETAA=  35.00
PARAM: AS=   6.28000, BS=   6.28000, CS=   6.28000
PARAM: AA=  90.00000, BB=  90.00000, CC=  90.00000, ETAS=  80.00000
PARAM: AX=  1.000, AY=  0.000, AZ=  0.000
PARAM: BX=  0.000, BY=  0.000, BZ=  1.000
VARIA: SELPOS=in
VARIA: SELSPEED=  15640
VARIA: A1      = -36.10, A2      = -72.74, A3      =  26.64, A4      =  45.68
VARIA: A5      = -38.62, A6      = -77.27, GU      =   1.40, GL      =   0.04
VARIA: A3P     =1269.70, GA      =   1.00, GM      =  -0.11, RA      =  15.38
VARIA: RMV     =  34.08, RMH     =  55.77, TA      =   4.40, TM      =  -1.81
VARIA: GC      =  -0.01, DIA1X   =  62.64, DIA2X   =  88.10, DIA2Z   = 163.89
VARIA: I1      =   0.00, I2      =   0.00, I3      =   0.00, I4      =   0.00
VARIA: I5      =   0.00, I6      =   0.00, I7      =   0.00, I8      =  -0.00
VARIA: IH1     =   0.00, IH2     =   0.00
ZEROS: A1      =  -2.09, A2      =   0.51, A3      = -10.48, A4      =   0.70
ZEROS: A5      = -89.80, A6      =   0.01, GU      =   0.00, GL      =   0.00
ZEROS: A3P     = -16.29, GA      =   0.00, GM      =   0.00, RA      =   0.00
ZEROS: RMV     =   0.00, RMH     =   0.00, TA      =   0.00, TM      =   0.00
ZEROS: GC      =   0.00, DIA1X   =   0.00, DIA2X   =   0.00, DIA2Z   =   0.00
POLAN: DR HX 5 0 0
POLAN: ON F1 
POLAN: CO MN 200000
POLAN: DR HX 0 5 0
POLAN: ON F1
POLAN: CO MN 200000
POLAN: DR HX 0 0 0.8
POLAN: ON F1 
POLAN: CO MN 200000
PARAM: MN=  250000
PARAM: TT=    303.14, RT=    305.00
PARAM: REACTOR=55.78
FORMT:
DATA_:
  PNT        QH        QK        QL        EN        M1        M2      TIME      CNTS         A2         A3         A4         KI         KF         TT        TRT 
   1      -0.0000    0.0000    1.1998    0.5520   250000      401   293.20      3937      -72.744     26.640     45.680      1.586      1.500    303.135    304.999 
   2      -0.0006    0.0000    1.2002    0.6517   250000      442   289.76      3289      -71.950     27.150     45.420      1.601      1.500    303.129    305.002 
   3      -0.0004    0.0000    1.2001    0.7503   250000      452   292.96      3001      -71.191     27.680     45.140      1.616      1.500    303.133    305.000 
   4      -0.0004    0.0000    1.2001    0.8516   250000      447   299.70      2609      -70.435     28.210     44.860      1.631      1.500    303.136    304.999 
   5      -0.0005    0.0000    1.2001    0.9522   250000      534   298.97      2611      -69.708     28.730     44.580      1.646      1.500    303.133    304.999 
   6      -0.0005    0.0000    1.2001    1.0511   250000      513   294.03      2397      -69.016     29.240     44.300      1.660      1.500    303.139    305.000 
   7      -0.0006    0.0000    1.2002    1.1519   250000      607   292.11      2206      -68.331     29.750     44.020      1.675      1.500    303.130    304.999 
   8      -0.0004    0.0000    1.2001    1.2499   250000      773   290.02      2124      -67.685     30.260     43.740      1.689      1.500    303.133    305.001 
   9      -0.0003    0.0000    1.2003    1.3517   250000      886   289.74      1990      -67.033     30.780     43.460      1.703      1.500    303.134    305.001 
  10      -0.0004    0.0000    1.2001    1.4512   250000      979   290.08      1929      -66.414     31.270     43.170      1.717      1.500    303.134    305.000 
  11      -0.0006    0.0000    1.2004    1.5523   250000      796   293.28      1944      -65.802     31.770     42.890      1.732      1.500    303.133    304.998 
  12      -0.0005    0.0000    1.2002    1.6514   250000      605   297.64      1831      -65.219     32.260     42.600      1.745      1.500    303.133    305.000 
  13      -0.0006    0.0000    1.2001    1.7514   250000      555   300.44      1726      -64.646     32.750     42.310      1.759      1.500    303.134    305.000 
  14      -0.0005    0.0000    1.2003    1.8504   250000      450   301.21      1701      -64.094     33.240     42.030      1.773      1.500    303.134    305.000 
  15      -0.0007    0.0000    1.2004    1.9530   250000      331   299.35      1542      -63.536     33.730     41.740      1.787      1.500    303.129    305.000 
  16      -0.0005    0.0000    1.2004    2.0526   250000      350   297.06      1594      -63.008     34.220     41.450      1.800      1.500    303.132    305.000 
  17      -0.0002    0.0000    1.2003    2.1509   250000      373   295.23      1546      -62.500     34.710     41.160      1.813      1.500    303.132    305.000 
  18      -0.0005    0.0000    1.2003    2.2540   250000      370   294.05      1517      -61.980     35.190     40.860      1.827      1.500    303.133    305.001 
  19      -0.0007    0.0000    1.2004    2.3539   250000      407   292.19      1483      -61.489     35.660     40.570      1.840      1.500    303.139    305.001 
  20      -0.0005    0.0000    1.2004    2.4533   250000      343   291.44      1554      -61.012     36.140     40.280      1.853      1.500    303.132    304.999 
  21      -0.0004    0.0000    1.2003    2.5535   250000      352   290.14      1453      -60.542     36.620     39.980      1.866      1.500    303.133    305.002 
  22      -0.0004    0.0000    1.2004    2.6526   250000      391   289.03      1418      -60.088     37.090     39.690      1.879      1.500    303.139    304.998 
  23      -0.0004    0.0000    1.2003    2.7528   250000      377   288.22      1410      -59.639     37.560     39.390      1.892      1.500    303.137    305.000 
  24      -0.0004    0.0000    1.2002    2.8521   250000      356   287.74      1369      -59.204     38.030     39.090      1.904      1.500    303.136    305.001 
  25      -0.0005    0.0000    1.2003    2.9537   250000      324   287.82      1391      -58.768     38.500     38.790      1.917      1.500    303.137    305.000 
  26      -0.0004    0.0000    1.2003    3.0530   250000      292   289.31      1332      -58.352     38.970     38.490      1.929      1.500    303.135    304.998 
  27      -0.0006    0.0000    1.2004    3.1540   250000      365   291.70      1306      -57.938     39.430     38.190      1.942      1.500    303.134    305.000 
  28      -0.0007    0.0000    1.2004    3.2537   250000      353   293.72      1363      -57.537     39.890     37.890      1.954      1.500    303.135    305.001 
  29      -0.0002    0.0000    1.2004    3.3517   250000      337   296.17      1376      -57.152     40.370     37.590      1.966      1.500    303.135    304.999 
  30      -0.0005    0.0000    1.2002    3.4517   250000      314   298.52      1353      -56.766     40.820     37.280      1.979      1.500    303.138    305.001 
  31      -0.0003    0.0000    1.2003    3.5512   250000      344   300.27      1272      -56.390     41.290     36.980      1.991      1.500    303.136    304.999 
  32      -0.0003    0.0000    1.2002    3.6500   250000      306   302.08      1218      -56.024     41.750     36.670      2.003      1.500    303.135    305.001 
  33      -0.0006    0.0000    1.2003    3.7525   250000      313   303.89      1212      -55.652     42.210     36.360      2.015      1.500    303.141    305.000 
  34      -0.0005    0.0000    1.2002    3.8511   250000      352   305.00      1273      -55.301     42.670     36.050      2.027      1.500    303.142    305.000 
  35      -0.0004    0.0000    1.2004    3.9526   250000      324   307.25      1189      -54.947     43.140     35.740      2.039      1.500    303.137    304.996 
  36      -0.0004    0.0000    1.2003    4.0511   250000      334   308.44      1206      -54.609     43.600     35.430      2.050      1.500    303.139    305.002 
  37      -0.0007    0.0000    1.2004    4.1543   250000      349   310.73      1271      -54.262     44.060     35.110      2.063      1.500    303.135    304.997 
  38      -0.0004    0.0000    1.2003    4.2508   250000      289   312.96      1187      -53.944     44.520     34.800      2.074      1.500    303.132    305.001 
  39      -0.0001    0.0000    1.2002    4.3513   250000      366   316.67      1202      -53.618     45.000     34.480      2.086      1.500    303.131    305.001 
  40      -0.0004    0.0000    1.1999    4.4507   250000      331   320.92      1314      -53.301     45.450     34.150      2.097      1.500    303.135    305.000 
  41      -0.0007    0.0000    1.2005    4.5543   250000      298   327.57      1272      -52.977     45.910     33.840      2.109      1.500    303.140    304.999 
