# Supplementary material for: Aspirin locally disrupts the liquid-ordered phase
Source: R Soc Open Sci. 2018 Feb 28;5(2):171710. doi: 10.1098/rsos.171710 (PMC5830767; doi:10.1098/rsos.171710)
Supplement: Inelastic Neutron scattering data [file rsos171710supp1.zip › RawData/034896]

RRRRRRRRRRRRRRRRRRRRRRRRRRRRRRRRRRRRRRRRRRRRRRRRRRRRRRRRRRRRRRRRRRRRRRRRRRRRRRRR
  034896       1       0                                                        
ILL TAS data in the new ASCII format follow afte the line VV..V                 
AAAAAAAAAAAAAAAAAAAAAAAAAAAAAAAAAAAAAAAAAAAAAAAAAAAAAAAAAAAAAAAAAAAAAAAAAAAAAAAA
      80                                                                        
IN12  rheinstadter06-Dec-16 19:15:51                                            
VVVVVVVVVVVVVVVVVVVVVVVVVVVVVVVVVVVVVVVVVVVVVVVVVVVVVVVVVVVVVVVVVVVVVVVVVVVVVVVV
INSTR: IN12
EXPNO: CRG-2297
USER_: rheinstadter
LOCAL: SCHMALZL
FILE_: 034896
DATE_: 06-Dec-16 19:15:51
TITLE: The effect of a common drug on nanscopic membrane dynamics
TYPE_: tas
COMND: sc qh 0.55 0 0 0 dqh 0.005 0 0 0 np 201 mn 2000
POSQE: QH=   0.0500, QK=   0.0000, QL=   0.0004, EN=   0.0023, UN=meV
CURVE: MONO= auto, ANA= auto
STEPS: QH=   0.0050
PARAM: GONIO= 0
PARAM: DM=   3.34000, DA=   3.35500, KFIX=   1.49977
PARAM: SM= -1, SS=  1, SA= -1, FX=  2
PARAM: ALF1= 120.00, ALF2= 120.00, ALF3= 120.00, ALF4= 120.00
PARAM: BET1= 120.00, BET2= 120.00, BET3= 120.00, BET4= 120.00
PARAM: ETAM=  35.00, ETAA=  35.00
PARAM: AS=   6.28000, BS=   6.28000, CS=   6.28000
PARAM: AA=  90.00000, BB=  90.00000, CC=  90.00000, ETAS=  80.00000
PARAM: AX=  1.000, AY=  0.000, AZ=  0.000
PARAM: BX=  0.000, BY=  0.000, BZ=  1.000
VARIA: SELPOS=in
VARIA: SELSPEED=  14798
VARIA: A1      = -38.54, A2      = -77.66, A3      =  90.95, A4      =   1.91
VARIA: A5      = -38.62, A6      = -77.27, GU      =   1.40, GL      =   0.04
VARIA: A3P     =1269.70, GA      =   1.00, GM      =  -0.11, RA      =  15.38
VARIA: RMV     =  33.11, RMH     =  58.96, TA      =   4.40, TM      =  -1.81
VARIA: GC      =  -0.01, DIA1X   =  62.64, DIA2X   =  88.10, DIA2Z   = 163.89
VARIA: I1      =   0.00, I2      =   0.00, I3      =   0.00, I4      =   0.00
VARIA: I5      =   0.00, I6      =   0.00, I7      =   0.00, I8      =  -0.00
VARIA: IH1     =   0.00, IH2     =   0.00
ZEROS: A1      =  -2.09, A2      =   0.51, A3      = -10.48, A4      =   0.70
ZEROS: A5      = -89.80, A6      =   0.01, GU      =   0.00, GL      =   0.00
ZEROS: A3P     = -16.29, GA      =   0.00, GM      =   0.00, RA      =   0.00
ZEROS: RMV     =   0.00, RMH     =   0.00, TA      =   0.00, TM      =   0.00
ZEROS: GC      =   0.00, DIA1X   =   0.00, DIA2X   =   0.00, DIA2Z   =   0.00
POLAN: DR HX 5 0 0
POLAN: ON F1 
POLAN: CO MN 200000
POLAN: DR HX 0 5 0
POLAN: ON F1
POLAN: CO MN 200000
POLAN: DR HX 0 0 0.8
POLAN: ON F1 
POLAN: CO MN 200000
PARAM: MN=    2000
PARAM: TT=    303.13, RT=    305.00
PARAM: REACTOR=55.86
FORMT:
DATA_:
  PNT        QH        QK        QL        EN        M1        M2      TIME      CNTS         A2         A3         A4         KI         KF         TT        TRT 
   1       0.0500    0.0000    0.0004    0.0023     2000       30     2.07    100873      -77.659     90.950      1.910      1.500      1.500    303.133    305.000 
   2       0.0549    0.0000    0.0004    0.0023     2000       23     2.11    102471      -77.659     91.040      2.100      1.500      1.500    303.130    305.001 
   3       0.0597    0.0000    0.0004    0.0023     2000       25     2.06     99323      -77.659     91.150      2.280      1.500      1.500    303.138    304.999 
   4       0.0646    0.0000    0.0004    0.0023     2000       30     2.10    100876      -77.659     91.240      2.470      1.500      1.500    303.138    305.000 
   5       0.0699    0.0000    0.0004    0.0023     2000       29     2.10    100200      -77.659     91.330      2.670      1.500      1.500    303.136    304.998 
   6       0.0751    0.0000    0.0004    0.0023     2000       23     2.09     99023      -77.659     91.420      2.870      1.500      1.500    303.131    304.999 
   7       0.0801    0.0000    0.0004    0.0023     2000       24     2.08     98163      -77.659     91.520      3.060      1.500      1.500    303.138    305.002 
   8       0.0848    0.0000    0.0004    0.0023     2000       16     2.08     97559      -77.659     91.610      3.240      1.500      1.500    303.139    304.998 
   9       0.0900    0.0000    0.0004    0.0023     2000       37     2.11     97837      -77.659     91.710      3.440      1.500      1.500    303.132    305.001 
  10       0.0947    0.0000    0.0004    0.0023     2000       26     2.07     94243      -77.659     91.810      3.620      1.500      1.500    303.132    305.001 
  11       0.0997    0.0000    0.0004    0.0023     2000       25     2.07     91847      -77.659     91.900      3.810      1.500      1.500    303.135    305.000 
  12       0.1046    0.0000    0.0004    0.0023     2000       18     2.09     88577      -77.659     92.000      4.000      1.500      1.500    303.141    305.000 
  13       0.1096    0.0000    0.0004    0.0023     2000       30     2.10     85438      -77.659     92.090      4.190      1.500      1.500    303.140    304.998 
  14       0.1151    0.0000    0.0004    0.0023     2000       27     2.09     82129      -77.659     92.190      4.400      1.500      1.500    303.136    304.999 
  15       0.1201    0.0000    0.0004    0.0023     2000       35     2.07     81003      -77.659     92.280      4.590      1.500      1.500    303.137    304.997 
  16       0.1250    0.0000    0.0004    0.0023     2000       35     2.08     80568      -77.659     92.390      4.780      1.500      1.500    303.139    304.999 
  17       0.1297    0.0000    0.0004    0.0023     2000       36     2.08     78743      -77.659     92.470      4.960      1.500      1.500    303.139    304.999 
  18       0.1347    0.0000    0.0004    0.0023     2000       24     2.07     77874      -77.659     92.580      5.150      1.500      1.500    303.135    304.999 
  19       0.1397    0.0000    0.0004    0.0023     2000       15     2.06     75294      -77.659     92.670      5.340      1.500      1.500    303.135    304.999 
  20       0.1446    0.0000    0.0004    0.0023     2000       25     2.09     71990      -77.659     92.770      5.530      1.500      1.500    303.137    305.002 
  21       0.1496    0.0000    0.0004    0.0023     2000       25     2.07     67099      -77.659     92.860      5.720      1.500      1.500    303.137    304.999 
  22       0.1551    0.0000    0.0004    0.0023     2000       26     2.06     58574      -77.659     92.950      5.930      1.500      1.500    303.139    305.000 
  23       0.1601    0.0000    0.0004    0.0023     2000       22     2.10     50714      -77.659     93.050      6.120      1.500      1.500    303.133    305.000 
  24       0.1650    0.0000    0.0004    0.0023     2000       20     2.09     40699      -77.659     93.140      6.310      1.500      1.500    303.133    305.000 
  25       0.1697    0.0000    0.0004    0.0023     2000       20     2.10     29917      -77.659     93.250      6.490      1.500      1.500    303.133    304.998 
  26       0.1747    0.0000    0.0003    0.0023     2000       32     2.09     20545      -77.659     93.350      6.680      1.500      1.500    303.140    305.000 
  27       0.1797    0.0000    0.0004    0.0023     2000       19     2.08     12215      -77.659     93.430      6.870      1.500      1.500    303.140    305.000 
  28       0.1846    0.0000    0.0004    0.0023     2000       21     2.07      7415      -77.659     93.530      7.060      1.500      1.500    303.137    304.998 
  29       0.1898    0.0000    0.0004    0.0023     2000       18     2.07      5897      -77.659     93.620      7.260      1.500      1.500    303.135    305.000 
  30       0.1948    0.0000    0.0004    0.0023     2000       31     2.06      4987      -77.659     93.720      7.450      1.500      1.500    303.135    305.000 
  31       0.1998    0.0000    0.0004    0.0023     2000       20     2.09      4729      -77.659     93.810      7.640      1.500      1.500    303.135    305.000 
  32       0.2050    0.0000    0.0004    0.0023     2000       16     2.08      4602      -77.659     93.910      7.840      1.500      1.500    303.138    305.000 
  33       0.2097    0.0000    0.0004    0.0023     2000       31     2.07      4624      -77.659     94.010      8.020      1.500      1.500    303.138    305.000 
  34       0.2146    0.0000    0.0004    0.0023     2000       31     2.07      4495      -77.659     94.100      8.210      1.500      1.500    303.136    305.001 
  35       0.2199    0.0000    0.0004    0.0023     2000       25     2.07      4495      -77.659     94.210      8.410      1.500      1.500    303.134    304.999 
  36       0.2248    0.0000    0.0004    0.0023     2000       38     2.08      4463      -77.659     94.290      8.600      1.500      1.500    303.133    305.000 
  37       0.2300    0.0000    0.0004    0.0023     2000       28     2.09      4294      -77.659     94.390      8.800      1.500      1.500    303.134    304.998 
  38       0.2350    0.0000    0.0004    0.0023     2000       29     2.07      4160      -77.659     94.490      8.990      1.500      1.500    303.134    304.998 
  39       0.2399    0.0000    0.0004    0.0023     2000       21     2.06      3967      -77.659     94.580      9.180      1.500      1.500    303.139    305.000 
  40       0.2446    0.0000    0.0004    0.0023     2000       31     2.10      4008      -77.659     94.680      9.360      1.500      1.500    303.139    305.000 
  41       0.2499    0.0000    0.0004    0.0023     2000       18     2.07      4242      -77.659     94.770      9.560      1.500      1.500    303.136    305.000 
  42       0.2548    0.0000    0.0004    0.0023     2000       30     2.10      4686      -77.659     94.880      9.750      1.500      1.500    303.137    304.998 
  43       0.2598    0.0000    0.0004    0.0023     2000       23     2.10      6520      -77.659     94.970      9.940      1.500      1.500    303.137    304.998 
  44       0.2647    0.0000    0.0004    0.0023     2000       39     2.07      9177      -77.659     95.070     10.130      1.500      1.500    303.140    304.998 
  45       0.2699    0.0000    0.0004    0.0023     2000       21     2.07     15019      -77.659     95.160     10.330      1.500      1.500    303.140    304.998 
  46       0.2746    0.0000    0.0004    0.0023     2000       21     2.08     23805      -77.659     95.250     10.510      1.500      1.500    303.135    305.001 
  47       0.2801    0.0000    0.0004    0.0023     2000       26     2.10     34676      -77.659     95.350     10.720      1.500      1.500    303.135    305.000 
  48       0.2848    0.0000    0.0004    0.0023     2000       28     2.06     42877      -77.659     95.440     10.900      1.500      1.500    303.137    305.000 
  49       0.2897    0.0000    0.0004    0.0023     2000       24     2.08     53186      -77.659     95.540     11.090      1.500      1.500    303.134    304.999 
  50       0.2947    0.0000    0.0004    0.0023     2000       32     2.09     63028      -77.659     95.640     11.280      1.500      1.500    303.140    305.000 
  51       0.2996    0.0000    0.0004    0.0023     2000       23     2.07     69040      -77.659     95.730     11.470      1.500      1.500    303.135    304.999 
  52       0.3048    0.0000    0.0004    0.0023     2000       27     2.07     73837      -77.659     95.830     11.670      1.500      1.500    303.133    304.998 
  53       0.3100    0.0000    0.0005    0.0023     2000       34     2.07     76735      -77.659     95.920     11.870      1.500      1.500    303.137    305.002 
  54       0.3150    0.0000    0.0004    0.0023     2000       30     2.09     79352      -77.659     96.020     12.060      1.500      1.500    303.129    304.999 
  55       0.3197    0.0000    0.0004    0.0023     2000       26     2.07     79565      -77.659     96.120     12.240      1.500      1.500    303.129    304.999 
  56       0.3246    0.0000    0.0004    0.0023     2000       28     2.08     80229      -77.659     96.210     12.430      1.500      1.500    303.132    305.001 
  57       0.3298    0.0000    0.0004    0.0023     2000       25     2.09     80484      -77.659     96.310     12.630      1.500      1.500    303.136    305.001 
  58       0.3347    0.0000    0.0004    0.0023     2000       29     2.06     79362      -77.659     96.400     12.820      1.500      1.500    303.138    304.998 
  59       0.3397    0.0000    0.0003    0.0023     2000       23     2.05     76793      -77.659     96.510     13.010      1.500      1.500    303.133    305.001 
  60       0.3446    0.0000    0.0003    0.0023     2000       21     2.08     76881      -77.659     96.610     13.200      1.500      1.500    303.134    305.001 
  61       0.3498    0.0000    0.0004    0.0023     2000       27     2.08     74740      -77.659     96.690     13.400      1.500      1.500    303.132    305.002 
  62       0.3548    0.0000    0.0004    0.0023     2000       28     2.08     70809      -77.659     96.790     13.590      1.500      1.500    303.140    305.000 
  63       0.3597    0.0000    0.0004    0.0023     2000       32     2.08     65559      -77.659     96.890     13.780      1.500      1.500    303.140    305.000 
  64       0.3646    0.0000    0.0004    0.0023     2000       29     2.10     59426      -77.659     96.980     13.970      1.500      1.500    303.134    304.999 
  65       0.3698    0.0000    0.0003    0.0023     2000       26     2.06     49564      -77.659     97.090     14.170      1.500      1.500    303.136    304.997 
  66       0.3748    0.0000    0.0004    0.0023     2000       19     2.09     39431      -77.659     97.170     14.360      1.500      1.500    303.136    305.002 
  67       0.3797    0.0000    0.0004    0.0023     2000       25     2.07     28431      -77.659     97.270     14.550      1.500      1.500    303.136    304.999 
  68       0.3849    0.0000    0.0004    0.0023     2000       26     2.10     20037      -77.659     97.370     14.750      1.500      1.500    303.137    305.000 
  69       0.3901    0.0000    0.0005    0.0023     2000       21     2.06     10146      -77.659     97.460     14.950      1.500      1.500    303.137    304.999 
  70       0.3947    0.0000    0.0004    0.0023     2000       19     2.07      5736      -77.659     97.560     15.130      1.500      1.500    303.137    305.001 
  71       0.3997    0.0000    0.0004    0.0023     2000       19     2.09      3416      -77.659     97.660     15.320      1.500      1.500    303.134    305.001 
  72       0.4049    0.0000    0.0004    0.0023     2000       35     2.07      2498      -77.659     97.750     15.520      1.500      1.500    303.132    305.000 
  73       0.4098    0.0000    0.0004    0.0023     2000       22     2.05      2203      -77.659     97.850     15.710      1.500      1.500    303.138    304.999 
  74       0.4147    0.0000    0.0003    0.0023     2000       34     2.07      2195      -77.659     97.960     15.900      1.500      1.500    303.131    305.001 
  75       0.4196    0.0000    0.0003    0.0023     2000       27     2.10      2186      -77.659     98.050     16.090      1.500      1.500    303.141    305.001 
  76       0.4251    0.0000    0.0004    0.0023     2000       21     2.08      2154      -77.659     98.140     16.300      1.500      1.500    303.136    304.999 
  77       0.4300    0.0000    0.0005    0.0023     2000       26     2.06      2147      -77.659     98.230     16.490      1.500      1.500    303.136    304.997 
  78       0.4346    0.0000    0.0004    0.0023     2000       26     2.06      2056      -77.659     98.330     16.670      1.500      1.500    303.136    304.997 
  79       0.4398    0.0000    0.0004    0.0023     2000       27     2.09      2115      -77.659     98.430     16.870      1.500      1.500    303.137    305.000 
  80       0.4447    0.0000    0.0005    0.0023     2000       25     2.06      2080      -77.659     98.520     17.060      1.500      1.500    303.133    305.000 
  81       0.4497    0.0000    0.0004    0.0023     2000       31     2.08      2006      -77.659     98.620     17.250      1.500      1.500    303.138    305.002 
  82       0.4548    0.0000    0.0004    0.0023     2000       30     2.08      1890      -77.659     98.720     17.450      1.500      1.500    303.135    304.999 
  83       0.4600    0.0000    0.0005    0.0023     2000       19     2.07      1938      -77.659     98.810     17.650      1.500      1.500    303.137    304.999 
  84       0.4649    0.0000    0.0004    0.0023     2000       20     2.06      1792      -77.659     98.920     17.840      1.500      1.500    303.135    305.000 
  85       0.4701    0.0000    0.0005    0.0023     2000       20     2.09      1740      -77.659     99.010     18.040      1.500      1.500    303.136    304.999 
  86       0.4747    0.0000    0.0005    0.0023     2000       29     2.08      1692      -77.659     99.100     18.220      1.500      1.500    303.136    304.999 
  87       0.4796    0.0000    0.0003    0.0023     2000       26     2.06      1727      -77.659     99.210     18.410      1.500      1.500    303.137    304.998 
  88       0.4848    0.0000    0.0004    0.0023     2000       18     2.08      1741      -77.659     99.300     18.610      1.500      1.500    303.137    304.999 
  89       0.4897    0.0000    0.0004    0.0023     2000       35     2.10      1826      -77.659     99.400     18.800      1.500      1.500    303.137    304.998 
  90       0.4946    0.0000    0.0004    0.0023     2000       25     2.10      1974      -77.659     99.490     18.990      1.500      1.500    303.137    304.998 
  91       0.5000    0.0000    0.0005    0.0023     2000       24     2.05      2114      -77.659     99.590     19.200      1.500      1.500    303.138    305.001 
  92       0.5047    0.0000    0.0004    0.0023     2000       31     2.07      2328      -77.659     99.690     19.380      1.500      1.500    303.136    304.999 
  93       0.5101    0.0000    0.0005    0.0023     2000       30     2.10      2617      -77.659     99.780     19.590      1.500      1.500    303.136    304.999 
  94       0.5147    0.0000    0.0004    0.0023     2000       26     2.06      2769      -77.659     99.880     19.770      1.500      1.500    303.138    304.999 
  95       0.5196    0.0000    0.0003    0.0023     2000       31     2.08      3217      -77.659     99.990     19.960      1.500      1.500    303.138    304.999 
  96       0.5248    0.0000    0.0004    0.0023     2000       27     2.08      3269      -77.659    100.080     20.160      1.500      1.500    303.136    305.001 
  97       0.5297    0.0000    0.0004    0.0023     2000       23     2.09      3431      -77.659    100.170     20.350      1.500      1.500    303.131    305.001 
  98       0.5351    0.0000    0.0005    0.0023     2000       29     2.08      3496      -77.659    100.270     20.560      1.500      1.500    303.131    305.000 
  99       0.5400    0.0000    0.0003    0.0023     2000       37     2.07      3368      -77.659    100.380     20.750      1.500      1.500    303.136    304.999 
 100       0.5446    0.0000    0.0003    0.0023     2000       21     2.07      3422      -77.659    100.470     20.930      1.500      1.500    303.136    304.999 
 101       0.5498    0.0000    0.0004    0.0023     2000       35     2.07      3386      -77.659    100.560     21.130      1.500      1.500    303.139    305.000 
 102       0.5546    0.0000    0.0004    0.0023     2000       15     2.08      3169      -77.659    100.660     21.320      1.500      1.500    303.139    305.000 
 103       0.5598    0.0000    0.0005    0.0023     2000       28     2.07      2981      -77.659    100.750     21.520      1.500      1.500    303.135    304.999 
 104       0.5647    0.0000    0.0004    0.0023     2000       22     2.08      2986      -77.659    100.850     21.710      1.500      1.500    303.134    305.000 
 105       0.5698    0.0000    0.0003    0.0023     2000       21     2.07      2648      -77.659    100.960     21.910      1.500      1.500    303.141    305.000 
 106       0.5747    0.0000    0.0004    0.0023     2000       20     2.06      2463      -77.659    101.050     22.100      1.500      1.500    303.135    305.001 
 107       0.5801    0.0000    0.0005    0.0023     2000       23     2.10      2241      -77.659    101.140     22.310      1.500      1.500    303.141    305.001 
 108       0.5850    0.0000    0.0004    0.0023     2000       33     2.07      2051      -77.659    101.250     22.500      1.500      1.500    303.138    304.999 
 109       0.5898    0.0000    0.0004    0.0023     2000       32     2.08      2017      -77.659    101.340     22.690      1.500      1.500    303.138    304.999 
 110       0.5947    0.0000    0.0004    0.0023     2000       32     2.12      2042      -77.659    101.440     22.880      1.500      1.500    303.134    305.000 
 111       0.5998    0.0000    0.0005    0.0023     2000       23     2.05      2116      -77.659    101.530     23.080      1.500      1.500    303.137    305.002 
 112       0.6047    0.0000    0.0003    0.0023     2000       33     2.07      2304      -77.659    101.640     23.270      1.500      1.500    303.134    305.000 
 113       0.6098    0.0000    0.0004    0.0023     2000       19     2.07      2633      -77.659    101.730     23.470      1.500      1.500    303.136    305.001 
 114       0.6150    0.0000    0.0004    0.0023     2000       20     2.09      3011      -77.659    101.830     23.670      1.500      1.500    303.137    305.000 
 115       0.6201    0.0000    0.0005    0.0023     2000       25     2.08      3393      -77.659    101.920     23.870      1.500      1.500    303.134    304.997 
 116       0.6249    0.0000    0.0005    0.0023     2000       33     2.08      3703      -77.659    102.020     24.060      1.500      1.500    303.139    304.999 
 117       0.6298    0.0000    0.0003    0.0023     2000       20     2.08      3980      -77.659    102.130     24.250      1.500      1.500    303.139    304.999 
 118       0.6347    0.0000    0.0004    0.0023     2000       25     2.08      3965      -77.659    102.220     24.440      1.500      1.500    303.137    304.998 
 119       0.6398    0.0000    0.0005    0.0023     2000       26     2.06      4182      -77.659    102.310     24.640      1.500      1.500    303.135    304.999 
 120       0.6446    0.0000    0.0004    0.0023     2000       23     2.06      4151      -77.659    102.410     24.830      1.500      1.500    303.137    305.002 
 121       0.6497    0.0000    0.0004    0.0023     2000       28     2.06      4058      -77.659    102.510     25.030      1.500      1.500    303.133    304.999 
 122       0.6551    0.0000    0.0004    0.0023     2000       20     2.08      4020      -77.659    102.620     25.240      1.500      1.500    303.136    304.998 
 123       0.6597    0.0000    0.0004    0.0023     2000       24     2.08      3858      -77.659    102.710     25.420      1.500      1.500    303.137    304.998 
 124       0.6651    0.0000    0.0005    0.0023     2000       22     2.10      3683      -77.659    102.800     25.630      1.500      1.500    303.136    304.999 
 125       0.6696    0.0000    0.0004    0.0023     2000       16     2.07      3388      -77.659    102.900     25.810      1.500      1.500    303.136    304.999 
 126       0.6747    0.0000    0.0003    0.0023     2000       22     2.09      3033      -77.659    103.010     26.010      1.500      1.500    303.134    304.998 
 127       0.6798    0.0000    0.0004    0.0023     2000       26     2.07      2690      -77.659    103.100     26.210      1.500      1.500    303.137    304.999 
 128       0.6847    0.0000    0.0002    0.0023     2000       22     2.09      2435      -77.659    103.210     26.400      1.500      1.500    303.138    305.000 
 129       0.6898    0.0000    0.0005    0.0023     2000       31     2.07      2182      -77.659    103.290     26.600      1.500      1.500    303.139    305.001 
 130       0.6946    0.0000    0.0003    0.0023     2000       35     2.06      1932      -77.659    103.400     26.790      1.500      1.500    303.138    304.999 
 131       0.7000    0.0000    0.0005    0.0023     2000       28     2.09      1980      -77.659    103.490     27.000      1.500      1.500    303.135    305.001 
 132       0.7048    0.0000    0.0003    0.0023     2000       22     2.07      1972      -77.659    103.600     27.190      1.500      1.500    303.140    305.000 
 133       0.7096    0.0000    0.0004    0.0023     2000       20     2.09      2040      -77.659    103.690     27.380      1.500      1.500    303.140    305.000 
 134       0.7147    0.0000    0.0004    0.0023     2000       31     2.10      2214      -77.659    103.790     27.580      1.500      1.500    303.138    305.000 
 135       0.7198    0.0000    0.0004    0.0023     2000       20     2.07      2505      -77.659    103.890     27.780      1.500      1.500    303.137    304.998 
 136       0.7246    0.0000    0.0004    0.0023     2000       21     2.07      2812      -77.659    103.980     27.970      1.500      1.500    303.138    305.001 
 137       0.7297    0.0000    0.0003    0.0023     2000       21     2.09      3015      -77.659    104.090     28.170      1.500      1.500    303.133    305.000 
 138       0.7350    0.0000    0.0004    0.0023     2000       27     2.07      3278      -77.659    104.190     28.380      1.500      1.500    303.137    304.999 
 139       0.7401    0.0000    0.0004    0.0023     2000       14     2.08      3337      -77.659    104.290     28.580      1.500      1.500    303.135    304.998 
 140       0.7447    0.0000    0.0004    0.0023     2000       21     2.09      3495      -77.659    104.380     28.760      1.500      1.500    303.140    305.002 
 141       0.7497    0.0000    0.0002    0.0023     2000       23     2.10      3511      -77.659    104.490     28.960      1.500      1.500    303.140    305.002 
 142       0.7548    0.0000    0.0004    0.0023     2000       22     2.04      3465      -77.659    104.580     29.160      1.500      1.500    303.135    304.999 
 143       0.7596    0.0000    0.0003    0.0023     2000       23     2.11      3409      -77.659    104.680     29.350      1.500      1.500    303.135    304.999 
 144       0.7647    0.0000    0.0003    0.0023     2000       23     2.08      3125      -77.659    104.780     29.550      1.500      1.500    303.133    304.999 
 145       0.7697    0.0000    0.0004    0.0023     2000       26     2.08      3111      -77.659    104.870     29.750      1.500      1.500    303.136    305.002 
 146       0.7748    0.0000    0.0004    0.0023     2000       20     2.08      2803      -77.659    104.970     29.950      1.500      1.500    303.133    304.997 
 147       0.7801    0.0000    0.0004    0.0023     2000       21     2.09      2520      -77.659    105.080     30.160      1.500      1.500    303.135    304.999 
 148       0.7846    0.0000    0.0002    0.0023     2000       26     2.10      2321      -77.659    105.180     30.340      1.500      1.500    303.135    304.999 
 149       0.7897    0.0000    0.0004    0.0023     2000       21     2.07      2052      -77.659    105.270     30.540      1.500      1.500    303.130    305.000 
 150       0.7947    0.0000    0.0005    0.0023     2000       36     2.07      1814      -77.659    105.360     30.740      1.500      1.500    303.137    305.000 
 151       0.7998    0.0000    0.0005    0.0023     2000       20     2.08      1668      -77.659    105.460     30.940      1.500      1.500    303.132    305.002 
 152       0.8048    0.0000    0.0004    0.0023     2000       27     2.07      1428      -77.659    105.570     31.140      1.500      1.500    303.134    304.997 
 153       0.8096    0.0000    0.0003    0.0023     2000       27     2.09      1391      -77.659    105.670     31.330      1.500      1.500    303.137    305.001 
 154       0.8146    0.0000    0.0003    0.0023     2000       28     2.06      1216      -77.659    105.770     31.530      1.500      1.500    303.136    305.001 
 155       0.8199    0.0000    0.0005    0.0023     2000       24     2.10      1275      -77.659    105.860     31.740      1.500      1.500    303.136    305.001 
 156       0.8250    0.0000    0.0005    0.0023     2000       23     2.09      1186      -77.659    105.960     31.940      1.500      1.500    303.133    305.000 
 157       0.8300    0.0000    0.0005    0.0023     2000       29     2.10      1229      -77.659    106.060     32.140      1.500      1.500    303.136    304.999 
 158       0.8348    0.0000    0.0003    0.0023     2000       24     2.06      1191      -77.659    106.170     32.330      1.500      1.500    303.136    304.999 
 159       0.8398    0.0000    0.0004    0.0023     2000       27     2.09      1233      -77.659    106.260     32.530      1.500      1.500    303.135    304.997 
 160       0.8448    0.0000    0.0003    0.0023     2000       23     2.06      1229      -77.659    106.370     32.730      1.500      1.500    303.137    305.002 
 161       0.8498    0.0000    0.0003    0.0023     2000       28     2.07      1139      -77.659    106.470     32.930      1.500      1.500    303.131    304.999 
 162       0.8546    0.0000    0.0004    0.0023     2000       35     2.08      1258      -77.659    106.560     33.120      1.500      1.500    303.140    304.999 
 163       0.8596    0.0000    0.0004    0.0023     2000       30     2.09      1223      -77.659    106.660     33.320      1.500      1.500    303.140    305.001 
 164       0.8649    0.0000    0.0003    0.0023     2000       23     2.09      1133      -77.659    106.770     33.530      1.500      1.500    303.133    304.999 
 165       0.8699    0.0000    0.0003    0.0023     2000       19     2.08      1214      -77.659    106.870     33.730      1.500      1.500    303.131    304.996 
 166       0.8746    0.0000    0.0002    0.0023     2000       23     2.09      1226      -77.659    106.970     33.920      1.500      1.500    303.131    304.996 
 167       0.8796    0.0000    0.0004    0.0023     2000       17     2.07      1134      -77.659    107.060     34.120      1.500      1.500    303.131    304.999 
 168       0.8846    0.0000    0.0004    0.0023     2000       20     2.07      1114      -77.659    107.160     34.320      1.500      1.500    303.137    305.000 
 169       0.8896    0.0000    0.0004    0.0023     2000       32     2.07      1084      -77.659    107.260     34.520      1.500      1.500    303.137    305.001 
 170       0.8949    0.0000    0.0004    0.0023     2000       33     2.09      1101      -77.659    107.360     34.730      1.500      1.500    303.130    304.998 
 171       0.8999    0.0000    0.0004    0.0023     2000       39     2.10      1078      -77.659    107.460     34.930      1.500      1.500    303.132    304.998 
 172       0.9049    0.0000    0.0003    0.0023     2000       30     2.06      1050      -77.659    107.570     35.130      1.500      1.500    303.134    305.002 
 173       0.9096    0.0000    0.0002    0.0023     2000       27     2.08      1088      -77.659    107.670     35.320      1.500      1.500    303.133    304.999 
 174       0.9146    0.0000    0.0002    0.0023     2000       22     2.09      1072      -77.659    107.770     35.520      1.500      1.500    303.133    304.999 
 175       0.9198    0.0000    0.0004    0.0023     2000       22     2.07      1018      -77.659    107.860     35.730      1.500      1.500    303.133    304.999 
 176       0.9248    0.0000    0.0004    0.0023     2000       21     2.06      1013      -77.659    107.960     35.930      1.500      1.500    303.134    305.001 
 177       0.9298    0.0000    0.0004    0.0023     2000       31     2.05      1018      -77.659    108.060     36.130      1.500      1.500    303.131    305.002 
 178       0.9348    0.0000    0.0004    0.0023     2000       23     2.08      1123      -77.659    108.160     36.330      1.500      1.500    303.138    304.997 
 179       0.9397    0.0000    0.0003    0.0023     2000       23     2.09      1138      -77.659    108.270     36.530      1.500      1.500    303.133    305.001 
 180       0.9447    0.0000    0.0003    0.0023     2000       27     2.08      1222      -77.659    108.370     36.730      1.500      1.500    303.133    304.998 
 181       0.9499    0.0000    0.0005    0.0023     2000       27     2.08      1190      -77.659    108.460     36.940      1.500      1.500    303.135    304.999 
 182       0.9546    0.0000    0.0004    0.0023     2000       38     2.10      1233      -77.659    108.560     37.130      1.500      1.500    303.135    304.999 
 183       0.9598    0.0000    0.0005    0.0023     2000       41     2.08      1254      -77.659    108.660     37.340      1.500      1.500    303.135    304.999 
 184       0.9648    0.0000    0.0005    0.0023     2000       35     2.08      1242      -77.659    108.760     37.540      1.500      1.500    303.133    305.000 
 185       0.9697    0.0000    0.0004    0.0023     2000       30     2.08      1202      -77.659    108.870     37.740      1.500      1.500    303.132    305.000 
 186       0.9747    0.0000    0.0004    0.0023     2000       34     2.10      1185      -77.659    108.970     37.940      1.500      1.500    303.133    305.000 
 187       0.9799    0.0000    0.0003    0.0023     2000       27     2.08      1128      -77.659    109.080     38.150      1.500      1.500    303.140    305.002 
 188       0.9851    0.0000    0.0004    0.0023     2000       13     2.09      1118      -77.659    109.180     38.360      1.500      1.500    303.133    305.001 
 189       0.9900    0.0000    0.0004    0.0023     2000       26     2.08      1111      -77.659    109.280     38.560      1.500      1.500    303.133    305.001 
 190       0.9950    0.0000    0.0005    0.0023     2000       23     2.09      1077      -77.659    109.370     38.760      1.500      1.500    303.136    305.001 
 191       0.9997    0.0000    0.0004    0.0023     2000       21     2.05      1027      -77.659    109.470     38.950      1.500      1.500    303.136    305.001 
 192       1.0048    0.0000    0.0005    0.0023     2000       30     2.09      1045      -77.659    109.570     39.160      1.500      1.500    303.134    305.001 
 193       1.0098    0.0000    0.0004    0.0023     2000       26     2.08      1069      -77.659    109.680     39.360      1.500      1.500    303.138    305.000 
 194       1.0147    0.0000    0.0004    0.0023     2000       24     2.11      1007      -77.659    109.780     39.560      1.500      1.500    303.135    304.999 
 195       1.0196    0.0000    0.0004    0.0023     2000       23     2.11       989      -77.659    109.880     39.760      1.500      1.500    303.134    304.996 
 196       1.0250    0.0000    0.0005    0.0023     2000       24     2.09       960      -77.659    109.980     39.980      1.500      1.500    303.131    305.001 
 197       1.0299    0.0000    0.0005    0.0023     2000       27     2.09       917      -77.659    110.080     40.180      1.500      1.500    303.135    304.999 
 198       1.0348    0.0000    0.0005    0.0023     2000       26     2.10       925      -77.659    110.180     40.380      1.500      1.500    303.135    304.999 
 199       1.0400    0.0000    0.0004    0.0023     2000       30     2.10       907      -77.659    110.290     40.590      1.500      1.500    303.135    305.000 
 200       1.0447    0.0000    0.0004    0.0023     2000       30     2.08      1003      -77.659    110.390     40.780      1.500      1.500    303.135    305.000 
 201       1.0498    0.0000    0.0004    0.0023     2000       34     2.08       867      -77.659    110.490     40.990      1.500      1.500    303.136    304.999 
