# Supplementary material for: Aspirin locally disrupts the liquid-ordered phase
Source: R Soc Open Sci. 2018 Feb 28;5(2):171710. doi: 10.1098/rsos.171710 (PMC5830767; doi:10.1098/rsos.171710)
Supplement: Inelastic Neutron scattering data [file rsos171710supp1.zip › RawData/034897]

RRRRRRRRRRRRRRRRRRRRRRRRRRRRRRRRRRRRRRRRRRRRRRRRRRRRRRRRRRRRRRRRRRRRRRRRRRRRRRRR
  034897       1       0                                                        
ILL TAS data in the new ASCII format follow afte the line VV..V                 
AAAAAAAAAAAAAAAAAAAAAAAAAAAAAAAAAAAAAAAAAAAAAAAAAAAAAAAAAAAAAAAAAAAAAAAAAAAAAAAA
      80                                                                        
IN12  rheinstadter06-Dec-16 19:31:17                                            
VVVVVVVVVVVVVVVVVVVVVVVVVVVVVVVVVVVVVVVVVVVVVVVVVVVVVVVVVVVVVVVVVVVVVVVVVVVVVVVV
INSTR: IN12
EXPNO: CRG-2297
USER_: rheinstadter
LOCAL: SCHMALZL
FILE_: 034897
DATE_: 06-Dec-16 19:31:17
TITLE: The effect of a common drug on nanscopic membrane dynamics
TYPE_: tas
COMND: bs qh 0 0 1.7 0.55 dqh 0 0 0 0.1 np 41 mn 250000
POSQE: QH=   0.0002, QK=   0.0000, QL=   1.6996, EN=   0.5520, UN=meV
CURVE: MONO= auto, ANA= auto
STEPS: EN=   0.1000
PARAM: GONIO= 0
PARAM: DM=   3.34000, DA=   3.35500, KFIX=   1.49977
PARAM: SM= -1, SS=  1, SA= -1, FX=  2
PARAM: ALF1= 120.00, ALF2= 120.00, ALF3= 120.00, ALF4= 120.00
PARAM: BET1= 120.00, BET2= 120.00, BET3= 120.00, BET4= 120.00
PARAM: ETAM=  35.00, ETAA=  35.00
PARAM: AS=   6.28000, BS=   6.28000, CS=   6.28000
PARAM: AA=  90.00000, BB=  90.00000, CC=  90.00000, ETAS=  80.00000
PARAM: AX=  1.000, AY=  0.000, AZ=  0.000
PARAM: BX=  0.000, BY=  0.000, BZ=  1.000
VARIA: SELPOS=in
VARIA: SELSPEED=  15644
VARIA: A1      = -36.12, A2      = -72.74, A3      =  35.84, A4      =  66.81
VARIA: A5      = -38.62, A6      = -77.27, GU      =   1.40, GL      =   0.04
VARIA: A3P     =1269.70, GA      =   1.01, GM      =  -0.11, RA      =  15.38
VARIA: RMV     =  34.11, RMH     =  55.77, TA      =   4.39, TM      =  -1.81
VARIA: GC      =  -0.01, DIA1X   =  62.64, DIA2X   =  88.10, DIA2Z   = 163.89
VARIA: I1      =   0.00, I2      =   0.00, I3      =   0.00, I4      =   0.00
VARIA: I5      =   0.00, I6      =   0.00, I7      =   0.00, I8      =  -0.00
VARIA: IH1     =   0.00, IH2     =   0.00
ZEROS: A1      =  -2.09, A2      =   0.51, A3      = -10.48, A4      =   0.70
ZEROS: A5      = -89.80, A6      =   0.01, GU      =   0.00, GL      =   0.00
ZEROS: A3P     = -16.29, GA      =   0.00, GM      =   0.00, RA      =   0.00
ZEROS: RMV     =   0.00, RMH     =   0.00, TA      =   0.00, TM      =   0.00
ZEROS: GC      =   0.00, DIA1X   =   0.00, DIA2X   =   0.00, DIA2Z   =   0.00
POLAN: DR HX 5 0 0
POLAN: ON F1 
POLAN: CO MN 200000
POLAN: DR HX 0 5 0
POLAN: ON F1
POLAN: CO MN 200000
POLAN: DR HX 0 0 0.8
POLAN: ON F1 
POLAN: CO MN 200000
PARAM: MN=  250000
PARAM: TT=    303.14, RT=    305.00
PARAM: REACTOR=55.86
FORMT:
DATA_:
  PNT        QH        QK        QL        EN        M1        M2      TIME      CNTS         A2         A3         A4         KI         KF         TT        TRT 
   1       0.0002    0.0000    1.6996    0.5520   250000      406   295.35      4614      -72.744     35.840     66.810      1.586      1.500    303.136    305.002 
   2      -0.0005    0.0000    1.7001    0.6507   250000      402   289.96      4129      -71.958     36.060     66.440      1.601      1.500    303.131    305.000 
   3      -0.0007    0.0000    1.7001    0.7513   250000      442   293.33      3783      -71.183     36.290     66.050      1.616      1.500    303.136    304.998 
   4      -0.0006    0.0000    1.7001    0.8519   250000      477   299.38      3335      -70.433     36.530     65.660      1.631      1.500    303.140    304.999 
   5      -0.0008    0.0000    1.7002    0.9520   250000      520   298.82      3453      -69.710     36.760     65.280      1.646      1.500    303.132    304.999 
   6      -0.0005    0.0000    1.7001    1.0511   250000      591   294.32      3149      -69.016     37.000     64.900      1.660      1.500    303.132    305.001 
   7      -0.0007    0.0000    1.7001    1.1519   250000      634   292.22      2840      -68.331     37.230     64.520      1.675      1.500    303.129    304.999 
   8      -0.0004    0.0000    1.7000    1.2499   250000      884   289.54      2765      -67.685     37.470     64.150      1.689      1.500    303.136    305.001 
   9      -0.0007    0.0000    1.7001    1.3514   250000     1169   289.26      2633      -67.035     37.700     63.780      1.703      1.500    303.134    304.999 
  10      -0.0002    0.0000    1.7001    1.4515   250000     1144   290.57      2637      -66.412     37.950     63.410      1.718      1.500    303.134    305.002 
  11      -0.0008    0.0000    1.7003    1.5526   250000      819   293.79      2466      -65.800     38.170     63.050      1.732      1.500    303.133    305.001 
  12      -0.0002    0.0000    1.7002    1.6514   250000      569   297.35      2494      -65.219     38.420     62.690      1.745      1.500    303.138    305.001 
  13      -0.0007    0.0000    1.7002    1.7514   250000      402   300.33      2407      -64.646     38.640     62.330      1.759      1.500    303.137    305.003 
  14      -0.0000    0.0000    1.7000    1.8504   250000      329   300.58      2405      -64.094     38.890     61.970      1.773      1.500    303.135    305.000 
  15      -0.0008    0.0000    1.7003    1.9530   250000      375   299.25      2269      -63.536     39.110     61.620      1.787      1.500    303.133    304.999 
  16      -0.0009    0.0000    1.7003    2.0526   250000      362   296.56      2263      -63.008     39.340     61.270      1.800      1.500    303.134    304.998 
  17      -0.0005    0.0000    1.7001    2.1509   250000      368   295.06      2182      -62.500     39.580     60.920      1.813      1.500    303.129    304.999 
  18      -0.0009    0.0000    1.7003    2.2540   250000      366   293.81      2063      -61.980     39.810     60.570      1.827      1.500    303.132    304.997 
  19      -0.0004    0.0000    1.7004    2.3539   250000      357   292.21      2072      -61.489     40.060     60.230      1.840      1.500    303.136    304.998 
  20      -0.0008    0.0000    1.7004    2.4533   250000      397   291.12      2022      -61.012     40.280     59.890      1.853      1.500    303.136    304.999 
  21      -0.0008    0.0000    1.7002    2.5535   250000      386   290.53      1935      -60.542     40.510     59.540      1.866      1.500    303.133    305.000 
  22      -0.0006    0.0000    1.7003    2.6522   250000      356   288.96      1954      -60.090     40.750     59.210      1.879      1.500    303.134    304.999 
  23      -0.0007    0.0000    1.7003    2.7528   250000      377   288.03      1987      -59.639     40.980     58.870      1.892      1.500    303.135    304.999 
  24      -0.0007    0.0000    1.7001    2.8521   250000      357   287.60      1954      -59.204     41.210     58.530      1.904      1.500    303.136    304.999 
  25      -0.0002    0.0000    1.6997    2.9492   250000      375   287.88      1947      -58.787     41.450     58.190      1.916      1.500    303.134    304.997 
  26      -0.0005    0.0000    1.7001    3.0507   250000      351   289.19      1920      -58.362     41.680     57.870      1.929      1.500    303.137    304.998 
  27      -0.0008    0.0000    1.7003    3.1525   250000      383   291.25      1930      -57.944     41.910     57.540      1.942      1.500    303.131    304.999 
  28      -0.0004    0.0000    1.7000    3.2499   250000      333   293.47      1886      -57.553     42.150     57.210      1.954      1.500    303.134    305.001 
  29      -0.0006    0.0000    1.7002    3.3522   250000      356   296.04      1886      -57.150     42.380     56.880      1.967      1.500    303.133    304.999 
  30      -0.0007    0.0000    1.7003    3.4517   250000      304   298.30      1988      -56.766     42.610     56.560      1.979      1.500    303.134    304.999 
  31      -0.0004    0.0000    1.6999    3.5517   250000      300   300.26      1823      -56.389     42.850     56.220      1.991      1.500    303.133    305.002 
  32      -0.0005    0.0000    1.7001    3.6500   250000      303   301.60      1900      -56.024     43.080     55.910      2.003      1.500    303.131    305.000 
  33      -0.0005    0.0000    1.7000    3.7488   250000      338   303.34      1832      -55.666     43.310     55.590      2.015      1.500    303.131    305.001 
  34      -0.0005    0.0000    1.7003    3.8516   250000      315   305.03      1880      -55.299     43.550     55.270      2.027      1.500    303.137    304.998 
  35      -0.0007    0.0000    1.7003    3.9526   250000      336   306.76      1824      -54.947     43.780     54.950      2.039      1.500    303.131    304.997 
  36      -0.0004    0.0000    1.6997    4.0489   250000      324   308.67      1860      -54.617     44.010     54.620      2.050      1.500    303.135    305.000 
  37      -0.0007    0.0000    1.7003    4.1538   250000      333   310.51      1866      -54.264     44.250     54.310      2.063      1.500    303.133    305.002 
  38      -0.0005    0.0000    1.7002    4.2502   250000      275   313.29      1865      -53.946     44.480     54.000      2.074      1.500    303.132    304.998 
  39      -0.0007    0.0000    1.7002    4.3513   250000      306   316.14      1830      -53.618     44.710     53.680      2.086      1.500    303.135    305.000 
  40      -0.0002    0.0000    1.7002    4.4507   250000      339   320.76      1828      -53.301     44.960     53.370      2.097      1.500    303.131    304.999 
  41      -0.0007    0.0000    1.7002    4.5525   250000      302   327.00      1939      -52.983     45.180     53.050      2.109      1.500    303.131    305.000 
