# Supplementary material for: Aspirin locally disrupts the liquid-ordered phase
Source: R Soc Open Sci. 2018 Feb 28;5(2):171710. doi: 10.1098/rsos.171710 (PMC5830767; doi:10.1098/rsos.171710)
Supplement: Inelastic Neutron scattering data [file rsos171710supp1.zip › RawData/034898]

RRRRRRRRRRRRRRRRRRRRRRRRRRRRRRRRRRRRRRRRRRRRRRRRRRRRRRRRRRRRRRRRRRRRRRRRRRRRRRRR
  034898       1       0                                                        
ILL TAS data in the new ASCII format follow afte the line VV..V                 
AAAAAAAAAAAAAAAAAAAAAAAAAAAAAAAAAAAAAAAAAAAAAAAAAAAAAAAAAAAAAAAAAAAAAAAAAAAAAAAA
      80                                                                        
IN12  rheinstadter06-Dec-16 23:02:32                                            
VVVVVVVVVVVVVVVVVVVVVVVVVVVVVVVVVVVVVVVVVVVVVVVVVVVVVVVVVVVVVVVVVVVVVVVVVVVVVVVV
INSTR: IN12
EXPNO: CRG-2297
USER_: rheinstadter
LOCAL: SCHMALZL
FILE_: 034898
DATE_: 06-Dec-16 23:02:32
TITLE: The effect of a common drug on nanscopic membrane dynamics
TYPE_: tas
COMND: sc qh 0.55 0 0 0 dqh 0.005 0 0 0 np 201 mn 2000
POSQE: QH=   0.0497, QK=   0.0000, QL=   0.0004, EN=   0.0023, UN=meV
CURVE: MONO= auto, ANA= auto
STEPS: QH=   0.0050
PARAM: GONIO= 0
PARAM: DM=   3.34000, DA=   3.35500, KFIX=   1.49977
PARAM: SM= -1, SS=  1, SA= -1, FX=  2
PARAM: ALF1= 120.00, ALF2= 120.00, ALF3= 120.00, ALF4= 120.00
PARAM: BET1= 120.00, BET2= 120.00, BET3= 120.00, BET4= 120.00
PARAM: ETAM=  35.00, ETAA=  35.00
PARAM: AS=   6.28000, BS=   6.28000, CS=   6.28000
PARAM: AA=  90.00000, BB=  90.00000, CC=  90.00000, ETAS=  80.00000
PARAM: AX=  1.000, AY=  0.000, AZ=  0.000
PARAM: BX=  0.000, BY=  0.000, BZ=  1.000
VARIA: SELPOS=in
VARIA: SELSPEED=  14793
VARIA: A1      = -38.54, A2      = -77.66, A3      =  90.95, A4      =   1.90
VARIA: A5      = -38.62, A6      = -77.27, GU      =   1.40, GL      =   0.04
VARIA: A3P     =1269.70, GA      =   1.01, GM      =  -0.11, RA      =  15.38
VARIA: RMV     =  33.11, RMH     =  58.96, TA      =   4.40, TM      =  -1.81
VARIA: GC      =  -0.01, DIA1X   =  62.64, DIA2X   =  88.10, DIA2Z   = 163.89
VARIA: I1      =   0.00, I2      =   0.00, I3      =   0.00, I4      =   0.00
VARIA: I5      =   0.00, I6      =   0.00, I7      =   0.00, I8      =  -0.00
VARIA: IH1     =   0.00, IH2     =   0.00
ZEROS: A1      =  -2.09, A2      =   0.51, A3      = -10.48, A4      =   0.70
ZEROS: A5      = -89.80, A6      =   0.01, GU      =   0.00, GL      =   0.00
ZEROS: A3P     = -16.29, GA      =   0.00, GM      =   0.00, RA      =   0.00
ZEROS: RMV     =   0.00, RMH     =   0.00, TA      =   0.00, TM      =   0.00
ZEROS: GC      =   0.00, DIA1X   =   0.00, DIA2X   =   0.00, DIA2Z   =   0.00
POLAN: DR HX 5 0 0
POLAN: ON F1 
POLAN: CO MN 200000
POLAN: DR HX 0 5 0
POLAN: ON F1
POLAN: CO MN 200000
POLAN: DR HX 0 0 0.8
POLAN: ON F1 
POLAN: CO MN 200000
PARAM: MN=    2000
PARAM: TT=    303.13, RT=    305.00
PARAM: REACTOR=55.96
FORMT:
DATA_:
  PNT        QH        QK        QL        EN        M1        M2      TIME      CNTS         A2         A3         A4         KI         KF         TT        TRT 
   1       0.0497    0.0000    0.0004    0.0023     2000       29     2.06    101308      -77.659     90.950      1.900      1.500      1.500    303.132    304.997 
   2       0.0549    0.0000    0.0004    0.0023     2000       24     2.09    101884      -77.659     91.040      2.100      1.500      1.500    303.133    305.001 
   3       0.0597    0.0000    0.0004    0.0023     2000       22     2.10    101928      -77.659     91.140      2.280      1.500      1.500    303.131    304.998 
   4       0.0646    0.0000    0.0004    0.0023     2000       26     2.05     98291      -77.659     91.230      2.470      1.500      1.500    303.132    304.998 
   5       0.0699    0.0000    0.0004    0.0023     2000       15     2.11    100535      -77.659     91.330      2.670      1.500      1.500    303.131    304.998 
   6       0.0751    0.0000    0.0004    0.0023     2000       30     2.06     97940      -77.659     91.420      2.870      1.500      1.500    303.130    304.998 
   7       0.0801    0.0000    0.0004    0.0023     2000       35     2.12    100171      -77.659     91.520      3.060      1.500      1.500    303.131    305.000 
   8       0.0848    0.0000    0.0004    0.0023     2000       24     2.07     97361      -77.659     91.610      3.240      1.500      1.500    303.131    305.000 
   9       0.0897    0.0000    0.0004    0.0023     2000       30     2.09     96921      -77.659     91.720      3.430      1.500      1.500    303.129    305.001 
  10       0.0947    0.0000    0.0004    0.0023     2000       23     2.07     94329      -77.659     91.820      3.620      1.500      1.500    303.138    304.997 
  11       0.0997    0.0000    0.0004    0.0023     2000       23     2.12     94347      -77.659     91.910      3.810      1.500      1.500    303.126    305.001 
  12       0.1046    0.0000    0.0004    0.0023     2000       24     2.06     88650      -77.659     92.000      4.000      1.500      1.500    303.136    305.000 
  13       0.1096    0.0000    0.0004    0.0023     2000       21     2.09     86233      -77.659     92.100      4.190      1.500      1.500    303.133    304.999 
  14       0.1151    0.0000    0.0004    0.0023     2000       21     2.08     82355      -77.659     92.190      4.400      1.500      1.500    303.132    305.001 
  15       0.1201    0.0000    0.0004    0.0023     2000       23     2.08     81583      -77.659     92.280      4.590      1.500      1.500    303.136    305.001 
  16       0.1250    0.0000    0.0004    0.0023     2000       27     2.07     80231      -77.659     92.390      4.780      1.500      1.500    303.136    305.001 
  17       0.1297    0.0000    0.0004    0.0023     2000       30     2.09     79103      -77.659     92.470      4.960      1.500      1.500    303.129    305.000 
  18       0.1347    0.0000    0.0004    0.0023     2000       28     2.08     78008      -77.659     92.570      5.150      1.500      1.500    303.133    305.000 
  19       0.1397    0.0000    0.0004    0.0023     2000       33     2.08     75912      -77.659     92.670      5.340      1.500      1.500    303.136    304.998 
  20       0.1446    0.0000    0.0004    0.0023     2000       28     2.08     72320      -77.659     92.760      5.530      1.500      1.500    303.134    305.000 
  21       0.1496    0.0000    0.0004    0.0023     2000       21     2.07     66879      -77.659     92.860      5.720      1.500      1.500    303.133    305.001 
  22       0.1551    0.0000    0.0004    0.0023     2000       20     2.10     59339      -77.659     92.950      5.930      1.500      1.500    303.129    304.999 
  23       0.1601    0.0000    0.0004    0.0023     2000       30     2.06     50593      -77.659     93.050      6.120      1.500      1.500    303.129    304.999 
  24       0.1650    0.0000    0.0004    0.0023     2000       22     2.08     41020      -77.659     93.140      6.310      1.500      1.500    303.133    304.999 
  25       0.1697    0.0000    0.0004    0.0023     2000       29     2.10     30402      -77.659     93.240      6.490      1.500      1.500    303.134    304.999 
  26       0.1747    0.0000    0.0004    0.0023     2000       29     2.09     21194      -77.659     93.340      6.680      1.500      1.500    303.130    305.002 
  27       0.1797    0.0000    0.0004    0.0023     2000       23     2.06     12611      -77.659     93.430      6.870      1.500      1.500    303.132    305.000 
  28       0.1846    0.0000    0.0004    0.0023     2000       18     2.09      8054      -77.659     93.530      7.060      1.500      1.500    303.130    304.999 
  29       0.1898    0.0000    0.0004    0.0023     2000       30     2.09      6254      -77.659     93.620      7.260      1.500      1.500    303.136    305.000 
  30       0.1948    0.0000    0.0004    0.0023     2000       38     2.06      5526      -77.659     93.720      7.450      1.500      1.500    303.136    305.000 
  31       0.1998    0.0000    0.0004    0.0023     2000       20     2.07      5196      -77.659     93.810      7.640      1.500      1.500    303.131    305.001 
  32       0.2047    0.0000    0.0004    0.0023     2000       26     2.09      5217      -77.659     93.910      7.830      1.500      1.500    303.131    305.001 
  33       0.2097    0.0000    0.0004    0.0023     2000       17     2.07      5081      -77.659     94.010      8.020      1.500      1.500    303.131    304.997 
  34       0.2146    0.0000    0.0004    0.0023     2000       33     2.06      4998      -77.659     94.100      8.210      1.500      1.500    303.130    305.000 
  35       0.2199    0.0000    0.0004    0.0023     2000       26     2.06      4855      -77.659     94.210      8.410      1.500      1.500    303.136    304.999 
  36       0.2248    0.0000    0.0004    0.0023     2000       28     2.12      4953      -77.659     94.290      8.600      1.500      1.500    303.130    305.002 
  37       0.2300    0.0000    0.0004    0.0023     2000       14     2.06      4816      -77.659     94.390      8.800      1.500      1.500    303.128    305.001 
  38       0.2350    0.0000    0.0004    0.0023     2000       24     2.10      4683      -77.659     94.490      8.990      1.500      1.500    303.132    304.999 
  39       0.2397    0.0000    0.0004    0.0023     2000       25     2.06      4466      -77.659     94.580      9.170      1.500      1.500    303.132    305.001 
  40       0.2446    0.0000    0.0003    0.0023     2000       30     2.08      4372      -77.659     94.690      9.360      1.500      1.500    303.132    305.001 
  41       0.2499    0.0000    0.0004    0.0023     2000       23     2.08      4714      -77.659     94.770      9.560      1.500      1.500    303.134    305.001 
  42       0.2548    0.0000    0.0004    0.0023     2000       28     2.08      5138      -77.659     94.870      9.750      1.500      1.500    303.132    305.000 
  43       0.2598    0.0000    0.0004    0.0023     2000       23     2.08      6890      -77.659     94.960      9.940      1.500      1.500    303.129    304.997 
  44       0.2650    0.0000    0.0004    0.0023     2000       38     2.04      9345      -77.659     95.060     10.140      1.500      1.500    303.127    305.000 
  45       0.2699    0.0000    0.0004    0.0023     2000       28     2.06     15468      -77.659     95.160     10.330      1.500      1.500    303.129    305.000 
  46       0.2749    0.0000    0.0004    0.0023     2000       28     2.07     23957      -77.659     95.250     10.520      1.500      1.500    303.127    304.998 
  47       0.2801    0.0000    0.0004    0.0023     2000       26     2.11     35042      -77.659     95.350     10.720      1.500      1.500    303.127    304.998 
  48       0.2848    0.0000    0.0004    0.0023     2000       18     2.07     43360      -77.659     95.440     10.900      1.500      1.500    303.131    305.000 
  49       0.2897    0.0000    0.0004    0.0023     2000       16     2.07     53113      -77.659     95.540     11.090      1.500      1.500    303.132    305.001 
  50       0.2947    0.0000    0.0004    0.0023     2000       28     2.10     63804      -77.659     95.640     11.280      1.500      1.500    303.130    304.999 
  51       0.2996    0.0000    0.0004    0.0023     2000       28     2.07     69083      -77.659     95.730     11.470      1.500      1.500    303.132    305.002 
  52       0.3048    0.0000    0.0004    0.0023     2000       27     2.09     74521      -77.659     95.830     11.670      1.500      1.500    303.130    304.999 
  53       0.3100    0.0000    0.0005    0.0023     2000       24     2.08     78039      -77.659     95.920     11.870      1.500      1.500    303.135    305.000 
  54       0.3150    0.0000    0.0004    0.0023     2000       21     2.05     78486      -77.659     96.030     12.060      1.500      1.500    303.131    305.000 
  55       0.3197    0.0000    0.0003    0.0023     2000       37     2.09     80551      -77.659     96.130     12.240      1.500      1.500    303.131    305.000 
  56       0.3246    0.0000    0.0004    0.0023     2000       26     2.07     79683      -77.659     96.210     12.430      1.500      1.500    303.131    305.002 
  57       0.3298    0.0000    0.0004    0.0023     2000       20     2.07     80064      -77.659     96.310     12.630      1.500      1.500    303.131    305.000 
  58       0.3347    0.0000    0.0004    0.0023     2000       23     2.07     79750      -77.659     96.400     12.820      1.500      1.500    303.126    304.999 
  59       0.3397    0.0000    0.0004    0.0023     2000       24     2.08     78187      -77.659     96.500     13.010      1.500      1.500    303.133    304.999 
  60       0.3446    0.0000    0.0003    0.0023     2000       29     2.08     77188      -77.659     96.610     13.200      1.500      1.500    303.132    305.000 
  61       0.3498    0.0000    0.0004    0.0023     2000       30     2.09     75962      -77.659     96.690     13.400      1.500      1.500    303.128    305.001 
  62       0.3548    0.0000    0.0004    0.0023     2000       21     2.08     71937      -77.659     96.790     13.590      1.500      1.500    303.131    305.001 
  63       0.3597    0.0000    0.0004    0.0023     2000       19     2.07     65531      -77.659     96.890     13.780      1.500      1.500    303.131    305.001 
  64       0.3646    0.0000    0.0004    0.0023     2000       27     2.10     59129      -77.659     96.980     13.970      1.500      1.500    303.131    304.999 
  65       0.3698    0.0000    0.0003    0.0023     2000       24     2.06     49451      -77.659     97.090     14.170      1.500      1.500    303.135    304.998 
  66       0.3748    0.0000    0.0004    0.0023     2000       23     2.08     39402      -77.659     97.170     14.360      1.500      1.500    303.128    305.000 
  67       0.3800    0.0000    0.0004    0.0023     2000       28     2.08     28591      -77.659     97.270     14.560      1.500      1.500    303.132    305.000 
  68       0.3849    0.0000    0.0004    0.0023     2000       30     2.09     19327      -77.659     97.370     14.750      1.500      1.500    303.132    304.997 
  69       0.3901    0.0000    0.0005    0.0023     2000       18     2.09     10319      -77.659     97.460     14.950      1.500      1.500    303.128    304.999 
  70       0.3947    0.0000    0.0004    0.0023     2000       31     2.10      5946      -77.659     97.560     15.130      1.500      1.500    303.128    304.999 
  71       0.3997    0.0000    0.0004    0.0023     2000       32     2.11      3536      -77.659     97.660     15.320      1.500      1.500    303.130    304.999 
  72       0.4049    0.0000    0.0004    0.0023     2000       33     2.10      2629      -77.659     97.750     15.520      1.500      1.500    303.128    305.001 
  73       0.4098    0.0000    0.0004    0.0023     2000       17     2.05      2185      -77.659     97.850     15.710      1.500      1.500    303.133    304.999 
  74       0.4147    0.0000    0.0004    0.0023     2000       14     2.08      2136      -77.659     97.950     15.900      1.500      1.500    303.125    305.003 
  75       0.4196    0.0000    0.0004    0.0023     2000       27     2.05      2106      -77.659     98.040     16.090      1.500      1.500    303.130    304.999 
  76       0.4251    0.0000    0.0004    0.0023     2000       21     2.04      2042      -77.659     98.140     16.300      1.500      1.500    303.135    304.996 
  77       0.4300    0.0000    0.0005    0.0023     2000       22     2.08      2115      -77.659     98.230     16.490      1.500      1.500    303.135    304.999 
  78       0.4349    0.0000    0.0004    0.0023     2000       22     2.07      2000      -77.659     98.330     16.680      1.500      1.500    303.135    304.999 
  79       0.4398    0.0000    0.0003    0.0023     2000       26     2.10      2118      -77.659     98.440     16.870      1.500      1.500    303.133    304.999 
  80       0.4447    0.0000    0.0005    0.0023     2000       29     2.09      1964      -77.659     98.520     17.060      1.500      1.500    303.135    304.999 
  81       0.4497    0.0000    0.0004    0.0023     2000       30     2.07      1919      -77.659     98.620     17.250      1.500      1.500    303.136    305.000 
  82       0.4548    0.0000    0.0004    0.0023     2000       21     2.09      1944      -77.659     98.720     17.450      1.500      1.500    303.130    305.002 
  83       0.4597    0.0000    0.0005    0.0023     2000       37     2.06      1888      -77.659     98.810     17.640      1.500      1.500    303.135    305.000 
  84       0.4649    0.0000    0.0004    0.0023     2000       24     2.08      1752      -77.659     98.920     17.840      1.500      1.500    303.135    305.000 
  85       0.4701    0.0000    0.0005    0.0023     2000       19     2.08      1782      -77.659     99.010     18.040      1.500      1.500    303.135    305.000 
  86       0.4750    0.0000    0.0005    0.0023     2000       30     2.10      1872      -77.659     99.100     18.230      1.500      1.500    303.133    304.999 
  87       0.4796    0.0000    0.0004    0.0023     2000       28     2.07      1732      -77.659     99.200     18.410      1.500      1.500    303.133    304.999 
  88       0.4848    0.0000    0.0004    0.0023     2000       27     2.09      1751      -77.659     99.300     18.610      1.500      1.500    303.132    304.998 
  89       0.4897    0.0000    0.0004    0.0023     2000       23     2.07      1830      -77.659     99.400     18.800      1.500      1.500    303.134    305.002 
  90       0.4946    0.0000    0.0004    0.0023     2000       34     2.08      1903      -77.659     99.490     18.990      1.500      1.500    303.133    304.998 
  91       0.4998    0.0000    0.0003    0.0023     2000       21     2.08      2209      -77.659     99.600     19.190      1.500      1.500    303.132    305.000 
  92       0.5049    0.0000    0.0004    0.0023     2000       31     2.08      2286      -77.659     99.690     19.390      1.500      1.500    303.131    304.998 
  93       0.5101    0.0000    0.0005    0.0023     2000       33     2.08      2576      -77.659     99.780     19.590      1.500      1.500    303.130    305.000 
  94       0.5150    0.0000    0.0004    0.0023     2000       26     2.07      2815      -77.659     99.890     19.780      1.500      1.500    303.127    305.000 
  95       0.5196    0.0000    0.0003    0.0023     2000       19     2.08      2975      -77.659     99.990     19.960      1.500      1.500    303.127    305.000 
  96       0.5248    0.0000    0.0005    0.0023     2000       26     2.07      3230      -77.659    100.070     20.160      1.500      1.500    303.132    304.999 
  97       0.5297    0.0000    0.0004    0.0023     2000       25     2.08      3269      -77.659    100.170     20.350      1.500      1.500    303.129    304.999 
  98       0.5348    0.0000    0.0004    0.0023     2000       23     2.10      3319      -77.659    100.270     20.550      1.500      1.500    303.138    305.001 
  99       0.5400    0.0000    0.0004    0.0023     2000       30     2.06      3261      -77.659    100.370     20.750      1.500      1.500    303.129    304.998 
 100       0.5446    0.0000    0.0004    0.0023     2000       28     2.09      3207      -77.659    100.460     20.930      1.500      1.500    303.126    305.000 
 101       0.5498    0.0000    0.0003    0.0023     2000       28     2.08      3220      -77.659    100.570     21.130      1.500      1.500    303.128    304.998 
 102       0.5546    0.0000    0.0003    0.0023     2000       22     2.08      3093      -77.659    100.670     21.320      1.500      1.500    303.128    304.998 
 103       0.5598    0.0000    0.0005    0.0023     2000       31     2.10      3038      -77.659    100.750     21.520      1.500      1.500    303.131    305.000 
 104       0.5647    0.0000    0.0004    0.0023     2000       25     2.05      2731      -77.659    100.850     21.710      1.500      1.500    303.134    304.996 
 105       0.5698    0.0000    0.0003    0.0023     2000       29     2.07      2448      -77.659    100.960     21.910      1.500      1.500    303.133    305.002 
 106       0.5747    0.0000    0.0004    0.0023     2000       23     2.08      2281      -77.659    101.050     22.100      1.500      1.500    303.133    305.000 
 107       0.5801    0.0000    0.0005    0.0023     2000       21     2.07      2217      -77.659    101.140     22.310      1.500      1.500    303.126    305.000 
 108       0.5850    0.0000    0.0004    0.0023     2000       21     2.05      1964      -77.659    101.250     22.500      1.500      1.500    303.133    305.002 
 109       0.5901    0.0000    0.0005    0.0023     2000       29     2.07      1977      -77.659    101.340     22.700      1.500      1.500    303.129    305.000 
 110       0.5947    0.0000    0.0004    0.0023     2000       38     2.07      1987      -77.659    101.440     22.880      1.500      1.500    303.129    305.000 
 111       0.5998    0.0000    0.0005    0.0023     2000       24     2.08      2085      -77.659    101.530     23.080      1.500      1.500    303.130    305.000 
 112       0.6047    0.0000    0.0003    0.0023     2000       29     2.08      2463      -77.659    101.640     23.270      1.500      1.500    303.130    304.999 
 113       0.6098    0.0000    0.0004    0.0023     2000       21     2.06      2620      -77.659    101.730     23.470      1.500      1.500    303.131    305.000 
 114       0.6147    0.0000    0.0003    0.0023     2000       34     2.10      2971      -77.659    101.840     23.660      1.500      1.500    303.130    305.000 
 115       0.6201    0.0000    0.0005    0.0023     2000       19     2.08      3277      -77.659    101.920     23.870      1.500      1.500    303.133    304.998 
 116       0.6249    0.0000    0.0004    0.0023     2000       23     2.09      3705      -77.659    102.030     24.060      1.500      1.500    303.134    304.999 
 117       0.6301    0.0000    0.0004    0.0023     2000       27     2.06      3921      -77.659    102.130     24.260      1.500      1.500    303.129    304.999 
 118       0.6347    0.0000    0.0004    0.0023     2000       26     2.08      4063      -77.659    102.220     24.440      1.500      1.500    303.129    304.999 
 119       0.6398    0.0000    0.0005    0.0023     2000       24     2.09      4012      -77.659    102.310     24.640      1.500      1.500    303.131    304.999 
 120       0.6446    0.0000    0.0003    0.0023     2000       36     2.10      4050      -77.659    102.420     24.830      1.500      1.500    303.132    305.001 
 121       0.6497    0.0000    0.0004    0.0023     2000       24     2.08      4202      -77.659    102.510     25.030      1.500      1.500    303.134    304.999 
 122       0.6548    0.0000    0.0004    0.0023     2000       33     2.09      4012      -77.659    102.610     25.230      1.500      1.500    303.129    305.001 
 123       0.6597    0.0000    0.0003    0.0023     2000       30     2.06      3760      -77.659    102.720     25.420      1.500      1.500    303.133    305.000 
 124       0.6648    0.0000    0.0004    0.0023     2000       27     2.04      3396      -77.659    102.810     25.620      1.500      1.500    303.133    305.001 
 125       0.6696    0.0000    0.0003    0.0023     2000       31     2.06      3290      -77.659    102.910     25.810      1.500      1.500    303.133    305.001 
 126       0.6747    0.0000    0.0003    0.0023     2000       22     2.07      2977      -77.659    103.010     26.010      1.500      1.500    303.134    305.000 
 127       0.6798    0.0000    0.0004    0.0023     2000       30     2.08      2576      -77.659    103.100     26.210      1.500      1.500    303.130    305.001 
 128       0.6847    0.0000    0.0004    0.0023     2000       24     2.07      2463      -77.659    103.200     26.400      1.500      1.500    303.135    304.999 
 129       0.6898    0.0000    0.0004    0.0023     2000       21     2.08      2132      -77.659    103.300     26.600      1.500      1.500    303.132    305.001 
 130       0.6949    0.0000    0.0005    0.0023     2000       25     2.11      1968      -77.659    103.390     26.800      1.500      1.500    303.136    304.999 
 131       0.7000    0.0000    0.0005    0.0023     2000       22     2.06      1883      -77.659    103.490     27.000      1.500      1.500    303.134    304.999 
 132       0.7048    0.0000    0.0003    0.0023     2000       33     2.06      1925      -77.659    103.600     27.190      1.500      1.500    303.133    305.001 
 133       0.7096    0.0000    0.0004    0.0023     2000       28     2.10      2048      -77.659    103.690     27.380      1.500      1.500    303.133    305.001 
 134       0.7147    0.0000    0.0002    0.0023     2000       25     2.09      2310      -77.659    103.800     27.580      1.500      1.500    303.131    305.000 
 135       0.7198    0.0000    0.0005    0.0023     2000       22     2.07      2521      -77.659    103.880     27.780      1.500      1.500    303.133    304.998 
 136       0.7246    0.0000    0.0003    0.0023     2000       23     2.09      2846      -77.659    103.990     27.970      1.500      1.500    303.131    305.001 
 137       0.7297    0.0000    0.0003    0.0023     2000       29     2.06      3060      -77.659    104.090     28.170      1.500      1.500    303.133    305.000 
 138       0.7350    0.0000    0.0005    0.0023     2000       32     2.06      3140      -77.659    104.180     28.380      1.500      1.500    303.133    305.000 
 139       0.7401    0.0000    0.0005    0.0023     2000       34     2.08      3398      -77.659    104.280     28.580      1.500      1.500    303.131    305.000 
 140       0.7447    0.0000    0.0002    0.0023     2000       25     2.09      3550      -77.659    104.390     28.760      1.500      1.500    303.131    305.000 
 141       0.7497    0.0000    0.0004    0.0023     2000       30     2.08      3516      -77.659    104.480     28.960      1.500      1.500    303.136    305.001 
 142       0.7548    0.0000    0.0005    0.0023     2000       29     2.08      3380      -77.659    104.570     29.160      1.500      1.500    303.133    304.998 
 143       0.7596    0.0000    0.0003    0.0023     2000       22     2.07      3366      -77.659    104.680     29.350      1.500      1.500    303.132    305.001 
 144       0.7647    0.0000    0.0004    0.0023     2000       31     2.12      3297      -77.659    104.770     29.550      1.500      1.500    303.137    305.001 
 145       0.7697    0.0000    0.0004    0.0023     2000       25     2.08      2946      -77.659    104.870     29.750      1.500      1.500    303.134    305.000 
 146       0.7750    0.0000    0.0004    0.0023     2000       18     2.06      2754      -77.659    104.980     29.960      1.500      1.500    303.135    304.999 
 147       0.7801    0.0000    0.0004    0.0023     2000       22     2.06      2473      -77.659    105.080     30.160      1.500      1.500    303.136    305.000 
 148       0.7846    0.0000    0.0002    0.0023     2000       25     2.07      2307      -77.659    105.180     30.340      1.500      1.500    303.128    305.000 
 149       0.7897    0.0000    0.0004    0.0023     2000       16     2.08      2047      -77.659    105.270     30.540      1.500      1.500    303.128    305.000 
 150       0.7947    0.0000    0.0005    0.0023     2000       34     2.09      1808      -77.659    105.360     30.740      1.500      1.500    303.131    305.000 
 151       0.7998    0.0000    0.0005    0.0023     2000       19     2.06      1541      -77.659    105.460     30.940      1.500      1.500    303.144    305.000 
 152       0.8048    0.0000    0.0005    0.0023     2000       15     2.07      1388      -77.659    105.560     31.140      1.500      1.500    303.164    305.000 
 153       0.8096    0.0000    0.0004    0.0023     2000       23     2.08      1258      -77.659    105.660     31.330      1.500      1.500    303.141    305.000 
 154       0.8146    0.0000    0.0003    0.0023     2000       25     2.08      1237      -77.659    105.770     31.530      1.500      1.500    303.132    305.001 
 155       0.8199    0.0000    0.0005    0.0023     2000       31     2.07      1194      -77.659    105.860     31.740      1.500      1.500    303.136    304.999 
 156       0.8250    0.0000    0.0005    0.0023     2000       23     2.09      1248      -77.659    105.960     31.940      1.500      1.500    303.135    304.997 
 157       0.8300    0.0000    0.0004    0.0023     2000       27     2.08      1236      -77.659    106.070     32.140      1.500      1.500    303.137    305.000 
 158       0.8348    0.0000    0.0004    0.0023     2000       25     2.11      1226      -77.659    106.160     32.330      1.500      1.500    303.137    305.000 
 159       0.8398    0.0000    0.0003    0.0023     2000       27     2.10      1275      -77.659    106.270     32.530      1.500      1.500    303.130    304.999 
 160       0.8448    0.0000    0.0004    0.0023     2000       22     2.06      1201      -77.659    106.360     32.730      1.500      1.500    303.130    305.000 
 161       0.8498    0.0000    0.0004    0.0023     2000       25     2.05      1264      -77.659    106.460     32.930      1.500      1.500    303.137    305.002 
 162       0.8546    0.0000    0.0002    0.0023     2000       23     2.09      1203      -77.659    106.570     33.120      1.500      1.500    303.130    305.000 
 163       0.8596    0.0000    0.0002    0.0023     2000       22     2.06      1229      -77.659    106.670     33.320      1.500      1.500    303.137    304.998 
 164       0.8649    0.0000    0.0003    0.0023     2000       20     2.08      1223      -77.659    106.770     33.530      1.500      1.500    303.137    304.998 
 165       0.8699    0.0000    0.0004    0.0023     2000       32     2.10      1157      -77.659    106.860     33.730      1.500      1.500    303.136    304.999 
 166       0.8746    0.0000    0.0004    0.0023     2000       32     2.06      1147      -77.659    106.960     33.920      1.500      1.500    303.136    304.999 
 167       0.8796    0.0000    0.0004    0.0023     2000       26     2.08      1130      -77.659    107.060     34.120      1.500      1.500    303.135    304.999 
 168       0.8846    0.0000    0.0004    0.0023     2000       29     2.07      1161      -77.659    107.160     34.320      1.500      1.500    303.132    305.000 
 169       0.8896    0.0000    0.0004    0.0023     2000       24     2.08      1098      -77.659    107.260     34.520      1.500      1.500    303.131    304.998 
 170       0.8946    0.0000    0.0004    0.0023     2000       21     2.08      1027      -77.659    107.360     34.720      1.500      1.500    303.132    305.000 
 171       0.8999    0.0000    0.0003    0.0023     2000       28     2.06      1020      -77.659    107.470     34.930      1.500      1.500    303.133    304.998 
 172       0.9046    0.0000    0.0002    0.0023     2000       20     2.09      1057      -77.659    107.570     35.120      1.500      1.500    303.132    304.999 
 173       0.9096    0.0000    0.0004    0.0023     2000       20     2.07      1023      -77.659    107.660     35.320      1.500      1.500    303.128    305.002 
 174       0.9146    0.0000    0.0004    0.0023     2000       21     2.08      1068      -77.659    107.760     35.520      1.500      1.500    303.128    305.002 
 175       0.9198    0.0000    0.0004    0.0023     2000       25     2.09      1053      -77.659    107.860     35.730      1.500      1.500    303.130    304.997 
 176       0.9248    0.0000    0.0004    0.0023     2000       17     2.05      1074      -77.659    107.960     35.930      1.500      1.500    303.132    305.002 
 177       0.9298    0.0000    0.0003    0.0023     2000       29     2.10      1190      -77.659    108.070     36.130      1.500      1.500    303.130    304.999 
 178       0.9348    0.0000    0.0003    0.0023     2000       20     2.10      1193      -77.659    108.170     36.330      1.500      1.500    303.134    305.002 
 179       0.9397    0.0000    0.0004    0.0023     2000       16     2.07      1120      -77.659    108.260     36.530      1.500      1.500    303.129    305.000 
 180       0.9450    0.0000    0.0005    0.0023     2000       22     2.08      1155      -77.659    108.360     36.740      1.500      1.500    303.131    305.000 
 181       0.9499    0.0000    0.0005    0.0023     2000       24     2.08      1238      -77.659    108.460     36.940      1.500      1.500    303.131    305.000 
 182       0.9549    0.0000    0.0004    0.0023     2000       36     2.08      1182      -77.659    108.570     37.140      1.500      1.500    303.128    305.001 
 183       0.9598    0.0000    0.0004    0.0023     2000       33     2.09      1182      -77.659    108.670     37.340      1.500      1.500    303.128    305.001 
 184       0.9648    0.0000    0.0004    0.0023     2000       19     2.05      1206      -77.659    108.770     37.540      1.500      1.500    303.132    305.000 
 185       0.9697    0.0000    0.0005    0.0023     2000       25     2.09      1181      -77.659    108.860     37.740      1.500      1.500    303.134    305.001 
 186       0.9747    0.0000    0.0004    0.0023     2000       31     2.09      1188      -77.659    108.970     37.940      1.500      1.500    303.133    305.001 
 187       0.9796    0.0000    0.0002    0.0023     2000       33     2.06      1078      -77.659    109.080     38.140      1.500      1.500    303.131    304.998 
 188       0.9851    0.0000    0.0004    0.0023     2000       28     2.10      1113      -77.659    109.180     38.360      1.500      1.500    303.134    304.999 
 189       0.9900    0.0000    0.0005    0.0023     2000       19     2.09      1095      -77.659    109.270     38.560      1.500      1.500    303.132    304.999 
 190       0.9950    0.0000    0.0005    0.0023     2000       26     2.08      1050      -77.659    109.370     38.760      1.500      1.500    303.130    304.999 
 191       0.9999    0.0000    0.0005    0.0023     2000       29     2.07      1090      -77.659    109.470     38.960      1.500      1.500    303.132    304.999 
 192       1.0048    0.0000    0.0005    0.0023     2000       18     2.08       994      -77.659    109.570     39.160      1.500      1.500    303.132    304.999 
 193       1.0098    0.0000    0.0004    0.0023     2000       25     2.06       884      -77.659    109.680     39.360      1.500      1.500    303.130    304.999 
 194       1.0147    0.0000    0.0004    0.0023     2000       36     2.08       968      -77.659    109.780     39.560      1.500      1.500    303.132    305.001 
 195       1.0196    0.0000    0.0004    0.0023     2000       29     2.07       946      -77.659    109.880     39.760      1.500      1.500    303.133    305.000 
 196       1.0248    0.0000    0.0004    0.0023     2000       29     2.09       945      -77.659    109.980     39.970      1.500      1.500    303.129    305.001 
 197       1.0297    0.0000    0.0004    0.0023     2000       27     2.08       948      -77.659    110.080     40.170      1.500      1.500    303.134    305.003 
 198       1.0348    0.0000    0.0004    0.0023     2000       15     2.07       890      -77.659    110.190     40.380      1.500      1.500    303.130    304.999 
 199       1.0398    0.0000    0.0004    0.0023     2000       25     2.08       963      -77.659    110.290     40.580      1.500      1.500    303.129    304.999 
 200       1.0447    0.0000    0.0004    0.0023     2000       29     2.07       917      -77.659    110.390     40.780      1.500      1.500    303.129    304.999 
 201       1.0498    0.0000    0.0003    0.0023     2000       15     2.08       936      -77.659    110.500     40.990      1.500      1.500    303.126    305.000 
