# Supplementary material for: Aspirin locally disrupts the liquid-ordered phase
Source: R Soc Open Sci. 2018 Feb 28;5(2):171710. doi: 10.1098/rsos.171710 (PMC5830767; doi:10.1098/rsos.171710)
Supplement: Inelastic Neutron scattering data [file rsos171710supp1.zip › RawData/034899]

RRRRRRRRRRRRRRRRRRRRRRRRRRRRRRRRRRRRRRRRRRRRRRRRRRRRRRRRRRRRRRRRRRRRRRRRRRRRRRRR
  034899       1       0                                                        
ILL TAS data in the new ASCII format follow afte the line VV..V                 
AAAAAAAAAAAAAAAAAAAAAAAAAAAAAAAAAAAAAAAAAAAAAAAAAAAAAAAAAAAAAAAAAAAAAAAAAAAAAAAA
      80                                                                        
IN12  rheinstadter06-Dec-16 23:21:09                                            
VVVVVVVVVVVVVVVVVVVVVVVVVVVVVVVVVVVVVVVVVVVVVVVVVVVVVVVVVVVVVVVVVVVVVVVVVVVVVVVV
INSTR: IN12
EXPNO: CRG-2297
USER_: rheinstadter
LOCAL: SCHMALZL
FILE_: 034899
DATE_: 06-Dec-16 23:21:09
TITLE: The effect of a common drug on nanscopic membrane dynamics
TYPE_: tas
COMND: bs qh 0 0 1.385 -0.3 dqh 0 0 0 0.03 np 77 mn 120000
POSQE: QH=   0.0005, QK=   0.0000, QL=   1.3850, EN=  -0.3006, UN=meV
CURVE: MONO= auto, ANA= auto
STEPS: EN=   0.0300
PARAM: GONIO= 0
PARAM: DM=   3.34000, DA=   3.35500, KFIX=   1.10011
PARAM: SM= -1, SS=  1, SA= -1, FX=  2
PARAM: ALF1= 120.00, ALF2= 120.00, ALF3= 120.00, ALF4= 120.00
PARAM: BET1= 120.00, BET2= 120.00, BET3= 120.00, BET4= 120.00
PARAM: ETAM=  35.00, ETAA=  35.00
PARAM: AS=   6.28000, BS=   6.28000, CS=   6.28000
PARAM: AA=  90.00000, BB=  90.00000, CC=  90.00000, ETAS=  80.00000
PARAM: AX=  1.000, AY=  0.000, AZ=  0.000
PARAM: BX=  0.000, BY=  0.000, BZ=  1.000
VARIA: SELPOS=in
VARIA: SELSPEED=  10177
VARIA: A1      = -65.27, A2      =-131.39, A3      =  38.38, A4      =  81.00
VARIA: A5      = -58.34, A6      =-116.68, GU      =   1.40, GL      =   0.04
VARIA: A3P     =1269.70, GA      =   1.01, GM      =  -0.11, RA      =  18.35
VARIA: RMV     =  27.82, RMH     =  85.86, TA      =   4.39, TM      =  -1.81
VARIA: GC      =  -0.01, DIA1X   =  62.64, DIA2X   =  88.12, DIA2Z   = 163.89
VARIA: I1      =   0.00, I2      =   0.00, I3      =   0.00, I4      =   0.00
VARIA: I5      =   0.00, I6      =   0.00, I7      =   0.00, I8      =  -0.00
VARIA: IH1     =   0.00, IH2     =   0.00
ZEROS: A1      =  -2.09, A2      =   0.51, A3      = -10.48, A4      =   0.70
ZEROS: A5      = -89.80, A6      =   0.01, GU      =   0.00, GL      =   0.00
ZEROS: A3P     = -16.29, GA      =   0.00, GM      =   0.00, RA      =   0.00
ZEROS: RMV     =   0.00, RMH     =   0.00, TA      =   0.00, TM      =   0.00
ZEROS: GC      =   0.00, DIA1X   =   0.00, DIA2X   =   0.00, DIA2Z   =   0.00
POLAN: DR HX 5 0 0
POLAN: ON F1 
POLAN: CO MN 200000
POLAN: DR HX 0 5 0
POLAN: ON F1
POLAN: CO MN 200000
POLAN: DR HX 0 0 0.8
POLAN: ON F1 
POLAN: CO MN 200000
PARAM: MN=  120000
PARAM: TT=    303.14, RT=    305.00
PARAM: REACTOR=55.96
FORMT:
DATA_:
  PNT        QH        QK        QL        EN        M1        M2      TIME      CNTS         A2         A3         A4         KI         KF         TT        TRT 
   1       0.0005    0.0000    1.3850   -0.3006   120000       73   194.89       766     -131.388     38.380     81.000      1.032      1.100    303.135    304.999 
   2      -0.0003    0.0000    1.3852   -0.2706   120000       67   190.42       816     -129.709     38.420     80.710      1.039      1.100    303.133    305.000 
   3      -0.0003    0.0000    1.3852   -0.2404   120000       67   185.07       841     -128.102     38.480     80.400      1.046      1.100    303.134    305.000 
   4       0.0001    0.0000    1.3852   -0.2105   120000       75   180.21       990     -126.585     38.560     80.100      1.053      1.100    303.135    304.999 
   5      -0.0004    0.0000    1.3853   -0.1803   120000       63   175.50      1099     -125.124     38.610     79.810      1.060      1.100    303.130    304.999 
   6      -0.0003    0.0000    1.3852   -0.1503   120000       57   170.58      1417     -123.729     38.680     79.510      1.067      1.100    303.135    305.000 
   7      -0.0002    0.0000    1.3852   -0.1203   120000       72   166.61      1742     -122.395     38.750     79.220      1.073      1.100    303.136    305.000 
   8      -0.0003    0.0000    1.3853   -0.0904   120000       67   162.94      2510     -121.112     38.820     78.940      1.080      1.100    303.135    304.999 
   9      -0.0002    0.0000    1.3852   -0.0604   120000       67   159.06      4432     -119.875     38.890     78.650      1.087      1.100    303.131    304.998 
  10      -0.0002    0.0000    1.3852   -0.0308   120000       85   156.05     13169     -118.699     38.960     78.370      1.093      1.100    303.131    305.000 
  11      -0.0003    0.0000    1.3852   -0.0006   120000       72   152.75     41598     -117.543     39.030     78.090      1.100      1.100    303.135    305.000 
  12      -0.0003    0.0000    1.3852    0.0296   120000       70   150.05     21503     -116.423     39.100     77.810      1.107      1.100    303.127    305.001 
  13      -0.0002    0.0000    1.3852    0.0594   120000       71   147.52      5853     -115.355     39.180     77.540      1.113      1.100    303.135    304.999 
  14      -0.0003    0.0000    1.3852    0.0893   120000       74   145.34      3001     -114.318     39.250     77.270      1.120      1.100    303.136    305.002 
  15       0.0000    0.0000    1.3852    0.1195   120000       73   143.60      2018     -113.301     39.340     77.000      1.126      1.100    303.134    305.000 
  16      -0.0001    0.0000    1.3852    0.1497   120000       64   141.27      1636     -112.316     39.410     76.730      1.132      1.100    303.133    305.000 
  17       0.0000    0.0000    1.3852    0.1792   120000       69   139.69      1388     -111.378     39.490     76.470      1.139      1.100    303.133    305.000 
  18       0.0001    0.0000    1.3852    0.2098   120000       70   137.98      1201     -110.437     39.570     76.200      1.145      1.100    303.139    305.000 
  19      -0.0001    0.0000    1.3852    0.2396   120000       86   136.17       982     -109.545     39.640     75.940      1.151      1.100    303.132    304.999 
  20      -0.0004    0.0000    1.3853    0.2694   120000       66   134.10       938     -108.676     39.710     75.690      1.158      1.100    303.134    305.003 
  21      -0.0001    0.0000    1.3852    0.2996   120000       63   132.16       858     -107.819     39.800     75.430      1.164      1.100    303.129    305.001 
  22      -0.0001    0.0000    1.3852    0.3291   120000       72   130.46       818     -107.004     39.880     75.180      1.170      1.100    303.135    304.998 
  23      -0.0003    0.0000    1.3852    0.3597   120000       64   128.56       801     -106.179     39.950     74.920      1.176      1.100    303.134    304.998 
  24      -0.0003    0.0000    1.3852    0.3896   120000       55   126.79       708     -105.393     40.030     74.670      1.182      1.100    303.128    305.000 
  25      -0.0001    0.0000    1.3852    0.4197   120000       72   125.58       644     -104.622     40.120     74.420      1.189      1.100    303.128    305.000 
  26       0.0000    0.0000    1.3853    0.4495   120000       65   123.87       650     -103.874     40.210     74.180      1.195      1.100    303.132    304.999 
  27       0.0000    0.0000    1.3852    0.4795   120000       75   122.73       635     -103.142     40.290     73.930      1.201      1.100    303.133    304.999 
  28      -0.0002    0.0000    1.3852    0.5099   120000       71   121.70       585     -102.421     40.370     73.690      1.207      1.100    303.134    304.999 
  29      -0.0002    0.0000    1.3852    0.5398   120000       74   121.22       617     -101.723     40.450     73.450      1.213      1.100    303.125    304.999 
  30      -0.0004    0.0000    1.3852    0.5699   120000       76   123.14       529     -101.034     40.530     73.210      1.219      1.100    303.130    305.000 
  31      -0.0002    0.0000    1.3852    0.5999   120000       66   125.45       538     -100.365     40.620     72.970      1.225      1.100    303.137    305.001 
  32      -0.0002    0.0000    1.3851    0.6295   120000       83   126.03       556      -99.717     40.700     72.730      1.230      1.100    303.134    304.998 
  33      -0.0002    0.0000    1.3852    0.6596   120000       72   125.50       514      -99.071     40.790     72.500      1.236      1.100    303.131    305.000 
  34      -0.0004    0.0000    1.3853    0.6898   120000       62   124.87       542      -98.438     40.870     72.270      1.242      1.100    303.125    304.997 
  35      -0.0002    0.0000    1.3851    0.7199   120000       59   123.39       480      -97.819     40.960     72.030      1.248      1.100    303.133    304.999 
  36      -0.0004    0.0000    1.3851    0.7498   120000       76   122.59       485      -97.216     41.040     71.800      1.254      1.100    303.130    305.000 
  37      -0.0003    0.0000    1.3851    0.7797   120000       78   121.69       490      -96.624     41.130     71.570      1.260      1.100    303.127    304.999 
  38      -0.0002    0.0000    1.3852    0.8092   120000       67   120.82       438      -96.052     41.220     71.350      1.265      1.100    303.126    304.999 
  39      -0.0002    0.0000    1.3852    0.8397   120000       73   120.61       488      -95.473     41.310     71.120      1.271      1.100    303.133    304.998 
  40      -0.0005    0.0000    1.3853    0.8702   120000       61   121.05       457      -94.904     41.390     70.900      1.277      1.100    303.128    305.000 
  41      -0.0003    0.0000    1.3852    0.8997   120000       71   122.47       428      -94.363     41.480     70.670      1.282      1.100    303.133    304.998 
  42      -0.0004    0.0000    1.3853    0.9305   120000       82   123.57       490      -93.809     41.570     70.450      1.288      1.100    303.136    305.000 
  43      -0.0004    0.0000    1.3853    0.9603   120000       69   123.58       460      -93.283     41.660     70.230      1.294      1.100    303.133    304.999 
  44      -0.0004    0.0000    1.3853    0.9902   120000       81   123.51       460      -92.766     41.750     70.010      1.299      1.100    303.128    304.999 
  45      -0.0003    0.0000    1.3852    1.0201   120000       77   122.75       485      -92.256     41.840     69.790      1.305      1.100    303.132    305.000 
  46      -0.0002    0.0000    1.3851    1.0492   120000       70   121.59       454      -91.769     41.930     69.570      1.310      1.100    303.133    304.999 
  47      -0.0004    0.0000    1.3853    1.0800   120000       88   121.27       434      -91.260     42.020     69.360      1.316      1.100    303.131    304.998 
  48      -0.0003    0.0000    1.3852    1.1099   120000       64   120.95       489      -90.777     42.110     69.140      1.321      1.100    303.136    305.001 
  49      -0.0004    0.0000    1.3853    1.1402   120000       65   121.07       442      -90.294     42.200     68.930      1.327      1.100    303.130    305.002 
  50      -0.0004    0.0000    1.3852    1.1703   120000       76   123.28       432      -89.822     42.290     68.710      1.332      1.100    303.133    304.999 
  51      -0.0004    0.0000    1.3852    1.2000   120000       73   127.03       449      -89.366     42.380     68.500      1.338      1.100    303.131    304.998 
  52      -0.0003    0.0000    1.3852    1.2293   120000       74   131.24       368      -88.921     42.470     68.290      1.343      1.100    303.129    305.000 
  53      -0.0003    0.0000    1.3853    1.2607   120000       74   134.62       381      -88.453     42.570     68.080      1.349      1.100    303.132    305.001 
  54      -0.0002    0.0000    1.3852    1.2898   120000       88   135.39       403      -88.025     42.660     67.870      1.354      1.100    303.135    304.998 
  55      -0.0002    0.0000    1.3851    1.3191   120000       78   135.03       410      -87.602     42.750     67.660      1.359      1.100    303.131    305.000 
  56      -0.0004    0.0000    1.3852    1.3501   120000       86   133.98       408      -87.159     42.840     67.450      1.364      1.100    303.132    304.999 
  57      -0.0002    0.0000    1.3852    1.3795   120000       87   133.29       430      -86.746     42.940     67.250      1.370      1.100    303.129    305.000 
  58      -0.0002    0.0000    1.3852    1.4098   120000       86   132.29       435      -86.328     43.030     67.040      1.375      1.100    303.131    304.999 
  59      -0.0004    0.0000    1.3853    1.4402   120000       81   131.38       430      -85.914     43.120     66.840      1.380      1.100    303.133    305.003 
  60      -0.0001    0.0000    1.3851    1.4699   120000       91   130.94       447      -85.515     43.220     66.630      1.385      1.100    303.129    305.002 
  61      -0.0002    0.0000    1.3852    1.4998   120000       74   130.29       434      -85.120     43.310     66.430      1.391      1.100    303.131    305.000 
  62      -0.0003    0.0000    1.3852    1.5298   120000      117   130.10       437      -84.729     43.400     66.230      1.396      1.100    303.135    304.997 
  63      -0.0002    0.0000    1.3852    1.5596   120000       96   129.59       442      -84.345     43.500     66.030      1.401      1.100    303.132    305.000 
  64      -0.0003    0.0000    1.3852    1.5898   120000      104   129.00       397      -83.964     43.590     65.830      1.406      1.100    303.128    304.999 
  65      -0.0003    0.0000    1.3852    1.6194   120000      122   128.72       388      -83.594     43.680     65.630      1.411      1.100    303.130    305.000 
  66      -0.0000    0.0000    1.3852    1.6499   120000      153   128.65       383      -83.218     43.790     65.430      1.416      1.100    303.130    304.999 
  67      -0.0003    0.0000    1.3851    1.6797   120000      161   128.83       378      -82.855     43.870     65.230      1.422      1.100    303.131    304.999 
  68      -0.0000    0.0000    1.3853    1.7097   120000      200   128.45       382      -82.495     43.980     65.040      1.427      1.100    303.136    304.999 
  69      -0.0004    0.0000    1.3852    1.7399   120000      277   128.15       402      -82.138     44.060     64.840      1.432      1.100    303.133    305.000 
  70      -0.0002    0.0000    1.3851    1.7694   120000      471   127.94       358      -81.793     44.160     64.640      1.437      1.100    303.140    304.997 
  71      -0.0004    0.0000    1.3853    1.8002   120000      662   127.94       385      -81.438     44.250     64.450      1.442      1.100    303.124    304.999 
  72      -0.0003    0.0000    1.3853    1.8297   120000     1108   127.77       412      -81.103     44.350     64.260      1.447      1.100    303.127    305.000 
  73       0.0001    0.0000    1.3852    1.8599   120000     1647   127.75       363      -80.763     44.460     64.060      1.452      1.100    303.131    304.999 
  74      -0.0002    0.0000    1.3852    1.8893   120000     2138   127.49       375      -80.437     44.540     63.870      1.457      1.100    303.129    305.001 
  75       0.0001    0.0000    1.3852    1.9193   120000     2677   127.17       345      -80.109     44.650     63.680      1.462      1.100    303.131    305.000 
  76      -0.0003    0.0000    1.3853    1.9496   120000     2918   126.90       381      -79.782     44.730     63.490      1.467      1.100    303.133    305.000 
  77      -0.0003    0.0000    1.3853    1.9801   120000     3007   126.78       392      -79.456     44.830     63.300      1.472      1.100    303.131    305.000 
