# Supplementary material for: Aspirin locally disrupts the liquid-ordered phase
Source: R Soc Open Sci. 2018 Feb 28;5(2):171710. doi: 10.1098/rsos.171710 (PMC5830767; doi:10.1098/rsos.171710)
Supplement: Inelastic Neutron scattering data [file rsos171710supp1.zip › RawData/034900]

RRRRRRRRRRRRRRRRRRRRRRRRRRRRRRRRRRRRRRRRRRRRRRRRRRRRRRRRRRRRRRRRRRRRRRRRRRRRRRRR
  034900       1       0                                                        
ILL TAS data in the new ASCII format follow afte the line VV..V                 
AAAAAAAAAAAAAAAAAAAAAAAAAAAAAAAAAAAAAAAAAAAAAAAAAAAAAAAAAAAAAAAAAAAAAAAAAAAAAAAA
      80                                                                        
IN12  rheinstadter07-Dec-16 02:25:58                                            
VVVVVVVVVVVVVVVVVVVVVVVVVVVVVVVVVVVVVVVVVVVVVVVVVVVVVVVVVVVVVVVVVVVVVVVVVVVVVVVV
INSTR: IN12
EXPNO: CRG-2297
USER_: rheinstadter
LOCAL: SCHMALZL
FILE_: 034900
DATE_: 07-Dec-16 02:25:58
TITLE: The effect of a common drug on nanscopic membrane dynamics
TYPE_: tas
COMND: bs qh 0 0 1.385 0.29 dqh 0 0 0 0.03 np 58 mn 120000
POSQE: QH=   0.0004, QK=   0.0000, QL=   1.3850, EN=   0.2900, UN=meV
CURVE: MONO= auto, ANA= auto
STEPS: EN=   0.0300
PARAM: GONIO= 0
PARAM: DM=   3.34000, DA=   3.35500, KFIX=   1.10005
PARAM: SM= -1, SS=  1, SA= -1, FX=  2
PARAM: ALF1= 120.00, ALF2= 120.00, ALF3= 120.00, ALF4= 120.00
PARAM: BET1= 120.00, BET2= 120.00, BET3= 120.00, BET4= 120.00
PARAM: ETAM=  35.00, ETAA=  35.00
PARAM: AS=   6.28000, BS=   6.28000, CS=   6.28000
PARAM: AA=  90.00000, BB=  90.00000, CC=  90.00000, ETAS=  80.00000
PARAM: AX=  1.000, AY=  0.000, AZ=  0.000
PARAM: BX=  0.000, BY=  0.000, BZ=  1.000
VARIA: SELPOS=in
VARIA: SELSPEED=  11461
VARIA: A1      = -53.68, A2      =-108.10, A3      =  39.79, A4      =  75.50
VARIA: A5      = -58.34, A6      =-116.69, GU      =   1.40, GL      =   0.04
VARIA: A3P     =1269.70, GA      =   1.01, GM      =  -0.11, RA      =  18.35
VARIA: RMV     =  29.25, RMH     =  76.18, TA      =   4.41, TM      =  -1.81
VARIA: GC      =  -0.01, DIA1X   =  62.64, DIA2X   =  88.10, DIA2Z   = 163.89
VARIA: I1      =   0.00, I2      =   0.00, I3      =   0.00, I4      =   0.00
VARIA: I5      =   0.00, I6      =   0.00, I7      =   0.00, I8      =  -0.00
VARIA: IH1     =   0.00, IH2     =   0.00
ZEROS: A1      =  -2.09, A2      =   0.51, A3      = -10.48, A4      =   0.70
ZEROS: A5      = -89.80, A6      =   0.01, GU      =   0.00, GL      =   0.00
ZEROS: A3P     = -16.29, GA      =   0.00, GM      =   0.00, RA      =   0.00
ZEROS: RMV     =   0.00, RMH     =   0.00, TA      =   0.00, TM      =   0.00
ZEROS: GC      =   0.00, DIA1X   =   0.00, DIA2X   =   0.00, DIA2Z   =   0.00
POLAN: DR HX 5 0 0
POLAN: ON F1 
POLAN: CO MN 200000
POLAN: DR HX 0 5 0
POLAN: ON F1
POLAN: CO MN 200000
POLAN: DR HX 0 0 0.8
POLAN: ON F1 
POLAN: CO MN 200000
PARAM: MN=  120000
PARAM: TT=    303.13, RT=    305.00
PARAM: REACTOR=55.65
FORMT:
DATA_:
  PNT        QH        QK        QL        EN        M1        M2      TIME      CNTS         A2         A3         A4         KI         KF         TT        TRT 
   1       0.0004    0.0000    1.3850    0.2900   120000       66   132.85       854     -108.097     39.790     75.500      1.162      1.100    303.126    304.998 
   2      -0.0000    0.0000    1.3852    0.3201   120000       61   130.93       844     -107.257     39.860     75.260      1.168      1.100    303.131    304.998 
   3      -0.0003    0.0000    1.3852    0.3498   120000       55   129.66       753     -106.450     39.930     75.010      1.174      1.100    303.125    305.001 
   4      -0.0003    0.0000    1.3853    0.3802   120000       79   127.81       759     -105.646     40.010     74.760      1.181      1.100    303.129    304.999 
   5      -0.0001    0.0000    1.3852    0.4098   120000       68   126.24       679     -104.881     40.100     74.510      1.187      1.100    303.126    305.000 
   6      -0.0001    0.0000    1.3852    0.4402   120000       71   124.93       633     -104.112     40.180     74.260      1.193      1.100    303.128    304.998 
   7      -0.0003    0.0000    1.3851    0.4697   120000       69   123.44       634     -103.385     40.250     74.010      1.199      1.100    303.132    304.999 
   8      -0.0002    0.0000    1.3852    0.5000   120000       67   122.50       608     -102.657     40.340     73.770      1.205      1.100    303.133    305.000 
   9      -0.0003    0.0000    1.3852    0.5296   120000       66   121.64       610     -101.961     40.420     73.530      1.211      1.100    303.131    304.998 
  10      -0.0002    0.0000    1.3853    0.5601   120000       76   122.86       553     -101.257     40.510     73.290      1.217      1.100    303.133    305.002 
  11       0.0000    0.0000    1.3852    0.5897   120000       79   125.03       559     -100.591     40.600     73.050      1.223      1.100    303.131    304.998 
  12      -0.0001    0.0000    1.3851    0.6199   120000       56   126.56       556      -99.926     40.680     72.810      1.229      1.100    303.131    305.000 
  13      -0.0002    0.0000    1.3852    0.6493   120000       79   126.29       495      -99.291     40.760     72.580      1.234      1.100    303.127    305.000 
  14      -0.0003    0.0000    1.3851    0.6792   120000       79   125.65       498      -98.659     40.840     72.340      1.240      1.100    303.131    305.002 
  15      -0.0003    0.0000    1.3852    0.7098   120000       69   124.33       465      -98.026     40.930     72.110      1.246      1.100    303.130    305.000 
  16      -0.0002    0.0000    1.3852    0.7398   120000       70   123.17       473      -97.416     41.020     71.880      1.252      1.100    303.133    305.000 
  17      -0.0004    0.0000    1.3852    0.7699   120000       55   122.28       488      -96.818     41.100     71.650      1.258      1.100    303.128    304.998 
  18      -0.0002    0.0000    1.3851    0.7996   120000       77   121.42       464      -96.238     41.190     71.420      1.263      1.100    303.135    305.001 
  19      -0.0002    0.0000    1.3852    0.8294   120000       68   120.95       449      -95.667     41.280     71.200      1.269      1.100    303.131    304.998 
  20      -0.0002    0.0000    1.3852    0.8603   120000       80   121.67       484      -95.088     41.370     70.970      1.275      1.100    303.132    304.999 
  21      -0.0005    0.0000    1.3853    0.8905   120000       77   122.45       459      -94.532     41.450     70.750      1.281      1.100    303.128    305.000 
  22      -0.0003    0.0000    1.3852    0.9199   120000       59   123.40       423      -93.999     41.540     70.520      1.286      1.100    303.137    304.998 
  23      -0.0004    0.0000    1.3852    0.9504   120000       65   123.97       456      -93.458     41.630     70.300      1.292      1.100    303.132    305.001 
  24      -0.0003    0.0000    1.3852    0.9802   120000       68   123.77       414      -92.938     41.720     70.080      1.297      1.100    303.129    304.998 
  25      -0.0003    0.0000    1.3852    1.0101   120000       90   123.38       420      -92.424     41.810     69.860      1.303      1.100    303.135    305.000 
  26      -0.0003    0.0000    1.3851    1.0398   120000       64   122.50       460      -91.924     41.900     69.640      1.308      1.100    303.133    305.000 
  27      -0.0003    0.0000    1.3852    1.0697   120000       83   121.40       414      -91.429     41.990     69.430      1.314      1.100    303.130    304.998 
  28      -0.0003    0.0000    1.3852    1.0999   120000       79   121.14       482      -90.938     42.080     69.210      1.319      1.100    303.129    305.000 
  29      -0.0004    0.0000    1.3853    1.1305   120000       84   121.28       441      -90.447     42.170     69.000      1.325      1.100    303.137    305.000 
  30      -0.0003    0.0000    1.3852    1.1601   120000       89   122.24       473      -89.981     42.260     68.780      1.330      1.100    303.132    304.999 
  31      -0.0005    0.0000    1.3853    1.1906   120000       75   125.77       415      -89.510     42.350     68.570      1.336      1.100    303.135    305.002 
  32      -0.0005    0.0000    1.3853    1.2204   120000       76   130.24       368      -89.055     42.440     68.360      1.341      1.100    303.128    305.001 
  33      -0.0003    0.0000    1.3853    1.2506   120000       68   134.15       349      -88.603     42.540     68.150      1.347      1.100    303.128    305.001 
  34      -0.0001    0.0000    1.3851    1.2790   120000       83   135.34       410      -88.183     42.630     67.940      1.352      1.100    303.133    304.997 
  35      -0.0002    0.0000    1.3852    1.3096   120000       72   135.56       407      -87.738     42.720     67.730      1.357      1.100    303.128    304.997 
  36      -0.0003    0.0000    1.3851    1.3397   120000       77   134.44       427      -87.306     42.810     67.520      1.363      1.100    303.131    304.999 
  37      -0.0004    0.0000    1.3852    1.3696   120000       77   133.28       443      -86.884     42.900     67.320      1.368      1.100    303.130    304.999 
  38      -0.0002    0.0000    1.3852    1.3999   120000       68   132.79       437      -86.464     43.000     67.110      1.373      1.100    303.128    304.998 
  39      -0.0003    0.0000    1.3853    1.4299   120000       90   131.95       436      -86.054     43.090     66.910      1.378      1.100    303.130    304.998 
  40      -0.0004    0.0000    1.3852    1.4603   120000       89   131.05       406      -85.644     43.180     66.700      1.384      1.100    303.127    304.998 
  41      -0.0002    0.0000    1.3852    1.4897   120000       85   130.59       398      -85.252     43.280     66.500      1.389      1.100    303.126    305.000 
  42      -0.0003    0.0000    1.3852    1.5195   120000       80   130.05       373      -84.863     43.370     66.300      1.394      1.100    303.129    305.000 
  43      -0.0004    0.0000    1.3853    1.5501   120000       96   129.86       388      -84.468     43.460     66.100      1.399      1.100    303.130    304.999 
  44      -0.0003    0.0000    1.3853    1.5797   120000      102   129.09       386      -84.090     43.560     65.900      1.404      1.100    303.128    304.998 
  45      -0.0003    0.0000    1.3852    1.6094   120000      107   128.69       411      -83.718     43.650     65.700      1.410      1.100    303.131    305.001 
  46      -0.0002    0.0000    1.3852    1.6394   120000      121   128.55       431      -83.346     43.750     65.500      1.415      1.100    303.130    305.002 
  47      -0.0003    0.0000    1.3852    1.6697   120000      167   128.60       366      -82.976     43.840     65.300      1.420      1.100    303.132    304.999 
  48      -0.0002    0.0000    1.3852    1.6999   120000      190   128.40       390      -82.612     43.940     65.100      1.425      1.100    303.132    304.999 
  49      -0.0003    0.0000    1.3853    1.7298   120000      251   128.08       365      -82.257     44.030     64.910      1.430      1.100    303.125    305.001 
  50      -0.0002    0.0000    1.3852    1.7600   120000      392   128.17       371      -81.902     44.130     64.710      1.435      1.100    303.128    305.000 
  51      -0.0003    0.0000    1.3851    1.7897   120000      589   128.12       366      -81.559     44.220     64.510      1.440      1.100    303.126    304.999 
  52      -0.0002    0.0000    1.3852    1.8199   120000      959   127.68       413      -81.214     44.320     64.320      1.445      1.100    303.126    304.999 
  53      -0.0004    0.0000    1.3853    1.8498   120000     1416   127.64       389      -80.876     44.410     64.130      1.450      1.100    303.125    304.999 
  54      -0.0003    0.0000    1.3852    1.8803   120000     1984   127.35       363      -80.537     44.510     63.930      1.455      1.100    303.133    304.999 
  55       0.0001    0.0000    1.3852    1.9096   120000     2406   127.40       350      -80.215     44.620     63.740      1.460      1.100    303.123    305.001 
  56      -0.0003    0.0000    1.3852    1.9400   120000     2862   127.23       378      -79.885     44.700     63.550      1.465      1.100    303.130    305.000 
  57      -0.0002    0.0000    1.3852    1.9698   120000     3091   126.79       376      -79.565     44.800     63.360      1.470      1.100    303.128    305.001 
  58      -0.0005    0.0000    1.3853    2.0006   120000     3171   126.77       346      -79.239     44.890     63.170      1.475      1.100    303.124    304.997 
