# Supplementary material for: Aspirin locally disrupts the liquid-ordered phase
Source: R Soc Open Sci. 2018 Feb 28;5(2):171710. doi: 10.1098/rsos.171710 (PMC5830767; doi:10.1098/rsos.171710)
Supplement: Inelastic Neutron scattering data [file rsos171710supp1.zip › RawData/034901]

RRRRRRRRRRRRRRRRRRRRRRRRRRRRRRRRRRRRRRRRRRRRRRRRRRRRRRRRRRRRRRRRRRRRRRRRRRRRRRRR
  034901       1       0                                                        
ILL TAS data in the new ASCII format follow afte the line VV..V                 
AAAAAAAAAAAAAAAAAAAAAAAAAAAAAAAAAAAAAAAAAAAAAAAAAAAAAAAAAAAAAAAAAAAAAAAAAAAAAAAA
      80                                                                        
IN12  rheinstadter07-Dec-16 04:36:56                                            
VVVVVVVVVVVVVVVVVVVVVVVVVVVVVVVVVVVVVVVVVVVVVVVVVVVVVVVVVVVVVVVVVVVVVVVVVVVVVVVV
INSTR: IN12
EXPNO: CRG-2297
USER_: rheinstadter
LOCAL: SCHMALZL
FILE_: 034901
DATE_: 07-Dec-16 04:36:56
TITLE: The effect of a common drug on nanscopic membrane dynamics
TYPE_: tas
COMND: sc qh 0.55 0 0 0 dqh 0.005 0 0 0 np 201 mn 2000
POSQE: QH=   0.0502, QK=   0.0000, QL=   0.0000, EN=   0.0001, UN=meV
CURVE: MONO= auto, ANA= auto
STEPS: QH=   0.0050
PARAM: GONIO= 0
PARAM: DM=   3.34000, DA=   3.35500, KFIX=   1.50010
PARAM: SM= -1, SS=  1, SA= -1, FX=  2
PARAM: ALF1= 120.00, ALF2= 120.00, ALF3= 120.00, ALF4= 120.00
PARAM: BET1= 120.00, BET2= 120.00, BET3= 120.00, BET4= 120.00
PARAM: ETAM=  35.00, ETAA=  35.00
PARAM: AS=   6.28000, BS=   6.28000, CS=   6.28000
PARAM: AA=  90.00000, BB=  90.00000, CC=  90.00000, ETAS=  80.00000
PARAM: AX=  1.000, AY=  0.000, AZ=  0.000
PARAM: BX=  0.000, BY=  0.000, BZ=  1.000
VARIA: SELPOS=in
VARIA: SELSPEED=  14796
VARIA: A1      = -38.56, A2      = -77.66, A3      =  90.95, A4      =   1.92
VARIA: A5      = -38.64, A6      = -77.25, GU      =   1.40, GL      =   0.04
VARIA: A3P     =1269.70, GA      =   1.01, GM      =  -0.11, RA      =  15.38
VARIA: RMV     =  33.12, RMH     =  58.97, TA      =   4.41, TM      =  -1.81
VARIA: GC      =  -0.01, DIA1X   =  62.64, DIA2X   =  88.10, DIA2Z   = 163.89
VARIA: I1      =   0.00, I2      =   0.00, I3      =   0.00, I4      =   0.00
VARIA: I5      =   0.00, I6      =   0.00, I7      =   0.00, I8      =  -0.00
VARIA: IH1     =   0.00, IH2     =   0.00
ZEROS: A1      =  -2.09, A2      =   0.51, A3      = -10.48, A4      =   0.70
ZEROS: A5      = -89.80, A6      =   0.01, GU      =   0.00, GL      =   0.00
ZEROS: A3P     = -16.29, GA      =   0.00, GM      =   0.00, RA      =   0.00
ZEROS: RMV     =   0.00, RMH     =   0.00, TA      =   0.00, TM      =   0.00
ZEROS: GC      =   0.00, DIA1X   =   0.00, DIA2X   =   0.00, DIA2Z   =   0.00
POLAN: DR HX 5 0 0
POLAN: ON F1 
POLAN: CO MN 200000
POLAN: DR HX 0 5 0
POLAN: ON F1
POLAN: CO MN 200000
POLAN: DR HX 0 0 0.8
POLAN: ON F1 
POLAN: CO MN 200000
PARAM: MN=    2000
PARAM: TT=    303.12, RT=    305.00
PARAM: REACTOR=55.80
FORMT:
DATA_:
  PNT        QH        QK        QL        EN        M1        M2      TIME      CNTS         A2         A3         A4         KI         KF         TT        TRT 
   1       0.0502    0.0000    0.0000    0.0001     2000       29     2.09    102531      -77.661     90.950      1.920      1.500      1.500    303.122    305.000 
   2       0.0550    0.0000    0.0000    0.0001     2000       18     2.06    100433      -77.661     91.040      2.100      1.500      1.500    303.128    305.001 
   3       0.0597    0.0000    0.0000    0.0001     2000       22     2.06    100038      -77.661     91.140      2.280      1.500      1.500    303.128    305.001 
   4       0.0649    0.0000    0.0000    0.0001     2000       28     2.08    100334      -77.661     91.230      2.480      1.500      1.500    303.124    305.000 
   5       0.0701    0.0000    0.0000    0.0001     2000       18     2.08     99580      -77.661     91.330      2.680      1.500      1.500    303.126    304.996 
   6       0.0748    0.0000    0.0000    0.0001     2000       32     2.09     99649      -77.661     91.420      2.860      1.500      1.500    303.126    304.996 
   7       0.0798    0.0000    0.0000    0.0001     2000       31     2.07     98289      -77.661     91.530      3.050      1.500      1.500    303.124    305.000 
   8       0.0848    0.0000    0.0000    0.0001     2000       35     2.08     98232      -77.661     91.610      3.240      1.500      1.500    303.126    304.999 
   9       0.0897    0.0000    0.0000    0.0001     2000       23     2.11     98647      -77.661     91.720      3.430      1.500      1.500    303.127    305.000 
  10       0.0947    0.0000    0.0000    0.0001     2000       30     2.10     96774      -77.661     91.820      3.620      1.500      1.500    303.127    305.000 
  11       0.0999    0.0000    0.0000    0.0001     2000       28     2.10     94683      -77.661     91.910      3.820      1.500      1.500    303.131    304.999 
  12       0.1047    0.0000    0.0000    0.0001     2000       21     2.07     90048      -77.661     92.010      4.000      1.500      1.500    303.119    304.998 
  13       0.1099    0.0000    0.0000    0.0001     2000       31     2.06     85279      -77.661     92.100      4.200      1.500      1.500    303.128    304.999 
  14       0.1149    0.0000    0.0000    0.0001     2000       30     2.09     82177      -77.661     92.190      4.390      1.500      1.500    303.128    304.999 
  15       0.1198    0.0000    0.0000    0.0001     2000       23     2.10     80577      -77.661     92.280      4.580      1.500      1.500    303.124    305.001 
  16       0.1248    0.0000    0.0000    0.0001     2000       20     2.09     79212      -77.661     92.380      4.770      1.500      1.500    303.123    305.002 
  17       0.1298    0.0000    0.0000    0.0001     2000       18     2.08     77927      -77.661     92.470      4.960      1.500      1.500    303.127    304.997 
  18       0.1350    0.0000    0.0000    0.0001     2000       35     2.10     78166      -77.661     92.580      5.160      1.500      1.500    303.124    304.999 
  19       0.1397    0.0000    0.0000    0.0001     2000       27     2.12     76630      -77.661     92.670      5.340      1.500      1.500    303.119    304.996 
  20       0.1447    0.0000    0.0000    0.0001     2000       25     2.10     73106      -77.661     92.760      5.530      1.500      1.500    303.126    305.001 
  21       0.1496    0.0000    0.0000    0.0001     2000       30     2.11     69168      -77.661     92.860      5.720      1.500      1.500    303.126    305.001 
  22       0.1548    0.0000    0.0000    0.0001     2000       26     2.10     60781      -77.661     92.950      5.920      1.500      1.500    303.124    304.999 
  23       0.1598    0.0000    0.0000    0.0001     2000       37     2.12     53718      -77.661     93.050      6.110      1.500      1.500    303.128    304.998 
  24       0.1648    0.0000    0.0000    0.0001     2000       35     2.13     44267      -77.661     93.140      6.300      1.500      1.500    303.122    305.000 
  25       0.1697    0.0000    0.0000    0.0001     2000       24     2.06     31863      -77.661     93.250      6.490      1.500      1.500    303.126    305.000 
  26       0.1750    0.0000    0.0000    0.0001     2000       24     2.09     22930      -77.661     93.350      6.690      1.500      1.500    303.125    304.998 
  27       0.1797    0.0000    0.0000    0.0001     2000       29     2.08     13832      -77.661     93.430      6.870      1.500      1.500    303.125    304.999 
  28       0.1846    0.0000    0.0000    0.0001     2000       28     2.08      8855      -77.661     93.530      7.060      1.500      1.500    303.129    304.999 
  29       0.1899    0.0000    0.0001    0.0001     2000       23     2.08      7078      -77.661     93.620      7.260      1.500      1.500    303.129    304.999 
  30       0.1948    0.0000    0.0000    0.0001     2000       31     2.08      6075      -77.661     93.720      7.450      1.500      1.500    303.128    305.001 
  31       0.1998    0.0000    0.0001    0.0001     2000       33     2.08      5638      -77.661     93.810      7.640      1.500      1.500    303.128    305.001 
  32       0.2047    0.0000    0.0000    0.0001     2000       14     2.07      5675      -77.661     93.920      7.830      1.500      1.500    303.128    305.000 
  33       0.2097    0.0000   -0.0000    0.0001     2000       27     2.07      5662      -77.661     94.020      8.020      1.500      1.500    303.124    304.999 
  34       0.2149    0.0000    0.0001    0.0001     2000       24     2.09      5624      -77.661     94.100      8.220      1.500      1.500    303.127    304.999 
  35       0.2201    0.0000    0.0001    0.0001     2000       26     2.10      5707      -77.661     94.200      8.420      1.500      1.500    303.126    304.999 
  36       0.2251    0.0000    0.0001    0.0001     2000       28     2.07      5558      -77.661     94.290      8.610      1.500      1.500    303.123    305.001 
  37       0.2298    0.0000    0.0000    0.0001     2000       28     2.08      5367      -77.661     94.390      8.790      1.500      1.500    303.123    305.001 
  38       0.2348    0.0000   -0.0000    0.0001     2000       23     2.08      5414      -77.661     94.500      8.980      1.500      1.500    303.123    304.998 
  39       0.2397    0.0000    0.0000    0.0001     2000       21     2.07      5120      -77.661     94.580      9.170      1.500      1.500    303.124    305.001 
  40       0.2447    0.0000    0.0000    0.0001     2000       20     2.09      5028      -77.661     94.680      9.360      1.500      1.500    303.128    305.001 
  41       0.2501    0.0000    0.0001    0.0001     2000       21     2.10      5200      -77.661     94.770      9.570      1.500      1.500    303.128    304.998 
  42       0.2551    0.0000    0.0001    0.0001     2000       28     2.09      5717      -77.661     94.870      9.760      1.500      1.500    303.127    305.000 
  43       0.2600    0.0000    0.0001    0.0001     2000       24     2.08      7376      -77.661     94.960      9.950      1.500      1.500    303.122    305.000 
  44       0.2647    0.0000    0.0000    0.0001     2000       22     2.08      9909      -77.661     95.060     10.130      1.500      1.500    303.122    305.000 
  45       0.2697    0.0000    0.0000    0.0001     2000       23     2.08     16294      -77.661     95.160     10.320      1.500      1.500    303.127    304.999 
  46       0.2746    0.0000    0.0000    0.0001     2000       24     2.08     24024      -77.661     95.250     10.510      1.500      1.500    303.126    305.000 
  47       0.2799    0.0000   -0.0000    0.0001     2000       27     2.08     32452      -77.661     95.360     10.710      1.500      1.500    303.130    305.002 
  48       0.2848    0.0000    0.0001    0.0001     2000       26     2.09     41483      -77.661     95.440     10.900      1.500      1.500    303.125    305.000 
  49       0.2898    0.0000   -0.0000    0.0001     2000       23     2.08     50666      -77.661     95.550     11.090      1.500      1.500    303.126    305.000 
  50       0.2947    0.0000    0.0000    0.0001     2000       28     2.07     59678      -77.661     95.640     11.280      1.500      1.500    303.127    305.002 
  51       0.2999    0.0000    0.0001    0.0001     2000       23     2.11     66517      -77.661     95.730     11.480      1.500      1.500    303.127    305.002 
  52       0.3049    0.0000    0.0000    0.0001     2000       24     2.09     71925      -77.661     95.830     11.670      1.500      1.500    303.126    305.000 
  53       0.3098    0.0000    0.0001    0.0001     2000       24     2.11     76471      -77.661     95.920     11.860      1.500      1.500    303.126    304.999 
  54       0.3147    0.0000    0.0000    0.0001     2000       22     2.08     77894      -77.661     96.020     12.050      1.500      1.500    303.126    304.999 
  55       0.3197    0.0000    0.0000    0.0001     2000       28     2.08     77966      -77.661     96.120     12.240      1.500      1.500    303.124    305.000 
  56       0.3246    0.0000    0.0000    0.0001     2000       22     2.10     79308      -77.661     96.210     12.430      1.500      1.500    303.124    304.999 
  57       0.3301    0.0000    0.0000    0.0001     2000       27     2.06     78580      -77.661     96.320     12.640      1.500      1.500    303.130    305.000 
  58       0.3348    0.0000    0.0001    0.0001     2000       28     2.10     79885      -77.661     96.400     12.820      1.500      1.500    303.130    305.000 
  59       0.3400    0.0000    0.0001    0.0001     2000       28     2.07     77587      -77.661     96.500     13.020      1.500      1.500    303.122    305.000 
  60       0.3447    0.0000    0.0000    0.0001     2000       21     2.08     76950      -77.661     96.600     13.200      1.500      1.500    303.122    305.000 
  61       0.3499    0.0000    0.0001    0.0001     2000       21     2.10     76014      -77.661     96.690     13.400      1.500      1.500    303.124    305.002 
  62       0.3548    0.0000   -0.0000    0.0001     2000       23     2.09     72563      -77.661     96.800     13.590      1.500      1.500    303.123    305.000 
  63       0.3597    0.0000   -0.0000    0.0001     2000       31     2.08     67429      -77.661     96.900     13.780      1.500      1.500    303.131    304.998 
  64       0.3647    0.0000   -0.0000    0.0001     2000       26     2.09     60408      -77.661     96.990     13.970      1.500      1.500    303.117    305.002 
  65       0.3701    0.0000    0.0001    0.0001     2000       21     2.08     52050      -77.661     97.080     14.180      1.500      1.500    303.117    305.002 
  66       0.3751    0.0000    0.0001    0.0001     2000       29     2.08     40987      -77.661     97.170     14.370      1.500      1.500    303.129    305.000 
  67       0.3800    0.0000    0.0001    0.0001     2000       30     2.05     29275      -77.661     97.270     14.560      1.500      1.500    303.126    305.000 
  68       0.3847    0.0000    0.0000    0.0001     2000       25     2.10     20525      -77.661     97.370     14.740      1.500      1.500    303.126    305.000 
  69       0.3899    0.0000    0.0001    0.0001     2000       15     2.06     10698      -77.661     97.460     14.940      1.500      1.500    303.127    304.999 
  70       0.3948    0.0000   -0.0000    0.0001     2000       30     2.10      6309      -77.661     97.570     15.130      1.500      1.500    303.122    305.000 
  71       0.3997    0.0000    0.0000    0.0001     2000       35     2.12      3602      -77.661     97.660     15.320      1.500      1.500    303.125    305.000 
  72       0.4049    0.0000    0.0001    0.0001     2000       31     2.09      2583      -77.661     97.750     15.520      1.500      1.500    303.128    305.000 
  73       0.4101    0.0000    0.0001    0.0001     2000       35     2.10      2112      -77.661     97.850     15.720      1.500      1.500    303.124    304.997 
  74       0.4147    0.0000    0.0000    0.0001     2000       30     2.08      2034      -77.661     97.950     15.900      1.500      1.500    303.126    305.000 
  75       0.4199    0.0000    0.0001    0.0001     2000       23     2.07      1966      -77.661     98.040     16.100      1.500      1.500    303.120    304.998 
  76       0.4249    0.0000    0.0001    0.0001     2000       34     2.09      1916      -77.661     98.140     16.290      1.500      1.500    303.120    304.998 
  77       0.4298    0.0000    0.0001    0.0001     2000       25     2.11      1981      -77.661     98.230     16.480      1.500      1.500    303.126    305.000 
  78       0.4347    0.0000   -0.0000    0.0001     2000       21     2.10      2090      -77.661     98.340     16.670      1.500      1.500    303.127    304.999 
  79       0.4399    0.0000    0.0001    0.0001     2000       24     2.12      1998      -77.661     98.430     16.870      1.500      1.500    303.120    304.999 
  80       0.4448    0.0000    0.0001    0.0001     2000       26     2.09      1843      -77.661     98.520     17.060      1.500      1.500    303.127    304.998 
  81       0.4497    0.0000    0.0001    0.0001     2000       23     2.09      1910      -77.661     98.620     17.250      1.500      1.500    303.122    305.000 
  82       0.4551    0.0000    0.0000    0.0001     2000       30     2.08      1829      -77.661     98.730     17.460      1.500      1.500    303.127    304.998 
  83       0.4601    0.0000    0.0001    0.0001     2000       22     2.07      1804      -77.661     98.810     17.650      1.500      1.500    303.127    304.998 
  84       0.4647    0.0000   -0.0000    0.0001     2000       24     2.09      1775      -77.661     98.920     17.830      1.500      1.500    303.120    304.998 
  85       0.4699    0.0000    0.0001    0.0001     2000       25     2.09      1708      -77.661     99.010     18.030      1.500      1.500    303.127    305.000 
  86       0.4748    0.0000    0.0001    0.0001     2000       30     2.10      1775      -77.661     99.100     18.220      1.500      1.500    303.128    304.999 
  87       0.4797    0.0000   -0.0000    0.0001     2000       18     2.10      1736      -77.661     99.210     18.410      1.500      1.500    303.126    305.001 
  88       0.4851    0.0000    0.0000    0.0001     2000       28     2.08      1730      -77.661     99.310     18.620      1.500      1.500    303.126    305.000 
  89       0.4898    0.0000    0.0000    0.0001     2000       23     2.08      1839      -77.661     99.400     18.800      1.500      1.500    303.125    305.001 
  90       0.4947    0.0000    0.0001    0.0001     2000       25     2.11      1902      -77.661     99.490     18.990      1.500      1.500    303.122    304.998 
  91       0.5001    0.0000    0.0001    0.0001     2000       27     2.11      2118      -77.661     99.590     19.200      1.500      1.500    303.124    304.999 
  92       0.5047    0.0000    0.0000    0.0001     2000       25     2.09      2162      -77.661     99.690     19.380      1.500      1.500    303.124    304.999 
  93       0.5099    0.0000    0.0001    0.0001     2000       23     2.08      2471      -77.661     99.780     19.580      1.500      1.500    303.128    305.000 
  94       0.5148    0.0000    0.0001    0.0001     2000       23     2.08      2592      -77.661     99.880     19.770      1.500      1.500    303.124    304.998 
  95       0.5197    0.0000    0.0000    0.0001     2000       23     2.08      2799      -77.661     99.980     19.960      1.500      1.500    303.126    305.003 
  96       0.5251    0.0000    0.0002    0.0001     2000       28     2.09      2986      -77.661    100.070     20.170      1.500      1.500    303.126    304.998 
  97       0.5300    0.0000    0.0000    0.0001     2000       23     2.07      2970      -77.661    100.180     20.360      1.500      1.500    303.126    305.000 
  98       0.5351    0.0000    0.0001    0.0001     2000       28     2.10      3049      -77.661    100.270     20.560      1.500      1.500    303.122    305.000 
  99       0.5398    0.0000   -0.0001    0.0001     2000       31     2.07      3117      -77.661    100.380     20.740      1.500      1.500    303.122    305.000 
 100       0.5447    0.0000    0.0001    0.0001     2000       20     2.09      3044      -77.661    100.460     20.930      1.500      1.500    303.123    305.001 
 101       0.5498    0.0000    0.0001    0.0001     2000       23     2.10      3016      -77.661    100.560     21.130      1.500      1.500    303.131    305.000 
 102       0.5547    0.0000    0.0000    0.0001     2000       24     2.10      2864      -77.661    100.660     21.320      1.500      1.500    303.124    305.001 
 103       0.5598    0.0000    0.0000    0.0001     2000       21     2.09      2853      -77.661    100.760     21.520      1.500      1.500    303.125    304.999 
 104       0.5650    0.0000    0.0001    0.0001     2000       17     2.08      2590      -77.661    100.850     21.720      1.500      1.500    303.127    304.998 
 105       0.5701    0.0000    0.0000    0.0001     2000       22     2.09      2519      -77.661    100.960     21.920      1.500      1.500    303.126    304.999 
 106       0.5750    0.0000    0.0001    0.0001     2000       27     2.08      2317      -77.661    101.050     22.110      1.500      1.500    303.126    304.999 
 107       0.5801    0.0000    0.0002    0.0001     2000       25     2.11      2188      -77.661    101.140     22.310      1.500      1.500    303.126    305.001 
 108       0.5848    0.0000   -0.0000    0.0001     2000       35     2.07      1956      -77.661    101.250     22.490      1.500      1.500    303.126    305.001 
 109       0.5899    0.0000    0.0001    0.0001     2000       28     2.09      1925      -77.661    101.340     22.690      1.500      1.500    303.126    304.999 
 110       0.5948    0.0000    0.0000    0.0001     2000       15     2.10      2005      -77.661    101.440     22.880      1.500      1.500    303.124    304.999 
 111       0.5999    0.0000    0.0001    0.0001     2000       22     2.09      2116      -77.661    101.530     23.080      1.500      1.500    303.126    304.998 
 112       0.6048    0.0000   -0.0000    0.0001     2000       28     2.10      2272      -77.661    101.640     23.270      1.500      1.500    303.124    305.000 
 113       0.6101    0.0000    0.0001    0.0001     2000       20     2.08      2640      -77.661    101.730     23.480      1.500      1.500    303.124    305.000 
 114       0.6150    0.0000    0.0001    0.0001     2000       23     2.08      2955      -77.661    101.830     23.670      1.500      1.500    303.125    304.999 
 115       0.6201    0.0000    0.0002    0.0001     2000       16     2.10      3132      -77.661    101.920     23.870      1.500      1.500    303.125    304.999 
 116       0.6247    0.0000    0.0001    0.0001     2000       30     2.08      3405      -77.661    102.020     24.050      1.500      1.500    303.151    305.001 
 117       0.6299    0.0000    0.0001    0.0001     2000       21     2.09      3640      -77.661    102.120     24.250      1.500      1.500    303.153    305.000 
 118       0.6347    0.0000    0.0000    0.0001     2000       32     2.10      3843      -77.661    102.220     24.440      1.500      1.500    303.130    304.998 
 119       0.6398    0.0000    0.0001    0.0001     2000       28     2.09      3912      -77.661    102.310     24.640      1.500      1.500    303.124    304.999 
 120       0.6447    0.0000    0.0001    0.0001     2000       20     2.10      3940      -77.661    102.410     24.830      1.500      1.500    303.124    304.999 
 121       0.6501    0.0000    0.0000    0.0001     2000       21     2.09      3897      -77.661    102.520     25.040      1.500      1.500    303.122    305.000 
 122       0.6552    0.0000    0.0001    0.0001     2000       28     2.08      3791      -77.661    102.610     25.240      1.500      1.500    303.121    304.999 
 123       0.6598    0.0000   -0.0001    0.0001     2000       25     2.07      3731      -77.661    102.720     25.420      1.500      1.500    303.121    304.999 
 124       0.6649    0.0000    0.0001    0.0001     2000       22     2.12      3668      -77.661    102.800     25.620      1.500      1.500    303.125    304.999 
 125       0.6697    0.0000   -0.0000    0.0001     2000       21     2.09      3287      -77.661    102.910     25.810      1.500      1.500    303.129    304.999 
 126       0.6748    0.0000    0.0001    0.0001     2000       29     2.08      2852      -77.661    103.000     26.010      1.500      1.500    303.127    304.999 
 127       0.6799    0.0000   -0.0000    0.0001     2000       17     2.09      2657      -77.661    103.110     26.210      1.500      1.500    303.123    305.000 
 128       0.6850    0.0000   -0.0000    0.0001     2000       31     2.09      2332      -77.661    103.210     26.410      1.500      1.500    303.128    304.998 
 129       0.6901    0.0000    0.0001    0.0001     2000       21     2.08      2134      -77.661    103.300     26.610      1.500      1.500    303.129    304.999 
 130       0.6949    0.0000    0.0001    0.0001     2000       24     2.09      2027      -77.661    103.390     26.800      1.500      1.500    303.127    305.001 
 131       0.6998    0.0000    0.0001    0.0001     2000       23     2.08      1864      -77.661    103.490     26.990      1.500      1.500    303.124    304.998 
 132       0.7049    0.0000   -0.0000    0.0001     2000       27     2.08      2046      -77.661    103.600     27.190      1.500      1.500    303.124    304.998 
 133       0.7097    0.0000    0.0000    0.0001     2000       30     2.07      2087      -77.661    103.690     27.380      1.500      1.500    303.129    304.998 
 134       0.7148    0.0000    0.0000    0.0001     2000       20     2.10      2219      -77.661    103.790     27.580      1.500      1.500    303.126    304.997 
 135       0.7199    0.0000    0.0000    0.0001     2000       34     2.08      2533      -77.661    103.890     27.780      1.500      1.500    303.120    304.999 
 136       0.7249    0.0000    0.0001    0.0001     2000       30     2.06      2759      -77.661    103.980     27.980      1.500      1.500    303.122    304.998 
 137       0.7300    0.0000    0.0001    0.0001     2000       27     2.10      3023      -77.661    104.080     28.180      1.500      1.500    303.126    305.003 
 138       0.7351    0.0000    0.0001    0.0001     2000       22     2.08      3134      -77.661    104.180     28.380      1.500      1.500    303.118    305.001 
 139       0.7402    0.0000    0.0000    0.0001     2000       24     2.07      3204      -77.661    104.290     28.580      1.500      1.500    303.128    304.999 
 140       0.7447    0.0000    0.0000    0.0001     2000       25     2.12      3364      -77.661    104.380     28.760      1.500      1.500    303.128    304.999 
 141       0.7498    0.0000   -0.0001    0.0001     2000       20     2.10      3427      -77.661    104.490     28.960      1.500      1.500    303.126    304.999 
 142       0.7549    0.0000    0.0001    0.0001     2000       26     2.08      3297      -77.661    104.570     29.160      1.500      1.500    303.121    304.998 
 143       0.7597    0.0000   -0.0000    0.0001     2000       31     2.09      3319      -77.661    104.680     29.350      1.500      1.500    303.125    304.998 
 144       0.7647    0.0000    0.0001    0.0001     2000       35     2.10      3079      -77.661    104.770     29.550      1.500      1.500    303.120    305.001 
 145       0.7701    0.0000    0.0000    0.0001     2000       22     2.07      2929      -77.661    104.880     29.760      1.500      1.500    303.127    305.000 
 146       0.7751    0.0000    0.0002    0.0001     2000       30     2.10      2748      -77.661    104.970     29.960      1.500      1.500    303.126    304.999 
 147       0.7802    0.0000    0.0000    0.0001     2000       22     2.09      2526      -77.661    105.080     30.160      1.500      1.500    303.126    304.999 
 148       0.7847    0.0000    0.0000    0.0001     2000       27     2.11      2333      -77.661    105.170     30.340      1.500      1.500    303.127    305.000 
 149       0.7898    0.0000   -0.0001    0.0001     2000       27     2.09      2036      -77.661    105.280     30.540      1.500      1.500    303.125    305.001 
 150       0.7948    0.0000    0.0002    0.0001     2000       21     2.09      1747      -77.661    105.360     30.740      1.500      1.500    303.128    304.999 
 151       0.7999    0.0000    0.0000    0.0001     2000       25     2.08      1560      -77.661    105.470     30.940      1.500      1.500    303.124    304.999 
 152       0.8049    0.0000    0.0002    0.0001     2000       28     2.11      1455      -77.661    105.560     31.140      1.500      1.500    303.124    305.001 
 153       0.8097    0.0000   -0.0001    0.0001     2000       26     2.06      1320      -77.661    105.670     31.330      1.500      1.500    303.125    305.000 
 154       0.8150    0.0000    0.0000    0.0001     2000       27     2.09      1176      -77.661    105.770     31.540      1.500      1.500    303.130    305.000 
 155       0.8200    0.0000    0.0002    0.0001     2000       30     2.06      1172      -77.661    105.860     31.740      1.500      1.500    303.125    304.999 
 156       0.8248    0.0000    0.0001    0.0001     2000       16     2.06      1177      -77.661    105.960     31.930      1.500      1.500    303.125    304.999 
 157       0.8298    0.0000    0.0001    0.0001     2000       33     2.12      1274      -77.661    106.060     32.130      1.500      1.500    303.129    304.999 
 158       0.8348    0.0000   -0.0001    0.0001     2000       25     2.10      1289      -77.661    106.170     32.330      1.500      1.500    303.126    305.001 
 159       0.8399    0.0000   -0.0001    0.0001     2000       32     2.09      1201      -77.661    106.270     32.530      1.500      1.500    303.126    305.001 
 160       0.8449    0.0000    0.0001    0.0001     2000       27     2.06      1258      -77.661    106.360     32.730      1.500      1.500    303.125    305.001 
 161       0.8499    0.0000    0.0001    0.0001     2000       40     2.10      1216      -77.661    106.460     32.930      1.500      1.500    303.126    304.998 
 162       0.8547    0.0000    0.0000    0.0001     2000       27     2.12      1248      -77.661    106.560     33.120      1.500      1.500    303.123    305.001 
 163       0.8600    0.0000   -0.0001    0.0001     2000       28     2.08      1226      -77.661    106.670     33.330      1.500      1.500    303.122    305.000 
 164       0.8647    0.0000   -0.0001    0.0001     2000       26     2.08      1261      -77.661    106.770     33.520      1.500      1.500    303.122    305.000 
 165       0.8697    0.0000    0.0000    0.0001     2000       28     2.08      1149      -77.661    106.860     33.720      1.500      1.500    303.124    305.002 
 166       0.8747    0.0000    0.0000    0.0001     2000       22     2.07      1145      -77.661    106.960     33.920      1.500      1.500    303.131    305.000 
 167       0.8797    0.0000   -0.0001    0.0001     2000       23     2.08      1166      -77.661    107.070     34.120      1.500      1.500    303.124    304.999 
 168       0.8847    0.0000    0.0000    0.0001     2000       27     2.10      1135      -77.661    107.160     34.320      1.500      1.500    303.120    305.001 
 169       0.8900    0.0000   -0.0001    0.0001     2000       31     2.06      1092      -77.661    107.270     34.530      1.500      1.500    303.124    304.999 
 170       0.8950    0.0000   -0.0001    0.0001     2000       32     2.11      1111      -77.661    107.370     34.730      1.500      1.500    303.122    305.001 
 171       0.9000    0.0000    0.0001    0.0001     2000       17     2.10      1063      -77.661    107.460     34.930      1.500      1.500    303.123    304.999 
 172       0.9050    0.0000    0.0001    0.0001     2000       26     2.09      1115      -77.661    107.560     35.130      1.500      1.500    303.123    304.998 
 173       0.9097    0.0000    0.0000    0.0001     2000       36     2.07      1003      -77.661    107.660     35.320      1.500      1.500    303.128    304.998 
 174       0.9147    0.0000    0.0000    0.0001     2000       16     2.10      1006      -77.661    107.760     35.520      1.500      1.500    303.125    305.002 
 175       0.9199    0.0000    0.0001    0.0001     2000       25     2.08      1037      -77.661    107.860     35.730      1.500      1.500    303.124    304.999 
 176       0.9249    0.0000    0.0001    0.0001     2000       33     2.11      1126      -77.661    107.960     35.930      1.500      1.500    303.125    305.002 
 177       0.9299    0.0000   -0.0001    0.0001     2000       20     2.05      1138      -77.661    108.070     36.130      1.500      1.500    303.126    304.998 
 178       0.9349    0.0000   -0.0001    0.0001     2000       28     2.08      1142      -77.661    108.170     36.330      1.500      1.500    303.123    304.999 
 179       0.9398    0.0000    0.0001    0.0001     2000       20     2.10      1094      -77.661    108.260     36.530      1.500      1.500    303.121    304.999 
 180       0.9448    0.0000    0.0001    0.0001     2000       28     2.08      1171      -77.661    108.360     36.730      1.500      1.500    303.126    305.001 
 181       0.9498    0.0000    0.0001    0.0001     2000       23     2.08      1186      -77.661    108.460     36.930      1.500      1.500    303.126    305.001 
 182       0.9547    0.0000   -0.0001    0.0001     2000       29     2.10      1185      -77.661    108.570     37.130      1.500      1.500    303.127    304.999 
 183       0.9599    0.0000    0.0000    0.0001     2000       26     2.09      1142      -77.661    108.670     37.340      1.500      1.500    303.123    305.000 
 184       0.9649    0.0000    0.0000    0.0001     2000       24     2.09      1164      -77.661    108.770     37.540      1.500      1.500    303.122    304.999 
 185       0.9698    0.0000    0.0002    0.0001     2000       23     2.05      1126      -77.661    108.860     37.740      1.500      1.500    303.125    305.000 
 186       0.9748    0.0000    0.0000    0.0001     2000       19     2.09      1187      -77.661    108.970     37.940      1.500      1.500    303.124    304.999 
 187       0.9800    0.0000   -0.0001    0.0001     2000       22     2.05      1110      -77.661    109.080     38.150      1.500      1.500    303.120    305.001 
 188       0.9852    0.0000    0.0000    0.0001     2000       27     2.08      1118      -77.661    109.180     38.360      1.500      1.500    303.120    305.001 
 189       0.9901    0.0000    0.0002    0.0001     2000       18     2.08      1062      -77.661    109.270     38.560      1.500      1.500    303.122    304.999 
 190       0.9948    0.0000    0.0001    0.0001     2000       21     2.08      1051      -77.661    109.370     38.750      1.500      1.500    303.122    304.999 
 191       0.9998    0.0000    0.0001    0.0001     2000       43     2.10      1054      -77.661    109.470     38.950      1.500      1.500    303.129    304.998 
 192       1.0049    0.0000    0.0002    0.0001     2000       33     2.06       983      -77.661    109.570     39.160      1.500      1.500    303.130    304.997 
 193       1.0099    0.0000    0.0000    0.0001     2000       25     2.08      1009      -77.661    109.680     39.360      1.500      1.500    303.125    304.999 
 194       1.0148    0.0000    0.0000    0.0001     2000       28     2.11       974      -77.661    109.780     39.560      1.500      1.500    303.127    305.002 
 195       1.0200    0.0000    0.0001    0.0001     2000       24     2.10       942      -77.661    109.880     39.770      1.500      1.500    303.127    305.002 
 196       1.0251    0.0000    0.0002    0.0001     2000       19     2.08       976      -77.661    109.980     39.980      1.500      1.500    303.128    304.999 
 197       1.0300    0.0000    0.0000    0.0001     2000       24     2.12       962      -77.661    110.090     40.180      1.500      1.500    303.126    304.999 
 198       1.0350    0.0000    0.0000    0.0001     2000       19     2.09       907      -77.661    110.190     40.380      1.500      1.500    303.125    304.999 
 199       1.0399    0.0000    0.0002    0.0001     2000       24     2.08       883      -77.661    110.280     40.580      1.500      1.500    303.125    304.999 
 200       1.0448    0.0000    0.0000    0.0001     2000       23     2.11       902      -77.661    110.390     40.780      1.500      1.500    303.124    304.999 
 201       1.0499    0.0000    0.0001    0.0001     2000       21     2.09       977      -77.661    110.490     40.990      1.500      1.500    303.126    305.001 
