# Supplementary material for: Aspirin locally disrupts the liquid-ordered phase
Source: R Soc Open Sci. 2018 Feb 28;5(2):171710. doi: 10.1098/rsos.171710 (PMC5830767; doi:10.1098/rsos.171710)
Supplement: Inelastic Neutron scattering data [file rsos171710supp1.zip › RawData/034902]

RRRRRRRRRRRRRRRRRRRRRRRRRRRRRRRRRRRRRRRRRRRRRRRRRRRRRRRRRRRRRRRRRRRRRRRRRRRRRRRR
  034902       1       0                                                        
ILL TAS data in the new ASCII format follow afte the line VV..V                 
AAAAAAAAAAAAAAAAAAAAAAAAAAAAAAAAAAAAAAAAAAAAAAAAAAAAAAAAAAAAAAAAAAAAAAAAAAAAAAAA
      80                                                                        
IN12  rheinstadter07-Dec-16 04:54:10                                            
VVVVVVVVVVVVVVVVVVVVVVVVVVVVVVVVVVVVVVVVVVVVVVVVVVVVVVVVVVVVVVVVVVVVVVVVVVVVVVVV
INSTR: IN12
EXPNO: CRG-2297
USER_: rheinstadter
LOCAL: SCHMALZL
FILE_: 034902
DATE_: 07-Dec-16 04:54:10
TITLE: The effect of a common drug on nanscopic membrane dynamics
TYPE_: tas
COMND: bs qh 0 0 1 -2 dqh 0 0 0 0.1 np 31 mn 20000
POSQE: QH=   0.0002, QK=   0.0000, QL=   1.0001, EN=  -2.0005, UN=meV
CURVE: MONO= auto, ANA= auto
STEPS: EN=   0.1000
PARAM: GONIO= 0
PARAM: DM=   3.34000, DA=   3.35500, KFIX=   1.50010
PARAM: SM= -1, SS=  1, SA= -1, FX=  2
PARAM: ALF1= 120.00, ALF2= 120.00, ALF3= 120.00, ALF4= 120.00
PARAM: BET1= 120.00, BET2= 120.00, BET3= 120.00, BET4= 120.00
PARAM: ETAM=  35.00, ETAA=  35.00
PARAM: AS=   6.28000, BS=   6.28000, CS=   6.28000
PARAM: AA=  90.00000, BB=  90.00000, CC=  90.00000, ETAS=  80.00000
PARAM: AX=  1.000, AY=  0.000, AZ=  0.000
PARAM: BX=  0.000, BY=  0.000, BZ=  1.000
VARIA: SELPOS=in
VARIA: SELSPEED=  11178
VARIA: A1      = -55.70, A2      =-112.16, A3      =   0.91, A4      =  41.83
VARIA: A5      = -38.64, A6      = -77.25, GU      =   1.40, GL      =   0.04
VARIA: A3P     =1269.70, GA      =   1.00, GM      =  -0.11, RA      =  15.38
VARIA: RMV     =  28.98, RMH     =  78.11, TA      =   4.39, TM      =  -1.81
VARIA: GC      =  -0.01, DIA1X   =  62.64, DIA2X   =  88.10, DIA2Z   = 163.89
VARIA: I1      =   0.00, I2      =   0.00, I3      =   0.00, I4      =   0.00
VARIA: I5      =   0.00, I6      =   0.00, I7      =   0.00, I8      =  -0.00
VARIA: IH1     =   0.00, IH2     =   0.00
ZEROS: A1      =  -2.09, A2      =   0.51, A3      = -10.48, A4      =   0.70
ZEROS: A5      = -89.80, A6      =   0.01, GU      =   0.00, GL      =   0.00
ZEROS: A3P     = -16.29, GA      =   0.00, GM      =   0.00, RA      =   0.00
ZEROS: RMV     =   0.00, RMH     =   0.00, TA      =   0.00, TM      =   0.00
ZEROS: GC      =   0.00, DIA1X   =   0.00, DIA2X   =   0.00, DIA2Z   =   0.00
POLAN: DR HX 5 0 0
POLAN: ON F1 
POLAN: CO MN 200000
POLAN: DR HX 0 5 0
POLAN: ON F1
POLAN: CO MN 200000
POLAN: DR HX 0 0 0.8
POLAN: ON F1 
POLAN: CO MN 200000
PARAM: MN=   20000
PARAM: TT=    303.12, RT=    305.00
PARAM: REACTOR=55.88
FORMT:
DATA_:
  PNT        QH        QK        QL        EN        M1        M2      TIME      CNTS         A2         A3         A4         KI         KF         TT        TRT 
   1       0.0002    0.0000    1.0001   -2.0005    20000       10    23.47        86     -112.160      0.910     41.830      1.133      1.500    303.125    304.999 
   2       0.0000    0.0000    1.0000   -1.9005    20000       18    22.62        99     -109.110      2.080     41.800      1.155      1.500    303.127    304.998 
   3      -0.0003    0.0000    1.0002   -1.8006    20000       11    21.51        83     -106.321      3.210     41.760      1.175      1.500    303.129    305.000 
   4       0.0001    0.0000    1.0001   -1.7005    20000        9    20.57        79     -103.754      4.330     41.690      1.196      1.500    303.125    305.000 
   5      -0.0001    0.0000    1.0003   -1.6010    20000       10    20.41        88     -101.391      5.390     41.620      1.216      1.500    303.127    305.000 
   6      -0.0000    0.0000    1.0002   -1.5010    20000       13    21.05        85      -99.186      6.430     41.520      1.235      1.500    303.130    305.001 
   7      -0.0000    0.0000    1.0001   -1.4009    20000       13    20.52       109      -97.126      7.440     41.410      1.255      1.500    303.126    305.002 
   8      -0.0001    0.0000    1.0002   -1.3010    20000       12    20.18        90      -95.201      8.420     41.290      1.274      1.500    303.125    305.000 
   9      -0.0002    0.0000    1.0002   -1.2005    20000       15    20.63       108      -93.381      9.380     41.160      1.293      1.500    303.127    305.000 
  10      -0.0002    0.0000    1.0003   -1.0998    20000       12    20.35       106      -91.665     10.320     41.020      1.311      1.500    303.127    304.998 
  11      -0.0002    0.0000    1.0003   -1.0005    20000       11    20.33       114      -90.066     11.230     40.870      1.329      1.500    303.123    305.000 
  12      -0.0004    0.0000    1.0003   -0.8998    20000       12    22.45       113      -88.530     12.120     40.710      1.348      1.500    303.127    304.997 
  13       0.0000    0.0000    1.0002   -0.8005    20000       13    22.37       162      -87.093     13.010     40.540      1.365      1.500    303.127    305.001 
  14      -0.0003    0.0000    1.0003   -0.6999    20000       16    21.87       162      -85.711     13.860     40.370      1.383      1.500    303.129    305.001 
  15      -0.0001    0.0000    1.0004   -0.6004    20000       15    21.60       187      -84.407     14.710     40.190      1.400      1.500    303.126    305.000 
  16       0.0000    0.0000    1.0003   -0.5008    20000       22    21.40       243      -83.162     15.540     40.000      1.417      1.500    303.129    305.002 
  17      -0.0003    0.0000    1.0002   -0.4001    20000       80    21.39       259      -81.960     16.340     39.800      1.434      1.500    303.126    305.000 
  18      -0.0002    0.0000    1.0002   -0.3008    20000      297    21.24       461      -80.825     17.140     39.600      1.451      1.500    303.127    304.997 
  19      -0.0001    0.0000    1.0003   -0.2014    20000      555    21.14      1160      -79.736     17.930     39.400      1.467      1.500    303.127    304.998 
  20      -0.0000    0.0000    1.0003   -0.1002    20000      555    21.00      4410      -78.673     18.720     39.190      1.484      1.500    303.120    304.997 
  21      -0.0001    0.0000    1.0002   -0.0010    20000      307    20.89      9813      -77.672     19.470     38.970      1.500      1.500    303.120    304.998 
  22      -0.0001    0.0000    1.0002    0.0997    20000      118    20.77      3637      -76.694     20.230     38.750      1.516      1.500    303.128    305.002 
  23       0.0001    0.0000    1.0002    0.1985    20000       65    21.19      1518      -75.772     20.980     38.530      1.532      1.500    303.122    305.000 
  24      -0.0002    0.0000    1.0003    0.3003    20000       49    23.24       492      -74.855     21.710     38.300      1.548      1.500    303.126    304.998 
  25      -0.0004    0.0000    1.0004    0.4008    20000       38    24.59       314      -73.983     22.430     38.070      1.563      1.500    303.128    305.000 
  26      -0.0003    0.0000    1.0002    0.5004    20000       40    23.95       282      -73.149     23.150     37.830      1.579      1.500    303.126    304.998 
  27      -0.0001    0.0000    1.0001    0.5992    20000       36    23.29       202      -72.349     23.860     37.590      1.594      1.500    303.127    305.000 
  28      -0.0000    0.0000    1.0002    0.6988    20000       47    23.23       206      -71.568     24.570     37.350      1.609      1.500    303.127    305.000 
  29      -0.0001    0.0000    1.0004    0.8000    20000       52    23.76       156      -70.801     25.270     37.110      1.624      1.500    303.127    305.001 
  30      -0.0002    0.0000    1.0004    0.9004    20000       39    23.98       175      -70.065     25.960     36.860      1.639      1.500    303.128    304.998 
  31       0.0002    0.0000    1.0001    0.9986    20000       40    23.73       167      -69.367     26.650     36.600      1.653      1.500    303.127    304.999 
