# Supplementary material for: Aspirin locally disrupts the liquid-ordered phase
Source: R Soc Open Sci. 2018 Feb 28;5(2):171710. doi: 10.1098/rsos.171710 (PMC5830767; doi:10.1098/rsos.171710)
Supplement: Inelastic Neutron scattering data [file rsos171710supp1.zip › RawData/034903]

RRRRRRRRRRRRRRRRRRRRRRRRRRRRRRRRRRRRRRRRRRRRRRRRRRRRRRRRRRRRRRRRRRRRRRRRRRRRRRRR
  034903       1       0                                                        
ILL TAS data in the new ASCII format follow afte the line VV..V                 
AAAAAAAAAAAAAAAAAAAAAAAAAAAAAAAAAAAAAAAAAAAAAAAAAAAAAAAAAAAAAAAAAAAAAAAAAAAAAAAA
      80                                                                        
IN12  rheinstadter07-Dec-16 05:14:02                                            
VVVVVVVVVVVVVVVVVVVVVVVVVVVVVVVVVVVVVVVVVVVVVVVVVVVVVVVVVVVVVVVVVVVVVVVVVVVVVVVV
INSTR: IN12
EXPNO: CRG-2297
USER_: rheinstadter
LOCAL: SCHMALZL
FILE_: 034903
DATE_: 07-Dec-16 05:14:02
TITLE: The effect of a common drug on nanscopic membrane dynamics
TYPE_: tas
COMND: bs qh 0 0 1 -0.5 dqh 0 0 0 0.05 np 20 mn 20000
POSQE: QH=   0.0003, QK=   0.0000, QL=   1.0001, EN=  -0.5010, UN=meV
CURVE: MONO= auto, ANA= auto
STEPS: EN=   0.0500
PARAM: GONIO= 0
PARAM: DM=   3.34000, DA=   3.35500, KFIX=   1.50010
PARAM: SM= -1, SS=  1, SA= -1, FX=  2
PARAM: ALF1= 120.00, ALF2= 120.00, ALF3= 120.00, ALF4= 120.00
PARAM: BET1= 120.00, BET2= 120.00, BET3= 120.00, BET4= 120.00
PARAM: ETAM=  35.00, ETAA=  35.00
PARAM: AS=   6.28000, BS=   6.28000, CS=   6.28000
PARAM: AA=  90.00000, BB=  90.00000, CC=  90.00000, ETAS=  80.00000
PARAM: AX=  1.000, AY=  0.000, AZ=  0.000
PARAM: BX=  0.000, BY=  0.000, BZ=  1.000
VARIA: SELPOS=in
VARIA: SELSPEED=  13977
VARIA: A1      = -41.27, A2      = -83.16, A3      =  15.55, A4      =  39.99
VARIA: A5      = -38.64, A6      = -77.25, GU      =   1.40, GL      =   0.04
VARIA: A3P     =1269.70, GA      =   1.01, GM      =  -0.11, RA      =  15.38
VARIA: RMV     =  32.19, RMH     =  62.42, TA      =   4.40, TM      =  -1.81
VARIA: GC      =  -0.01, DIA1X   =  62.64, DIA2X   =  88.10, DIA2Z   = 163.89
VARIA: I1      =   0.00, I2      =   0.00, I3      =   0.00, I4      =   0.00
VARIA: I5      =   0.00, I6      =   0.00, I7      =   0.00, I8      =  -0.00
VARIA: IH1     =   0.00, IH2     =   0.00
ZEROS: A1      =  -2.09, A2      =   0.51, A3      = -10.48, A4      =   0.70
ZEROS: A5      = -89.80, A6      =   0.01, GU      =   0.00, GL      =   0.00
ZEROS: A3P     = -16.29, GA      =   0.00, GM      =   0.00, RA      =   0.00
ZEROS: RMV     =   0.00, RMH     =   0.00, TA      =   0.00, TM      =   0.00
ZEROS: GC      =   0.00, DIA1X   =   0.00, DIA2X   =   0.00, DIA2Z   =   0.00
POLAN: DR HX 5 0 0
POLAN: ON F1 
POLAN: CO MN 200000
POLAN: DR HX 0 5 0
POLAN: ON F1
POLAN: CO MN 200000
POLAN: DR HX 0 0 0.8
POLAN: ON F1 
POLAN: CO MN 200000
PARAM: MN=   20000
PARAM: TT=    303.12, RT=    305.00
PARAM: REACTOR=55.88
FORMT:
DATA_:
  PNT        QH        QK        QL        EN        M1        M2      TIME      CNTS         A2         A3         A4         KI         KF         TT        TRT 
   1       0.0003    0.0000    1.0001   -0.5010    20000       21    21.23       251      -83.164     15.550     39.990      1.417      1.500    303.122    304.999 
   2      -0.0001    0.0000    1.0000   -0.4503    20000       33    21.34       220      -82.552     15.940     39.890      1.426      1.500    303.125    305.000 
   3      -0.0000    0.0000    1.0002   -0.4005    20000       61    21.39       300      -81.964     16.350     39.800      1.434      1.500    303.120    305.000 
   4      -0.0002    0.0000    1.0002   -0.3508    20000      157    21.39       326      -81.390     16.740     39.700      1.443      1.500    303.124    304.996 
   5      -0.0000    0.0000    1.0002   -0.3006    20000      280    21.31       424      -80.823     17.150     39.600      1.451      1.500    303.127    305.000 
   6       0.0002    0.0000    1.0002   -0.2512    20000      468    21.16       636      -80.276     17.550     39.500      1.459      1.500    303.122    305.003 
   7      -0.0002    0.0000    1.0003   -0.2006    20000      509    21.12      1200      -79.728     17.930     39.400      1.467      1.500    303.128    305.001 
   8      -0.0003    0.0000    1.0002   -0.1497    20000      571    21.14      2066      -79.187     18.320     39.290      1.476      1.500    303.123    304.999 
   9      -0.0001    0.0000    1.0004   -0.0999    20000      509    20.99      4434      -78.669     18.720     39.190      1.484      1.500    303.128    305.000 
  10      -0.0003    0.0000    1.0003   -0.0500    20000      388    20.96      8281      -78.161     19.090     39.080      1.492      1.500    303.126    304.998 
  11      -0.0003    0.0000    1.0003    0.0005    20000      299    20.92      9785      -77.657     19.470     38.970      1.500      1.500    303.128    304.998 
  12      -0.0001    0.0000    1.0003    0.0506    20000      203    20.83      7038      -77.166     19.860     38.860      1.508      1.500    303.125    305.001 
  13      -0.0003    0.0000    1.0003    0.1007    20000      133    20.82      3524      -76.685     20.230     38.750      1.516      1.500    303.123    304.998 
  14      -0.0002    0.0000    1.0003    0.1500    20000       72    20.86      2047      -76.221     20.600     38.640      1.524      1.500    303.123    304.997 
  15      -0.0003    0.0000    1.0003    0.1999    20000       65    21.24      1571      -75.758     20.970     38.530      1.532      1.500    303.130    305.001 
  16      -0.0001    0.0000    1.0004    0.2500    20000       39    22.05       940      -75.304     21.350     38.420      1.540      1.500    303.128    305.001 
  17      -0.0001    0.0000    1.0003    0.2996    20000       43    23.14       530      -74.861     21.710     38.300      1.548      1.500    303.123    305.000 
  18      -0.0003    0.0000    1.0004    0.3502    20000       38    24.08       353      -74.418     22.070     38.190      1.555      1.500    303.123    305.001 
  19      -0.0003    0.0000    1.0003    0.4002    20000       35    24.57       302      -73.988     22.430     38.070      1.563      1.500    303.125    305.001 
  20      -0.0002    0.0000    1.0003    0.4505    20000       32    24.40       279      -73.563     22.800     37.950      1.571      1.500    303.129    305.000 
