# Supplementary material for: Aspirin locally disrupts the liquid-ordered phase
Source: R Soc Open Sci. 2018 Feb 28;5(2):171710. doi: 10.1098/rsos.171710 (PMC5830767; doi:10.1098/rsos.171710)
Supplement: Inelastic Neutron scattering data [file rsos171710supp1.zip › RawData/034904]

RRRRRRRRRRRRRRRRRRRRRRRRRRRRRRRRRRRRRRRRRRRRRRRRRRRRRRRRRRRRRRRRRRRRRRRRRRRRRRRR
  034904       1       0                                                        
ILL TAS data in the new ASCII format follow afte the line VV..V                 
AAAAAAAAAAAAAAAAAAAAAAAAAAAAAAAAAAAAAAAAAAAAAAAAAAAAAAAAAAAAAAAAAAAAAAAAAAAAAAAA
      80                                                                        
IN12  rheinstadter07-Dec-16 05:24:19                                            
VVVVVVVVVVVVVVVVVVVVVVVVVVVVVVVVVVVVVVVVVVVVVVVVVVVVVVVVVVVVVVVVVVVVVVVVVVVVVVVV
INSTR: IN12
EXPNO: CRG-2297
USER_: rheinstadter
LOCAL: SCHMALZL
FILE_: 034904
DATE_: 07-Dec-16 05:24:19
TITLE: The effect of a common drug on nanscopic membrane dynamics
TYPE_: tas
COMND: bs qh 0 0 1 0.5 dqh 0 0 0 0.1 np 67 mn 220000
POSQE: QH=  -0.0003, QK=   0.0000, QL=   1.0002, EN=   0.5006, UN=meV
CURVE: MONO= auto, ANA= auto
STEPS: EN=   0.1000
PARAM: GONIO= 0
PARAM: DM=   3.34000, DA=   3.35500, KFIX=   1.50010
PARAM: SM= -1, SS=  1, SA= -1, FX=  2
PARAM: ALF1= 120.00, ALF2= 120.00, ALF3= 120.00, ALF4= 120.00
PARAM: BET1= 120.00, BET2= 120.00, BET3= 120.00, BET4= 120.00
PARAM: ETAM=  35.00, ETAA=  35.00
PARAM: AS=   6.28000, BS=   6.28000, CS=   6.28000
PARAM: AA=  90.00000, BB=  90.00000, CC=  90.00000, ETAS=  80.00000
PARAM: AX=  1.000, AY=  0.000, AZ=  0.000
PARAM: BX=  0.000, BY=  0.000, BZ=  1.000
VARIA: SELPOS=in
VARIA: SELSPEED=  15570
VARIA: A1      = -36.32, A2      = -73.15, A3      =  23.15, A4      =  37.83
VARIA: A5      = -38.64, A6      = -77.25, GU      =   1.40, GL      =   0.04
VARIA: A3P     =1269.70, GA      =   1.00, GM      =  -0.11, RA      =  15.38
VARIA: RMV     =  34.00, RMH     =  56.03, TA      =   4.41, TM      =  -1.81
VARIA: GC      =  -0.01, DIA1X   =  62.64, DIA2X   =  88.10, DIA2Z   = 163.89
VARIA: I1      =   0.00, I2      =   0.00, I3      =   0.00, I4      =   0.00
VARIA: I5      =   0.00, I6      =   0.00, I7      =   0.00, I8      =  -0.00
VARIA: IH1     =   0.00, IH2     =   0.00
ZEROS: A1      =  -2.09, A2      =   0.51, A3      = -10.48, A4      =   0.70
ZEROS: A5      = -89.80, A6      =   0.01, GU      =   0.00, GL      =   0.00
ZEROS: A3P     = -16.29, GA      =   0.00, GM      =   0.00, RA      =   0.00
ZEROS: RMV     =   0.00, RMH     =   0.00, TA      =   0.00, TM      =   0.00
ZEROS: GC      =   0.00, DIA1X   =   0.00, DIA2X   =   0.00, DIA2Z   =   0.00
POLAN: DR HX 5 0 0
POLAN: ON F1 
POLAN: CO MN 200000
POLAN: DR HX 0 5 0
POLAN: ON F1
POLAN: CO MN 200000
POLAN: DR HX 0 0 0.8
POLAN: ON F1 
POLAN: CO MN 200000
PARAM: MN=  220000
PARAM: TT=    303.12, RT=    305.00
PARAM: REACTOR=55.88
FORMT:
DATA_:
  PNT        QH        QK        QL        EN        M1        M2      TIME      CNTS         A2         A3         A4         KI         KF         TT        TRT 
   1      -0.0003    0.0000    1.0002    0.5006   220000      427   264.07      2755      -73.147     23.150     37.830      1.579      1.500    303.124    305.002 
   2      -0.0001    0.0000    1.0001    0.5992   220000      443   256.92      2452      -72.349     23.860     37.590      1.594      1.500    303.128    305.002 
   3      -0.0000    0.0000    1.0002    0.6988   220000      427   256.09      2243      -71.568     24.570     37.350      1.609      1.500    303.124    305.001 
   4      -0.0001    0.0000    1.0004    0.8000   220000      430   261.23      1896      -70.801     25.270     37.110      1.624      1.500    303.120    304.998 
   5      -0.0002    0.0000    1.0004    0.9002   220000      472   263.92      1815      -70.067     25.960     36.860      1.639      1.500    303.127    305.001 
   6       0.0002    0.0000    1.0001    0.9986   220000      505   261.08      1729      -69.367     26.650     36.600      1.653      1.500    303.129    304.999 
   7       0.0001    0.0000    1.0003    1.0995   220000      576   257.86      1605      -68.671     27.330     36.350      1.668      1.500    303.126    305.000 
   8      -0.0000    0.0000    1.0002    1.1986   220000      627   255.62      1504      -68.007     27.990     36.090      1.682      1.500    303.125    305.001 
   9      -0.0000    0.0000    1.0003    1.2990   220000      820   254.29      1409      -67.355     28.660     35.830      1.696      1.500    303.125    304.997 
  10      -0.0000    0.0000    1.0003    1.3983   220000      878   254.43      1359      -66.728     29.320     35.570      1.710      1.500    303.122    304.999 
  11      -0.0003    0.0000    1.0004    1.5005   220000      823   256.35      1294      -66.101     29.980     35.300      1.725      1.500    303.117    304.997 
  12      -0.0000    0.0000    1.0003    1.5995   220000      660   259.73      1271      -65.511     30.640     35.030      1.738      1.500    303.127    305.001 
  13      -0.0001    0.0000    1.0004    1.6998   220000      534   263.02      1256      -64.928     31.290     34.760      1.752      1.500    303.125    304.999 
  14       0.0002    0.0000    1.0001    1.7975   220000      519   264.66      1180      -64.375     31.940     34.480      1.766      1.500    303.123    304.998 
  15       0.0001    0.0000    1.0002    1.8999   220000      364   263.94      1196      -63.812     32.590     34.200      1.780      1.500    303.127    304.999 
  16      -0.0003    0.0000    1.0004    2.0017   220000      345   261.99      1156      -63.265     33.220     33.920      1.793      1.500    303.122    305.001 
  17      -0.0000    0.0000    1.0002    2.0992   220000      323   260.10      1114      -62.755     33.860     33.640      1.806      1.500    303.127    304.999 
  18      -0.0002    0.0000    1.0003    2.2014   220000      310   258.97      1161      -62.233     34.500     33.350      1.820      1.500    303.125    304.998 
  19      -0.0000    0.0000    1.0005    2.3012   220000      317   257.64      1115      -61.737     35.140     33.070      1.833      1.500    303.122    304.999 
  20      -0.0002    0.0000    1.0005    2.4006   220000      362   256.55      1067      -61.254     35.760     32.780      1.846      1.500    303.126    305.000 
  21       0.0001    0.0000    1.0003    2.5000   220000      356   255.62      1085      -60.782     36.400     32.480      1.859      1.500    303.129    304.999 
  22       0.0000    0.0000    1.0004    2.5993   220000      335   254.49      1058      -60.322     37.020     32.190      1.872      1.500    303.122    304.998 
  23      -0.0001    0.0000    1.0004    2.7000   220000      347   253.99      1016      -59.865     37.640     31.890      1.885      1.500    303.123    304.997 
  24      -0.0002    0.0000    1.0002    2.8008   220000      332   253.14       975      -59.418     38.270     31.580      1.898      1.500    303.125    304.999 
  25      -0.0003    0.0000    1.0004    2.9013   220000      317   252.84       951      -58.983     38.890     31.280      1.911      1.500    303.123    304.999 
  26      -0.0001    0.0000    1.0002    3.0004   220000      328   253.66       869      -58.563     39.520     30.970      1.923      1.500    303.123    305.001 
  27      -0.0002    0.0000    1.0003    3.1016   220000      319   255.55       987      -58.143     40.140     30.660      1.936      1.500    303.125    304.998 
  28      -0.0002    0.0000    1.0004    3.2013   220000      345   257.56       966      -57.739     40.760     30.350      1.948      1.500    303.127    305.000 
  29      -0.0002    0.0000    1.0005    3.3007   220000      316   259.37       898      -57.344     41.380     30.040      1.960      1.500    303.119    305.001 
  30      -0.0000    0.0000    1.0004    3.4006   220000      302   261.42      1014      -56.954     42.010     29.720      1.973      1.500    303.124    305.000 
  31       0.0001    0.0000    1.0000    3.4981   220000      295   263.37       970      -56.582     42.630     29.390      1.985      1.500    303.125    304.998 
  32      -0.0001    0.0000    1.0003    3.6001   220000      282   264.86       956      -56.201     43.250     29.070      1.997      1.500    303.127    304.999 
  33       0.0001    0.0000    1.0001    3.6985   220000      298   266.31       920      -55.840     43.880     28.740      2.009      1.500    303.124    305.000 
  34      -0.0001    0.0000    1.0003    3.8003   220000      308   267.91       888      -55.474     44.500     28.410      2.021      1.500    303.120    304.999 
  35       0.0000    0.0000    1.0003    3.8993   220000      279   269.30       923      -55.125     45.130     28.080      2.033      1.500    303.124    304.997 
  36      -0.0001    0.0000    1.0004    4.0013   220000      306   270.42       913      -54.772     45.760     27.740      2.045      1.500    303.127    305.000 
  37       0.0002    0.0000    1.0004    4.1002   220000      302   272.10       852      -54.436     46.400     27.400      2.056      1.500    303.123    305.000 
  38      -0.0002    0.0000    1.0004    4.2020   220000      280   273.86       882      -54.097     47.020     27.050      2.068      1.500    303.125    304.999 
  39       0.0002    0.0000    0.9998    4.2958   220000      315   276.62       940      -53.790     47.650     26.700      2.079      1.500    303.123    305.001 
  40       0.0001    0.0000    1.0002    4.3996   220000      289   279.94       882      -53.457     48.300     26.350      2.091      1.500    303.121    305.000 
  41      -0.0000    0.0000    1.0001    4.4993   220000      313   284.87       926      -53.142     48.930     25.990      2.103      1.500    303.126    305.000 
  42       0.0003    0.0000    1.0002    4.5995   220000      286   291.37       909      -52.831     49.590     25.630      2.114      1.500    303.121    305.001 
  43      -0.0001    0.0000    1.0004    4.7009   220000      321   299.32       949      -52.523     50.220     25.270      2.126      1.500    303.128    304.998 
  44       0.0003    0.0000    1.0001    4.7976   220000      324   307.59       889      -52.233     50.880     24.900      2.137      1.500    303.127    305.000 
  45       0.0001    0.0000    1.0001    4.8992   220000      347   317.44       882      -51.934     51.530     24.520      2.148      1.500    303.121    305.002 
  46      -0.0000    0.0000    1.0002    5.0006   220000      363   326.06       862      -51.641     52.190     24.140      2.160      1.500    303.124    305.000 
  47       0.0002    0.0000    1.0001    5.0976   220000      330   332.97       893      -51.364     52.850     23.760      2.170      1.500    303.125    304.999 
  48      -0.0000    0.0000    1.0003    5.2004   220000      315   338.21       875      -51.077     53.520     23.370      2.182      1.500    303.125    304.999 
  49       0.0002    0.0000    1.0002    5.3000   220000      327   342.22       840      -50.803     54.210     22.970      2.193      1.500    303.121    304.999 
  50       0.0003    0.0000    1.0002    5.3991   220000      329   344.69       905      -50.534     54.890     22.570      2.204      1.500    303.121    305.001 
  51       0.0000    0.0000    1.0002    5.5005   220000      332   346.78       959      -50.264     55.570     22.160      2.215      1.500    303.119    305.000 
  52      -0.0000    0.0000    1.0003    5.6006   220000      336   348.97       906      -50.001     56.260     21.750      2.226      1.500    303.121    305.001 
  53      -0.0001    0.0000    1.0002    5.7008   220000      359   349.94       923      -49.742     56.970     21.320      2.236      1.500    303.116    305.001 
  54       0.0002    0.0000    1.0001    5.7981   220000      320   350.59       944      -49.495     57.680     20.900      2.247      1.500    303.123    305.000 
  55       0.0001    0.0000    1.0001    5.8984   220000      351   351.85       918      -49.244     58.400     20.460      2.258      1.500    303.121    305.000 
  56       0.0002    0.0000    1.0002    6.0010   220000      368   352.06       960      -48.990     59.150     20.010      2.269      1.500    303.118    305.000 
  57       0.0001    0.0000    1.0001    6.0988   220000      389   353.69       867      -48.753     59.880     19.560      2.279      1.500    303.123    305.000 
  58      -0.0000    0.0000    1.0001    6.2005   220000      370   355.63       835      -48.509     60.640     19.090      2.290      1.500    303.121    304.999 
  59       0.0001    0.0000    1.0003    6.3013   220000      389   356.92       905      -48.271     61.410     18.620      2.300      1.500    303.121    305.001 
  60       0.0001    0.0000    1.0003    6.4003   220000      375   359.31       814      -48.041     62.190     18.140      2.311      1.500    303.118    304.999 
  61       0.0001    0.0000    1.0002    6.4999   220000      414   361.53       839      -47.813     62.990     17.640      2.321      1.500    303.120    305.000 
  62      -0.0001    0.0000    1.0004    6.6026   220000      374   363.95       854      -47.581     63.800     17.130      2.332      1.500    303.118    304.999 
  63       0.0001    0.0000    1.0002    6.7008   220000      391   366.27       846      -47.362     64.650     16.600      2.342      1.500    303.121    305.000 
  64      -0.0000    0.0000    1.0002    6.8012   220000      448   368.17       903      -47.142     65.500     16.060      2.352      1.500    303.125    305.000 
  65       0.0003    0.0000    1.0003    6.9004   220000      478   370.29       840      -46.927     66.390     15.510      2.362      1.500    303.120    305.001 
  66      -0.0001    0.0000    1.0002    7.0018   220000      504   372.58       924      -46.710     67.290     14.920      2.373      1.500    303.120    305.000 
  67       0.0001    0.0000    1.0002    7.1010   220000      550   374.43       958      -46.501     68.230     14.330      2.383      1.500    303.122    305.003 
