# Supplementary material for: Aspirin locally disrupts the liquid-ordered phase
Source: R Soc Open Sci. 2018 Feb 28;5(2):171710. doi: 10.1098/rsos.171710 (PMC5830767; doi:10.1098/rsos.171710)
Supplement: Inelastic Neutron scattering data [file rsos171710supp1.zip › RawData/034905]

RRRRRRRRRRRRRRRRRRRRRRRRRRRRRRRRRRRRRRRRRRRRRRRRRRRRRRRRRRRRRRRRRRRRRRRRRRRRRRRR
  034905       1       0                                                        
ILL TAS data in the new ASCII format follow afte the line VV..V                 
AAAAAAAAAAAAAAAAAAAAAAAAAAAAAAAAAAAAAAAAAAAAAAAAAAAAAAAAAAAAAAAAAAAAAAAAAAAAAAAA
      80                                                                        
IN12  rheinstadter07-Dec-16 11:05:02                                            
VVVVVVVVVVVVVVVVVVVVVVVVVVVVVVVVVVVVVVVVVVVVVVVVVVVVVVVVVVVVVVVVVVVVVVVVVVVVVVVV
INSTR: IN12
EXPNO: CRG-2297
USER_: rheinstadter
LOCAL: SCHMALZL
FILE_: 034905
DATE_: 07-Dec-16 11:05:02
TITLE: The effect of a common drug on nanscopic membrane dynamics
TYPE_: tas
COMND: sc qh 0.55 0 0 0 dqh 0.005 0 0 0 np 201 mn 2000
POSQE: QH=   0.0500, QK=   0.0000, QL=   0.0001, EN=   0.0005, UN=meV
CURVE: MONO= auto, ANA= auto
STEPS: QH=   0.0050
PARAM: GONIO= 0
PARAM: DM=   3.34000, DA=   3.35500, KFIX=   1.50010
PARAM: SM= -1, SS=  1, SA= -1, FX=  2
PARAM: ALF1= 120.00, ALF2= 120.00, ALF3= 120.00, ALF4= 120.00
PARAM: BET1= 120.00, BET2= 120.00, BET3= 120.00, BET4= 120.00
PARAM: ETAM=  35.00, ETAA=  35.00
PARAM: AS=   6.28000, BS=   6.28000, CS=   6.28000
PARAM: AA=  90.00000, BB=  90.00000, CC=  90.00000, ETAS=  80.00000
PARAM: AX=  1.000, AY=  0.000, AZ=  0.000
PARAM: BX=  0.000, BY=  0.000, BZ=  1.000
VARIA: SELPOS=in
VARIA: SELSPEED=  14793
VARIA: A1      = -38.54, A2      = -77.66, A3      =  90.95, A4      =   1.91
VARIA: A5      = -38.64, A6      = -77.25, GU      =   1.40, GL      =   0.04
VARIA: A3P     =1269.70, GA      =   1.01, GM      =  -0.11, RA      =  15.38
VARIA: RMV     =  33.12, RMH     =  58.97, TA      =   4.39, TM      =  -1.81
VARIA: GC      =  -0.01, DIA1X   =  62.64, DIA2X   =  88.10, DIA2Z   = 163.89
VARIA: I1      =   0.00, I2      =   0.00, I3      =   0.00, I4      =   0.00
VARIA: I5      =   0.00, I6      =   0.00, I7      =   0.00, I8      =  -0.00
VARIA: IH1     =   0.00, IH2     =   0.00
ZEROS: A1      =  -2.09, A2      =   0.51, A3      = -10.48, A4      =   0.70
ZEROS: A5      = -89.80, A6      =   0.01, GU      =   0.00, GL      =   0.00
ZEROS: A3P     = -16.29, GA      =   0.00, GM      =   0.00, RA      =   0.00
ZEROS: RMV     =   0.00, RMH     =   0.00, TA      =   0.00, TM      =   0.00
ZEROS: GC      =   0.00, DIA1X   =   0.00, DIA2X   =   0.00, DIA2Z   =   0.00
POLAN: DR HX 5 0 0
POLAN: ON F1 
POLAN: CO MN 200000
POLAN: DR HX 0 5 0
POLAN: ON F1
POLAN: CO MN 200000
POLAN: DR HX 0 0 0.8
POLAN: ON F1 
POLAN: CO MN 200000
PARAM: MN=    2000
PARAM: TT=    303.12, RT=    305.00
PARAM: REACTOR=55.87
FORMT:
DATA_:
  PNT        QH        QK        QL        EN        M1        M2      TIME      CNTS         A2         A3         A4         KI         KF         TT        TRT 
   1       0.0500    0.0000    0.0001    0.0005     2000       32     2.10    102941      -77.657     90.950      1.910      1.500      1.500    303.117    305.000 
   2       0.0550    0.0000    0.0001    0.0005     2000       28     2.08    101056      -77.657     91.040      2.100      1.500      1.500    303.121    305.001 
   3       0.0597    0.0000    0.0001    0.0005     2000       19     2.08    100571      -77.657     91.140      2.280      1.500      1.500    303.119    305.000 
   4       0.0649    0.0000    0.0001    0.0005     2000       30     2.10    101336      -77.657     91.230      2.480      1.500      1.500    303.120    305.001 
   5       0.0701    0.0000    0.0001    0.0005     2000       25     2.11    100936      -77.657     91.330      2.680      1.500      1.500    303.120    305.001 
   6       0.0748    0.0000    0.0001    0.0005     2000       15     2.09     99374      -77.657     91.420      2.860      1.500      1.500    303.120    305.001 
   7       0.0798    0.0000    0.0001    0.0005     2000       23     2.09     99174      -77.657     91.520      3.050      1.500      1.500    303.124    305.000 
   8       0.0848    0.0000    0.0001    0.0005     2000       24     2.08     97532      -77.657     91.610      3.240      1.500      1.500    303.124    304.999 
   9       0.0897    0.0000    0.0001    0.0005     2000       26     2.09     97331      -77.657     91.720      3.430      1.500      1.500    303.117    304.999 
  10       0.0947    0.0000    0.0001    0.0005     2000       27     2.09     95654      -77.657     91.820      3.620      1.500      1.500    303.122    305.000 
  11       0.0999    0.0000    0.0001    0.0005     2000       31     2.06     92724      -77.657     91.910      3.820      1.500      1.500    303.117    304.999 
  12       0.1047    0.0000    0.0001    0.0005     2000       29     2.08     90308      -77.657     92.000      4.000      1.500      1.500    303.117    304.999 
  13       0.1099    0.0000    0.0001    0.0005     2000       21     2.10     86413      -77.657     92.090      4.200      1.500      1.500    303.120    304.999 
  14       0.1149    0.0000    0.0001    0.0005     2000       29     2.11     82639      -77.657     92.190      4.390      1.500      1.500    303.120    304.999 
  15       0.1198    0.0000    0.0001    0.0005     2000       20     2.09     80510      -77.657     92.280      4.580      1.500      1.500    303.123    305.000 
  16       0.1248    0.0000    0.0001    0.0005     2000       19     2.09     79101      -77.657     92.380      4.770      1.500      1.500    303.118    305.000 
  17       0.1298    0.0000    0.0001    0.0005     2000       25     2.06     76132      -77.657     92.470      4.960      1.500      1.500    303.119    305.001 
  18       0.1347    0.0000    0.0001    0.0005     2000       23     2.06     75219      -77.657     92.570      5.150      1.500      1.500    303.118    304.999 
  19       0.1400    0.0000    0.0001    0.0005     2000       27     2.09     74827      -77.657     92.670      5.350      1.500      1.500    303.118    304.999 
  20       0.1449    0.0000    0.0001    0.0005     2000       36     2.06     69828      -77.657     92.760      5.540      1.500      1.500    303.118    305.000 
  21       0.1496    0.0000    0.0001    0.0005     2000       23     2.08     66568      -77.657     92.860      5.720      1.500      1.500    303.119    304.999 
  22       0.1549    0.0000    0.0001    0.0005     2000       31     2.09     58617      -77.657     92.950      5.920      1.500      1.500    303.119    304.999 
  23       0.1598    0.0000    0.0001    0.0005     2000       28     2.05     49739      -77.657     93.050      6.110      1.500      1.500    303.123    305.002 
  24       0.1648    0.0000    0.0001    0.0005     2000       21     2.08     40673      -77.657     93.140      6.300      1.500      1.500    303.120    304.999 
  25       0.1697    0.0000    0.0001    0.0005     2000       22     2.06     30326      -77.657     93.240      6.490      1.500      1.500    303.116    304.997 
  26       0.1750    0.0000    0.0001    0.0005     2000       21     2.09     21531      -77.657     93.340      6.690      1.500      1.500    303.116    304.997 
  27       0.1797    0.0000    0.0001    0.0005     2000       19     2.06     13279      -77.657     93.430      6.870      1.500      1.500    303.118    304.999 
  28       0.1846    0.0000    0.0001    0.0005     2000       21     2.09      9061      -77.657     93.530      7.060      1.500      1.500    303.119    305.000 
  29       0.1899    0.0000    0.0001    0.0005     2000       38     2.07      7342      -77.657     93.620      7.260      1.500      1.500    303.119    305.000 
  30       0.1948    0.0000    0.0001    0.0005     2000       27     2.09      6673      -77.657     93.720      7.450      1.500      1.500    303.118    304.999 
  31       0.1998    0.0000    0.0001    0.0005     2000       25     2.08      6413      -77.657     93.810      7.640      1.500      1.500    303.115    304.998 
  32       0.2047    0.0000    0.0001    0.0005     2000       28     2.08      6469      -77.657     93.910      7.830      1.500      1.500    303.120    305.001 
  33       0.2097    0.0000    0.0001    0.0005     2000       35     2.06      6510      -77.657     94.010      8.020      1.500      1.500    303.118    305.001 
  34       0.2149    0.0000    0.0001    0.0005     2000       24     2.10      6497      -77.657     94.100      8.220      1.500      1.500    303.118    304.999 
  35       0.2201    0.0000    0.0001    0.0005     2000       35     2.07      6366      -77.657     94.200      8.420      1.500      1.500    303.127    304.998 
  36       0.2248    0.0000    0.0001    0.0005     2000       33     2.05      6331      -77.657     94.290      8.600      1.500      1.500    303.127    304.998 
  37       0.2298    0.0000    0.0001    0.0005     2000       22     2.05      6280      -77.657     94.400      8.790      1.500      1.500    303.119    305.000 
  38       0.2348    0.0000    0.0000    0.0005     2000       31     2.10      5981      -77.657     94.500      8.980      1.500      1.500    303.121    304.998 
  39       0.2397    0.0000    0.0001    0.0005     2000       26     2.08      5966      -77.657     94.580      9.170      1.500      1.500    303.123    305.000 
  40       0.2447    0.0000    0.0001    0.0005     2000       20     2.07      5740      -77.657     94.680      9.360      1.500      1.500    303.123    305.000 
  41       0.2499    0.0000    0.0001    0.0005     2000       18     2.09      5885      -77.657     94.770      9.560      1.500      1.500    303.115    305.000 
  42       0.2548    0.0000    0.0001    0.0005     2000       23     2.10      6558      -77.657     94.870      9.750      1.500      1.500    303.119    305.000 
  43       0.2601    0.0000    0.0001    0.0005     2000       29     2.09      8309      -77.657     94.960      9.950      1.500      1.500    303.116    304.998 
  44       0.2650    0.0000    0.0001    0.0005     2000       26     2.10     11266      -77.657     95.060     10.140      1.500      1.500    303.117    305.001 
  45       0.2697    0.0000    0.0000    0.0005     2000       17     2.10     18063      -77.657     95.170     10.320      1.500      1.500    303.117    305.001 
  46       0.2747    0.0000    0.0001    0.0005     2000       29     2.07     25668      -77.657     95.250     10.510      1.500      1.500    303.122    305.000 
  47       0.2799    0.0000    0.0001    0.0005     2000       23     2.09     34977      -77.657     95.350     10.710      1.500      1.500    303.120    304.998 
  48       0.2848    0.0000    0.0001    0.0005     2000       30     2.10     45010      -77.657     95.440     10.900      1.500      1.500    303.119    305.001 
  49       0.2900    0.0000    0.0001    0.0005     2000       30     2.09     53865      -77.657     95.540     11.100      1.500      1.500    303.121    304.999 
  50       0.2947    0.0000    0.0001    0.0005     2000       19     2.06     62568      -77.657     95.640     11.280      1.500      1.500    303.117    304.998 
  51       0.2999    0.0000    0.0001    0.0005     2000       28     2.06     68441      -77.657     95.730     11.480      1.500      1.500    303.128    304.999 
  52       0.3049    0.0000    0.0001    0.0005     2000       26     2.08     73758      -77.657     95.830     11.670      1.500      1.500    303.128    304.999 
  53       0.3098    0.0000    0.0001    0.0005     2000       29     2.08     76611      -77.657     95.920     11.860      1.500      1.500    303.125    304.998 
  54       0.3148    0.0000    0.0001    0.0005     2000       29     2.11     79541      -77.657     96.030     12.050      1.500      1.500    303.117    305.000 
  55       0.3197    0.0000    0.0000    0.0005     2000       28     2.11     80069      -77.657     96.130     12.240      1.500      1.500    303.119    305.002 
  56       0.3246    0.0000    0.0001    0.0005     2000       21     2.08     79565      -77.657     96.210     12.430      1.500      1.500    303.125    305.001 
  57       0.3301    0.0000    0.0001    0.0005     2000       33     2.10     80823      -77.657     96.310     12.640      1.500      1.500    303.120    305.000 
  58       0.3348    0.0000    0.0001    0.0005     2000       25     2.07     79132      -77.657     96.400     12.820      1.500      1.500    303.123    305.001 
  59       0.3400    0.0000    0.0001    0.0005     2000       30     2.08     78139      -77.657     96.500     13.020      1.500      1.500    303.120    305.001 
  60       0.3447    0.0000    0.0000    0.0005     2000       33     2.10     77303      -77.657     96.610     13.200      1.500      1.500    303.120    305.001 
  61       0.3499    0.0000    0.0001    0.0005     2000       22     2.09     75052      -77.657     96.690     13.400      1.500      1.500    303.123    305.000 
  62       0.3548    0.0000    0.0001    0.0005     2000       29     2.11     71818      -77.657     96.790     13.590      1.500      1.500    303.115    304.999 
  63       0.3597    0.0000    0.0001    0.0005     2000       22     2.09     66297      -77.657     96.890     13.780      1.500      1.500    303.120    304.999 
  64       0.3647    0.0000    0.0001    0.0005     2000       18     2.08     57995      -77.657     96.980     13.970      1.500      1.500    303.120    304.999 
  65       0.3701    0.0000    0.0001    0.0005     2000       21     2.07     48981      -77.657     97.080     14.180      1.500      1.500    303.121    305.000 
  66       0.3748    0.0000    0.0001    0.0005     2000       19     2.05     38110      -77.657     97.170     14.360      1.500      1.500    303.118    305.000 
  67       0.3800    0.0000    0.0001    0.0005     2000       28     2.07     28046      -77.657     97.270     14.560      1.500      1.500    303.118    305.000 
  68       0.3847    0.0000    0.0001    0.0005     2000       32     2.06     18588      -77.657     97.370     14.740      1.500      1.500    303.118    304.999 
  69       0.3899    0.0000    0.0001    0.0005     2000       22     2.08      9565      -77.657     97.460     14.940      1.500      1.500    303.118    304.998 
  70       0.3948    0.0000    0.0001    0.0005     2000       33     2.07      5329      -77.657     97.560     15.130      1.500      1.500    303.122    305.000 
  71       0.3997    0.0000    0.0000    0.0005     2000       22     2.07      3423      -77.657     97.670     15.320      1.500      1.500    303.122    305.001 
  72       0.4049    0.0000    0.0002    0.0005     2000       30     2.12      2524      -77.657     97.750     15.520      1.500      1.500    303.119    305.000 
  73       0.4101    0.0000    0.0002    0.0005     2000       24     2.08      2059      -77.657     97.850     15.720      1.500      1.500    303.120    304.998 
  74       0.4148    0.0000    0.0000    0.0005     2000       27     2.07      2081      -77.657     97.960     15.900      1.500      1.500    303.120    304.998 
  75       0.4199    0.0000    0.0001    0.0005     2000       31     2.10      1952      -77.657     98.050     16.100      1.500      1.500    303.119    304.998 
  76       0.4251    0.0000    0.0002    0.0005     2000       39     2.10      1948      -77.657     98.140     16.300      1.500      1.500    303.119    304.998 
  77       0.4298    0.0000    0.0002    0.0005     2000       29     2.09      1965      -77.657     98.230     16.480      1.500      1.500    303.120    304.998 
  78       0.4347    0.0000    0.0001    0.0005     2000       30     2.07      1872      -77.657     98.330     16.670      1.500      1.500    303.116    305.000 
  79       0.4399    0.0000    0.0001    0.0005     2000       23     2.08      1977      -77.657     98.430     16.870      1.500      1.500    303.120    304.998 
  80       0.4448    0.0000    0.0002    0.0005     2000       26     2.09      1949      -77.657     98.520     17.060      1.500      1.500    303.120    305.000 
  81       0.4500    0.0000    0.0001    0.0005     2000       29     2.05      1944      -77.657     98.630     17.260      1.500      1.500    303.120    305.000 
  82       0.4551    0.0000    0.0001    0.0005     2000       17     2.10      1848      -77.657     98.730     17.460      1.500      1.500    303.122    304.998 
  83       0.4601    0.0000    0.0001    0.0005     2000       25     2.08      1766      -77.657     98.820     17.650      1.500      1.500    303.121    305.002 
  84       0.4647    0.0000    0.0001    0.0005     2000       28     2.04      1723      -77.657     98.910     17.830      1.500      1.500    303.121    305.002 
  85       0.4699    0.0000    0.0001    0.0005     2000       23     2.11      1713      -77.657     99.010     18.030      1.500      1.500    303.118    305.001 
  86       0.4748    0.0000    0.0002    0.0005     2000       28     2.06      1738      -77.657     99.100     18.220      1.500      1.500    303.117    304.999 
  87       0.4797    0.0000    0.0000    0.0005     2000       18     2.08      1739      -77.657     99.210     18.410      1.500      1.500    303.120    305.000 
  88       0.4849    0.0000    0.0001    0.0005     2000       28     2.06      1684      -77.657     99.300     18.610      1.500      1.500    303.124    304.999 
  89       0.4898    0.0000    0.0001    0.0005     2000       30     2.09      1763      -77.657     99.400     18.800      1.500      1.500    303.122    305.000 
  90       0.4949    0.0000    0.0002    0.0005     2000       21     2.10      1955      -77.657     99.490     19.000      1.500      1.500    303.120    304.997 
  91       0.5001    0.0000    0.0001    0.0005     2000       25     2.06      2047      -77.657     99.600     19.200      1.500      1.500    303.120    304.997 
  92       0.5047    0.0000   -0.0000    0.0005     2000       28     2.09      2269      -77.657     99.700     19.380      1.500      1.500    303.121    305.000 
  93       0.5099    0.0000    0.0002    0.0005     2000       32     2.08      2448      -77.657     99.780     19.580      1.500      1.500    303.123    304.998 
  94       0.5148    0.0000    0.0000    0.0005     2000       21     2.08      2679      -77.657     99.890     19.770      1.500      1.500    303.120    304.998 
  95       0.5197    0.0000    0.0001    0.0005     2000       24     2.10      2760      -77.657     99.980     19.960      1.500      1.500    303.117    305.000 
  96       0.5249    0.0000    0.0002    0.0005     2000       25     2.10      2982      -77.657    100.070     20.160      1.500      1.500    303.123    304.999 
  97       0.5297    0.0000    0.0001    0.0005     2000       30     2.06      2933      -77.657    100.170     20.350      1.500      1.500    303.120    305.001 
  98       0.5349    0.0000    0.0001    0.0005     2000       33     2.11      2936      -77.657    100.270     20.550      1.500      1.500    303.119    304.999 
  99       0.5398    0.0000   -0.0000    0.0005     2000       28     2.08      3056      -77.657    100.380     20.740      1.500      1.500    303.119    305.001 
 100       0.5447    0.0000    0.0001    0.0005     2000       23     2.10      2991      -77.657    100.460     20.930      1.500      1.500    303.119    305.001 
 101       0.5498    0.0000    0.0001    0.0005     2000       15     2.10      2845      -77.657    100.560     21.130      1.500      1.500    303.120    305.000 
 102       0.5547    0.0000    0.0001    0.0005     2000       29     2.10      2800      -77.657    100.660     21.320      1.500      1.500    303.115    304.999 
 103       0.5599    0.0000    0.0001    0.0005     2000       25     2.08      2621      -77.657    100.760     21.520      1.500      1.500    303.124    305.000 
 104       0.5647    0.0000    0.0001    0.0005     2000       27     2.10      2520      -77.657    100.850     21.710      1.500      1.500    303.122    304.997 
 105       0.5701    0.0000    0.0001    0.0005     2000       15     2.06      2272      -77.657    100.960     21.920      1.500      1.500    303.119    304.997 
 106       0.5750    0.0000    0.0001    0.0005     2000       37     2.07      2187      -77.657    101.050     22.110      1.500      1.500    303.119    304.999 
 107       0.5802    0.0000    0.0002    0.0005     2000       31     2.08      2066      -77.657    101.140     22.310      1.500      1.500    303.121    305.001 
 108       0.5848    0.0000    0.0001    0.0005     2000       25     2.09      1984      -77.657    101.240     22.490      1.500      1.500    303.121    305.001 
 109       0.5899    0.0000    0.0001    0.0005     2000       19     2.06      1985      -77.657    101.340     22.690      1.500      1.500    303.116    304.998 
 110       0.5948    0.0000    0.0001    0.0005     2000       25     2.06      2034      -77.657    101.440     22.880      1.500      1.500    303.120    304.999 
 111       0.5999    0.0000    0.0002    0.0005     2000       23     2.08      2240      -77.657    101.530     23.080      1.500      1.500    303.124    305.000 
 112       0.6048    0.0000    0.0000    0.0005     2000       28     2.08      2453      -77.657    101.640     23.270      1.500      1.500    303.121    305.000 
 113       0.6102    0.0000    0.0002    0.0005     2000       24     2.08      2640      -77.657    101.730     23.480      1.500      1.500    303.115    305.000 
 114       0.6150    0.0000    0.0001    0.0005     2000       20     2.07      3013      -77.657    101.830     23.670      1.500      1.500    303.125    305.001 
 115       0.6201    0.0000    0.0002    0.0005     2000       32     2.08      3243      -77.657    101.920     23.870      1.500      1.500    303.125    305.001 
 116       0.6248    0.0000    0.0000    0.0005     2000       19     2.11      3643      -77.657    102.030     24.050      1.500      1.500    303.120    304.998 
 117       0.6299    0.0000    0.0000    0.0005     2000       28     2.06      3732      -77.657    102.130     24.250      1.500      1.500    303.122    304.998 
 118       0.6347    0.0000    0.0001    0.0005     2000       33     2.05      3845      -77.657    102.220     24.440      1.500      1.500    303.120    305.000 
 119       0.6398    0.0000    0.0002    0.0005     2000       19     2.08      3839      -77.657    102.310     24.640      1.500      1.500    303.118    305.001 
 120       0.6447    0.0000    0.0001    0.0005     2000       24     2.08      3993      -77.657    102.410     24.830      1.500      1.500    303.117    304.998 
 121       0.6501    0.0000    0.0001    0.0005     2000       37     2.08      3713      -77.657    102.520     25.040      1.500      1.500    303.123    305.000 
 122       0.6552    0.0000    0.0002    0.0005     2000       23     2.08      3717      -77.657    102.610     25.240      1.500      1.500    303.123    305.000 
 123       0.6598    0.0000   -0.0000    0.0005     2000       14     2.08      3437      -77.657    102.720     25.420      1.500      1.500    303.116    305.001 
 124       0.6649    0.0000    0.0001    0.0005     2000       22     2.08      3366      -77.657    102.810     25.620      1.500      1.500    303.123    305.002 
 125       0.6697    0.0000    0.0001    0.0005     2000       26     2.09      3034      -77.657    102.900     25.810      1.500      1.500    303.120    305.002 
 126       0.6748    0.0000    0.0000    0.0005     2000       24     2.10      2760      -77.657    103.010     26.010      1.500      1.500    303.120    304.998 
 127       0.6799    0.0000    0.0001    0.0005     2000       19     2.07      2458      -77.657    103.100     26.210      1.500      1.500    303.117    304.997 
 128       0.6848    0.0000   -0.0000    0.0005     2000       31     2.11      2426      -77.657    103.210     26.400      1.500      1.500    303.115    304.998 
 129       0.6899    0.0000    0.0002    0.0005     2000       29     2.09      2162      -77.657    103.290     26.600      1.500      1.500    303.115    304.998 
 130       0.6947    0.0000    0.0000    0.0005     2000       34     2.10      2019      -77.657    103.400     26.790      1.500      1.500    303.124    304.999 
 131       0.7000    0.0000    0.0002    0.0005     2000       21     2.09      1916      -77.657    103.490     27.000      1.500      1.500    303.118    305.000 
 132       0.7049    0.0000    0.0000    0.0005     2000       19     2.10      2072      -77.657    103.600     27.190      1.500      1.500    303.118    305.000 
 133       0.7097    0.0000    0.0001    0.0005     2000       32     2.07      2370      -77.657    103.690     27.380      1.500      1.500    303.123    304.998 
 134       0.7148    0.0000   -0.0000    0.0005     2000       27     2.10      2461      -77.657    103.800     27.580      1.500      1.500    303.118    305.001 
 135       0.7199    0.0000    0.0001    0.0005     2000       32     2.08      2646      -77.657    103.890     27.780      1.500      1.500    303.122    305.001 
 136       0.7247    0.0000    0.0001    0.0005     2000       17     2.06      2860      -77.657    103.980     27.970      1.500      1.500    303.122    305.001 
 137       0.7300    0.0000    0.0001    0.0005     2000       28     2.04      2987      -77.657    104.090     28.180      1.500      1.500    303.121    304.998 
 138       0.7351    0.0000    0.0001    0.0005     2000       27     2.10      3184      -77.657    104.190     28.380      1.500      1.500    303.116    304.997 
 139       0.7399    0.0000    0.0000    0.0005     2000       19     2.07      3174      -77.657    104.290     28.570      1.500      1.500    303.116    304.997 
 140       0.7447    0.0000    0.0001    0.0005     2000       25     2.08      3368      -77.657    104.380     28.760      1.500      1.500    303.119    305.000 
 141       0.7498    0.0000    0.0001    0.0005     2000       18     2.09      3310      -77.657    104.480     28.960      1.500      1.500    303.119    305.000 
 142       0.7549    0.0000    0.0002    0.0005     2000       28     2.06      3303      -77.657    104.570     29.160      1.500      1.500    303.118    304.999 
 143       0.7597    0.0000    0.0000    0.0005     2000       20     2.08      3211      -77.657    104.680     29.350      1.500      1.500    303.121    304.998 
 144       0.7648    0.0000    0.0001    0.0005     2000       22     2.11      3077      -77.657    104.770     29.550      1.500      1.500    303.123    305.000 
 145       0.7701    0.0000    0.0001    0.0005     2000       28     2.08      2893      -77.657    104.880     29.760      1.500      1.500    303.119    304.999 
 146       0.7751    0.0000    0.0002    0.0005     2000       16     2.12      2505      -77.657    104.970     29.960      1.500      1.500    303.115    304.999 
 147       0.7802    0.0000    0.0001    0.0005     2000       20     2.09      2425      -77.657    105.080     30.160      1.500      1.500    303.122    304.998 
 148       0.7847    0.0000    0.0001    0.0005     2000       28     2.09      2142      -77.657    105.170     30.340      1.500      1.500    303.122    304.998 
 149       0.7898    0.0000   -0.0001    0.0005     2000       27     2.09      1895      -77.657    105.280     30.540      1.500      1.500    303.115    305.001 
 150       0.7948    0.0000    0.0001    0.0005     2000       28     2.08      1701      -77.657    105.370     30.740      1.500      1.500    303.121    305.000 
 151       0.7999    0.0000    0.0002    0.0005     2000       29     2.08      1487      -77.657    105.460     30.940      1.500      1.500    303.122    305.000 
 152       0.8049    0.0000    0.0001    0.0005     2000       27     2.08      1376      -77.657    105.570     31.140      1.500      1.500    303.123    305.000 
 153       0.8100    0.0000    0.0001    0.0005     2000       17     2.10      1352      -77.657    105.670     31.340      1.500      1.500    303.117    304.998 
 154       0.8150    0.0000    0.0001    0.0005     2000       14     2.08      1255      -77.657    105.770     31.540      1.500      1.500    303.121    305.001 
 155       0.8200    0.0000    0.0002    0.0005     2000       18     2.07      1260      -77.657    105.860     31.740      1.500      1.500    303.119    304.999 
 156       0.8251    0.0000    0.0002    0.0005     2000       20     2.08      1266      -77.657    105.960     31.940      1.500      1.500    303.119    304.999 
 157       0.8298    0.0000    0.0002    0.0005     2000       32     2.05      1207      -77.657    106.060     32.130      1.500      1.500    303.119    304.999 
 158       0.8349    0.0000    0.0002    0.0005     2000       27     2.09      1192      -77.657    106.160     32.330      1.500      1.500    303.125    305.000 
 159       0.8399    0.0000    0.0000    0.0005     2000       28     2.07      1231      -77.657    106.270     32.530      1.500      1.500    303.123    305.000 
 160       0.8449    0.0000    0.0000    0.0005     2000       27     2.11      1288      -77.657    106.370     32.730      1.500      1.500    303.119    304.999 
 161       0.8499    0.0000    0.0002    0.0005     2000       26     2.10      1273      -77.657    106.460     32.930      1.500      1.500    303.117    305.001 
 162       0.8550    0.0000    0.0002    0.0005     2000       28     2.11      1229      -77.657    106.560     33.130      1.500      1.500    303.126    305.001 
 163       0.8600    0.0000    0.0002    0.0005     2000       23     2.10      1216      -77.657    106.660     33.330      1.500      1.500    303.126    305.001 
 164       0.8650    0.0000    0.0000    0.0005     2000       28     2.08      1223      -77.657    106.770     33.530      1.500      1.500    303.115    305.000 
 165       0.8697    0.0000    0.0001    0.0005     2000       27     2.10      1216      -77.657    106.860     33.720      1.500      1.500    303.117    305.000 
 166       0.8747    0.0000    0.0001    0.0005     2000       29     2.06      1109      -77.657    106.960     33.920      1.500      1.500    303.110    305.001 
 167       0.8798    0.0000    0.0001    0.0005     2000       17     2.08      1130      -77.657    107.060     34.120      1.500      1.500    303.119    305.000 
 168       0.8848    0.0000   -0.0001    0.0005     2000       25     2.07      1124      -77.657    107.170     34.320      1.500      1.500    303.119    304.999 
 169       0.8898    0.0000   -0.0001    0.0005     2000       25     2.10      1077      -77.657    107.270     34.520      1.500      1.500    303.121    305.001 
 170       0.8948    0.0000   -0.0001    0.0005     2000       30     2.10      1098      -77.657    107.370     34.720      1.500      1.500    303.122    304.999 
 171       0.8997    0.0000    0.0001    0.0005     2000       25     2.08      1058      -77.657    107.460     34.920      1.500      1.500    303.146    304.998 
 172       0.9047    0.0000    0.0001    0.0005     2000       30     2.08      1047      -77.657    107.560     35.120      1.500      1.500    303.149    304.997 
 173       0.9097    0.0000   -0.0001    0.0005     2000       24     2.07      1101      -77.657    107.670     35.320      1.500      1.500    303.149    304.997 
 174       0.9147    0.0000   -0.0001    0.0005     2000       30     2.07      1026      -77.657    107.770     35.520      1.500      1.500    303.119    305.001 
 175       0.9199    0.0000   -0.0000    0.0005     2000       31     2.06      1134      -77.657    107.870     35.730      1.500      1.500    303.120    304.999 
 176       0.9249    0.0000   -0.0000    0.0005     2000       40     2.08      1119      -77.657    107.970     35.930      1.500      1.500    303.118    305.000 
 177       0.9299    0.0000    0.0002    0.0005     2000       19     2.08      1089      -77.657    108.060     36.130      1.500      1.500    303.118    305.000 
 178       0.9349    0.0000    0.0002    0.0005     2000       31     2.10      1191      -77.657    108.160     36.330      1.500      1.500    303.119    305.002 
 179       0.9401    0.0000    0.0002    0.0005     2000       26     2.08      1161      -77.657    108.260     36.540      1.500      1.500    303.119    304.998 
 180       0.9448    0.0000   -0.0000    0.0005     2000       25     2.10      1181      -77.657    108.370     36.730      1.500      1.500    303.119    304.997 
 181       0.9500    0.0000    0.0002    0.0005     2000       20     2.10      1264      -77.657    108.460     36.940      1.500      1.500    303.125    305.000 
 182       0.9547    0.0000    0.0002    0.0005     2000       21     2.07      1153      -77.657    108.560     37.130      1.500      1.500    303.125    305.000 
 183       0.9600    0.0000    0.0002    0.0005     2000       23     2.08      1192      -77.657    108.660     37.340      1.500      1.500    303.120    305.000 
 184       0.9649    0.0000    0.0002    0.0005     2000       28     2.11      1155      -77.657    108.760     37.540      1.500      1.500    303.121    305.001 
 185       0.9699    0.0000    0.0001    0.0005     2000       25     2.07      1178      -77.657    108.870     37.740      1.500      1.500    303.121    304.998 
 186       0.9748    0.0000    0.0001    0.0005     2000       39     2.09      1183      -77.657    108.970     37.940      1.500      1.500    303.121    304.999 
 187       0.9798    0.0000   -0.0001    0.0005     2000       27     2.07      1158      -77.657    109.080     38.140      1.500      1.500    303.118    305.001 
 188       0.9850    0.0000   -0.0000    0.0005     2000       27     2.12      1095      -77.657    109.180     38.350      1.500      1.500    303.120    304.999 
 189       0.9899    0.0000    0.0002    0.0005     2000       16     2.09      1008      -77.657    109.270     38.550      1.500      1.500    303.122    305.000 
 190       0.9948    0.0000    0.0002    0.0005     2000       29     2.08      1053      -77.657    109.370     38.750      1.500      1.500    303.122    305.000 
 191       0.9998    0.0000    0.0002    0.0005     2000       23     2.07       995      -77.657    109.470     38.950      1.500      1.500    303.121    305.000 
 192       1.0050    0.0000    0.0001    0.0005     2000       27     2.08       990      -77.657    109.580     39.160      1.500      1.500    303.118    305.001 
 193       1.0099    0.0000    0.0001    0.0005     2000       27     2.09       989      -77.657    109.680     39.360      1.500      1.500    303.121    304.998 
 194       1.0148    0.0000    0.0001    0.0005     2000       26     2.08       997      -77.657    109.780     39.560      1.500      1.500    303.115    305.001 
 195       1.0197    0.0000   -0.0001    0.0005     2000       21     2.08       974      -77.657    109.890     39.760      1.500      1.500    303.118    305.000 
 196       1.0249    0.0000    0.0002    0.0005     2000       29     2.08       996      -77.657    109.980     39.970      1.500      1.500    303.122    304.999 
 197       1.0298    0.0000    0.0002    0.0005     2000       20     2.08       956      -77.657    110.080     40.170      1.500      1.500    303.119    305.000 
 198       1.0350    0.0000    0.0001    0.0005     2000       21     2.10       956      -77.657    110.190     40.380      1.500      1.500    303.118    304.999 
 199       1.0399    0.0000    0.0001    0.0005     2000       30     2.09      1041      -77.657    110.290     40.580      1.500      1.500    303.117    305.001 
 200       1.0448    0.0000    0.0001    0.0005     2000       19     2.07       999      -77.657    110.390     40.780      1.500      1.500    303.117    305.001 
 201       1.0499    0.0000   -0.0000    0.0005     2000       27     2.09       926      -77.657    110.500     40.990      1.500      1.500    303.122    304.999 
