# Supplementary material for: Aspirin locally disrupts the liquid-ordered phase
Source: R Soc Open Sci. 2018 Feb 28;5(2):171710. doi: 10.1098/rsos.171710 (PMC5830767; doi:10.1098/rsos.171710)
Supplement: Inelastic Neutron scattering data [file rsos171710supp1.zip › RawData/034906]

RRRRRRRRRRRRRRRRRRRRRRRRRRRRRRRRRRRRRRRRRRRRRRRRRRRRRRRRRRRRRRRRRRRRRRRRRRRRRRRR
  034906       1       0                                                        
ILL TAS data in the new ASCII format follow afte the line VV..V                 
AAAAAAAAAAAAAAAAAAAAAAAAAAAAAAAAAAAAAAAAAAAAAAAAAAAAAAAAAAAAAAAAAAAAAAAAAAAAAAAA
      80                                                                        
IN12  rheinstadter07-Dec-16 11:20:31                                            
VVVVVVVVVVVVVVVVVVVVVVVVVVVVVVVVVVVVVVVVVVVVVVVVVVVVVVVVVVVVVVVVVVVVVVVVVVVVVVVV
INSTR: IN12
EXPNO: CRG-2297
USER_: rheinstadter
LOCAL: SCHMALZL
FILE_: 034906
DATE_: 07-Dec-16 11:20:31
TITLE: The effect of a common drug on nanscopic membrane dynamics
TYPE_: tas
COMND: bs qh 0 0 1 0.55 dqh 0 0 0 0.1 np 67 mn 220000
POSQE: QH=   0.0002, QK=   0.0000, QL=   1.0002, EN=   0.5497, UN=meV
CURVE: MONO= auto, ANA= auto
STEPS: EN=   0.1000
PARAM: GONIO= 0
PARAM: DM=   3.34000, DA=   3.35500, KFIX=   1.50010
PARAM: SM= -1, SS=  1, SA= -1, FX=  2
PARAM: ALF1= 120.00, ALF2= 120.00, ALF3= 120.00, ALF4= 120.00
PARAM: BET1= 120.00, BET2= 120.00, BET3= 120.00, BET4= 120.00
PARAM: ETAM=  35.00, ETAA=  35.00
PARAM: AS=   6.28000, BS=   6.28000, CS=   6.28000
PARAM: AA=  90.00000, BB=  90.00000, CC=  90.00000, ETAS=  80.00000
PARAM: AX=  1.000, AY=  0.000, AZ=  0.000
PARAM: BX=  0.000, BY=  0.000, BZ=  1.000
VARIA: SELPOS=in
VARIA: SELSPEED=  15640
VARIA: A1      = -36.12, A2      = -72.75, A3      =  23.53, A4      =  37.71
VARIA: A5      = -38.64, A6      = -77.25, GU      =   1.40, GL      =   0.04
VARIA: A3P     =1269.70, GA      =   1.01, GM      =  -0.11, RA      =  15.38
VARIA: RMV     =  34.10, RMH     =  55.77, TA      =   4.40, TM      =  -1.81
VARIA: GC      =  -0.01, DIA1X   =  62.64, DIA2X   =  88.10, DIA2Z   = 163.89
VARIA: I1      =   0.00, I2      =   0.00, I3      =   0.00, I4      =   0.00
VARIA: I5      =   0.00, I6      =   0.00, I7      =   0.00, I8      =  -0.00
VARIA: IH1     =   0.00, IH2     =   0.00
ZEROS: A1      =  -2.09, A2      =   0.51, A3      = -10.48, A4      =   0.70
ZEROS: A5      = -89.80, A6      =   0.01, GU      =   0.00, GL      =   0.00
ZEROS: A3P     = -16.29, GA      =   0.00, GM      =   0.00, RA      =   0.00
ZEROS: RMV     =   0.00, RMH     =   0.00, TA      =   0.00, TM      =   0.00
ZEROS: GC      =   0.00, DIA1X   =   0.00, DIA2X   =   0.00, DIA2Z   =   0.00
POLAN: DR HX 5 0 0
POLAN: ON F1 
POLAN: CO MN 200000
POLAN: DR HX 0 5 0
POLAN: ON F1
POLAN: CO MN 200000
POLAN: DR HX 0 0 0.8
POLAN: ON F1 
POLAN: CO MN 200000
PARAM: MN=  220000
PARAM: TT=    303.12, RT=    305.00
PARAM: REACTOR=55.87
FORMT:
DATA_:
  PNT        QH        QK        QL        EN        M1        M2      TIME      CNTS         A2         A3         A4         KI         KF         TT        TRT 
   1       0.0002    0.0000    1.0002    0.5497   220000      452   260.64      2529      -72.746     23.530     37.710      1.586      1.500    303.119    304.998 
   2      -0.0000    0.0000    1.0002    0.6492   220000      485   255.99      2255      -71.954     24.220     37.470      1.601      1.500    303.120    305.001 
   3      -0.0000    0.0000    1.0003    0.7490   220000      464   258.59      2030      -71.185     24.920     37.230      1.616      1.500    303.124    305.000 
   4      -0.0002    0.0000    1.0003    0.8498   220000      396   264.52      1796      -70.433     25.610     36.980      1.631      1.500    303.120    305.001 
   5      -0.0002    0.0000    1.0003    0.9499   220000      488   263.76      1856      -69.710     26.300     36.730      1.646      1.500    303.124    305.000 
   6       0.0001    0.0000    1.0003    1.0491   220000      555   259.75      1633      -69.016     26.990     36.480      1.660      1.500    303.119    305.000 
   7      -0.0001    0.0000    1.0003    1.1499   220000      598   257.48      1513      -68.331     27.660     36.220      1.675      1.500    303.124    305.002 
   8       0.0002    0.0000    1.0002    1.2479   220000      772   255.45      1403      -67.685     28.330     35.960      1.689      1.500    303.120    305.000 
   9      -0.0002    0.0000    1.0003    1.3496   220000      927   255.19      1406      -67.033     28.990     35.700      1.703      1.500    303.124    304.998 
  10      -0.0002    0.0000    1.0002    1.4495   220000      862   256.15      1436      -66.412     29.650     35.430      1.718      1.500    303.120    305.000 
  11      -0.0002    0.0000    1.0002    1.5500   220000      765   258.63      1319      -65.804     30.310     35.160      1.732      1.500    303.121    304.999 
  12      -0.0002    0.0000    1.0002    1.6496   220000      577   262.21      1289      -65.217     30.960     34.890      1.745      1.500    303.125    305.001 
  13      -0.0001    0.0000    1.0003    1.7494   220000      468   265.13      1179      -64.646     31.610     34.620      1.759      1.500    303.126    304.998 
  14       0.0003    0.0000    1.0001    1.8483   220000      471   265.04      1203      -64.094     32.270     34.340      1.773      1.500    303.122    304.999 
  15      -0.0000    0.0000    1.0003    1.9506   220000      347   263.56      1153      -63.537     32.910     34.060      1.787      1.500    303.123    304.999 
  16      -0.0002    0.0000    1.0003    2.0502   220000      367   261.86      1100      -63.010     33.540     33.780      1.800      1.500    303.125    305.001 
  17       0.0002    0.0000    1.0003    2.1489   220000      298   260.41      1191      -62.500     34.190     33.500      1.813      1.500    303.125    304.998 
  18      -0.0002    0.0000    1.0003    2.2504   220000      298   258.83      1132      -61.988     34.810     33.210      1.827      1.500    303.128    305.001 
  19       0.0002    0.0000    1.0001    2.3483   220000      343   257.77      1071      -61.507     35.450     32.920      1.839      1.500    303.122    304.998 
  20      -0.0003    0.0000    1.0004    2.4513   220000      327   256.49      1029      -61.012     36.070     32.630      1.853      1.500    303.125    305.000 
  21      -0.0001    0.0000    1.0003    2.5514   220000      355   255.77      1062      -60.542     36.710     32.330      1.866      1.500    303.120    305.000 
  22      -0.0001    0.0000    1.0004    2.6502   220000      335   254.86      1005      -60.090     37.330     32.040      1.879      1.500    303.127    305.003 
  23       0.0001    0.0000    1.0005    2.7507   220000      362   254.20      1000      -59.639     37.970     31.740      1.892      1.500    303.120    305.001 
  24      -0.0001    0.0000    1.0002    2.8501   220000      330   253.67      1014      -59.204     38.580     31.430      1.904      1.500    303.130    305.000 
  25      -0.0003    0.0000    1.0005    2.9512   220000      345   254.04       978      -58.770     39.200     31.130      1.917      1.500    303.123    305.000 
  26       0.0000    0.0000    1.0004    3.0514   220000      345   254.94       951      -58.350     39.840     30.820      1.930      1.500    303.122    305.000 
  27      -0.0002    0.0000    1.0005    3.1515   220000      318   257.09       913      -57.940     40.450     30.510      1.942      1.500    303.119    304.999 
  28      -0.0003    0.0000    1.0003    3.2517   220000      321   259.34       977      -57.537     41.070     30.190      1.954      1.500    303.123    305.001 
  29      -0.0002    0.0000    1.0004    3.3502   220000      304   261.24       943      -57.150     41.690     29.880      1.967      1.500    303.126    305.001 
  30       0.0001    0.0000    1.0003    3.4491   220000      304   263.21       985      -56.768     42.320     29.560      1.979      1.500    303.119    304.996 
  31      -0.0001    0.0000    1.0002    3.5496   220000      270   265.14       912      -56.389     42.940     29.230      1.991      1.500    303.122    304.997 
  32       0.0000    0.0000    1.0002    3.6480   220000      291   266.41       906      -56.024     43.560     28.910      2.003      1.500    303.120    305.000 
  33       0.0001    0.0000    1.0004    3.7505   220000      300   268.06       933      -55.652     44.200     28.580      2.015      1.500    303.126    304.999 
  34       0.0001    0.0000    1.0001    3.8490   220000      279   269.07       902      -55.301     44.820     28.240      2.027      1.500    303.128    304.999 
  35      -0.0002    0.0000    1.0004    3.9512   220000      272   271.02       870      -54.945     45.440     27.910      2.039      1.500    303.123    304.999 
  36      -0.0000    0.0000    1.0002    4.0491   220000      288   272.32       877      -54.609     46.070     27.570      2.050      1.500    303.125    304.999 
  37      -0.0002    0.0000    1.0003    4.1523   220000      296   273.78       865      -54.262     46.710     27.220      2.063      1.500    303.125    305.002 
  38       0.0004    0.0000    1.0001    4.2476   220000      277   275.88       815      -53.947     47.350     26.880      2.074      1.500    303.130    304.997 
  39       0.0000    0.0000    1.0003    4.3493   220000      298   279.07       864      -53.618     47.970     26.530      2.086      1.500    303.124    304.998 
  40       0.0002    0.0000    1.0001    4.4486   220000      298   283.21       857      -53.301     48.620     26.170      2.097      1.500    303.130    305.000 
  41      -0.0002    0.0000    1.0003    4.5510   220000      287   288.88       937      -52.981     49.250     25.810      2.109      1.500    303.128    305.000 
  42       0.0002    0.0000    1.0002    4.6496   220000      327   296.05       921      -52.678     49.910     25.450      2.120      1.500    303.125    305.000 
  43       0.0002    0.0000    1.0001    4.7493   220000      300   304.53       887      -52.377     50.560     25.080      2.131      1.500    303.133    304.999 
  44       0.0002    0.0000    1.0000    4.8475   220000      337   314.34       811      -52.085     51.200     24.710      2.142      1.500    303.126    304.998 
  45       0.0002    0.0000    1.0001    4.9494   220000      348   322.77       896      -51.788     51.870     24.330      2.154      1.500    303.126    305.000 
  46       0.0002    0.0000    1.0000    5.0469   220000      342   331.03       903      -51.508     52.520     23.950      2.165      1.500    303.128    304.997 
  47       0.0001    0.0000    1.0001    5.1495   220000      336   337.25       875      -51.219     53.190     23.560      2.176      1.500    303.130    305.001 
  48       0.0000    0.0000    1.0003    5.2503   220000      314   341.62       845      -50.939     53.860     23.170      2.187      1.500    303.126    304.999 
  49       0.0003    0.0000    1.0001    5.3493   220000      312   345.19       917      -50.668     54.550     22.770      2.198      1.500    303.127    305.000 
  50       0.0002    0.0000    1.0004    5.4507   220000      318   347.51       930      -50.396     55.230     22.370      2.209      1.500    303.127    304.999 
  51       0.0000    0.0000    1.0001    5.5500   220000      350   348.87       918      -50.133     55.920     21.950      2.220      1.500    303.131    304.998 
  52      -0.0001    0.0000    1.0004    5.6509   220000      357   350.47       933      -49.871     56.610     21.540      2.231      1.500    303.133    305.000 
  53      -0.0001    0.0000    1.0002    5.7504   220000      340   351.14       919      -49.616     57.320     21.110      2.242      1.500    303.132    305.001 
  54       0.0001    0.0000    1.0001    5.8484   220000      351   351.74       920      -49.368     58.040     20.680      2.252      1.500    303.135    304.999 
  55       0.0001    0.0000    1.0002    5.9495   220000      380   352.28       922      -49.117     58.770     20.240      2.263      1.500    303.130    305.000 
  56       0.0004    0.0000    1.0002    6.0489   220000      406   353.40       908      -48.873     59.520     19.790      2.274      1.500    303.133    305.000 
  57       0.0003    0.0000    0.9998    6.1459   220000      356   354.94       892      -48.639     60.260     19.330      2.284      1.500    303.131    305.000 
  58       0.0001    0.0000    1.0002    6.2499   220000      381   357.12       898      -48.392     61.020     18.860      2.295      1.500    303.138    305.000 
  59      -0.0000    0.0000    1.0002    6.3498   220000      408   358.77       853      -48.158     61.790     18.380      2.305      1.500    303.128    304.999 
  60       0.0001    0.0000    1.0002    6.4503   220000      357   360.21       865      -47.926     62.590     17.890      2.316      1.500    303.126    304.999 
  61      -0.0002    0.0000    1.0003    6.5523   220000      401   362.82       846      -47.694     63.390     17.380      2.327      1.500    303.131    305.000 
  62       0.0001    0.0000    1.0005    6.6532   220000      375   365.37       782      -47.468     64.230     16.870      2.337      1.500    303.132    304.998 
  63       0.0000    0.0000    1.0001    6.7504   220000      388   367.29       941      -47.253     65.070     16.330      2.347      1.500    303.130    304.999 
  64      -0.0000    0.0000    1.0004    6.8524   220000      428   369.24       844      -47.031     65.930     15.790      2.357      1.500    303.128    305.001 
  65       0.0001    0.0000    1.0001    6.9496   220000      467   371.55       930      -46.822     66.830     15.220      2.367      1.500    303.133    305.002 
  66      -0.0001    0.0000    1.0004    7.0526   220000      538   374.02       963      -46.603     67.750     14.630      2.378      1.500    303.135    304.999 
  67       0.0000    0.0000    1.0003    7.1525   220000      567   375.54       952      -46.394     68.710     14.020      2.388      1.500    303.133    305.000 
