# Supplementary material for: Aspirin locally disrupts the liquid-ordered phase
Source: R Soc Open Sci. 2018 Feb 28;5(2):171710. doi: 10.1098/rsos.171710 (PMC5830767; doi:10.1098/rsos.171710)
Supplement: Inelastic Neutron scattering data [file rsos171710supp1.zip › RawData/034907]

RRRRRRRRRRRRRRRRRRRRRRRRRRRRRRRRRRRRRRRRRRRRRRRRRRRRRRRRRRRRRRRRRRRRRRRRRRRRRRRR
  034907       1       0                                                        
ILL TAS data in the new ASCII format follow afte the line VV..V                 
AAAAAAAAAAAAAAAAAAAAAAAAAAAAAAAAAAAAAAAAAAAAAAAAAAAAAAAAAAAAAAAAAAAAAAAAAAAAAAAA
      80                                                                        
IN12  rheinstadter07-Dec-16 17:03:03                                            
VVVVVVVVVVVVVVVVVVVVVVVVVVVVVVVVVVVVVVVVVVVVVVVVVVVVVVVVVVVVVVVVVVVVVVVVVVVVVVVV
INSTR: IN12
EXPNO: CRG-2297
USER_: rheinstadter
LOCAL: SCHMALZL
FILE_: 034907
DATE_: 07-Dec-16 17:03:03
TITLE: The effect of a common drug on nanscopic membrane dynamics
TYPE_: tas
COMND: sc qh 0.55 0 0 0 dqh 0.005 0 0 0 np 201 mn 2000
POSQE: QH=   0.0500, QK=   0.0000, QL=   0.0001, EN=   0.0005, UN=meV
CURVE: MONO= auto, ANA= auto
STEPS: QH=   0.0050
PARAM: GONIO= 0
PARAM: DM=   3.34000, DA=   3.35500, KFIX=   1.50010
PARAM: SM= -1, SS=  1, SA= -1, FX=  2
PARAM: ALF1= 120.00, ALF2= 120.00, ALF3= 120.00, ALF4= 120.00
PARAM: BET1= 120.00, BET2= 120.00, BET3= 120.00, BET4= 120.00
PARAM: ETAM=  35.00, ETAA=  35.00
PARAM: AS=   6.28000, BS=   6.28000, CS=   6.28000
PARAM: AA=  90.00000, BB=  90.00000, CC=  90.00000, ETAS=  80.00000
PARAM: AX=  1.000, AY=  0.000, AZ=  0.000
PARAM: BX=  0.000, BY=  0.000, BZ=  1.000
VARIA: SELPOS=in
VARIA: SELSPEED=  14793
VARIA: A1      = -38.54, A2      = -77.66, A3      =  90.95, A4      =   1.91
VARIA: A5      = -38.64, A6      = -77.25, GU      =   1.40, GL      =   0.04
VARIA: A3P     =1269.70, GA      =   0.99, GM      =  -0.11, RA      =  15.38
VARIA: RMV     =  33.12, RMH     =  58.97, TA      =   4.40, TM      =  -1.81
VARIA: GC      =  -0.01, DIA1X   =  62.64, DIA2X   =  88.12, DIA2Z   = 163.89
VARIA: I1      =   0.00, I2      =   0.00, I3      =   0.00, I4      =   0.00
VARIA: I5      =   0.00, I6      =   0.00, I7      =   0.00, I8      =  -0.00
VARIA: IH1     =   0.00, IH2     =   0.00
ZEROS: A1      =  -2.09, A2      =   0.51, A3      = -10.48, A4      =   0.70
ZEROS: A5      = -89.80, A6      =   0.01, GU      =   0.00, GL      =   0.00
ZEROS: A3P     = -16.29, GA      =   0.00, GM      =   0.00, RA      =   0.00
ZEROS: RMV     =   0.00, RMH     =   0.00, TA      =   0.00, TM      =   0.00
ZEROS: GC      =   0.00, DIA1X   =   0.00, DIA2X   =   0.00, DIA2Z   =   0.00
POLAN: DR HX 5 0 0
POLAN: ON F1 
POLAN: CO MN 200000
POLAN: DR HX 0 5 0
POLAN: ON F1
POLAN: CO MN 200000
POLAN: DR HX 0 0 0.8
POLAN: ON F1 
POLAN: CO MN 200000
PARAM: MN=    2000
PARAM: TT=    303.14, RT=    305.00
PARAM: REACTOR=55.76
FORMT:
DATA_:
  PNT        QH        QK        QL        EN        M1        M2      TIME      CNTS         A2         A3         A4         KI         KF         TT        TRT 
   1       0.0500    0.0000    0.0001    0.0005     2000       22     2.06    100815      -77.657     90.950      1.910      1.500      1.500    303.137    305.001 
   2       0.0550    0.0000    0.0001    0.0005     2000       29     2.10    102679      -77.657     91.040      2.100      1.500      1.500    303.134    305.001 
   3       0.0597    0.0000    0.0001    0.0005     2000       36     2.06     99617      -77.657     91.140      2.280      1.500      1.500    303.133    304.998 
   4       0.0646    0.0000    0.0001    0.0005     2000       24     2.12    102267      -77.657     91.230      2.470      1.500      1.500    303.136    305.000 
   5       0.0701    0.0000    0.0001    0.0005     2000       31     2.08     99273      -77.657     91.330      2.680      1.500      1.500    303.136    305.000 
   6       0.0748    0.0000    0.0001    0.0005     2000       24     2.09     99383      -77.657     91.420      2.860      1.500      1.500    303.130    304.999 
   7       0.0798    0.0000    0.0001    0.0005     2000       21     2.11    100068      -77.657     91.520      3.050      1.500      1.500    303.134    305.001 
   8       0.0848    0.0000    0.0001    0.0005     2000       23     2.09     98493      -77.657     91.610      3.240      1.500      1.500    303.131    304.998 
   9       0.0897    0.0000    0.0001    0.0005     2000       25     2.08     97207      -77.657     91.710      3.430      1.500      1.500    303.130    305.001 
  10       0.0950    0.0000    0.0001    0.0005     2000       26     2.10     96242      -77.657     91.810      3.630      1.500      1.500    303.136    305.000 
  11       0.0999    0.0000    0.0001    0.0005     2000       34     2.09     93669      -77.657     91.900      3.820      1.500      1.500    303.132    305.001 
  12       0.1049    0.0000    0.0001    0.0005     2000       18     2.11     90728      -77.657     92.000      4.010      1.500      1.500    303.133    305.000 
  13       0.1099    0.0000    0.0001    0.0005     2000       26     2.08     85448      -77.657     92.090      4.200      1.500      1.500    303.133    305.000 
  14       0.1149    0.0000    0.0001    0.0005     2000       28     2.11     81921      -77.657     92.200      4.390      1.500      1.500    303.131    304.999 
  15       0.1198    0.0000    0.0001    0.0005     2000       32     2.09     79468      -77.657     92.290      4.580      1.500      1.500    303.130    305.001 
  16       0.1248    0.0000    0.0001    0.0005     2000       25     2.09     78264      -77.657     92.380      4.770      1.500      1.500    303.132    305.001 
  17       0.1298    0.0000    0.0001    0.0005     2000       21     2.09     76965      -77.657     92.470      4.960      1.500      1.500    303.129    305.003 
  18       0.1347    0.0000    0.0001    0.0005     2000       29     2.10     76060      -77.657     92.570      5.150      1.500      1.500    303.131    305.000 
  19       0.1400    0.0000    0.0001    0.0005     2000       32     2.08     73643      -77.657     92.670      5.350      1.500      1.500    303.128    305.000 
  20       0.1447    0.0000    0.0001    0.0005     2000       24     2.09     69545      -77.657     92.760      5.530      1.500      1.500    303.133    304.998 
  21       0.1496    0.0000    0.0001    0.0005     2000       28     2.09     65458      -77.657     92.860      5.720      1.500      1.500    303.129    305.002 
  22       0.1549    0.0000    0.0001    0.0005     2000       20     2.08     56698      -77.657     92.950      5.920      1.500      1.500    303.129    305.002 
  23       0.1598    0.0000    0.0001    0.0005     2000       28     2.08     48741      -77.657     93.050      6.110      1.500      1.500    303.134    304.996 
  24       0.1648    0.0000    0.0001    0.0005     2000       25     2.06     39118      -77.657     93.140      6.300      1.500      1.500    303.130    305.003 
  25       0.1697    0.0000    0.0001    0.0005     2000       24     2.09     30005      -77.657     93.240      6.490      1.500      1.500    303.130    305.000 
  26       0.1747    0.0000    0.0001    0.0005     2000       25     2.10     21251      -77.657     93.350      6.680      1.500      1.500    303.130    305.002 
  27       0.1797    0.0000    0.0001    0.0005     2000       26     2.07     13258      -77.657     93.430      6.870      1.500      1.500    303.134    304.999 
  28       0.1846    0.0000    0.0001    0.0005     2000       30     2.06      8898      -77.657     93.530      7.060      1.500      1.500    303.133    304.999 
  29       0.1899    0.0000    0.0001    0.0005     2000       23     2.06      7474      -77.657     93.620      7.260      1.500      1.500    303.133    304.999 
  30       0.1948    0.0000    0.0001    0.0005     2000       32     2.09      6878      -77.657     93.730      7.450      1.500      1.500    303.130    304.998 
  31       0.1998    0.0000    0.0001    0.0005     2000       35     2.09      6996      -77.657     93.810      7.640      1.500      1.500    303.129    304.999 
  32       0.2047    0.0000    0.0001    0.0005     2000       25     2.07      7121      -77.657     93.920      7.830      1.500      1.500    303.135    304.999 
  33       0.2097    0.0000    0.0000    0.0005     2000       20     2.08      7073      -77.657     94.020      8.020      1.500      1.500    303.134    304.999 
  34       0.2149    0.0000    0.0001    0.0005     2000       22     2.08      7129      -77.657     94.100      8.220      1.500      1.500    303.135    305.000 
  35       0.2201    0.0000    0.0001    0.0005     2000       24     2.06      7025      -77.657     94.210      8.420      1.500      1.500    303.132    305.000 
  36       0.2248    0.0000    0.0001    0.0005     2000       18     2.10      7224      -77.657     94.290      8.600      1.500      1.500    303.132    305.000 
  37       0.2298    0.0000    0.0001    0.0005     2000       17     2.11      6880      -77.657     94.390      8.790      1.500      1.500    303.135    304.998 
  38       0.2348    0.0000    0.0001    0.0005     2000       27     2.09      6717      -77.657     94.490      8.980      1.500      1.500    303.132    304.998 
  39       0.2397    0.0000    0.0001    0.0005     2000       29     2.12      6501      -77.657     94.580      9.170      1.500      1.500    303.127    304.998 
  40       0.2447    0.0000    0.0000    0.0005     2000       29     2.10      6250      -77.657     94.690      9.360      1.500      1.500    303.134    305.002 
  41       0.2499    0.0000    0.0001    0.0005     2000       20     2.09      6230      -77.657     94.770      9.560      1.500      1.500    303.134    305.002 
  42       0.2551    0.0000    0.0001    0.0005     2000       26     2.08      7004      -77.657     94.870      9.760      1.500      1.500    303.132    305.002 
  43       0.2598    0.0000    0.0001    0.0005     2000       20     2.08      8781      -77.657     94.960      9.940      1.500      1.500    303.132    304.999 
  44       0.2650    0.0000    0.0001    0.0005     2000       26     2.07     11675      -77.657     95.060     10.140      1.500      1.500    303.130    305.000 
  45       0.2697    0.0000    0.0001    0.0005     2000       26     2.07     18476      -77.657     95.160     10.320      1.500      1.500    303.130    305.000 
  46       0.2747    0.0000    0.0001    0.0005     2000       20     2.08     26524      -77.657     95.250     10.510      1.500      1.500    303.131    305.000 
  47       0.2799    0.0000    0.0001    0.0005     2000       22     2.11     35551      -77.657     95.360     10.710      1.500      1.500    303.132    304.997 
  48       0.2848    0.0000    0.0001    0.0005     2000       22     2.10     45042      -77.657     95.450     10.900      1.500      1.500    303.132    305.001 
  49       0.2898    0.0000    0.0001    0.0005     2000       25     2.07     53903      -77.657     95.550     11.090      1.500      1.500    303.133    304.999 
  50       0.2947    0.0000    0.0001    0.0005     2000       16     2.08     63261      -77.657     95.640     11.280      1.500      1.500    303.131    304.998 
  51       0.2997    0.0000    0.0001    0.0005     2000       33     2.10     69702      -77.657     95.730     11.470      1.500      1.500    303.136    304.999 
  52       0.3049    0.0000    0.0001    0.0005     2000       26     2.08     73012      -77.657     95.830     11.670      1.500      1.500    303.134    304.997 
  53       0.3098    0.0000    0.0001    0.0005     2000       30     2.08     76604      -77.657     95.920     11.860      1.500      1.500    303.134    304.997 
  54       0.3148    0.0000    0.0001    0.0005     2000       26     2.06     77395      -77.657     96.020     12.050      1.500      1.500    303.128    304.999 
  55       0.3197    0.0000    0.0000    0.0005     2000       19     2.09     79404      -77.657     96.130     12.240      1.500      1.500    303.131    305.002 
  56       0.3246    0.0000    0.0001    0.0005     2000       23     2.09     79596      -77.657     96.210     12.430      1.500      1.500    303.131    305.000 
  57       0.3298    0.0000    0.0001    0.0005     2000       20     2.08     79353      -77.657     96.310     12.630      1.500      1.500    303.133    304.998 
  58       0.3348    0.0000    0.0001    0.0005     2000       29     2.06     77736      -77.657     96.400     12.820      1.500      1.500    303.130    304.999 
  59       0.3400    0.0000    0.0001    0.0005     2000       27     2.07     76985      -77.657     96.500     13.020      1.500      1.500    303.136    304.998 
  60       0.3447    0.0000    0.0001    0.0005     2000       28     2.08     76304      -77.657     96.600     13.200      1.500      1.500    303.130    304.999 
  61       0.3499    0.0000    0.0001    0.0005     2000       31     2.08     73436      -77.657     96.690     13.400      1.500      1.500    303.130    304.999 
  62       0.3548    0.0000    0.0001    0.0005     2000       26     2.09     70377      -77.657     96.790     13.590      1.500      1.500    303.132    305.001 
  63       0.3597    0.0000    0.0001    0.0005     2000       25     2.11     65430      -77.657     96.890     13.780      1.500      1.500    303.127    305.001 
  64       0.3647    0.0000    0.0001    0.0005     2000       30     2.10     57079      -77.657     96.980     13.970      1.500      1.500    303.131    304.998 
  65       0.3701    0.0000    0.0001    0.0005     2000       28     2.06     47131      -77.657     97.080     14.180      1.500      1.500    303.132    305.000 
  66       0.3748    0.0000    0.0001    0.0005     2000       20     2.08     36818      -77.657     97.170     14.360      1.500      1.500    303.129    304.999 
  67       0.3800    0.0000    0.0001    0.0005     2000       22     2.09     26551      -77.657     97.280     14.560      1.500      1.500    303.133    305.000 
  68       0.3849    0.0000    0.0000    0.0005     2000       23     2.12     17167      -77.657     97.380     14.750      1.500      1.500    303.133    305.000 
  69       0.3899    0.0000    0.0001    0.0005     2000       21     2.09      8813      -77.657     97.460     14.940      1.500      1.500    303.129    304.999 
  70       0.3948    0.0000    0.0000    0.0005     2000       27     2.09      4969      -77.657     97.570     15.130      1.500      1.500    303.133    304.999 
  71       0.3997    0.0000    0.0001    0.0005     2000       23     2.07      3246      -77.657     97.660     15.320      1.500      1.500    303.131    304.999 
  72       0.4049    0.0000    0.0002    0.0005     2000       28     2.08      2291      -77.657     97.750     15.520      1.500      1.500    303.131    305.000 
  73       0.4098    0.0000    0.0001    0.0005     2000       34     2.10      1999      -77.657     97.850     15.710      1.500      1.500    303.133    305.002 
  74       0.4148    0.0000    0.0000    0.0005     2000       21     2.10      2007      -77.657     97.960     15.900      1.500      1.500    303.133    305.000 
  75       0.4199    0.0000    0.0001    0.0005     2000       24     2.09      1980      -77.657     98.050     16.100      1.500      1.500    303.136    304.998 
  76       0.4251    0.0000    0.0002    0.0005     2000       18     2.07      1978      -77.657     98.140     16.300      1.500      1.500    303.129    305.002 
  77       0.4298    0.0000    0.0002    0.0005     2000       21     2.10      1880      -77.657     98.230     16.480      1.500      1.500    303.129    305.002 
  78       0.4347    0.0000    0.0001    0.0005     2000       33     2.06      1882      -77.657     98.330     16.670      1.500      1.500    303.134    305.001 
  79       0.4399    0.0000    0.0001    0.0005     2000       29     2.10      1787      -77.657     98.430     16.870      1.500      1.500    303.130    305.003 
  80       0.4448    0.0000    0.0002    0.0005     2000       25     2.10      1809      -77.657     98.520     17.060      1.500      1.500    303.129    304.998 
  81       0.4497    0.0000    0.0000    0.0005     2000       26     2.07      1757      -77.657     98.630     17.250      1.500      1.500    303.129    305.000 
  82       0.4551    0.0000    0.0001    0.0005     2000       29     2.06      1806      -77.657     98.730     17.460      1.500      1.500    303.134    304.999 
  83       0.4601    0.0000    0.0002    0.0005     2000       26     2.08      1680      -77.657     98.810     17.650      1.500      1.500    303.129    304.999 
  84       0.4650    0.0000    0.0002    0.0005     2000       33     2.09      1735      -77.657     98.910     17.840      1.500      1.500    303.129    304.999 
  85       0.4699    0.0000    0.0001    0.0005     2000       25     2.07      1676      -77.657     99.010     18.030      1.500      1.500    303.137    305.000 
  86       0.4748    0.0000    0.0002    0.0005     2000       32     2.09      1605      -77.657     99.100     18.220      1.500      1.500    303.136    304.998 
  87       0.4797    0.0000    0.0001    0.0005     2000       28     2.08      1663      -77.657     99.200     18.410      1.500      1.500    303.128    304.999 
  88       0.4849    0.0000    0.0001    0.0005     2000       34     2.09      1762      -77.657     99.300     18.610      1.500      1.500    303.133    305.000 
  89       0.4898    0.0000    0.0001    0.0005     2000       26     2.09      1822      -77.657     99.400     18.800      1.500      1.500    303.135    304.999 
  90       0.4949    0.0000    0.0002    0.0005     2000       15     2.08      1845      -77.657     99.490     19.000      1.500      1.500    303.132    305.000 
  91       0.4998    0.0000    0.0000    0.0005     2000       30     2.10      2074      -77.657     99.600     19.190      1.500      1.500    303.127    305.001 
  92       0.5047    0.0000    0.0001    0.0005     2000       20     2.09      2326      -77.657     99.690     19.380      1.500      1.500    303.133    304.998 
  93       0.5099    0.0000    0.0002    0.0005     2000       19     2.07      2440      -77.657     99.780     19.580      1.500      1.500    303.133    304.998 
  94       0.5148    0.0000    0.0000    0.0005     2000       16     2.09      2483      -77.657     99.890     19.770      1.500      1.500    303.130    304.997 
  95       0.5197    0.0000   -0.0000    0.0005     2000       18     2.08      2614      -77.657     99.990     19.960      1.500      1.500    303.134    305.001 
  96       0.5249    0.0000    0.0002    0.0005     2000       27     2.10      2843      -77.657    100.070     20.160      1.500      1.500    303.133    304.999 
  97       0.5297    0.0000    0.0001    0.0005     2000       24     2.09      2678      -77.657    100.170     20.350      1.500      1.500    303.131    305.000 
  98       0.5349    0.0000    0.0001    0.0005     2000       29     2.06      2803      -77.657    100.270     20.550      1.500      1.500    303.133    305.000 
  99       0.5398    0.0000   -0.0000    0.0005     2000       32     2.07      2966      -77.657    100.380     20.740      1.500      1.500    303.133    305.000 
 100       0.5447    0.0000    0.0001    0.0005     2000       25     2.12      2923      -77.657    100.460     20.930      1.500      1.500    303.133    305.000 
 101       0.5498    0.0000    0.0001    0.0005     2000       37     2.08      2693      -77.657    100.560     21.130      1.500      1.500    303.130    304.999 
 102       0.5547    0.0000    0.0001    0.0005     2000       22     2.06      2732      -77.657    100.660     21.320      1.500      1.500    303.133    305.001 
 103       0.5599    0.0000    0.0001    0.0005     2000       20     2.09      2475      -77.657    100.760     21.520      1.500      1.500    303.135    305.000 
 104       0.5647    0.0000    0.0001    0.0005     2000       23     2.09      2263      -77.657    100.850     21.710      1.500      1.500    303.132    305.000 
 105       0.5701    0.0000    0.0001    0.0005     2000       21     2.10      2279      -77.657    100.960     21.920      1.500      1.500    303.130    305.000 
 106       0.5750    0.0000    0.0001    0.0005     2000       27     2.08      2149      -77.657    101.050     22.110      1.500      1.500    303.128    305.003 
 107       0.5802    0.0000    0.0002    0.0005     2000       35     2.06      2051      -77.657    101.140     22.310      1.500      1.500    303.131    304.999 
 108       0.5848    0.0000    0.0001    0.0005     2000       19     2.07      1896      -77.657    101.240     22.490      1.500      1.500    303.131    304.999 
 109       0.5899    0.0000    0.0001    0.0005     2000       24     2.09      1964      -77.657    101.340     22.690      1.500      1.500    303.132    304.999 
 110       0.5948    0.0000    0.0001    0.0005     2000       25     2.08      1939      -77.657    101.440     22.880      1.500      1.500    303.133    305.000 
 111       0.5999    0.0000    0.0002    0.0005     2000       35     2.09      2152      -77.657    101.530     23.080      1.500      1.500    303.130    304.999 
 112       0.6048    0.0000    0.0000    0.0005     2000       29     2.05      2342      -77.657    101.640     23.270      1.500      1.500    303.135    304.997 
 113       0.6099    0.0000    0.0001    0.0005     2000       30     2.10      2626      -77.657    101.730     23.470      1.500      1.500    303.133    305.001 
 114       0.6150    0.0000    0.0000    0.0005     2000       22     2.07      2903      -77.657    101.840     23.670      1.500      1.500    303.132    304.999 
 115       0.6201    0.0000    0.0002    0.0005     2000       24     2.08      3241      -77.657    101.920     23.870      1.500      1.500    303.132    305.000 
 116       0.6250    0.0000    0.0001    0.0005     2000       21     2.07      3445      -77.657    102.030     24.060      1.500      1.500    303.132    305.000 
 117       0.6299    0.0000    0.0000    0.0005     2000       21     2.10      3487      -77.657    102.130     24.250      1.500      1.500    303.132    304.998 
 118       0.6347    0.0000    0.0001    0.0005     2000       23     2.08      3761      -77.657    102.220     24.440      1.500      1.500    303.133    304.999 
 119       0.6398    0.0000    0.0002    0.0005     2000       21     2.09      3768      -77.657    102.310     24.640      1.500      1.500    303.135    305.001 
 120       0.6447    0.0000    0.0000    0.0005     2000       25     2.08      3698      -77.657    102.420     24.830      1.500      1.500    303.129    304.999 
 121       0.6498    0.0000    0.0001    0.0005     2000       18     2.07      3638      -77.657    102.510     25.030      1.500      1.500    303.133    305.001 
 122       0.6549    0.0000    0.0001    0.0005     2000       24     2.08      3518      -77.657    102.610     25.230      1.500      1.500    303.132    304.997 
 123       0.6598    0.0000   -0.0000    0.0005     2000       29     2.10      3421      -77.657    102.720     25.420      1.500      1.500    303.132    304.997 
 124       0.6651    0.0000    0.0001    0.0005     2000       37     2.11      3143      -77.657    102.810     25.630      1.500      1.500    303.130    305.001 
 125       0.6697    0.0000    0.0001    0.0005     2000       26     2.10      2875      -77.657    102.900     25.810      1.500      1.500    303.130    305.001 
 126       0.6748    0.0000    0.0000    0.0005     2000       29     2.07      2668      -77.657    103.010     26.010      1.500      1.500    303.130    304.998 
 127       0.6799    0.0000    0.0000    0.0005     2000       33     2.08      2417      -77.657    103.110     26.210      1.500      1.500    303.136    304.998 
 128       0.6848    0.0000    0.0001    0.0005     2000       29     2.10      2192      -77.657    103.200     26.400      1.500      1.500    303.136    305.001 
 129       0.6899    0.0000    0.0002    0.0005     2000       29     2.09      1996      -77.657    103.290     26.600      1.500      1.500    303.129    304.998 
 130       0.6947    0.0000    0.0000    0.0005     2000       21     2.07      1974      -77.657    103.400     26.790      1.500      1.500    303.134    305.001 
 131       0.7000    0.0000    0.0002    0.0005     2000       24     2.10      1934      -77.657    103.490     27.000      1.500      1.500    303.135    304.998 
 132       0.7049    0.0000    0.0000    0.0005     2000       18     2.06      2028      -77.657    103.600     27.190      1.500      1.500    303.135    304.998 
 133       0.7097    0.0000    0.0001    0.0005     2000       28     2.06      2175      -77.657    103.690     27.380      1.500      1.500    303.130    304.998 
 134       0.7148    0.0000   -0.0000    0.0005     2000       30     2.10      2415      -77.657    103.800     27.580      1.500      1.500    303.131    304.998 
 135       0.7199    0.0000    0.0002    0.0005     2000       14     2.09      2670      -77.657    103.880     27.780      1.500      1.500    303.131    305.001 
 136       0.7247    0.0000    0.0001    0.0005     2000       36     2.09      2869      -77.657    103.980     27.970      1.500      1.500    303.130    305.000 
 137       0.7298    0.0000    0.0000    0.0005     2000       31     2.10      3058      -77.657    104.090     28.170      1.500      1.500    303.132    304.997 
 138       0.7351    0.0000    0.0002    0.0005     2000       33     2.08      3129      -77.657    104.180     28.380      1.500      1.500    303.133    304.999 
 139       0.7399    0.0000    0.0001    0.0005     2000       25     2.08      3150      -77.657    104.280     28.570      1.500      1.500    303.128    305.000 
 140       0.7447    0.0000    0.0001    0.0005     2000       30     2.07      3282      -77.657    104.380     28.760      1.500      1.500    303.129    305.000 
 141       0.7498    0.0000    0.0001    0.0005     2000       25     2.10      3332      -77.657    104.480     28.960      1.500      1.500    303.129    305.000 
 142       0.7549    0.0000    0.0002    0.0005     2000       31     2.08      3145      -77.657    104.570     29.160      1.500      1.500    303.132    304.999 
 143       0.7597    0.0000    0.0001    0.0005     2000       18     2.08      3050      -77.657    104.670     29.350      1.500      1.500    303.133    304.997 
 144       0.7648    0.0000    0.0001    0.0005     2000       23     2.10      2992      -77.657    104.770     29.550      1.500      1.500    303.135    305.000 
 145       0.7698    0.0000    0.0000    0.0005     2000       25     2.08      2766      -77.657    104.880     29.750      1.500      1.500    303.132    304.999 
 146       0.7749    0.0000    0.0001    0.0005     2000       23     2.09      2498      -77.657    104.970     29.950      1.500      1.500    303.131    305.000 
 147       0.7802    0.0000    0.0002    0.0005     2000       32     2.11      2323      -77.657    105.070     30.160      1.500      1.500    303.131    305.000 
 148       0.7847    0.0000    0.0001    0.0005     2000       23     2.09      2094      -77.657    105.170     30.340      1.500      1.500    303.131    305.000 
 149       0.7898    0.0000   -0.0001    0.0005     2000       31     2.10      1909      -77.657    105.280     30.540      1.500      1.500    303.132    304.998 
 150       0.7948    0.0000    0.0002    0.0005     2000       27     2.12      1630      -77.657    105.360     30.740      1.500      1.500    303.132    304.998 
 151       0.7999    0.0000    0.0001    0.0005     2000       34     2.08      1452      -77.657    105.470     30.940      1.500      1.500    303.134    305.002 
 152       0.8049    0.0000    0.0002    0.0005     2000       33     2.07      1290      -77.657    105.560     31.140      1.500      1.500    303.129    305.000 
 153       0.8097    0.0000    0.0001    0.0005     2000       29     2.11      1311      -77.657    105.660     31.330      1.500      1.500    303.131    305.001 
 154       0.8147    0.0000    0.0000    0.0005     2000       30     2.09      1264      -77.657    105.770     31.530      1.500      1.500    303.135    304.999 
 155       0.8200    0.0000    0.0001    0.0005     2000       15     2.08      1266      -77.657    105.870     31.740      1.500      1.500    303.135    304.998 
 156       0.8251    0.0000    0.0001    0.0005     2000       15     2.09      1244      -77.657    105.970     31.940      1.500      1.500    303.132    305.002 
 157       0.8301    0.0000    0.0002    0.0005     2000       32     2.10      1271      -77.657    106.060     32.140      1.500      1.500    303.134    304.999 
 158       0.8351    0.0000    0.0002    0.0005     2000       23     2.08      1185      -77.657    106.160     32.340      1.500      1.500    303.130    305.001 
 159       0.8399    0.0000    0.0000    0.0005     2000       31     2.12      1228      -77.657    106.270     32.530      1.500      1.500    303.130    305.001 
 160       0.8449    0.0000    0.0002    0.0005     2000       25     2.08      1223      -77.657    106.360     32.730      1.500      1.500    303.133    305.000 
 161       0.8499    0.0000    0.0002    0.0005     2000       21     2.11      1262      -77.657    106.460     32.930      1.500      1.500    303.136    304.998 
 162       0.8547    0.0000   -0.0001    0.0005     2000       30     2.09      1221      -77.657    106.570     33.120      1.500      1.500    303.138    305.000 
 163       0.8597    0.0000    0.0001    0.0005     2000       23     2.08      1194      -77.657    106.660     33.320      1.500      1.500    303.128    305.003 
 164       0.8650    0.0000    0.0002    0.0005     2000       26     2.10      1293      -77.657    106.760     33.530      1.500      1.500    303.131    305.000 
 165       0.8700    0.0000    0.0002    0.0005     2000       31     2.08      1191      -77.657    106.860     33.730      1.500      1.500    303.130    304.998 
 166       0.8750    0.0000    0.0000    0.0005     2000       29     2.08      1185      -77.657    106.970     33.930      1.500      1.500    303.129    304.999 
 167       0.8798    0.0000   -0.0001    0.0005     2000       27     2.09      1099      -77.657    107.070     34.120      1.500      1.500    303.129    304.999 
 168       0.8848    0.0000   -0.0001    0.0005     2000       31     2.07      1069      -77.657    107.170     34.320      1.500      1.500    303.130    305.000 
 169       0.8898    0.0000    0.0001    0.0005     2000       24     2.08      1100      -77.657    107.260     34.520      1.500      1.500    303.133    305.001 
 170       0.8948    0.0000    0.0001    0.0005     2000       32     2.08      1014      -77.657    107.360     34.720      1.500      1.500    303.128    304.999 
 171       0.8997    0.0000    0.0001    0.0005     2000       19     2.11      1043      -77.657    107.460     34.920      1.500      1.500    303.131    304.999 
 172       0.9047    0.0000    0.0001    0.0005     2000       24     2.09      1079      -77.657    107.560     35.120      1.500      1.500    303.127    304.997 
 173       0.9100    0.0000   -0.0000    0.0005     2000       22     2.11      1075      -77.657    107.670     35.330      1.500      1.500    303.129    305.002 
 174       0.9150    0.0000    0.0002    0.0005     2000       27     2.08      1115      -77.657    107.760     35.530      1.500      1.500    303.136    305.000 
 175       0.9199    0.0000    0.0002    0.0005     2000       27     2.10      1122      -77.657    107.860     35.730      1.500      1.500    303.128    305.000 
 176       0.9249    0.0000   -0.0000    0.0005     2000       13     2.08      1102      -77.657    107.970     35.930      1.500      1.500    303.128    305.000 
 177       0.9299    0.0000   -0.0000    0.0005     2000       17     2.08      1178      -77.657    108.070     36.130      1.500      1.500    303.127    305.001 
 178       0.9349    0.0000   -0.0000    0.0005     2000       30     2.07      1101      -77.657    108.170     36.330      1.500      1.500    303.130    305.001 
 179       0.9398    0.0000    0.0002    0.0005     2000       29     2.10      1211      -77.657    108.260     36.530      1.500      1.500    303.134    304.999 
 180       0.9448    0.0000    0.0002    0.0005     2000       20     2.09      1116      -77.657    108.360     36.730      1.500      1.500    303.135    304.998 
 181       0.9498    0.0000    0.0002    0.0005     2000       31     2.08      1148      -77.657    108.460     36.930      1.500      1.500    303.134    305.001 
 182       0.9550    0.0000    0.0002    0.0005     2000       22     2.08      1138      -77.657    108.560     37.140      1.500      1.500    303.134    304.999 
 183       0.9600    0.0000    0.0001    0.0005     2000       30     2.09      1219      -77.657    108.670     37.340      1.500      1.500    303.130    304.998 
 184       0.9652    0.0000    0.0002    0.0005     2000       20     2.10      1195      -77.657    108.770     37.550      1.500      1.500    303.130    304.998 
 185       0.9699    0.0000    0.0002    0.0005     2000       15     2.10      1094      -77.657    108.860     37.740      1.500      1.500    303.131    305.000 
 186       0.9748    0.0000    0.0001    0.0005     2000       28     2.10      1136      -77.657    108.970     37.940      1.500      1.500    303.129    304.999 
 187       0.9798    0.0000    0.0001    0.0005     2000       20     2.09      1124      -77.657    109.070     38.140      1.500      1.500    303.131    304.999 
 188       0.9850    0.0000    0.0002    0.0005     2000       24     2.08      1091      -77.657    109.170     38.350      1.500      1.500    303.127    304.999 
 189       0.9899    0.0000    0.0002    0.0005     2000       23     2.07      1034      -77.657    109.270     38.550      1.500      1.500    303.130    304.999 
 190       0.9948    0.0000    0.0002    0.0005     2000       26     2.11      1028      -77.657    109.370     38.750      1.500      1.500    303.136    305.000 
 191       0.9998    0.0000   -0.0000    0.0005     2000       17     2.06      1021      -77.657    109.480     38.950      1.500      1.500    303.131    304.998 
 192       1.0052    0.0000    0.0002    0.0005     2000       21     2.11       979      -77.657    109.580     39.170      1.500      1.500    303.129    305.000 
 193       1.0101    0.0000    0.0003    0.0005     2000       20     2.09      1012      -77.657    109.670     39.370      1.500      1.500    303.132    305.001 
 194       1.0148    0.0000    0.0001    0.0005     2000       17     2.08       915      -77.657    109.780     39.560      1.500      1.500    303.132    305.001 
 195       1.0197    0.0000    0.0001    0.0005     2000       28     2.10       999      -77.657    109.880     39.760      1.500      1.500    303.131    305.000 
 196       1.0249    0.0000   -0.0000    0.0005     2000       25     2.12       932      -77.657    109.990     39.970      1.500      1.500    303.132    305.000 
 197       1.0298    0.0000   -0.0000    0.0005     2000       25     2.10       963      -77.657    110.090     40.170      1.500      1.500    303.127    304.998 
 198       1.0347    0.0000    0.0002    0.0005     2000       21     2.10       971      -77.657    110.180     40.370      1.500      1.500    303.132    304.998 
 199       1.0399    0.0000    0.0003    0.0005     2000       20     2.08       919      -77.657    110.280     40.580      1.500      1.500    303.130    304.999 
 200       1.0448    0.0000    0.0001    0.0005     2000       26     2.09      1007      -77.657    110.390     40.780      1.500      1.500    303.134    305.000 
 201       1.0499    0.0000   -0.0000    0.0005     2000       19     2.08       905      -77.657    110.500     40.990      1.500      1.500    303.133    305.000 
