# Supplementary material for: Aspirin locally disrupts the liquid-ordered phase
Source: R Soc Open Sci. 2018 Feb 28;5(2):171710. doi: 10.1098/rsos.171710 (PMC5830767; doi:10.1098/rsos.171710)
Supplement: Inelastic Neutron scattering data [file rsos171710supp1.zip › RawData/034908]

RRRRRRRRRRRRRRRRRRRRRRRRRRRRRRRRRRRRRRRRRRRRRRRRRRRRRRRRRRRRRRRRRRRRRRRRRRRRRRRR
  034908       1       0                                                        
ILL TAS data in the new ASCII format follow afte the line VV..V                 
AAAAAAAAAAAAAAAAAAAAAAAAAAAAAAAAAAAAAAAAAAAAAAAAAAAAAAAAAAAAAAAAAAAAAAAAAAAAAAAA
      80                                                                        
IN12  rheinstadter07-Dec-16 17:25:38                                            
VVVVVVVVVVVVVVVVVVVVVVVVVVVVVVVVVVVVVVVVVVVVVVVVVVVVVVVVVVVVVVVVVVVVVVVVVVVVVVVV
INSTR: IN12
EXPNO: CRG-2297
USER_: rheinstadter
LOCAL: SCHMALZL
FILE_: 034908
DATE_: 07-Dec-16 17:25:38
TITLE: The effect of a common drug on nanscopic membrane dynamics
TYPE_: tas
COMND: sc qh 0.55 0 0 0 dqh 0.005 0 0 0 np 201 mn 6000
POSQE: QH=   0.0502, QK=   0.0000, QL=   0.0001, EN=   0.0007, UN=meV
CURVE: MONO= auto, ANA= auto
STEPS: QH=   0.0050
PARAM: GONIO= 0
PARAM: DM=   3.34000, DA=   3.35500, KFIX=   1.50010
PARAM: SM= -1, SS=  1, SA= -1, FX=  2
PARAM: ALF1= 120.00, ALF2= 120.00, ALF3= 120.00, ALF4= 120.00
PARAM: BET1= 120.00, BET2= 120.00, BET3= 120.00, BET4= 120.00
PARAM: ETAM=  35.00, ETAA=  35.00
PARAM: AS=   6.28000, BS=   6.28000, CS=   6.28000
PARAM: AA=  90.00000, BB=  90.00000, CC=  90.00000, ETAS=  80.00000
PARAM: AX=  1.000, AY=  0.000, AZ=  0.000
PARAM: BX=  0.000, BY=  0.000, BZ=  1.000
VARIA: SELPOS=in
VARIA: SELSPEED=  14798
VARIA: A1      = -38.54, A2      = -77.65, A3      =  90.97, A4      =   1.92
VARIA: A5      = -38.64, A6      = -77.25, GU      =   1.40, GL      =   0.04
VARIA: A3P     =1269.70, GA      =   1.00, GM      =  -0.11, RA      =  15.38
VARIA: RMV     =  33.12, RMH     =  58.97, TA      =   4.39, TM      =  -1.81
VARIA: GC      =  -0.01, DIA1X   =  62.64, DIA2X   =  88.12, DIA2Z   = 163.89
VARIA: I1      =   0.00, I2      =   0.00, I3      =   0.00, I4      =   0.00
VARIA: I5      =   0.00, I6      =   0.00, I7      =   0.00, I8      =  -0.00
VARIA: IH1     =   0.00, IH2     =   0.00
ZEROS: A1      =  -2.09, A2      =   0.51, A3      = -10.48, A4      =   0.70
ZEROS: A5      = -89.80, A6      =   0.01, GU      =   0.00, GL      =   0.00
ZEROS: A3P     = -16.29, GA      =   0.00, GM      =   0.00, RA      =   0.00
ZEROS: RMV     =   0.00, RMH     =   0.00, TA      =   0.00, TM      =   0.00
ZEROS: GC      =   0.00, DIA1X   =   0.00, DIA2X   =   0.00, DIA2Z   =   0.00
POLAN: DR HX 5 0 0
POLAN: ON F1 
POLAN: CO MN 200000
POLAN: DR HX 0 5 0
POLAN: ON F1
POLAN: CO MN 200000
POLAN: DR HX 0 0 0.8
POLAN: ON F1 
POLAN: CO MN 200000
PARAM: MN=    6000
PARAM: TT=    303.13, RT=    305.00
PARAM: REACTOR=55.76
FORMT:
DATA_:
  PNT        QH        QK        QL        EN        M1        M2      TIME      CNTS         A2         A3         A4         KI         KF         TT        TRT 
   1       0.0502    0.0000    0.0001    0.0007     6000       80     6.26    294328      -77.655     90.970      1.920      1.500      1.500    303.131    305.001 
   2       0.0550    0.0000    0.0001    0.0007     6000       97     6.26    292594      -77.655     91.050      2.100      1.500      1.500    303.131    305.000 
   3       0.0597    0.0000    0.0001    0.0007     6000       92     6.29    292553      -77.655     91.150      2.280      1.500      1.500    303.132    304.998 
   4       0.0646    0.0000    0.0001    0.0007     6000       94     6.29    290174      -77.655     91.230      2.470      1.500      1.500    303.127    304.999 
   5       0.0701    0.0000    0.0001    0.0007     6000       92     6.25    286067      -77.655     91.330      2.680      1.500      1.500    303.129    305.001 
   6       0.0751    0.0000    0.0001    0.0007     6000       67     6.24    280557      -77.655     91.420      2.870      1.500      1.500    303.136    304.999 
   7       0.0801    0.0000    0.0001    0.0007     6000       99     6.20    273682      -77.655     91.520      3.060      1.500      1.500    303.133    304.997 
   8       0.0848    0.0000    0.0001    0.0007     6000       79     6.22    263723      -77.655     91.610      3.240      1.500      1.500    303.133    305.002 
   9       0.0900    0.0000    0.0001    0.0007     6000       64     6.22    250557      -77.655     91.720      3.440      1.500      1.500    303.134    305.000 
  10       0.0950    0.0000    0.0001    0.0007     6000       82     6.25    215707      -77.655     91.820      3.630      1.500      1.500    303.132    305.000 
  11       0.0999    0.0000    0.0001    0.0007     6000       79     6.29    158002      -77.655     91.910      3.820      1.500      1.500    303.139    305.000 
  12       0.1049    0.0000    0.0001    0.0007     6000       87     6.27    101148      -77.655     92.010      4.010      1.500      1.500    303.131    305.001 
  13       0.1099    0.0000    0.0001    0.0007     6000       82     6.24     64408      -77.655     92.100      4.200      1.500      1.500    303.135    305.000 
  14       0.1151    0.0000    0.0001    0.0007     6000       71     6.27     47111      -77.655     92.190      4.400      1.500      1.500    303.131    304.999 
  15       0.1198    0.0000    0.0001    0.0007     6000       66     6.29     42487      -77.655     92.280      4.580      1.500      1.500    303.129    304.999 
  16       0.1251    0.0000    0.0001    0.0007     6000       76     6.28     39676      -77.655     92.390      4.780      1.500      1.500    303.136    305.001 
  17       0.1298    0.0000    0.0001    0.0007     6000       76     6.19     37180      -77.655     92.470      4.960      1.500      1.500    303.132    304.998 
  18       0.1350    0.0000    0.0001    0.0007     6000       71     6.24     36270      -77.655     92.580      5.160      1.500      1.500    303.128    305.000 
  19       0.1397    0.0000    0.0001    0.0007     6000       80     6.28     33396      -77.655     92.670      5.340      1.500      1.500    303.137    305.000 
  20       0.1449    0.0000    0.0001    0.0007     6000       66     6.29     29639      -77.655     92.760      5.540      1.500      1.500    303.136    304.999 
  21       0.1496    0.0000    0.0001    0.0007     6000       83     6.28     25899      -77.655     92.860      5.720      1.500      1.500    303.134    304.999 
  22       0.1551    0.0000    0.0002    0.0007     6000       82     6.29     20536      -77.655     92.950      5.930      1.500      1.500    303.130    305.001 
  23       0.1601    0.0000    0.0001    0.0007     6000       77     6.28     16227      -77.655     93.050      6.120      1.500      1.500    303.130    304.999 
  24       0.1650    0.0000    0.0002    0.0007     6000       87     6.24     12296      -77.655     93.140      6.310      1.500      1.500    303.129    305.002 
  25       0.1700    0.0000    0.0001    0.0007     6000       69     6.30      8394      -77.655     93.250      6.500      1.500      1.500    303.132    304.999 
  26       0.1750    0.0000    0.0001    0.0007     6000       85     6.30      5562      -77.655     93.340      6.690      1.500      1.500    303.129    304.999 
  27       0.1797    0.0000    0.0001    0.0007     6000       78     6.32      3349      -77.655     93.430      6.870      1.500      1.500    303.138    305.002 
  28       0.1849    0.0000    0.0001    0.0007     6000       70     6.26      2253      -77.655     93.530      7.070      1.500      1.500    303.130    305.000 
  29       0.1899    0.0000    0.0001    0.0007     6000       74     6.25      1895      -77.655     93.620      7.260      1.500      1.500    303.131    304.999 
  30       0.1948    0.0000    0.0001    0.0007     6000       75     6.24      1725      -77.655     93.720      7.450      1.500      1.500    303.130    305.000 
  31       0.2000    0.0000    0.0002    0.0007     6000       71     6.23      1676      -77.655     93.810      7.650      1.500      1.500    303.131    305.000 
  32       0.2050    0.0000    0.0001    0.0007     6000       73     6.23      1821      -77.655     93.910      7.840      1.500      1.500    303.136    305.000 
  33       0.2100    0.0000    0.0001    0.0007     6000       65     6.24      1753      -77.655     94.020      8.030      1.500      1.500    303.132    305.004 
  34       0.2149    0.0000    0.0001    0.0007     6000       85     6.24      1782      -77.655     94.110      8.220      1.500      1.500    303.133    304.999 
  35       0.2201    0.0000    0.0002    0.0007     6000       74     6.26      1818      -77.655     94.200      8.420      1.500      1.500    303.133    305.000 
  36       0.2248    0.0000    0.0002    0.0007     6000       75     6.25      1785      -77.655     94.290      8.600      1.500      1.500    303.133    304.999 
  37       0.2301    0.0000    0.0002    0.0007     6000       74     6.21      1632      -77.655     94.390      8.800      1.500      1.500    303.133    305.000 
  38       0.2348    0.0000    0.0001    0.0007     6000       79     6.25      1624      -77.655     94.500      8.980      1.500      1.500    303.128    304.997 
  39       0.2400    0.0000    0.0002    0.0007     6000       74     6.31      1650      -77.655     94.580      9.180      1.500      1.500    303.133    305.001 
  40       0.2447    0.0000    0.0001    0.0007     6000       71     6.31      1672      -77.655     94.680      9.360      1.500      1.500    303.133    304.998 
  41       0.2501    0.0000    0.0002    0.0007     6000       77     6.28      1641      -77.655     94.770      9.570      1.500      1.500    303.126    305.000 
  42       0.2551    0.0000    0.0002    0.0007     6000       86     6.29      1811      -77.655     94.870      9.760      1.500      1.500    303.132    304.997 
  43       0.2598    0.0000    0.0002    0.0007     6000       74     6.28      2316      -77.655     94.960      9.940      1.500      1.500    303.131    305.000 
  44       0.2650    0.0000    0.0001    0.0007     6000       71     6.25      3033      -77.655     95.070     10.140      1.500      1.500    303.133    304.999 
  45       0.2700    0.0000    0.0001    0.0007     6000       74     6.25      5029      -77.655     95.160     10.330      1.500      1.500    303.134    305.001 
  46       0.2747    0.0000    0.0001    0.0007     6000       77     6.28      7695      -77.655     95.250     10.510      1.500      1.500    303.129    304.996 
  47       0.2799    0.0000    0.0001    0.0007     6000       79     6.25     10660      -77.655     95.350     10.710      1.500      1.500    303.133    305.001 
  48       0.2848    0.0000    0.0002    0.0007     6000       78     6.27     14632      -77.655     95.440     10.900      1.500      1.500    303.131    304.999 
  49       0.2900    0.0000    0.0002    0.0007     6000       94     6.23     19200      -77.655     95.540     11.100      1.500      1.500    303.133    305.001 
  50       0.2947    0.0000    0.0001    0.0007     6000       79     6.23     24395      -77.655     95.650     11.280      1.500      1.500    303.135    305.002 
  51       0.2999    0.0000    0.0002    0.0007     6000       78     6.28     29600      -77.655     95.730     11.480      1.500      1.500    303.135    305.002 
  52       0.3049    0.0000    0.0001    0.0007     6000       82     6.22     33594      -77.655     95.830     11.670      1.500      1.500    303.133    305.001 
  53       0.3101    0.0000    0.0002    0.0007     6000       78     6.30     37867      -77.655     95.920     11.870      1.500      1.500    303.135    304.999 
  54       0.3150    0.0000    0.0002    0.0007     6000       80     6.26     39356      -77.655     96.020     12.060      1.500      1.500    303.131    304.999 
  55       0.3200    0.0000    0.0001    0.0007     6000       76     6.25     40890      -77.655     96.120     12.250      1.500      1.500    303.129    304.999 
  56       0.3249    0.0000    0.0002    0.0007     6000       72     6.26     41646      -77.655     96.210     12.440      1.500      1.500    303.131    305.001 
  57       0.3301    0.0000    0.0002    0.0007     6000       85     6.23     41664      -77.655     96.310     12.640      1.500      1.500    303.133    305.000 
  58       0.3348    0.0000    0.0002    0.0007     6000       77     6.30     40606      -77.655     96.400     12.820      1.500      1.500    303.130    304.997 
  59       0.3400    0.0000    0.0002    0.0007     6000       84     6.29     39019      -77.655     96.500     13.020      1.500      1.500    303.133    305.002 
  60       0.3447    0.0000    0.0001    0.0007     6000       80     6.25     37155      -77.655     96.600     13.200      1.500      1.500    303.133    305.000 
  61       0.3501    0.0000    0.0002    0.0007     6000       86     6.28     33964      -77.655     96.690     13.410      1.500      1.500    303.130    305.000 
  62       0.3548    0.0000    0.0001    0.0007     6000       66     6.24     29591      -77.655     96.790     13.590      1.500      1.500    303.134    305.000 
  63       0.3600    0.0000    0.0001    0.0007     6000       76     6.23     25468      -77.655     96.890     13.790      1.500      1.500    303.133    304.999 
  64       0.3647    0.0000    0.0001    0.0007     6000       82     6.28     20208      -77.655     96.980     13.970      1.500      1.500    303.128    305.003 
  65       0.3701    0.0000    0.0001    0.0007     6000       74     6.26     15324      -77.655     97.090     14.180      1.500      1.500    303.132    305.001 
  66       0.3748    0.0000    0.0002    0.0007     6000       69     6.26     10934      -77.655     97.170     14.360      1.500      1.500    303.131    305.002 
  67       0.3800    0.0000    0.0002    0.0007     6000       89     6.31      7451      -77.655     97.270     14.560      1.500      1.500    303.130    305.002 
  68       0.3847    0.0000    0.0001    0.0007     6000       69     6.25      4454      -77.655     97.370     14.740      1.500      1.500    303.129    304.998 
  69       0.3901    0.0000    0.0002    0.0007     6000       69     6.24      2088      -77.655     97.460     14.950      1.500      1.500    303.130    304.999 
  70       0.3948    0.0000    0.0001    0.0007     6000       79     6.29      1229      -77.655     97.560     15.130      1.500      1.500    303.136    304.997 
  71       0.4000    0.0000    0.0001    0.0007     6000       76     6.26       763      -77.655     97.660     15.330      1.500      1.500    303.129    304.997 
  72       0.4052    0.0000    0.0002    0.0007     6000       74     6.26       580      -77.655     97.750     15.530      1.500      1.500    303.135    305.000 
  73       0.4101    0.0000    0.0002    0.0007     6000       72     6.27       506      -77.655     97.850     15.720      1.500      1.500    303.131    304.998 
  74       0.4148    0.0000    0.0001    0.0007     6000       75     6.25       456      -77.655     97.950     15.900      1.500      1.500    303.133    305.001 
  75       0.4199    0.0000    0.0002    0.0007     6000       81     6.20       449      -77.655     98.040     16.100      1.500      1.500    303.131    304.999 
  76       0.4251    0.0000    0.0001    0.0007     6000       74     6.31       421      -77.655     98.150     16.300      1.500      1.500    303.134    304.999 
  77       0.4298    0.0000    0.0002    0.0007     6000       74     6.25       454      -77.655     98.230     16.480      1.500      1.500    303.134    305.001 
  78       0.4347    0.0000    0.0001    0.0007     6000       85     6.26       485      -77.655     98.330     16.670      1.500      1.500    303.135    305.001 
  79       0.4399    0.0000    0.0001    0.0007     6000       79     6.26       464      -77.655     98.430     16.870      1.500      1.500    303.134    304.999 
  80       0.4448    0.0000    0.0002    0.0007     6000       74     6.29       453      -77.655     98.520     17.060      1.500      1.500    303.134    305.003 
  81       0.4500    0.0000    0.0001    0.0007     6000       76     6.23       455      -77.655     98.630     17.260      1.500      1.500    303.135    304.999 
  82       0.4552    0.0000    0.0002    0.0007     6000       85     6.26       427      -77.655     98.720     17.460      1.500      1.500    303.132    305.000 
  83       0.4601    0.0000    0.0002    0.0007     6000       60     6.30       436      -77.655     98.810     17.650      1.500      1.500    303.138    304.999 
  84       0.4650    0.0000    0.0002    0.0007     6000       79     6.27       404      -77.655     98.910     17.840      1.500      1.500    303.131    304.999 
  85       0.4701    0.0000    0.0002    0.0007     6000       82     6.31       416      -77.655     99.010     18.040      1.500      1.500    303.132    304.999 
  86       0.4751    0.0000    0.0002    0.0007     6000       83     6.31       391      -77.655     99.100     18.230      1.500      1.500    303.134    305.000 
  87       0.4800    0.0000    0.0002    0.0007     6000       63     6.28       356      -77.655     99.200     18.420      1.500      1.500    303.129    304.999 
  88       0.4851    0.0000    0.0001    0.0007     6000       81     6.21       385      -77.655     99.310     18.620      1.500      1.500    303.135    305.000 
  89       0.4898    0.0000    0.0001    0.0007     6000       86     6.29       431      -77.655     99.400     18.800      1.500      1.500    303.137    305.000 
  90       0.4949    0.0000    0.0002    0.0007     6000       85     6.29       463      -77.655     99.490     19.000      1.500      1.500    303.131    305.000 
  91       0.4998    0.0000    0.0001    0.0007     6000       76     6.23       517      -77.655     99.600     19.190      1.500      1.500    303.135    305.001 
  92       0.5047    0.0000    0.0001    0.0007     6000       79     6.27       558      -77.655     99.690     19.380      1.500      1.500    303.137    304.999 
  93       0.5102    0.0000    0.0002    0.0007     6000       73     6.28       607      -77.655     99.780     19.590      1.500      1.500    303.130    304.999 
  94       0.5151    0.0000    0.0001    0.0007     6000       91     6.27       637      -77.655     99.890     19.780      1.500      1.500    303.131    304.998 
  95       0.5197    0.0000    0.0000    0.0007     6000       72     6.26       699      -77.655     99.990     19.960      1.500      1.500    303.131    305.001 
  96       0.5251    0.0000    0.0002    0.0007     6000       77     6.23       712      -77.655    100.070     20.170      1.500      1.500    303.134    305.001 
  97       0.5298    0.0000    0.0001    0.0007     6000       76     6.25       696      -77.655    100.180     20.350      1.500      1.500    303.134    304.999 
  98       0.5352    0.0000    0.0002    0.0007     6000       73     6.29       696      -77.655    100.270     20.560      1.500      1.500    303.130    304.999 
  99       0.5398    0.0000    0.0000    0.0007     6000       68     6.28       699      -77.655    100.380     20.740      1.500      1.500    303.136    304.999 
 100       0.5447    0.0000    0.0001    0.0007     6000       93     6.25       668      -77.655    100.470     20.930      1.500      1.500    303.129    304.999 
 101       0.5498    0.0000    0.0002    0.0007     6000       82     6.24       684      -77.655    100.560     21.130      1.500      1.500    303.126    304.999 
 102       0.5547    0.0000    0.0001    0.0007     6000       77     6.25       626      -77.655    100.660     21.320      1.500      1.500    303.133    305.000 
 103       0.5601    0.0000    0.0003    0.0007     6000       79     6.28       647      -77.655    100.750     21.530      1.500      1.500    303.133    304.999 
 104       0.5650    0.0000    0.0002    0.0007     6000       74     6.24       571      -77.655    100.850     21.720      1.500      1.500    303.137    304.998 
 105       0.5701    0.0000    0.0001    0.0007     6000       75     6.26       592      -77.655    100.960     21.920      1.500      1.500    303.131    304.998 
 106       0.5750    0.0000    0.0002    0.0007     6000       92     6.29       481      -77.655    101.050     22.110      1.500      1.500    303.129    304.999 
 107       0.5802    0.0000    0.0003    0.0007     6000       66     6.25       438      -77.655    101.140     22.310      1.500      1.500    303.130    305.000 
 108       0.5848    0.0000    0.0001    0.0007     6000       79     6.29       447      -77.655    101.250     22.490      1.500      1.500    303.130    305.000 
 109       0.5902    0.0000    0.0002    0.0007     6000       77     6.30       467      -77.655    101.340     22.700      1.500      1.500    303.132    305.002 
 110       0.5948    0.0000    0.0001    0.0007     6000       72     6.26       540      -77.655    101.440     22.880      1.500      1.500    303.130    304.999 
 111       0.6002    0.0000    0.0003    0.0007     6000       81     6.19       507      -77.655    101.530     23.090      1.500      1.500    303.135    304.999 
 112       0.6048    0.0000    0.0001    0.0007     6000       68     6.24       580      -77.655    101.640     23.270      1.500      1.500    303.129    304.999 
 113       0.6102    0.0000    0.0002    0.0007     6000       68     6.28       622      -77.655    101.730     23.480      1.500      1.500    303.129    305.001 
 114       0.6150    0.0000    0.0002    0.0007     6000       82     6.30       721      -77.655    101.830     23.670      1.500      1.500    303.131    304.998 
 115       0.6202    0.0000    0.0003    0.0007     6000       76     6.25       784      -77.655    101.920     23.870      1.500      1.500    303.129    305.000 
 116       0.6250    0.0000    0.0002    0.0007     6000       68     6.25       867      -77.655    102.020     24.060      1.500      1.500    303.133    305.002 
 117       0.6301    0.0000    0.0001    0.0007     6000       76     6.25       878      -77.655    102.130     24.260      1.500      1.500    303.133    304.998 
 118       0.6347    0.0000    0.0001    0.0007     6000       90     6.26       916      -77.655    102.220     24.440      1.500      1.500    303.132    305.000 
 119       0.6401    0.0000    0.0003    0.0007     6000       75     6.28       911      -77.655    102.310     24.650      1.500      1.500    303.130    305.001 
 120       0.6447    0.0000    0.0001    0.0007     6000       80     6.26       912      -77.655    102.420     24.830      1.500      1.500    303.133    305.001 
 121       0.6501    0.0000    0.0002    0.0007     6000       71     6.27       886      -77.655    102.510     25.040      1.500      1.500    303.131    304.996 
 122       0.6549    0.0000    0.0001    0.0007     6000       84     6.22       868      -77.655    102.620     25.230      1.500      1.500    303.134    305.000 
 123       0.6598    0.0000    0.0001    0.0007     6000       63     6.28       875      -77.655    102.710     25.420      1.500      1.500    303.139    305.001 
 124       0.6651    0.0000    0.0003    0.0007     6000       83     6.30       813      -77.655    102.800     25.630      1.500      1.500    303.130    304.998 
 125       0.6697    0.0000    0.0001    0.0007     6000       88     6.29       681      -77.655    102.910     25.810      1.500      1.500    303.131    305.000 
 126       0.6751    0.0000    0.0002    0.0007     6000       82     6.25       642      -77.655    103.000     26.020      1.500      1.500    303.127    305.000 
 127       0.6802    0.0000    0.0002    0.0007     6000       80     6.23       564      -77.655    103.100     26.220      1.500      1.500    303.133    305.000 
 128       0.6848    0.0000   -0.0000    0.0007     6000       77     6.27       474      -77.655    103.210     26.400      1.500      1.500    303.128    304.996 
 129       0.6899    0.0000    0.0001    0.0007     6000       70     6.27       483      -77.655    103.300     26.600      1.500      1.500    303.132    304.999 
 130       0.6947    0.0000    0.0002    0.0007     6000       76     6.27       492      -77.655    103.390     26.790      1.500      1.500    303.139    305.000 
 131       0.7001    0.0000    0.0001    0.0007     6000       80     6.21       482      -77.655    103.500     27.000      1.500      1.500    303.130    304.998 
 132       0.7049    0.0000    0.0000    0.0007     6000       79     6.29       536      -77.655    103.600     27.190      1.500      1.500    303.133    304.999 
 133       0.7097    0.0000    0.0001    0.0007     6000       78     6.25       548      -77.655    103.690     27.380      1.500      1.500    303.134    304.999 
 134       0.7148    0.0000   -0.0000    0.0007     6000       73     6.26       595      -77.655    103.800     27.580      1.500      1.500    303.134    304.999 
 135       0.7201    0.0000    0.0003    0.0007     6000       88     6.25       637      -77.655    103.880     27.790      1.500      1.500    303.132    305.000 
 136       0.7250    0.0000    0.0001    0.0007     6000       76     6.24       654      -77.655    103.990     27.980      1.500      1.500    303.134    305.001 
 137       0.7300    0.0000    0.0002    0.0007     6000       66     6.29       745      -77.655    104.080     28.180      1.500      1.500    303.135    305.001 
 138       0.7351    0.0000    0.0001    0.0007     6000       72     6.23       785      -77.655    104.190     28.380      1.500      1.500    303.130    305.001 
 139       0.7399    0.0000    0.0002    0.0007     6000       79     6.21       754      -77.655    104.280     28.570      1.500      1.500    303.132    305.001 
 140       0.7448    0.0000   -0.0000    0.0007     6000       81     6.30       845      -77.655    104.390     28.760      1.500      1.500    303.134    305.001 
 141       0.7498    0.0000    0.0001    0.0007     6000       75     6.24       817      -77.655    104.480     28.960      1.500      1.500    303.133    304.999 
 142       0.7549    0.0000    0.0002    0.0007     6000       82     6.25       835      -77.655    104.570     29.160      1.500      1.500    303.135    305.000 
 143       0.7597    0.0000    0.0000    0.0007     6000       75     6.24       776      -77.655    104.680     29.350      1.500      1.500    303.134    304.999 
 144       0.7650    0.0000    0.0002    0.0007     6000       73     6.22       699      -77.655    104.770     29.560      1.500      1.500    303.131    304.998 
 145       0.7701    0.0000    0.0001    0.0007     6000       84     6.25       631      -77.655    104.880     29.760      1.500      1.500    303.133    305.001 
 146       0.7751    0.0000    0.0002    0.0007     6000       77     6.27       592      -77.655    104.970     29.960      1.500      1.500    303.132    305.000 
 147       0.7802    0.0000    0.0001    0.0007     6000       78     6.26       568      -77.655    105.080     30.160      1.500      1.500    303.126    305.000 
 148       0.7847    0.0000   -0.0000    0.0007     6000       71     6.29       488      -77.655    105.180     30.340      1.500      1.500    303.136    304.999 
 149       0.7898    0.0000    0.0001    0.0007     6000       59     6.30       452      -77.655    105.270     30.540      1.500      1.500    303.131    304.997 
 150       0.7948    0.0000    0.0002    0.0007     6000       84     6.27       377      -77.655    105.360     30.740      1.500      1.500    303.136    305.002 
 151       0.7999    0.0000    0.0002    0.0007     6000       76     6.25       292      -77.655    105.460     30.940      1.500      1.500    303.133    304.999 
 152       0.8049    0.0000    0.0001    0.0007     6000       79     6.25       347      -77.655    105.570     31.140      1.500      1.500    303.130    304.998 
 153       0.8097    0.0000    0.0002    0.0007     6000       73     6.24       296      -77.655    105.660     31.330      1.500      1.500    303.132    305.000 
 154       0.8150    0.0000    0.0001    0.0007     6000       76     6.22       286      -77.655    105.770     31.540      1.500      1.500    303.133    304.999 
 155       0.8200    0.0000    0.0003    0.0007     6000       86     6.29       302      -77.655    105.860     31.740      1.500      1.500    303.129    304.999 
 156       0.8251    0.0000    0.0003    0.0007     6000       90     6.31       290      -77.655    105.960     31.940      1.500      1.500    303.136    304.998 
 157       0.8301    0.0000    0.0001    0.0007     6000       85     6.26       328      -77.655    106.070     32.140      1.500      1.500    303.132    304.999 
 158       0.8351    0.0000    0.0003    0.0007     6000       69     6.28       333      -77.655    106.160     32.340      1.500      1.500    303.138    305.000 
 159       0.8399    0.0000    0.0000    0.0007     6000       88     6.25       304      -77.655    106.270     32.530      1.500      1.500    303.135    305.001 
 160       0.8449    0.0000    0.0002    0.0007     6000       77     6.29       312      -77.655    106.360     32.730      1.500      1.500    303.133    305.000 
 161       0.8499    0.0000    0.0002    0.0007     6000       81     6.24       290      -77.655    106.460     32.930      1.500      1.500    303.131    304.997 
 162       0.8547    0.0000   -0.0000    0.0007     6000       82     6.23       271      -77.655    106.570     33.120      1.500      1.500    303.128    304.999 
 163       0.8600    0.0000    0.0002    0.0007     6000       85     6.30       334      -77.655    106.660     33.330      1.500      1.500    303.132    304.999 
 164       0.8650    0.0000    0.0002    0.0007     6000       70     6.24       302      -77.655    106.760     33.530      1.500      1.500    303.133    305.000 
 165       0.8700    0.0000    0.0002    0.0007     6000       77     6.25       274      -77.655    106.860     33.730      1.500      1.500    303.135    305.000 
 166       0.8750    0.0000    0.0000    0.0007     6000       71     6.25       287      -77.655    106.970     33.930      1.500      1.500    303.132    305.001 
 167       0.8800    0.0000    0.0000    0.0007     6000       72     6.22       320      -77.655    107.070     34.130      1.500      1.500    303.131    304.999 
 168       0.8850    0.0000    0.0000    0.0007     6000       75     6.29       270      -77.655    107.170     34.330      1.500      1.500    303.131    304.999 
 169       0.8898    0.0000    0.0001    0.0007     6000       70     6.24       251      -77.655    107.260     34.520      1.500      1.500    303.161    304.998 
 170       0.8950    0.0000    0.0002    0.0007     6000       69     6.28       268      -77.655    107.360     34.730      1.500      1.500    303.132    305.000 
 171       0.9000    0.0000    0.0002    0.0007     6000       70     6.24       244      -77.655    107.460     34.930      1.500      1.500    303.131    305.000 
 172       0.9047    0.0000   -0.0001    0.0007     6000       61     6.25       246      -77.655    107.570     35.120      1.500      1.500    303.131    305.001 
 173       0.9097    0.0000   -0.0001    0.0007     6000       62     6.25       246      -77.655    107.670     35.320      1.500      1.500    303.133    305.000 
 174       0.9147    0.0000   -0.0001    0.0007     6000       75     6.27       246      -77.655    107.770     35.520      1.500      1.500    303.134    304.999 
 175       0.9200    0.0000    0.0002    0.0007     6000       75     6.27       261      -77.655    107.860     35.730      1.500      1.500    303.134    304.998 
 176       0.9249    0.0000    0.0002    0.0007     6000       82     6.25       263      -77.655    107.960     35.930      1.500      1.500    303.128    304.999 
 177       0.9299    0.0000    0.0002    0.0007     6000       62     6.24       248      -77.655    108.060     36.130      1.500      1.500    303.134    305.000 
 178       0.9349    0.0000    0.0002    0.0007     6000       88     6.24       293      -77.655    108.160     36.330      1.500      1.500    303.133    305.000 
 179       0.9399    0.0000    0.0000    0.0007     6000       85     6.24       276      -77.655    108.270     36.530      1.500      1.500    303.131    305.000 
 180       0.9448    0.0000    0.0000    0.0007     6000       60     6.25       330      -77.655    108.370     36.730      1.500      1.500    303.132    304.999 
 181       0.9500    0.0000    0.0003    0.0007     6000       60     6.25       276      -77.655    108.460     36.940      1.500      1.500    303.131    304.998 
 182       0.9550    0.0000    0.0003    0.0007     6000       69     6.26       293      -77.655    108.560     37.140      1.500      1.500    303.132    304.997 
 183       0.9600    0.0000    0.0003    0.0007     6000       55     6.21       294      -77.655    108.660     37.340      1.500      1.500    303.130    304.998 
 184       0.9652    0.0000    0.0004    0.0007     6000       69     6.23       274      -77.655    108.760     37.550      1.500      1.500    303.134    305.002 
 185       0.9699    0.0000    0.0001    0.0007     6000       78     6.26       283      -77.655    108.870     37.740      1.500      1.500    303.136    305.000 
 186       0.9751    0.0000    0.0002    0.0007     6000       82     6.28       295      -77.655    108.970     37.950      1.500      1.500    303.130    304.999 
 187       0.9800    0.0000    0.0000    0.0007     6000       81     6.27       258      -77.655    109.080     38.150      1.500      1.500    303.133    304.997 
 188       0.9852    0.0000    0.0001    0.0007     6000       81     6.27       268      -77.655    109.180     38.360      1.500      1.500    303.133    305.000 
 189       0.9899    0.0000    0.0002    0.0007     6000       71     6.23       267      -77.655    109.270     38.550      1.500      1.500    303.129    305.002 
 190       0.9948    0.0000    0.0002    0.0007     6000       63     6.25       243      -77.655    109.370     38.750      1.500      1.500    303.133    304.999 
 191       0.9998    0.0000    0.0002    0.0007     6000       68     6.24       243      -77.655    109.470     38.950      1.500      1.500    303.129    304.997 
 192       1.0052    0.0000    0.0004    0.0007     6000       73     6.24       216      -77.655    109.570     39.170      1.500      1.500    303.129    305.001 
 193       1.0101    0.0000    0.0002    0.0007     6000       84     6.25       256      -77.655    109.680     39.370      1.500      1.500    303.132    305.000 
 194       1.0151    0.0000    0.0000    0.0007     6000       73     6.24       242      -77.655    109.790     39.570      1.500      1.500    303.131    305.000 
 195       1.0197    0.0000   -0.0001    0.0007     6000       76     6.27       251      -77.655    109.890     39.760      1.500      1.500    303.130    304.997 
 196       1.0249    0.0000    0.0002    0.0007     6000       56     6.25       216      -77.655    109.980     39.970      1.500      1.500    303.124    305.000 
 197       1.0298    0.0000    0.0002    0.0007     6000       70     6.32       228      -77.655    110.080     40.170      1.500      1.500    303.131    305.000 
 198       1.0350    0.0000    0.0003    0.0007     6000       81     6.28       233      -77.655    110.180     40.380      1.500      1.500    303.133    304.999 
 199       1.0401    0.0000    0.0002    0.0007     6000       71     6.25       235      -77.655    110.290     40.590      1.500      1.500    303.130    304.999 
 200       1.0448    0.0000    0.0001    0.0007     6000       72     6.26       246      -77.655    110.390     40.780      1.500      1.500    303.139    305.000 
 201       1.0500    0.0000    0.0000    0.0007     6000       66     6.28       221      -77.655    110.500     40.990      1.500      1.500    303.134    305.002 
