# Supplementary material for: Aspirin locally disrupts the liquid-ordered phase
Source: R Soc Open Sci. 2018 Feb 28;5(2):171710. doi: 10.1098/rsos.171710 (PMC5830767; doi:10.1098/rsos.171710)
Supplement: Inelastic Neutron scattering data [file rsos171710supp1.zip › RawData/034909]

RRRRRRRRRRRRRRRRRRRRRRRRRRRRRRRRRRRRRRRRRRRRRRRRRRRRRRRRRRRRRRRRRRRRRRRRRRRRRRRR
  034909       1       0                                                        
ILL TAS data in the new ASCII format follow afte the line VV..V                 
AAAAAAAAAAAAAAAAAAAAAAAAAAAAAAAAAAAAAAAAAAAAAAAAAAAAAAAAAAAAAAAAAAAAAAAAAAAAAAAA
      80                                                                        
IN12  rheinstadter07-Dec-16 17:54:55                                            
VVVVVVVVVVVVVVVVVVVVVVVVVVVVVVVVVVVVVVVVVVVVVVVVVVVVVVVVVVVVVVVVVVVVVVVVVVVVVVVV
INSTR: IN12
EXPNO: CRG-2297
USER_: rheinstadter
LOCAL: SCHMALZL
FILE_: 034909
DATE_: 07-Dec-16 17:54:55
TITLE: The effect of a common drug on nanscopic membrane dynamics
TYPE_: tas
COMND: sc a3 96.24 da3 0.2 np 101 mn 4000
POSQE: QH=   0.3210, QK=   0.0000, QL=   0.0567, EN=   0.0007, UN=meV
CURVE: MONO= auto, ANA= auto
STEPS: A3=   0.2000
PARAM: GONIO= 0
PARAM: DM=   3.34000, DA=   3.35500, KFIX=   1.50010
PARAM: SM= -1, SS=  1, SA= -1, FX=  2
PARAM: ALF1= 120.00, ALF2= 120.00, ALF3= 120.00, ALF4= 120.00
PARAM: BET1= 120.00, BET2= 120.00, BET3= 120.00, BET4= 120.00
PARAM: ETAM=  35.00, ETAA=  35.00
PARAM: AS=   6.28000, BS=   6.28000, CS=   6.28000
PARAM: AA=  90.00000, BB=  90.00000, CC=  90.00000, ETAS=  80.00000
PARAM: AX=  1.000, AY=  0.000, AZ=  0.000
PARAM: BX=  0.000, BY=  0.000, BZ=  1.000
VARIA: SELPOS=in
VARIA: SELSPEED=  14799
VARIA: A1      = -38.54, A2      = -77.65, A3      =  86.24, A4      =  12.48
VARIA: A5      = -38.64, A6      = -77.25, GU      =   1.40, GL      =   0.04
VARIA: A3P     =1269.70, GA      =   1.00, GM      =  -0.11, RA      =  15.38
VARIA: RMV     =  33.12, RMH     =  58.97, TA      =   4.39, TM      =  -1.81
VARIA: GC      =  -0.01, DIA1X   =  62.64, DIA2X   =  88.12, DIA2Z   = 163.89
VARIA: I1      =   0.00, I2      =   0.00, I3      =   0.00, I4      =   0.00
VARIA: I5      =   0.00, I6      =   0.00, I7      =   0.00, I8      =  -0.00
VARIA: IH1     =   0.00, IH2     =   0.00
ZEROS: A1      =  -2.09, A2      =   0.51, A3      = -10.48, A4      =   0.70
ZEROS: A5      = -89.80, A6      =   0.01, GU      =   0.00, GL      =   0.00
ZEROS: A3P     = -16.29, GA      =   0.00, GM      =   0.00, RA      =   0.00
ZEROS: RMV     =   0.00, RMH     =   0.00, TA      =   0.00, TM      =   0.00
ZEROS: GC      =   0.00, DIA1X   =   0.00, DIA2X   =   0.00, DIA2Z   =   0.00
POLAN: DR HX 5 0 0
POLAN: ON F1 
POLAN: CO MN 200000
POLAN: DR HX 0 5 0
POLAN: ON F1
POLAN: CO MN 200000
POLAN: DR HX 0 0 0.8
POLAN: ON F1 
POLAN: CO MN 200000
PARAM: MN=    4000
PARAM: TT=    303.14, RT=    305.00
PARAM: REACTOR=55.49
FORMT:
DATA_:
  PNT        A3        M1        M2      TIME      CNTS         A2         A3         A4         KI         KF         TT        TRT 
   1      86.2400     4000       38     4.20      1032      -77.655     86.240     12.480      1.500      1.500    303.136    305.000 
   2      86.4400     4000       32     4.16      1096      -77.655     86.440     12.480      1.500      1.500    303.134    305.000 
   3      86.6300     4000       37     4.19      1013      -77.655     86.630     12.480      1.500      1.500    303.131    305.000 
   4      86.8300     4000       39     4.13      1070      -77.655     86.830     12.480      1.500      1.500    303.128    304.998 
   5      87.0400     4000       31     4.17      1188      -77.655     87.040     12.480      1.500      1.500    303.128    304.998 
   6      87.2300     4000       25     4.13      1116      -77.655     87.230     12.480      1.500      1.500    303.137    305.001 
   7      87.4300     4000       45     4.19      1235      -77.655     87.430     12.480      1.500      1.500    303.132    304.999 
   8      87.6300     4000       38     4.16      1247      -77.655     87.630     12.480      1.500      1.500    303.130    304.998 
   9      87.8300     4000       55     4.18      1280      -77.655     87.830     12.480      1.500      1.500    303.131    305.000 
  10      88.0300     4000       41     4.18      1292      -77.655     88.030     12.480      1.500      1.500    303.131    305.001 
  11      88.2300     4000       42     4.20      1371      -77.655     88.230     12.480      1.500      1.500    303.139    304.999 
  12      88.4300     4000       45     4.19      1374      -77.655     88.430     12.480      1.500      1.500    303.134    305.001 
  13      88.6300     4000       51     4.21      1455      -77.655     88.630     12.480      1.500      1.500    303.135    305.000 
  14      88.8300     4000       35     4.16      1321      -77.655     88.830     12.480      1.500      1.500    303.135    305.000 
  15      89.0300     4000       53     4.18      1395      -77.655     89.030     12.480      1.500      1.500    303.132    305.000 
  16      89.2300     4000       59     4.16      1403      -77.655     89.230     12.480      1.500      1.500    303.128    304.999 
  17      89.4300     4000       51     4.17      1394      -77.655     89.430     12.480      1.500      1.500    303.134    305.000 
  18      89.6300     4000       43     4.16      1413      -77.655     89.630     12.480      1.500      1.500    303.134    305.000 
  19      89.8300     4000       49     4.16      1436      -77.655     89.830     12.480      1.500      1.500    303.134    305.000 
  20      90.0300     4000       51     4.17      1437      -77.655     90.030     12.480      1.500      1.500    303.134    305.000 
  21      90.2300     4000       50     4.17      1473      -77.655     90.230     12.480      1.500      1.500    303.135    305.000 
  22      90.4300     4000       60     4.21      1548      -77.655     90.430     12.480      1.500      1.500    303.129    304.997 
  23      90.6300     4000       58     4.17      1658      -77.655     90.630     12.480      1.500      1.500    303.134    305.002 
  24      90.8300     4000       54     4.17      1807      -77.655     90.830     12.480      1.500      1.500    303.135    304.999 
  25      91.0300     4000       57     4.16      1915      -77.655     91.030     12.480      1.500      1.500    303.133    304.999 
  26      91.2300     4000       55     4.17      2033      -77.655     91.230     12.480      1.500      1.500    303.134    304.998 
  27      91.4300     4000       46     4.14      2171      -77.655     91.430     12.480      1.500      1.500    303.133    305.000 
  28      91.6300     4000       52     4.18      2335      -77.655     91.630     12.480      1.500      1.500    303.135    305.001 
  29      91.8300     4000       52     4.16      2625      -77.655     91.830     12.480      1.500      1.500    303.130    305.000 
  30      92.0300     4000       50     4.16      2703      -77.655     92.030     12.480      1.500      1.500    303.132    305.000 
  31      92.2300     4000       54     4.21      2884      -77.655     92.230     12.480      1.500      1.500    303.130    304.999 
  32      92.4300     4000       52     4.19      2905      -77.655     92.430     12.480      1.500      1.500    303.137    304.999 
  33      92.6300     4000       50     4.20      3200      -77.655     92.630     12.480      1.500      1.500    303.137    304.999 
  34      92.8300     4000       51     4.18      3275      -77.655     92.830     12.480      1.500      1.500    303.133    304.999 
  35      93.0300     4000       39     4.16      3618      -77.655     93.030     12.480      1.500      1.500    303.133    305.000 
  36      93.2300     4000       45     4.17      3635      -77.655     93.230     12.480      1.500      1.500    303.132    305.001 
  37      93.4300     4000       56     4.14      3785      -77.655     93.430     12.480      1.500      1.500    303.135    304.999 
  38      93.6300     4000       51     4.18      4287      -77.655     93.630     12.480      1.500      1.500    303.136    304.999 
  39      93.8300     4000       47     4.20      4652      -77.655     93.830     12.480      1.500      1.500    303.134    304.999 
  40      94.0300     4000       59     4.20      5072      -77.655     94.030     12.480      1.500      1.500    303.137    305.000 
  41      94.2300     4000       58     4.18      5365      -77.655     94.230     12.480      1.500      1.500    303.132    305.000 
  42      94.4300     4000       44     4.16      6283      -77.655     94.430     12.480      1.500      1.500    303.134    305.000 
  43      94.6300     4000       55     4.16      7070      -77.655     94.630     12.480      1.500      1.500    303.133    305.003 
  44      94.8300     4000       48     4.17      8363      -77.655     94.830     12.480      1.500      1.500    303.135    305.001 
  45      95.0300     4000       52     4.13     10384      -77.655     95.030     12.480      1.500      1.500    303.134    304.999 
  46      95.2300     4000       41     4.21     13816      -77.655     95.230     12.480      1.500      1.500    303.133    305.001 
  47      95.4300     4000       47     4.19     17403      -77.655     95.430     12.480      1.500      1.500    303.129    304.999 
  48      95.6300     4000       51     4.15     21827      -77.655     95.630     12.480      1.500      1.500    303.129    304.999 
  49      95.8300     4000       46     4.19     25220      -77.655     95.830     12.480      1.500      1.500    303.132    304.996 
  50      96.0300     4000       45     4.21     27139      -77.655     96.030     12.480      1.500      1.500    303.136    304.999 
  51      96.2300     4000       65     4.17     27712      -77.655     96.230     12.480      1.500      1.500    303.134    305.001 
  52      96.4300     4000       55     4.15     26569      -77.655     96.430     12.480      1.500      1.500    303.132    305.001 
  53      96.6300     4000       58     4.14     25752      -77.655     96.630     12.480      1.500      1.500    303.128    305.000 
  54      96.8300     4000       54     4.16     22083      -77.655     96.830     12.480      1.500      1.500    303.133    305.001 
  55      97.0300     4000       53     4.17     18184      -77.655     97.030     12.480      1.500      1.500    303.134    305.001 
  56      97.2300     4000       46     4.16     15039      -77.655     97.230     12.480      1.500      1.500    303.130    305.001 
  57      97.4300     4000       59     4.13     10808      -77.655     97.430     12.480      1.500      1.500    303.135    305.000 
  58      97.6300     4000       39     4.22      9400      -77.655     97.630     12.480      1.500      1.500    303.128    305.000 
  59      97.8300     4000       51     4.20      7287      -77.655     97.830     12.480      1.500      1.500    303.128    305.000 
  60      98.0300     4000       54     4.15      6327      -77.655     98.030     12.480      1.500      1.500    303.130    304.998 
  61      98.2300     4000       62     4.18      5723      -77.655     98.230     12.480      1.500      1.500    303.130    304.998 
  62      98.4300     4000       46     4.16      5159      -77.655     98.430     12.480      1.500      1.500    303.132    305.000 
  63      98.6300     4000       59     4.19      4712      -77.655     98.630     12.480      1.500      1.500    303.132    305.000 
  64      98.8300     4000       52     4.15      4258      -77.655     98.830     12.480      1.500      1.500    303.132    304.997 
  65      99.0300     4000       49     4.19      3995      -77.655     99.030     12.480      1.500      1.500    303.135    304.998 
  66      99.2300     4000       50     4.18      3780      -77.655     99.230     12.480      1.500      1.500    303.135    305.001 
  67      99.4300     4000       53     4.14      3570      -77.655     99.430     12.480      1.500      1.500    303.138    304.999 
  68      99.6300     4000       56     4.16      3222      -77.655     99.630     12.480      1.500      1.500    303.133    304.999 
  69      99.8300     4000       56     4.18      3086      -77.655     99.830     12.480      1.500      1.500    303.132    305.000 
  70     100.0300     4000       45     4.18      3042      -77.655    100.030     12.480      1.500      1.500    303.131    305.001 
  71     100.2300     4000       32     4.18      2848      -77.655    100.230     12.480      1.500      1.500    303.133    305.000 
  72     100.4300     4000       46     4.19      2652      -77.655    100.430     12.480      1.500      1.500    303.128    304.999 
  73     100.6300     4000       44     4.19      2507      -77.655    100.630     12.480      1.500      1.500    303.130    304.999 
  74     100.8300     4000       40     4.19      2381      -77.655    100.830     12.480      1.500      1.500    303.131    305.000 
  75     101.0300     4000       54     4.17      2310      -77.655    101.030     12.480      1.500      1.500    303.131    304.999 
  76     101.2300     4000       56     4.13      2109      -77.655    101.230     12.480      1.500      1.500    303.132    305.001 
  77     101.4300     4000       51     4.17      1974      -77.655    101.430     12.480      1.500      1.500    303.132    305.001 
  78     101.6300     4000       57     4.18      1839      -77.655    101.630     12.480      1.500      1.500    303.130    305.001 
  79     101.8300     4000       53     4.16      1655      -77.655    101.830     12.480      1.500      1.500    303.132    304.999 
  80     102.0300     4000       47     4.19      1678      -77.655    102.030     12.480      1.500      1.500    303.134    305.000 
  81     102.2300     4000       52     4.17      1413      -77.655    102.230     12.480      1.500      1.500    303.133    304.999 
  82     102.4300     4000       46     4.17      1505      -77.655    102.430     12.480      1.500      1.500    303.131    304.999 
  83     102.6300     4000       57     4.16      1457      -77.655    102.630     12.480      1.500      1.500    303.131    305.000 
  84     102.8300     4000       52     4.19      1486      -77.655    102.830     12.480      1.500      1.500    303.132    305.000 
  85     103.0300     4000       45     4.21      1461      -77.655    103.030     12.480      1.500      1.500    303.132    304.998 
  86     103.2300     4000       35     4.17      1416      -77.655    103.230     12.480      1.500      1.500    303.130    304.998 
  87     103.4300     4000       35     4.16      1489      -77.655    103.430     12.480      1.500      1.500    303.129    305.000 
  88     103.6300     4000       43     4.19      1435      -77.655    103.630     12.480      1.500      1.500    303.133    305.000 
  89     103.8300     4000       55     4.16      1331      -77.655    103.830     12.480      1.500      1.500    303.131    305.000 
  90     104.0300     4000       39     4.22      1388      -77.655    104.030     12.480      1.500      1.500    303.130    304.999 
  91     104.2300     4000       54     4.17      1371      -77.655    104.230     12.480      1.500      1.500    303.130    304.999 
  92     104.4300     4000       51     4.22      1277      -77.655    104.430     12.480      1.500      1.500    303.135    304.999 
  93     104.6300     4000       40     4.18      1247      -77.655    104.630     12.480      1.500      1.500    303.128    305.001 
  94     104.8300     4000       55     4.20      1244      -77.655    104.830     12.480      1.500      1.500    303.133    304.997 
  95     105.0300     4000       48     4.17      1221      -77.655    105.030     12.480      1.500      1.500    303.132    305.002 
  96     105.2300     4000       52     4.17      1222      -77.655    105.230     12.480      1.500      1.500    303.130    305.002 
  97     105.4300     4000       49     4.19      1139      -77.655    105.430     12.480      1.500      1.500    303.130    305.001 
  98     105.6300     4000       59     4.16      1124      -77.655    105.630     12.480      1.500      1.500    303.132    305.001 
  99     105.8300     4000       54     4.20      1129      -77.655    105.830     12.480      1.500      1.500    303.135    304.999 
 100     106.0300     4000       47     4.18      1079      -77.655    106.030     12.480      1.500      1.500    303.130    304.998 
 101     106.2300     4000       46     4.16      1068      -77.655    106.230     12.480      1.500      1.500    303.136    304.999 
