# Supplementary material for: Aspirin locally disrupts the liquid-ordered phase
Source: R Soc Open Sci. 2018 Feb 28;5(2):171710. doi: 10.1098/rsos.171710 (PMC5830767; doi:10.1098/rsos.171710)
Supplement: Inelastic Neutron scattering data [file rsos171710supp1.zip › RawData/034910]

RRRRRRRRRRRRRRRRRRRRRRRRRRRRRRRRRRRRRRRRRRRRRRRRRRRRRRRRRRRRRRRRRRRRRRRRRRRRRRRR
  034910       1       0                                                        
ILL TAS data in the new ASCII format follow afte the line VV..V                 
AAAAAAAAAAAAAAAAAAAAAAAAAAAAAAAAAAAAAAAAAAAAAAAAAAAAAAAAAAAAAAAAAAAAAAAAAAAAAAAA
      80                                                                        
IN12  rheinstadter07-Dec-16 18:02:49                                            
VVVVVVVVVVVVVVVVVVVVVVVVVVVVVVVVVVVVVVVVVVVVVVVVVVVVVVVVVVVVVVVVVVVVVVVVVVVVVVVV
INSTR: IN12
EXPNO: CRG-2297
USER_: rheinstadter
LOCAL: SCHMALZL
FILE_: 034910
DATE_: 07-Dec-16 18:02:49
TITLE: The effect of a common drug on nanscopic membrane dynamics
TYPE_: tas
COMND: sc a3 96.24 da3 0.1 np 51 mn 4000
POSQE: QH=   0.3256, QK=   0.0000, QL=   0.0143, EN=   0.0007, UN=meV
CURVE: MONO= auto, ANA= auto
STEPS: A3=   0.1000
PARAM: GONIO= 0
PARAM: DM=   3.34000, DA=   3.35500, KFIX=   1.50010
PARAM: SM= -1, SS=  1, SA= -1, FX=  2
PARAM: ALF1= 120.00, ALF2= 120.00, ALF3= 120.00, ALF4= 120.00
PARAM: BET1= 120.00, BET2= 120.00, BET3= 120.00, BET4= 120.00
PARAM: ETAM=  35.00, ETAA=  35.00
PARAM: AS=   6.28000, BS=   6.28000, CS=   6.28000
PARAM: AA=  90.00000, BB=  90.00000, CC=  90.00000, ETAS=  80.00000
PARAM: AX=  1.000, AY=  0.000, AZ=  0.000
PARAM: BX=  0.000, BY=  0.000, BZ=  1.000
VARIA: SELPOS=in
VARIA: SELSPEED=  14795
VARIA: A1      = -38.54, A2      = -77.65, A3      =  93.75, A4      =  12.48
VARIA: A5      = -38.64, A6      = -77.25, GU      =   1.40, GL      =   0.04
VARIA: A3P     =1269.70, GA      =   1.01, GM      =  -0.11, RA      =  15.38
VARIA: RMV     =  33.12, RMH     =  58.97, TA      =   4.39, TM      =  -1.81
VARIA: GC      =  -0.01, DIA1X   =  62.64, DIA2X   =  88.12, DIA2Z   = 163.89
VARIA: I1      =   0.00, I2      =   0.00, I3      =   0.00, I4      =   0.00
VARIA: I5      =   0.00, I6      =   0.00, I7      =   0.00, I8      =  -0.00
VARIA: IH1     =   0.00, IH2     =   0.00
ZEROS: A1      =  -2.09, A2      =   0.51, A3      = -10.48, A4      =   0.70
ZEROS: A5      = -89.80, A6      =   0.01, GU      =   0.00, GL      =   0.00
ZEROS: A3P     = -16.29, GA      =   0.00, GM      =   0.00, RA      =   0.00
ZEROS: RMV     =   0.00, RMH     =   0.00, TA      =   0.00, TM      =   0.00
ZEROS: GC      =   0.00, DIA1X   =   0.00, DIA2X   =   0.00, DIA2Z   =   0.00
POLAN: DR HX 5 0 0
POLAN: ON F1 
POLAN: CO MN 200000
POLAN: DR HX 0 5 0
POLAN: ON F1
POLAN: CO MN 200000
POLAN: DR HX 0 0 0.8
POLAN: ON F1 
POLAN: CO MN 200000
PARAM: MN=    4000
PARAM: TT=    303.13, RT=    305.00
PARAM: REACTOR=55.49
FORMT:
DATA_:
  PNT        A3        M1        M2      TIME      CNTS         A2         A3         A4         KI         KF         TT        TRT 
   1      93.7500     4000       56     4.21      4480      -77.655     93.750     12.480      1.500      1.500    303.128    305.000 
   2      93.8300     4000       50     4.19      4568      -77.655     93.830     12.480      1.500      1.500    303.128    305.000 
   3      93.9300     4000       51     4.14      4794      -77.655     93.930     12.480      1.500      1.500    303.132    304.999 
   4      94.0300     4000       51     4.18      4958      -77.655     94.030     12.480      1.500      1.500    303.133    304.997 
   5      94.1300     4000       51     4.16      5290      -77.655     94.130     12.480      1.500      1.500    303.135    305.002 
   6      94.2300     4000       56     4.17      5355      -77.655     94.230     12.480      1.500      1.500    303.132    305.001 
   7      94.3300     4000       58     4.21      5922      -77.655     94.330     12.480      1.500      1.500    303.128    305.000 
   8      94.4300     4000       62     4.18      6226      -77.655     94.430     12.480      1.500      1.500    303.133    304.996 
   9      94.5300     4000       59     4.15      6543      -77.655     94.530     12.480      1.500      1.500    303.133    304.996 
  10      94.6300     4000       55     4.19      7128      -77.655     94.630     12.480      1.500      1.500    303.135    304.999 
  11      94.7300     4000       60     4.18      7609      -77.655     94.730     12.480      1.500      1.500    303.136    304.999 
  12      94.8400     4000       63     4.18      8382      -77.655     94.840     12.480      1.500      1.500    303.135    304.998 
  13      94.9400     4000       63     4.18      9486      -77.655     94.940     12.480      1.500      1.500    303.135    304.998 
  14      95.0300     4000       48     4.16     10412      -77.655     95.030     12.480      1.500      1.500    303.135    304.999 
  15      95.1300     4000       57     4.19     11961      -77.655     95.130     12.480      1.500      1.500    303.137    304.999 
  16      95.2300     4000       55     4.18     13669      -77.655     95.230     12.480      1.500      1.500    303.133    305.001 
  17      95.3300     4000       56     4.21     15632      -77.655     95.330     12.480      1.500      1.500    303.136    305.000 
  18      95.4300     4000       52     4.17     17187      -77.655     95.430     12.480      1.500      1.500    303.134    305.000 
  19      95.5300     4000       53     4.16     19697      -77.655     95.530     12.480      1.500      1.500    303.131    304.999 
  20      95.6300     4000       50     4.17     21947      -77.655     95.630     12.480      1.500      1.500    303.130    304.999 
  21      95.7300     4000       48     4.16     23311      -77.655     95.730     12.480      1.500      1.500    303.134    305.000 
  22      95.8300     4000       53     4.17     24911      -77.655     95.830     12.480      1.500      1.500    303.131    305.001 
  23      95.9400     4000       43     4.15     26264      -77.655     95.940     12.480      1.500      1.500    303.133    305.001 
  24      96.0300     4000       51     4.17     26949      -77.655     96.030     12.480      1.500      1.500    303.133    305.001 
  25      96.1300     4000       47     4.17     26626      -77.655     96.130     12.480      1.500      1.500    303.134    305.000 
  26      96.2300     4000       60     4.19     28081      -77.655     96.230     12.480      1.500      1.500    303.129    305.001 
  27      96.3300     4000       52     4.18     27944      -77.655     96.330     12.480      1.500      1.500    303.135    305.000 
  28      96.4400     4000       48     4.22     26717      -77.655     96.440     12.480      1.500      1.500    303.131    304.999 
  29      96.5300     4000       50     4.16     26411      -77.655     96.530     12.480      1.500      1.500    303.132    305.000 
  30      96.6300     4000       58     4.17     25657      -77.655     96.630     12.480      1.500      1.500    303.128    304.999 
  31      96.7300     4000       66     4.21     24039      -77.655     96.730     12.480      1.500      1.500    303.131    304.999 
  32      96.8400     4000       72     4.16     22088      -77.655     96.840     12.480      1.500      1.500    303.133    305.001 
  33      96.9400     4000       46     4.16     20483      -77.655     96.940     12.480      1.500      1.500    303.133    304.998 
  34      97.0300     4000       59     4.17     18289      -77.655     97.030     12.480      1.500      1.500    303.132    304.999 
  35      97.1400     4000       47     4.17     16471      -77.655     97.140     12.480      1.500      1.500    303.132    304.999 
  36      97.2300     4000       56     4.20     15132      -77.655     97.230     12.480      1.500      1.500    303.132    304.999 
  37      97.3300     4000       62     4.17     13179      -77.655     97.330     12.480      1.500      1.500    303.130    305.000 
  38      97.4300     4000       61     4.20     11057      -77.655     97.430     12.480      1.500      1.500    303.135    305.000 
  39      97.5300     4000       44     4.17      9929      -77.655     97.530     12.480      1.500      1.500    303.133    304.999 
  40      97.6300     4000       49     4.17      9278      -77.655     97.630     12.480      1.500      1.500    303.130    305.001 
  41      97.7300     4000       62     4.13      8210      -77.655     97.730     12.480      1.500      1.500    303.135    304.998 
  42      97.8300     4000       59     4.17      7098      -77.655     97.830     12.480      1.500      1.500    303.135    304.998 
  43      97.9300     4000       59     4.20      6603      -77.655     97.930     12.480      1.500      1.500    303.134    305.002 
  44      98.0300     4000       53     4.20      6388      -77.655     98.030     12.480      1.500      1.500    303.136    304.998 
  45      98.1300     4000       58     4.20      5785      -77.655     98.130     12.480      1.500      1.500    303.131    304.999 
  46      98.2300     4000       56     4.18      5654      -77.655     98.230     12.480      1.500      1.500    303.131    304.999 
  47      98.3300     4000       44     4.21      5410      -77.655     98.330     12.480      1.500      1.500    303.134    305.000 
  48      98.4300     4000       55     4.17      5007      -77.655     98.430     12.480      1.500      1.500    303.133    305.001 
  49      98.5300     4000       59     4.18      4833      -77.655     98.530     12.480      1.500      1.500    303.131    304.999 
  50      98.6300     4000       48     4.18      4670      -77.655     98.630     12.480      1.500      1.500    303.130    305.001 
  51      98.7300     4000       54     4.17      4572      -77.655     98.730     12.480      1.500      1.500    303.133    304.999 
