# Supplementary material for: Aspirin locally disrupts the liquid-ordered phase
Source: R Soc Open Sci. 2018 Feb 28;5(2):171710. doi: 10.1098/rsos.171710 (PMC5830767; doi:10.1098/rsos.171710)
Supplement: Inelastic Neutron scattering data [file rsos171710supp1.zip › RawData/034911]

RRRRRRRRRRRRRRRRRRRRRRRRRRRRRRRRRRRRRRRRRRRRRRRRRRRRRRRRRRRRRRRRRRRRRRRRRRRRRRRR
  034911       1       0                                                        
ILL TAS data in the new ASCII format follow afte the line VV..V                 
AAAAAAAAAAAAAAAAAAAAAAAAAAAAAAAAAAAAAAAAAAAAAAAAAAAAAAAAAAAAAAAAAAAAAAAAAAAAAAAA
      80                                                                        
IN12  rheinstadter07-Dec-16 18:06:42                                            
VVVVVVVVVVVVVVVVVVVVVVVVVVVVVVVVVVVVVVVVVVVVVVVVVVVVVVVVVVVVVVVVVVVVVVVVVVVVVVVV
INSTR: IN12
EXPNO: CRG-2297
USER_: rheinstadter
LOCAL: SCHMALZL
FILE_: 034911
DATE_: 07-Dec-16 18:06:42
TITLE: The effect of a common drug on nanscopic membrane dynamics
TYPE_: tas
COMND: sc a3 96.24 da3 0.05 np 21 mn 4000
POSQE: QH=   0.3259, QK=   0.0000, QL=   0.0029, EN=   0.0007, UN=meV
CURVE: MONO= auto, ANA= auto
STEPS: A3=   0.0500
PARAM: GONIO= 0
PARAM: DM=   3.34000, DA=   3.35500, KFIX=   1.50010
PARAM: SM= -1, SS=  1, SA= -1, FX=  2
PARAM: ALF1= 120.00, ALF2= 120.00, ALF3= 120.00, ALF4= 120.00
PARAM: BET1= 120.00, BET2= 120.00, BET3= 120.00, BET4= 120.00
PARAM: ETAM=  35.00, ETAA=  35.00
PARAM: AS=   6.28000, BS=   6.28000, CS=   6.28000
PARAM: AA=  90.00000, BB=  90.00000, CC=  90.00000, ETAS=  80.00000
PARAM: AX=  1.000, AY=  0.000, AZ=  0.000
PARAM: BX=  0.000, BY=  0.000, BZ=  1.000
VARIA: SELPOS=in
VARIA: SELSPEED=  14795
VARIA: A1      = -38.54, A2      = -77.65, A3      =  95.75, A4      =  12.48
VARIA: A5      = -38.64, A6      = -77.25, GU      =   1.40, GL      =   0.04
VARIA: A3P     =1269.70, GA      =   1.01, GM      =  -0.11, RA      =  15.38
VARIA: RMV     =  33.12, RMH     =  58.97, TA      =   4.39, TM      =  -1.81
VARIA: GC      =  -0.01, DIA1X   =  62.64, DIA2X   =  88.12, DIA2Z   = 163.89
VARIA: I1      =   0.00, I2      =   0.00, I3      =   0.00, I4      =   0.00
VARIA: I5      =   0.00, I6      =   0.00, I7      =   0.00, I8      =  -0.00
VARIA: IH1     =   0.00, IH2     =   0.00
ZEROS: A1      =  -2.09, A2      =   0.51, A3      = -10.48, A4      =   0.70
ZEROS: A5      = -89.80, A6      =   0.01, GU      =   0.00, GL      =   0.00
ZEROS: A3P     = -16.29, GA      =   0.00, GM      =   0.00, RA      =   0.00
ZEROS: RMV     =   0.00, RMH     =   0.00, TA      =   0.00, TM      =   0.00
ZEROS: GC      =   0.00, DIA1X   =   0.00, DIA2X   =   0.00, DIA2Z   =   0.00
POLAN: DR HX 5 0 0
POLAN: ON F1 
POLAN: CO MN 200000
POLAN: DR HX 0 5 0
POLAN: ON F1
POLAN: CO MN 200000
POLAN: DR HX 0 0 0.8
POLAN: ON F1 
POLAN: CO MN 200000
PARAM: MN=    4000
PARAM: TT=    303.13, RT=    305.00
PARAM: REACTOR=55.49
FORMT:
DATA_:
  PNT        A3        M1        M2      TIME      CNTS         A2         A3         A4         KI         KF         TT        TRT 
   1      95.7500     4000       43     4.17     23859      -77.655     95.750     12.480      1.500      1.500    303.133    304.999 
   2      95.7900     4000       54     4.20     24086      -77.655     95.790     12.480      1.500      1.500    303.132    304.999 
   3      95.8300     4000       55     4.19     25376      -77.655     95.830     12.480      1.500      1.500    303.134    304.999 
   4      95.8800     4000       58     4.16     25576      -77.655     95.880     12.480      1.500      1.500    303.137    305.001 
   5      95.9300     4000       56     4.18     26090      -77.655     95.930     12.480      1.500      1.500    303.135    304.999 
   6      95.9800     4000       58     4.15     26481      -77.655     95.980     12.480      1.500      1.500    303.131    304.999 
   7      96.0400     4000       59     4.17     26862      -77.655     96.040     12.480      1.500      1.500    303.134    304.999 
   8      96.0800     4000       50     4.18     26836      -77.655     96.080     12.480      1.500      1.500    303.130    305.001 
   9      96.1300     4000       50     4.16     26861      -77.655     96.130     12.480      1.500      1.500    303.130    305.001 
  10      96.1800     4000       54     4.18     27663      -77.655     96.180     12.480      1.500      1.500    303.134    305.002 
  11      96.2300     4000       49     4.14     27456      -77.655     96.230     12.480      1.500      1.500    303.138    304.999 
  12      96.2800     4000       45     4.18     27913      -77.655     96.280     12.480      1.500      1.500    303.132    304.999 
  13      96.3400     4000       57     4.21     28344      -77.655     96.340     12.480      1.500      1.500    303.130    304.999 
  14      96.3800     4000       53     4.19     27231      -77.655     96.380     12.480      1.500      1.500    303.135    304.998 
  15      96.4300     4000       63     4.17     26814      -77.655     96.430     12.480      1.500      1.500    303.131    304.998 
  16      96.4800     4000       47     4.17     26561      -77.655     96.480     12.480      1.500      1.500    303.129    305.001 
  17      96.5300     4000       62     4.16     26493      -77.655     96.530     12.480      1.500      1.500    303.129    305.001 
  18      96.5800     4000       42     4.17     25921      -77.655     96.580     12.480      1.500      1.500    303.132    305.000 
  19      96.6300     4000       52     4.15     25613      -77.655     96.630     12.480      1.500      1.500    303.132    305.000 
  20      96.6800     4000       64     4.20     25008      -77.655     96.680     12.480      1.500      1.500    303.135    305.000 
  21      96.7300     4000       50     4.14     23340      -77.655     96.730     12.480      1.500      1.500    303.138    304.999 
