# Supplementary material for: Aspirin locally disrupts the liquid-ordered phase
Source: R Soc Open Sci. 2018 Feb 28;5(2):171710. doi: 10.1098/rsos.171710 (PMC5830767; doi:10.1098/rsos.171710)
Supplement: Inelastic Neutron scattering data [file rsos171710supp1.zip › RawData/034912]

RRRRRRRRRRRRRRRRRRRRRRRRRRRRRRRRRRRRRRRRRRRRRRRRRRRRRRRRRRRRRRRRRRRRRRRRRRRRRRRR
  034912       1       0                                                        
ILL TAS data in the new ASCII format follow afte the line VV..V                 
AAAAAAAAAAAAAAAAAAAAAAAAAAAAAAAAAAAAAAAAAAAAAAAAAAAAAAAAAAAAAAAAAAAAAAAAAAAAAAAA
      80                                                                        
IN12  rheinstadter07-Dec-16 18:10:51                                            
VVVVVVVVVVVVVVVVVVVVVVVVVVVVVVVVVVVVVVVVVVVVVVVVVVVVVVVVVVVVVVVVVVVVVVVVVVVVVVVV
INSTR: IN12
EXPNO: CRG-2297
USER_: rheinstadter
LOCAL: SCHMALZL
FILE_: 034912
DATE_: 07-Dec-16 18:10:51
TITLE: The effect of a common drug on nanscopic membrane dynamics
TYPE_: tas
COMND: sc qh 0 0 1.45 0 dqh 0 0 0.005 0 np 241 mn 15000
POSQE: QH=   0.0000, QK=   0.0000, QL=   0.8502, EN=   0.0007, UN=meV
CURVE: MONO= auto, ANA= auto
STEPS: QL=   0.0050
PARAM: GONIO= 0
PARAM: DM=   3.34000, DA=   3.35500, KFIX=   1.50010
PARAM: SM= -1, SS=  1, SA= -1, FX=  2
PARAM: ALF1= 120.00, ALF2= 120.00, ALF3= 120.00, ALF4= 120.00
PARAM: BET1= 120.00, BET2= 120.00, BET3= 120.00, BET4= 120.00
PARAM: ETAM=  35.00, ETAA=  35.00
PARAM: AS=   6.28000, BS=   6.28000, CS=   6.28000
PARAM: AA=  90.00000, BB=  90.00000, CC=  90.00000, ETAS=  80.00000
PARAM: AX=  1.000, AY=  0.000, AZ=  0.000
PARAM: BX=  0.000, BY=  0.000, BZ=  1.000
VARIA: SELPOS=in
VARIA: SELSPEED=  14796
VARIA: A1      = -38.54, A2      = -77.65, A3      =  16.48, A4      =  32.94
VARIA: A5      = -38.64, A6      = -77.25, GU      =   1.40, GL      =   0.04
VARIA: A3P     =1269.70, GA      =   1.00, GM      =  -0.11, RA      =  15.38
VARIA: RMV     =  33.12, RMH     =  58.97, TA      =   4.39, TM      =  -1.81
VARIA: GC      =  -0.01, DIA1X   =  62.64, DIA2X   =  88.12, DIA2Z   = 163.89
VARIA: I1      =   0.00, I2      =   0.00, I3      =   0.00, I4      =   0.00
VARIA: I5      =   0.00, I6      =   0.00, I7      =   0.00, I8      =  -0.00
VARIA: IH1     =   0.00, IH2     =   0.00
ZEROS: A1      =  -2.09, A2      =   0.51, A3      = -10.48, A4      =   0.70
ZEROS: A5      = -89.80, A6      =   0.01, GU      =   0.00, GL      =   0.00
ZEROS: A3P     = -16.29, GA      =   0.00, GM      =   0.00, RA      =   0.00
ZEROS: RMV     =   0.00, RMH     =   0.00, TA      =   0.00, TM      =   0.00
ZEROS: GC      =   0.00, DIA1X   =   0.00, DIA2X   =   0.00, DIA2Z   =   0.00
POLAN: DR HX 5 0 0
POLAN: ON F1 
POLAN: CO MN 200000
POLAN: DR HX 0 5 0
POLAN: ON F1
POLAN: CO MN 200000
POLAN: DR HX 0 0 0.8
POLAN: ON F1 
POLAN: CO MN 200000
PARAM: MN=   15000
PARAM: TT=    303.13, RT=    305.00
PARAM: REACTOR=55.49
FORMT:
DATA_:
  PNT        QH        QK        QL        EN        M1        M2      TIME      CNTS         A2         A3         A4         KI         KF         TT        TRT 
   1       0.0000    0.0000    0.8502    0.0007    15000      256    15.65      8693      -77.655     16.480     32.940      1.500      1.500    303.130    304.999 
   2      -0.0001    0.0000    0.8547    0.0007    15000      232    15.60      8683      -77.655     16.560     33.120      1.500      1.500    303.133    305.002 
   3      -0.0002    0.0000    0.8600    0.0007    15000      230    15.71      8706      -77.655     16.660     33.330      1.500      1.500    303.132    305.002 
   4       0.0000    0.0000    0.8647    0.0007    15000      241    15.59      8520      -77.655     16.770     33.520      1.500      1.500    303.136    304.999 
   5      -0.0002    0.0000    0.8700    0.0007    15000      263    15.65      8744      -77.655     16.860     33.730      1.500      1.500    303.134    305.000 
   6      -0.0000    0.0000    0.8750    0.0007    15000      229    15.64      8428      -77.655     16.970     33.930      1.500      1.500    303.135    304.999 
   7      -0.0002    0.0000    0.8800    0.0007    15000      237    15.63      8286      -77.655     17.060     34.130      1.500      1.500    303.130    305.000 
   8      -0.0000    0.0000    0.8850    0.0007    15000      229    15.69      8312      -77.655     17.170     34.330      1.500      1.500    303.134    305.001 
   9      -0.0001    0.0000    0.8898    0.0007    15000      231    15.66      8033      -77.655     17.260     34.520      1.500      1.500    303.133    304.999 
  10      -0.0001    0.0000    0.8948    0.0007    15000      252    15.72      8296      -77.655     17.360     34.720      1.500      1.500    303.130    305.001 
  11      -0.0002    0.0000    0.9000    0.0007    15000      244    15.70      8176      -77.655     17.460     34.930      1.500      1.500    303.134    305.001 
  12      -0.0001    0.0000    0.9047    0.0007    15000      250    15.64      8195      -77.655     17.560     35.120      1.500      1.500    303.132    304.998 
  13       0.0001    0.0000    0.9097    0.0007    15000      220    15.74      8038      -77.655     17.670     35.320      1.500      1.500    303.130    304.999 
  14       0.0001    0.0000    0.9147    0.0007    15000      237    15.68      7904      -77.655     17.770     35.520      1.500      1.500    303.135    305.000 
  15      -0.0002    0.0000    0.9200    0.0007    15000      249    15.64      7907      -77.655     17.860     35.730      1.500      1.500    303.130    304.999 
  16      -0.0000    0.0000    0.9249    0.0007    15000      236    15.67      7858      -77.655     17.970     35.930      1.500      1.500    303.136    304.999 
  17      -0.0002    0.0000    0.9299    0.0007    15000      260    15.64      7796      -77.655     18.060     36.130      1.500      1.500    303.132    305.002 
  18      -0.0000    0.0000    0.9349    0.0007    15000      237    15.69      7788      -77.655     18.170     36.330      1.500      1.500    303.129    304.999 
  19      -0.0002    0.0000    0.9399    0.0007    15000      243    15.70      7767      -77.655     18.260     36.530      1.500      1.500    303.134    305.000 
  20      -0.0000    0.0000    0.9448    0.0007    15000      249    15.59      7648      -77.655     18.370     36.730      1.500      1.500    303.137    305.001 
  21      -0.0003    0.0000    0.9500    0.0007    15000      238    15.63      7701      -77.655     18.460     36.940      1.500      1.500    303.131    305.000 
  22      -0.0000    0.0000    0.9548    0.0007    15000      222    15.67      7608      -77.655     18.570     37.130      1.500      1.500    303.139    304.998 
  23      -0.0003    0.0000    0.9600    0.0007    15000      234    15.66      7533      -77.655     18.660     37.340      1.500      1.500    303.137    304.999 
  24      -0.0001    0.0000    0.9649    0.0007    15000      232    15.62      7533      -77.655     18.770     37.540      1.500      1.500    303.126    304.998 
  25      -0.0003    0.0000    0.9699    0.0007    15000      249    15.74      7432      -77.655     18.860     37.740      1.500      1.500    303.135    305.000 
  26      -0.0002    0.0000    0.9751    0.0007    15000      234    15.62      7536      -77.655     18.970     37.950      1.500      1.500    303.129    305.001 
  27      -0.0002    0.0000    0.9800    0.0007    15000      254    15.68      7580      -77.655     19.070     38.150      1.500      1.500    303.136    304.999 
  28      -0.0003    0.0000    0.9852    0.0007    15000      215    15.62      7446      -77.655     19.170     38.360      1.500      1.500    303.130    305.000 
  29      -0.0002    0.0000    0.9899    0.0007    15000      232    15.60      7371      -77.655     19.270     38.550      1.500      1.500    303.131    304.997 
  30      -0.0000    0.0000    0.9948    0.0007    15000      254    15.63      7276      -77.655     19.380     38.750      1.500      1.500    303.168    304.999 
  31      -0.0002    0.0000    0.9998    0.0007    15000      218    15.68      7391      -77.655     19.470     38.950      1.500      1.500    303.133    305.002 
  32      -0.0002    0.0000    1.0052    0.0007    15000      223    15.66      7367      -77.655     19.580     39.170      1.500      1.500    303.125    304.999 
  33      -0.0001    0.0000    1.0099    0.0007    15000      225    15.66      7258      -77.655     19.680     39.360      1.500      1.500    303.136    304.999 
  34      -0.0002    0.0000    1.0151    0.0007    15000      225    15.66      7241      -77.655     19.780     39.570      1.500      1.500    303.135    305.000 
  35      -0.0002    0.0000    1.0200    0.0007    15000      211    15.65      7130      -77.655     19.880     39.770      1.500      1.500    303.134    304.999 
  36      -0.0002    0.0000    1.0249    0.0007    15000      211    15.66      7348      -77.655     19.980     39.970      1.500      1.500    303.134    304.999 
  37      -0.0002    0.0000    1.0298    0.0007    15000      211    15.61      7113      -77.655     20.080     40.170      1.500      1.500    303.137    304.999 
  38      -0.0001    0.0000    1.0350    0.0007    15000      225    15.67      7307      -77.655     20.190     40.380      1.500      1.500    303.134    304.999 
  39      -0.0002    0.0000    1.0401    0.0007    15000      232    15.68      7279      -77.655     20.290     40.590      1.500      1.500    303.132    304.999 
  40      -0.0001    0.0000    1.0448    0.0007    15000      204    15.61      7149      -77.655     20.390     40.780      1.500      1.500    303.132    304.999 
  41      -0.0000    0.0000    1.0500    0.0007    15000      203    15.67      7209      -77.655     20.500     40.990      1.500      1.500    303.131    305.000 
  42      -0.0002    0.0000    1.0549    0.0007    15000      218    15.62      7153      -77.655     20.590     41.190      1.500      1.500    303.131    305.000 
  43      -0.0003    0.0000    1.0600    0.0007    15000      229    15.63      7321      -77.655     20.690     41.400      1.500      1.500    303.136    305.000 
  44      -0.0003    0.0000    1.0649    0.0007    15000      255    15.57      7110      -77.655     20.790     41.600      1.500      1.500    303.132    304.999 
  45      -0.0001    0.0000    1.0698    0.0007    15000      200    15.65      7315      -77.655     20.900     41.800      1.500      1.500    303.133    305.001 
  46      -0.0002    0.0000    1.0749    0.0007    15000      195    15.62      7128      -77.655     21.000     42.010      1.500      1.500    303.133    305.001 
  47      -0.0002    0.0000    1.0798    0.0007    15000      192    15.60      7303      -77.655     21.100     42.210      1.500      1.500    303.138    304.999 
  48      -0.0002    0.0000    1.0852    0.0007    15000      194    15.63      7235      -77.655     21.210     42.430      1.500      1.500    303.131    305.001 
  49      -0.0002    0.0000    1.0900    0.0007    15000      182    15.69      7136      -77.655     21.310     42.630      1.500      1.500    303.131    305.000 
  50      -0.0002    0.0000    1.0949    0.0007    15000      203    15.60      7366      -77.655     21.410     42.830      1.500      1.500    303.129    305.001 
  51      -0.0003    0.0000    1.1000    0.0007    15000      205    15.65      7128      -77.655     21.510     43.040      1.500      1.500    303.134    304.998 
  52      -0.0004    0.0000    1.1051    0.0007    15000      219    15.64      7340      -77.655     21.610     43.250      1.500      1.500    303.132    305.001 
  53      -0.0001    0.0000    1.1098    0.0007    15000      191    15.62      7641      -77.655     21.720     43.440      1.500      1.500    303.132    305.000 
  54      -0.0003    0.0000    1.1151    0.0007    15000      197    15.53      7225      -77.655     21.820     43.660      1.500      1.500    303.127    304.999 
  55      -0.0003    0.0000    1.1200    0.0007    15000      193    15.58      7730      -77.655     21.920     43.860      1.500      1.500    303.133    305.001 
  56      -0.0001    0.0000    1.1248    0.0007    15000      208    15.66      7440      -77.655     22.030     44.060      1.500      1.500    303.131    305.000 
  57      -0.0002    0.0000    1.1299    0.0007    15000      188    15.66      7462      -77.655     22.130     44.270      1.500      1.500    303.136    304.999 
  58      -0.0002    0.0000    1.1348    0.0007    15000      189    15.51      7603      -77.655     22.230     44.470      1.500      1.500    303.132    304.999 
  59      -0.0002    0.0000    1.1401    0.0007    15000      174    15.65      7609      -77.655     22.340     44.690      1.500      1.500    303.135    305.000 
  60      -0.0003    0.0000    1.1452    0.0007    15000      178    15.66      7839      -77.655     22.440     44.900      1.500      1.500    303.133    304.999 
  61      -0.0003    0.0000    1.1500    0.0007    15000      174    15.67      7790      -77.655     22.540     45.100      1.500      1.500    303.132    304.999 
  62      -0.0002    0.0000    1.1551    0.0007    15000      179    15.54      7880      -77.655     22.650     45.310      1.500      1.500    303.135    305.000 
  63      -0.0003    0.0000    1.1601    0.0007    15000      190    15.63      7710      -77.655     22.750     45.520      1.500      1.500    303.131    305.001 
  64      -0.0002    0.0000    1.1652    0.0007    15000      183    15.69      7925      -77.655     22.860     45.730      1.500      1.500    303.132    304.999 
  65      -0.0002    0.0000    1.1700    0.0007    15000      166    15.63      8198      -77.655     22.960     45.930      1.500      1.500    303.132    305.000 
  66      -0.0003    0.0000    1.1751    0.0007    15000      154    15.68      8399      -77.655     23.060     46.140      1.500      1.500    303.132    305.001 
  67      -0.0004    0.0000    1.1801    0.0007    15000      160    15.59      8392      -77.655     23.160     46.350      1.500      1.500    303.134    305.001 
  68      -0.0002    0.0000    1.1850    0.0007    15000      172    15.66      8670      -77.655     23.270     46.550      1.500      1.500    303.131    305.001 
  69      -0.0003    0.0000    1.1900    0.0007    15000      198    15.68      8754      -77.655     23.370     46.760      1.500      1.500    303.137    304.997 
  70      -0.0001    0.0000    1.1948    0.0007    15000      172    15.65      8843      -77.655     23.480     46.960      1.500      1.500    303.133    305.000 
  71      -0.0003    0.0000    1.2001    0.0007    15000      159    15.67      9221      -77.655     23.580     47.180      1.500      1.500    303.136    304.998 
  72      -0.0002    0.0000    1.2051    0.0007    15000      165    15.65      9248      -77.655     23.690     47.390      1.500      1.500    303.134    305.000 
  73      -0.0003    0.0000    1.2101    0.0007    15000      179    15.62      9441      -77.655     23.790     47.600      1.500      1.500    303.132    304.996 
  74      -0.0004    0.0000    1.2152    0.0007    15000      171    15.72      9450      -77.655     23.890     47.810      1.500      1.500    303.135    304.998 
  75      -0.0002    0.0000    1.2200    0.0007    15000      153    15.58      9578      -77.655     24.000     48.010      1.500      1.500    303.131    305.001 
  76      -0.0003    0.0000    1.2250    0.0007    15000      157    15.65      9668      -77.655     24.100     48.220      1.500      1.500    303.135    304.999 
  77      -0.0003    0.0000    1.2302    0.0007    15000      170    15.65      9857      -77.655     24.210     48.440      1.500      1.500    303.132    304.999 
  78      -0.0003    0.0000    1.2350    0.0007    15000      147    15.68      9866      -77.655     24.310     48.640      1.500      1.500    303.136    305.000 
  79      -0.0003    0.0000    1.2402    0.0007    15000      162    15.60      9808      -77.655     24.420     48.860      1.500      1.500    303.130    304.998 
  80      -0.0001    0.0000    1.2450    0.0007    15000      157    15.73     10066      -77.655     24.530     49.060      1.500      1.500    303.135    304.999 
  81      -0.0002    0.0000    1.2500    0.0007    15000      161    15.68     10146      -77.655     24.630     49.270      1.500      1.500    303.135    304.999 
  82      -0.0004    0.0000    1.2552    0.0007    15000      156    15.62     10154      -77.655     24.730     49.490      1.500      1.500    303.133    304.999 
  83      -0.0003    0.0000    1.2602    0.0007    15000      178    15.66     10223      -77.655     24.840     49.700      1.500      1.500    303.132    305.000 
  84      -0.0003    0.0000    1.2650    0.0007    15000      188    15.63     10556      -77.655     24.940     49.900      1.500      1.500    303.127    305.001 
  85      -0.0002    0.0000    1.2699    0.0007    15000      128    15.68     10491      -77.655     25.050     50.110      1.500      1.500    303.137    304.998 
  86      -0.0003    0.0000    1.2749    0.0007    15000      142    15.71     10746      -77.655     25.150     50.320      1.500      1.500    303.134    304.999 
  87      -0.0003    0.0000    1.2801    0.0007    15000      136    15.68     10983      -77.655     25.260     50.540      1.500      1.500    303.133    305.001 
  88      -0.0002    0.0000    1.2851    0.0007    15000      138    15.69     10965      -77.655     25.370     50.750      1.500      1.500    303.131    305.003 
  89      -0.0001    0.0000    1.2901    0.0007    15000      131    15.66     11236      -77.655     25.480     50.960      1.500      1.500    303.132    305.003 
  90      -0.0002    0.0000    1.2950    0.0007    15000      146    15.66     11519      -77.655     25.580     51.170      1.500      1.500    303.136    305.000 
  91      -0.0003    0.0000    1.3000    0.0007    15000      146    15.71     11604      -77.655     25.680     51.380      1.500      1.500    303.134    304.998 
  92      -0.0003    0.0000    1.3052    0.0007    15000      123    15.76     11839      -77.655     25.790     51.600      1.500      1.500    303.131    305.001 
  93      -0.0002    0.0000    1.3101    0.0007    15000      153    15.59     11915      -77.655     25.900     51.810      1.500      1.500    303.131    305.000 
  94      -0.0001    0.0000    1.3151    0.0007    15000      159    15.66     12221      -77.655     26.010     52.020      1.500      1.500    303.135    305.000 
  95      -0.0003    0.0000    1.3202    0.0007    15000      147    15.75     12274      -77.655     26.110     52.240      1.500      1.500    303.128    305.000 
  96      -0.0004    0.0000    1.3252    0.0007    15000      125    15.58     12520      -77.655     26.210     52.450      1.500      1.500    303.134    304.999 
  97      -0.0002    0.0000    1.3298    0.0007    15000      133    15.72     12814      -77.655     26.320     52.650      1.500      1.500    303.128    305.000 
  98      -0.0003    0.0000    1.3352    0.0007    15000      136    15.63     12864      -77.655     26.430     52.880      1.500      1.500    303.135    305.002 
  99      -0.0005    0.0000    1.3402    0.0007    15000      145    15.68     13076      -77.655     26.530     53.090      1.500      1.500    303.133    304.999 
 100      -0.0003    0.0000    1.3451    0.0007    15000      154    15.72     13133      -77.655     26.640     53.300      1.500      1.500    303.138    304.999 
 101      -0.0002    0.0000    1.3500    0.0007    15000      133    15.61     13222      -77.655     26.750     53.510      1.500      1.500    303.136    305.000 
 102      -0.0001    0.0000    1.3549    0.0007    15000      135    15.60     13185      -77.655     26.860     53.720      1.500      1.500    303.136    304.997 
 103      -0.0005    0.0000    1.3603    0.0007    15000      144    15.66     13377      -77.655     26.960     53.950      1.500      1.500    303.132    305.000 
 104      -0.0003    0.0000    1.3651    0.0007    15000      154    15.65     13732      -77.655     27.070     54.160      1.500      1.500    303.130    304.999 
 105      -0.0002    0.0000    1.3700    0.0007    15000      135    15.64     13602      -77.655     27.180     54.370      1.500      1.500    303.127    304.999 
 106      -0.0005    0.0000    1.3752    0.0007    15000      154    15.75     13503      -77.655     27.280     54.590      1.500      1.500    303.136    304.997 
 107      -0.0003    0.0000    1.3800    0.0007    15000      137    15.68     13760      -77.655     27.390     54.800      1.500      1.500    303.134    305.001 
 108      -0.0003    0.0000    1.3851    0.0007    15000      135    15.64     13565      -77.655     27.500     55.020      1.500      1.500    303.132    305.000 
 109      -0.0003    0.0000    1.3903    0.0007    15000      149    15.64     13525      -77.655     27.610     55.240      1.500      1.500    303.132    305.001 
 110      -0.0002    0.0000    1.3951    0.0007    15000      148    15.72     13590      -77.655     27.720     55.450      1.500      1.500    303.128    305.001 
 111      -0.0005    0.0000    1.4002    0.0007    15000      135    15.68     13561      -77.655     27.820     55.670      1.500      1.500    303.130    304.999 
 112      -0.0003    0.0000    1.4051    0.0007    15000      140    15.65     13409      -77.655     27.930     55.880      1.500      1.500    303.133    305.000 
 113      -0.0003    0.0000    1.4102    0.0007    15000      114    15.67     13264      -77.655     28.040     56.100      1.500      1.500    303.131    305.001 
 114      -0.0003    0.0000    1.4152    0.0007    15000      121    15.59     13160      -77.655     28.150     56.320      1.500      1.500    303.134    304.999 
 115      -0.0002    0.0000    1.4201    0.0007    15000      154    15.71     13080      -77.655     28.260     56.530      1.500      1.500    303.132    305.001 
 116      -0.0002    0.0000    1.4251    0.0007    15000      133    15.60     12881      -77.655     28.370     56.750      1.500      1.500    303.133    304.999 
 117      -0.0005    0.0000    1.4302    0.0007    15000      140    15.65     12549      -77.655     28.470     56.970      1.500      1.500    303.133    305.002 
 118      -0.0003    0.0000    1.4350    0.0007    15000      116    15.70     12470      -77.655     28.580     57.180      1.500      1.500    303.135    305.002 
 119      -0.0003    0.0000    1.4401    0.0007    15000      114    15.65     12272      -77.655     28.690     57.400      1.500      1.500    303.132    304.998 
 120      -0.0004    0.0000    1.4451    0.0007    15000      114    15.68     12087      -77.655     28.800     57.620      1.500      1.500    303.132    304.998 
 121      -0.0004    0.0000    1.4502    0.0007    15000      137    15.65     11974      -77.655     28.910     57.840      1.500      1.500    303.133    304.999 
 122      -0.0002    0.0000    1.4550    0.0007    15000      145    15.65     11782      -77.655     29.020     58.050      1.500      1.500    303.134    305.000 
 123      -0.0004    0.0000    1.4602    0.0007    15000      132    15.62     11644      -77.655     29.130     58.280      1.500      1.500    303.133    304.999 
 124      -0.0002    0.0000    1.4650    0.0007    15000      108    15.66     11068      -77.655     29.240     58.490      1.500      1.500    303.136    305.001 
 125      -0.0001    0.0000    1.4698    0.0007    15000      141    15.65     10886      -77.655     29.350     58.700      1.500      1.500    303.137    305.000 
 126      -0.0001    0.0000    1.4748    0.0007    15000      136    15.60     10703      -77.655     29.460     58.920      1.500      1.500    303.134    304.999 
 127      -0.0002    0.0000    1.4801    0.0007    15000      127    15.64     10738      -77.655     29.570     59.150      1.500      1.500    303.128    305.001 
 128      -0.0002    0.0000    1.4851    0.0007    15000      142    15.65     10225      -77.655     29.680     59.370      1.500      1.500    303.134    305.000 
 129      -0.0001    0.0000    1.4899    0.0007    15000      112    15.62     10097      -77.655     29.790     59.580      1.500      1.500    303.133    304.996 
 130      -0.0001    0.0000    1.4949    0.0007    15000      136    15.71      9911      -77.655     29.900     59.800      1.500      1.500    303.134    305.000 
 131      -0.0001    0.0000    1.4998    0.0007    15000      115    15.71      9587      -77.655     30.010     60.020      1.500      1.500    303.131    304.998 
 132      -0.0001    0.0000    1.5048    0.0007    15000      139    15.64      9481      -77.655     30.120     60.240      1.500      1.500    303.132    305.002 
 133      -0.0002    0.0000    1.5100    0.0007    15000      112    15.65      9272      -77.655     30.230     60.470      1.500      1.500    303.131    305.001 
 134      -0.0002    0.0000    1.5150    0.0007    15000      109    15.67      9024      -77.655     30.340     60.690      1.500      1.500    303.131    304.999 
 135      -0.0002    0.0000    1.5200    0.0007    15000      133    15.67      8779      -77.655     30.450     60.910      1.500      1.500    303.130    304.999 
 136      -0.0002    0.0000    1.5249    0.0007    15000      112    15.63      8623      -77.655     30.560     61.130      1.500      1.500    303.131    305.001 
 137      -0.0004    0.0000    1.5301    0.0007    15000      134    15.64      8543      -77.655     30.670     61.360      1.500      1.500    303.132    305.000 
 138      -0.0004    0.0000    1.5351    0.0007    15000       99    15.64      8175      -77.655     30.780     61.580      1.500      1.500    303.134    304.998 
 139      -0.0004    0.0000    1.5400    0.0007    15000      116    15.61      8050      -77.655     30.890     61.800      1.500      1.500    303.135    304.999 
 140      -0.0004    0.0000    1.5449    0.0007    15000      119    15.68      7900      -77.655     31.000     62.020      1.500      1.500    303.137    304.999 
 141      -0.0001    0.0000    1.5499    0.0007    15000      120    15.70      7812      -77.655     31.120     62.240      1.500      1.500    303.133    305.000 
 142      -0.0002    0.0000    1.5550    0.0007    15000      112    15.62      7668      -77.655     31.230     62.470      1.500      1.500    303.136    305.002 
 143      -0.0004    0.0000    1.5602    0.0007    15000      110    15.66      7477      -77.655     31.340     62.700      1.500      1.500    303.132    304.999 
 144      -0.0002    0.0000    1.5649    0.0007    15000       99    15.70      7366      -77.655     31.450     62.910      1.500      1.500    303.135    305.000 
 145      -0.0005    0.0000    1.5702    0.0007    15000      114    15.67      7265      -77.655     31.560     63.150      1.500      1.500    303.132    305.001 
 146      -0.0001    0.0000    1.5749    0.0007    15000       99    15.68      7323      -77.655     31.680     63.360      1.500      1.500    303.132    305.000 
 147      -0.0002    0.0000    1.5800    0.0007    15000      122    15.63      7275      -77.655     31.790     63.590      1.500      1.500    303.132    304.999 
 148      -0.0004    0.0000    1.5851    0.0007    15000      108    15.67      7195      -77.655     31.900     63.820      1.500      1.500    303.131    304.998 
 149      -0.0004    0.0000    1.5900    0.0007    15000      101    15.63      7045      -77.655     32.010     64.040      1.500      1.500    303.133    305.000 
 150      -0.0002    0.0000    1.5951    0.0007    15000       98    15.68      6922      -77.655     32.130     64.270      1.500      1.500    303.131    304.998 
 151      -0.0004    0.0000    1.6002    0.0007    15000      103    15.65      6690      -77.655     32.240     64.500      1.500      1.500    303.135    305.000 
 152      -0.0004    0.0000    1.6051    0.0007    15000       88    15.59      6810      -77.655     32.350     64.720      1.500      1.500    303.129    304.999 
 153      -0.0002    0.0000    1.6101    0.0007    15000       91    15.67      6543      -77.655     32.470     64.950      1.500      1.500    303.133    305.000 
 154      -0.0002    0.0000    1.6150    0.0007    15000       70    15.73      6470      -77.655     32.580     65.170      1.500      1.500    303.135    304.999 
 155      -0.0004    0.0000    1.6201    0.0007    15000      107    15.72      6209      -77.655     32.690     65.400      1.500      1.500    303.133    305.002 
 156      -0.0001    0.0000    1.6249    0.0007    15000       80    15.66      6149      -77.655     32.810     65.620      1.500      1.500    303.134    305.001 
 157       0.0000    0.0000    1.6300    0.0007    15000       80    15.69      5973      -77.655     32.930     65.850      1.500      1.500    303.131    305.000 
 158      -0.0002    0.0000    1.6352    0.0007    15000       93    15.62      5803      -77.655     33.040     66.090      1.500      1.500    303.135    304.998 
 159      -0.0002    0.0000    1.6401    0.0007    15000       89    15.57      5775      -77.655     33.150     66.310      1.500      1.500    303.132    304.998 
 160      -0.0004    0.0000    1.6451    0.0007    15000       88    15.67      5921      -77.655     33.260     66.540      1.500      1.500    303.132    304.999 
 161       0.0001    0.0000    1.6501    0.0007    15000       92    15.65      5608      -77.655     33.390     66.770      1.500      1.500    303.133    304.999 
 162      -0.0002    0.0000    1.6549    0.0007    15000      109    15.64      5720      -77.655     33.490     66.990      1.500      1.500    303.132    304.998 
 163      -0.0002    0.0000    1.6602    0.0007    15000       91    15.66      5678      -77.655     33.610     67.230      1.500      1.500    303.131    304.999 
 164      -0.0004    0.0000    1.6652    0.0007    15000       78    15.61      5421      -77.655     33.720     67.460      1.500      1.500    303.136    305.000 
 165      -0.0002    0.0000    1.6702    0.0007    15000       86    15.61      5503      -77.655     33.840     67.690      1.500      1.500    303.132    305.001 
 166      -0.0002    0.0000    1.6749    0.0007    15000       88    15.63      5516      -77.655     33.950     67.910      1.500      1.500    303.131    305.003 
 167      -0.0001    0.0000    1.6799    0.0007    15000       76    15.64      5514      -77.655     34.070     68.140      1.500      1.500    303.134    305.002 
 168      -0.0004    0.0000    1.6851    0.0007    15000       64    15.69      5374      -77.655     34.180     68.380      1.500      1.500    303.133    304.998 
 169      -0.0002    0.0000    1.6901    0.0007    15000       88    15.67      5652      -77.655     34.300     68.610      1.500      1.500    303.130    305.000 
 170      -0.0004    0.0000    1.6951    0.0007    15000       73    15.67      5453      -77.655     34.410     68.840      1.500      1.500    303.135    305.000 
 171      -0.0002    0.0000    1.7000    0.0007    15000       67    15.63      5451      -77.655     34.530     69.070      1.500      1.500    303.134    304.999 
 172      -0.0004    0.0000    1.7050    0.0007    15000       88    15.65      5595      -77.655     34.640     69.300      1.500      1.500    303.132    304.999 
 173      -0.0002    0.0000    1.7099    0.0007    15000       74    15.73      5633      -77.655     34.760     69.530      1.500      1.500    303.131    305.000 
 174       0.0001    0.0000    1.7151    0.0007    15000       87    15.59      5696      -77.655     34.890     69.770      1.500      1.500    303.131    305.001 
 175      -0.0004    0.0000    1.7200    0.0007    15000       74    15.73      5641      -77.655     34.990     70.000      1.500      1.500    303.131    304.999 
 176      -0.0002    0.0000    1.7250    0.0007    15000       63    15.66      5525      -77.655     35.110     70.230      1.500      1.500    303.131    304.998 
 177      -0.0002    0.0000    1.7301    0.0007    15000       71    15.68      5545      -77.655     35.230     70.470      1.500      1.500    303.137    305.001 
 178      -0.0004    0.0000    1.7350    0.0007    15000       65    15.73      5394      -77.655     35.340     70.700      1.500      1.500    303.135    304.998 
 179      -0.0004    0.0000    1.7401    0.0007    15000       73    15.66      5236      -77.655     35.460     70.940      1.500      1.500    303.134    304.998 
 180      -0.0004    0.0000    1.7452    0.0007    15000       77    15.62      5144      -77.655     35.580     71.180      1.500      1.500    303.129    304.998 
 181       0.0002    0.0000    1.7499    0.0007    15000       75    15.67      4956      -77.655     35.710     71.400      1.500      1.500    303.131    305.000 
 182      -0.0004    0.0000    1.7550    0.0007    15000       68    15.64      4865      -77.655     35.810     71.640      1.500      1.500    303.133    305.003 
 183      -0.0002    0.0000    1.7599    0.0007    15000       86    15.64      5063      -77.655     35.930     71.870      1.500      1.500    303.131    304.998 
 184      -0.0002    0.0000    1.7650    0.0007    15000       83    15.69      4836      -77.655     36.050     72.110      1.500      1.500    303.127    305.000 
 185      -0.0001    0.0000    1.7703    0.0007    15000       81    15.68      4729      -77.655     36.180     72.360      1.500      1.500    303.131    304.998 
 186      -0.0001    0.0000    1.7749    0.0007    15000       66    15.72      4723      -77.655     36.290     72.580      1.500      1.500    303.136    305.002 
 187      -0.0001    0.0000    1.7800    0.0007    15000       77    15.68      4671      -77.655     36.410     72.820      1.500      1.500    303.129    304.997 
 188      -0.0001    0.0000    1.7850    0.0007    15000       77    15.61      4473      -77.655     36.530     73.060      1.500      1.500    303.132    304.999 
 189      -0.0006    0.0000    1.7903    0.0007    15000       95    15.64      4553      -77.655     36.640     73.310      1.500      1.500    303.133    304.999 
 190      -0.0004    0.0000    1.7951    0.0007    15000       83    15.68      4625      -77.655     36.760     73.540      1.500      1.500    303.130    305.001 
 191       0.0001    0.0000    1.7999    0.0007    15000       81    15.65      4641      -77.655     36.890     73.770      1.500      1.500    303.133    305.000 
 192       0.0001    0.0000    1.8049    0.0007    15000       89    15.64      4486      -77.655     37.010     74.010      1.500      1.500    303.132    304.999 
 193      -0.0002    0.0000    1.8099    0.0007    15000       93    15.70      4583      -77.655     37.120     74.250      1.500      1.500    303.131    304.998 
 194      -0.0004    0.0000    1.8151    0.0007    15000      105    15.72      4506      -77.655     37.240     74.500      1.500      1.500    303.128    305.000 
 195      -0.0004    0.0000    1.8201    0.0007    15000       84    15.70      4506      -77.655     37.360     74.740      1.500      1.500    303.131    305.000 
 196       0.0001    0.0000    1.8249    0.0007    15000       91    15.71      4568      -77.655     37.490     74.970      1.500      1.500    303.133    304.997 
 197       0.0001    0.0000    1.8299    0.0007    15000      101    15.63      4589      -77.655     37.610     75.210      1.500      1.500    303.136    305.000 
 198      -0.0004    0.0000    1.8351    0.0007    15000       95    15.68      4517      -77.655     37.720     75.460      1.500      1.500    303.134    304.998 
 199      -0.0006    0.0000    1.8402    0.0007    15000      108    15.69      4505      -77.655     37.840     75.710      1.500      1.500    303.132    304.997 
 200      -0.0004    0.0000    1.8450    0.0007    15000       98    15.69      4485      -77.655     37.960     75.940      1.500      1.500    303.133    305.000 
 201      -0.0001    0.0000    1.8499    0.0007    15000      122    15.62      4445      -77.655     38.090     76.180      1.500      1.500    303.136    304.999 
 202      -0.0002    0.0000    1.8551    0.0007    15000       97    15.71      4454      -77.655     38.210     76.430      1.500      1.500    303.133    305.000 
 203       0.0001    0.0000    1.8600    0.0007    15000      109    15.74      4487      -77.655     38.340     76.670      1.500      1.500    303.135    305.000 
 204      -0.0003    0.0000    1.8649    0.0007    15000      106    15.77      4379      -77.655     38.450     76.910      1.500      1.500    303.130    304.999 
 205      -0.0004    0.0000    1.8701    0.0007    15000      125    15.65      4431      -77.655     38.570     77.160      1.500      1.500    303.133    304.997 
 206      -0.0001    0.0000    1.8750    0.0007    15000      115    15.62      4405      -77.655     38.700     77.400      1.500      1.500    303.134    305.001 
 207      -0.0003    0.0000    1.8801    0.0007    15000      103    15.67      4368      -77.655     38.820     77.650      1.500      1.500    303.134    305.000 
 208       0.0001    0.0000    1.8850    0.0007    15000      123    15.70      4369      -77.655     38.950     77.890      1.500      1.500    303.129    305.000 
 209      -0.0001    0.0000    1.8900    0.0007    15000      101    15.57      4355      -77.655     39.070     78.140      1.500      1.500    303.130    305.000 
 210      -0.0001    0.0000    1.8949    0.0007    15000      128    15.62      4331      -77.655     39.190     78.380      1.500      1.500    303.132    304.997 
 211      -0.0003    0.0000    1.9000    0.0007    15000      115    15.63      4263      -77.655     39.310     78.630      1.500      1.500    303.135    304.997 
 212      -0.0001    0.0000    1.9050    0.0007    15000      126    15.66      4137      -77.655     39.440     78.880      1.500      1.500    303.136    305.000 
 213      -0.0003    0.0000    1.9101    0.0007    15000      144    15.65      4237      -77.655     39.560     79.130      1.500      1.500    303.135    305.002 
 214      -0.0004    0.0000    1.9151    0.0007    15000      147    15.66      4027      -77.655     39.680     79.380      1.500      1.500    303.132    304.999 
 215      -0.0001    0.0000    1.9200    0.0007    15000      146    15.69      4024      -77.655     39.810     79.620      1.500      1.500    303.132    304.999 
 216      -0.0003    0.0000    1.9250    0.0007    15000      139    15.63      4157      -77.655     39.930     79.870      1.500      1.500    303.132    305.000 
 217      -0.0001    0.0000    1.9300    0.0007    15000      155    15.67      4037      -77.655     40.060     80.120      1.500      1.500    303.128    305.000 
 218      -0.0003    0.0000    1.9350    0.0007    15000      150    15.61      4084      -77.655     40.180     80.370      1.500      1.500    303.136    305.000 
 219      -0.0003    0.0000    1.9402    0.0007    15000      140    15.71      4182      -77.655     40.310     80.630      1.500      1.500    303.128    304.999 
 220       0.0001    0.0000    1.9450    0.0007    15000      146    15.66      4300      -77.655     40.440     80.870      1.500      1.500    303.132    304.998 
 221      -0.0001    0.0000    1.9499    0.0007    15000      143    15.66      4166      -77.655     40.560     81.120      1.500      1.500    303.131    305.000 
 222      -0.0003    0.0000    1.9549    0.0007    15000      144    15.65      4363      -77.655     40.680     81.370      1.500      1.500    303.134    305.002 
 223      -0.0003    0.0000    1.9601    0.0007    15000      143    15.67      4356      -77.655     40.810     81.630      1.500      1.500    303.134    305.000 
 224      -0.0004    0.0000    1.9650    0.0007    15000      141    15.62      4388      -77.655     40.930     81.880      1.500      1.500    303.134    305.001 
 225      -0.0003    0.0000    1.9699    0.0007    15000      158    15.71      4783      -77.655     41.060     82.130      1.500      1.500    303.134    305.000 
 226      -0.0003    0.0000    1.9751    0.0007    15000      165    15.64      4720      -77.655     41.190     82.390      1.500      1.500    303.131    304.998 
 227      -0.0001    0.0000    1.9800    0.0007    15000      183    15.67      4683      -77.655     41.320     82.640      1.500      1.500    303.129    304.999 
 228      -0.0004    0.0000    1.9851    0.0007    15000      175    15.64      4627      -77.655     41.440     82.900      1.500      1.500    303.131    305.000 
 229      -0.0003    0.0000    1.9900    0.0007    15000      189    15.63      4677      -77.655     41.570     83.150      1.500      1.500    303.131    305.000 
 230      -0.0003    0.0000    1.9951    0.0007    15000      163    15.67      4605      -77.655     41.700     83.410      1.500      1.500    303.168    305.000 
 231      -0.0001    0.0000    2.0000    0.0007    15000      193    15.62      4429      -77.655     41.830     83.660      1.500      1.500    303.132    305.001 
 232      -0.0004    0.0000    2.0050    0.0007    15000      196    15.64      4226      -77.655     41.950     83.920      1.500      1.500    303.131    305.000 
 233      -0.0004    0.0000    2.0101    0.0007    15000      201    15.64      4262      -77.655     42.080     84.180      1.500      1.500    303.133    305.000 
 234      -0.0003    0.0000    2.0149    0.0007    15000      215    15.76      4138      -77.655     42.210     84.430      1.500      1.500    303.134    304.999 
 235      -0.0003    0.0000    2.0200    0.0007    15000      185    15.62      4074      -77.655     42.340     84.690      1.500      1.500    303.128    304.998 
 236      -0.0003    0.0000    2.0250    0.0007    15000      189    15.62      4127      -77.655     42.470     84.950      1.500      1.500    303.129    305.002 
 237      -0.0003    0.0000    2.0300    0.0007    15000      198    15.60      3842      -77.655     42.600     85.210      1.500      1.500    303.132    304.998 
 238      -0.0003    0.0000    2.0350    0.0007    15000      197    15.61      3977      -77.655     42.730     85.470      1.500      1.500    303.132    304.998 
 239      -0.0003    0.0000    2.0400    0.0007    15000      181    15.60      3826      -77.655     42.860     85.730      1.500      1.500    303.128    305.002 
 240      -0.0003    0.0000    2.0450    0.0007    15000      189    15.63      3830      -77.655     42.990     85.990      1.500      1.500    303.131    305.001 
 241      -0.0003    0.0000    2.0499    0.0007    15000      204    15.71      3930      -77.655     43.120     86.250      1.500      1.500    303.128    305.000 
