# Supplementary material for: Aspirin locally disrupts the liquid-ordered phase
Source: R Soc Open Sci. 2018 Feb 28;5(2):171710. doi: 10.1098/rsos.171710 (PMC5830767; doi:10.1098/rsos.171710)
Supplement: Inelastic Neutron scattering data [file rsos171710supp1.zip › RawData/034913]

RRRRRRRRRRRRRRRRRRRRRRRRRRRRRRRRRRRRRRRRRRRRRRRRRRRRRRRRRRRRRRRRRRRRRRRRRRRRRRRR
  034913       1       0                                                        
ILL TAS data in the new ASCII format follow afte the line VV..V                 
AAAAAAAAAAAAAAAAAAAAAAAAAAAAAAAAAAAAAAAAAAAAAAAAAAAAAAAAAAAAAAAAAAAAAAAAAAAAAAAA
      80                                                                        
IN12  rheinstadter07-Dec-16 19:25:04                                            
VVVVVVVVVVVVVVVVVVVVVVVVVVVVVVVVVVVVVVVVVVVVVVVVVVVVVVVVVVVVVVVVVVVVVVVVVVVVVVVV
INSTR: IN12
EXPNO: CRG-2297
USER_: rheinstadter
LOCAL: SCHMALZL
FILE_: 034913
DATE_: 07-Dec-16 19:25:04
TITLE: The effect of a common drug on nanscopic membrane dynamics
TYPE_: tas
COMND: sc qh 0.55 0 0 0 dqh 0.005 0 0 0 np 201 mn 2000
POSQE: QH=   0.0500, QK=   0.0000, QL=   0.0001, EN=   0.0007, UN=meV
CURVE: MONO= auto, ANA= auto
STEPS: QH=   0.0050
PARAM: GONIO= 0
PARAM: DM=   3.34000, DA=   3.35500, KFIX=   1.50010
PARAM: SM= -1, SS=  1, SA= -1, FX=  2
PARAM: ALF1= 120.00, ALF2= 120.00, ALF3= 120.00, ALF4= 120.00
PARAM: BET1= 120.00, BET2= 120.00, BET3= 120.00, BET4= 120.00
PARAM: ETAM=  35.00, ETAA=  35.00
PARAM: AS=   6.28000, BS=   6.28000, CS=   6.28000
PARAM: AA=  90.00000, BB=  90.00000, CC=  90.00000, ETAS=  80.00000
PARAM: AX=  1.000, AY=  0.000, AZ=  0.000
PARAM: BX=  0.000, BY=  0.000, BZ=  1.000
VARIA: SELPOS=in
VARIA: SELSPEED=  14797
VARIA: A1      = -38.54, A2      = -77.65, A3      =  90.95, A4      =   1.91
VARIA: A5      = -38.64, A6      = -77.25, GU      =   1.40, GL      =   0.04
VARIA: A3P     =1269.70, GA      =   1.00, GM      =  -0.11, RA      =  15.38
VARIA: RMV     =  33.12, RMH     =  58.97, TA      =   4.39, TM      =  -1.81
VARIA: GC      =  -0.01, DIA1X   =  62.64, DIA2X   =  88.12, DIA2Z   = 163.89
VARIA: I1      =   0.00, I2      =   0.00, I3      =   0.00, I4      =   0.00
VARIA: I5      =   0.00, I6      =   0.00, I7      =   0.00, I8      =  -0.00
VARIA: IH1     =   0.00, IH2     =   0.00
ZEROS: A1      =  -2.09, A2      =   0.51, A3      = -10.48, A4      =   0.70
ZEROS: A5      = -89.80, A6      =   0.01, GU      =   0.00, GL      =   0.00
ZEROS: A3P     = -16.29, GA      =   0.00, GM      =   0.00, RA      =   0.00
ZEROS: RMV     =   0.00, RMH     =   0.00, TA      =   0.00, TM      =   0.00
ZEROS: GC      =   0.00, DIA1X   =   0.00, DIA2X   =   0.00, DIA2Z   =   0.00
POLAN: DR HX 5 0 0
POLAN: ON F1 
POLAN: CO MN 200000
POLAN: DR HX 0 5 0
POLAN: ON F1
POLAN: CO MN 200000
POLAN: DR HX 0 0 0.8
POLAN: ON F1 
POLAN: CO MN 200000
PARAM: MN=    2000
PARAM: TT=    303.14, RT=    305.00
PARAM: REACTOR=55.86
FORMT:
DATA_:
  PNT        QH        QK        QL        EN        M1        M2      TIME      CNTS         A2         A3         A4         KI         KF         TT        TRT 
   1       0.0500    0.0000    0.0001    0.0007     2000       18     2.08    101884      -77.655     90.950      1.910      1.500      1.500    303.136    304.998 
   2       0.0550    0.0000    0.0001    0.0007     2000       21     2.08    101150      -77.655     91.040      2.100      1.500      1.500    303.130    304.999 
   3       0.0599    0.0000    0.0001    0.0007     2000       33     2.09    101033      -77.655     91.140      2.290      1.500      1.500    303.132    304.999 
   4       0.0649    0.0000    0.0001    0.0007     2000       19     2.09    100950      -77.655     91.230      2.480      1.500      1.500    303.132    305.000 
   5       0.0699    0.0000    0.0001    0.0007     2000       22     2.09    100061      -77.655     91.330      2.670      1.500      1.500    303.133    304.999 
   6       0.0748    0.0000    0.0001    0.0007     2000       22     2.09     99725      -77.655     91.420      2.860      1.500      1.500    303.133    304.999 
   7       0.0798    0.0000    0.0001    0.0007     2000       40     2.08     98720      -77.655     91.530      3.050      1.500      1.500    303.130    305.000 
   8       0.0848    0.0000    0.0001    0.0007     2000       26     2.08     97672      -77.655     91.610      3.240      1.500      1.500    303.133    304.998 
   9       0.0897    0.0000    0.0001    0.0007     2000       23     2.10     97864      -77.655     91.710      3.430      1.500      1.500    303.133    304.999 
  10       0.0947    0.0000    0.0001    0.0007     2000       25     2.08     95624      -77.655     91.820      3.620      1.500      1.500    303.130    305.001 
  11       0.0999    0.0000    0.0001    0.0007     2000       23     2.08     93601      -77.655     91.910      3.820      1.500      1.500    303.130    304.999 
  12       0.1049    0.0000    0.0001    0.0007     2000       27     2.10     90037      -77.655     92.010      4.010      1.500      1.500    303.129    304.999 
  13       0.1099    0.0000    0.0001    0.0007     2000       24     2.08     85258      -77.655     92.090      4.200      1.500      1.500    303.129    304.999 
  14       0.1149    0.0000    0.0001    0.0007     2000       13     2.07     79972      -77.655     92.190      4.390      1.500      1.500    303.133    304.999 
  15       0.1198    0.0000    0.0001    0.0007     2000       30     2.08     78472      -77.655     92.280      4.580      1.500      1.500    303.133    305.001 
  16       0.1248    0.0000    0.0001    0.0007     2000       27     2.10     77517      -77.655     92.380      4.770      1.500      1.500    303.131    304.999 
  17       0.1298    0.0000    0.0001    0.0007     2000       23     2.08     75649      -77.655     92.470      4.960      1.500      1.500    303.130    305.001 
  18       0.1347    0.0000    0.0001    0.0007     2000       24     2.10     75888      -77.655     92.570      5.150      1.500      1.500    303.133    304.997 
  19       0.1400    0.0000    0.0001    0.0007     2000       21     2.08     72546      -77.655     92.670      5.350      1.500      1.500    303.126    305.001 
  20       0.1449    0.0000    0.0001    0.0007     2000       17     2.09     68621      -77.655     92.760      5.540      1.500      1.500    303.126    305.001 
  21       0.1496    0.0000    0.0001    0.0007     2000       23     2.09     64506      -77.655     92.860      5.720      1.500      1.500    303.127    305.000 
  22       0.1549    0.0000    0.0001    0.0007     2000       24     2.09     56371      -77.655     92.950      5.920      1.500      1.500    303.127    305.000 
  23       0.1598    0.0000    0.0001    0.0007     2000       26     2.07     47815      -77.655     93.050      6.110      1.500      1.500    303.128    304.999 
  24       0.1648    0.0000    0.0001    0.0007     2000       19     2.08     39626      -77.655     93.140      6.300      1.500      1.500    303.131    304.997 
  25       0.1697    0.0000    0.0001    0.0007     2000       31     2.08     29064      -77.655     93.250      6.490      1.500      1.500    303.130    304.999 
  26       0.1747    0.0000    0.0001    0.0007     2000       38     2.09     20924      -77.655     93.350      6.680      1.500      1.500    303.132    304.998 
  27       0.1797    0.0000    0.0001    0.0007     2000       28     2.07     12797      -77.655     93.430      6.870      1.500      1.500    303.129    305.000 
  28       0.1849    0.0000    0.0001    0.0007     2000       25     2.08      9166      -77.655     93.530      7.070      1.500      1.500    303.133    305.000 
  29       0.1899    0.0000    0.0001    0.0007     2000       27     2.09      7733      -77.655     93.620      7.260      1.500      1.500    303.133    305.000 
  30       0.1948    0.0000    0.0001    0.0007     2000       14     2.12      7274      -77.655     93.720      7.450      1.500      1.500    303.132    305.001 
  31       0.1998    0.0000    0.0001    0.0007     2000       26     2.08      7221      -77.655     93.810      7.640      1.500      1.500    303.129    304.998 
  32       0.2047    0.0000    0.0001    0.0007     2000       33     2.10      7237      -77.655     93.910      7.830      1.500      1.500    303.126    304.999 
  33       0.2097    0.0000    0.0001    0.0007     2000       26     2.06      7297      -77.655     94.010      8.020      1.500      1.500    303.132    304.999 
  34       0.2149    0.0000    0.0001    0.0007     2000       26     2.09      7262      -77.655     94.100      8.220      1.500      1.500    303.127    305.000 
  35       0.2201    0.0000    0.0001    0.0007     2000       19     2.09      7543      -77.655     94.210      8.420      1.500      1.500    303.129    304.999 
  36       0.2248    0.0000    0.0002    0.0007     2000       24     2.08      7246      -77.655     94.290      8.600      1.500      1.500    303.131    305.000 
  37       0.2301    0.0000    0.0002    0.0007     2000       23     2.09      6962      -77.655     94.390      8.800      1.500      1.500    303.134    305.000 
  38       0.2348    0.0000    0.0001    0.0007     2000       24     2.06      6812      -77.655     94.490      8.980      1.500      1.500    303.134    305.000 
  39       0.2397    0.0000    0.0001    0.0007     2000       29     2.07      6564      -77.655     94.580      9.170      1.500      1.500    303.131    305.000 
  40       0.2447    0.0000    0.0001    0.0007     2000       29     2.09      6480      -77.655     94.690      9.360      1.500      1.500    303.136    304.998 
  41       0.2499    0.0000    0.0002    0.0007     2000       33     2.10      6379      -77.655     94.770      9.560      1.500      1.500    303.123    305.002 
  42       0.2551    0.0000    0.0001    0.0007     2000       26     2.09      7182      -77.655     94.880      9.760      1.500      1.500    303.127    305.002 
  43       0.2601    0.0000    0.0001    0.0007     2000       27     2.09      9000      -77.655     94.970      9.950      1.500      1.500    303.129    304.998 
  44       0.2650    0.0000    0.0002    0.0007     2000       43     2.09     12029      -77.655     95.060     10.140      1.500      1.500    303.125    305.001 
  45       0.2697    0.0000    0.0001    0.0007     2000       25     2.10     19109      -77.655     95.160     10.320      1.500      1.500    303.125    305.001 
  46       0.2747    0.0000    0.0001    0.0007     2000       33     2.09     26867      -77.655     95.250     10.510      1.500      1.500    303.130    305.001 
  47       0.2799    0.0000    0.0001    0.0007     2000       29     2.09     35347      -77.655     95.360     10.710      1.500      1.500    303.133    304.998 
  48       0.2848    0.0000    0.0002    0.0007     2000       29     2.09     45135      -77.655     95.440     10.900      1.500      1.500    303.132    304.999 
  49       0.2898    0.0000    0.0001    0.0007     2000       14     2.10     54833      -77.655     95.550     11.090      1.500      1.500    303.128    304.999 
  50       0.2947    0.0000    0.0001    0.0007     2000       31     2.09     62895      -77.655     95.640     11.280      1.500      1.500    303.130    305.000 
  51       0.2999    0.0000    0.0002    0.0007     2000       20     2.09     68919      -77.655     95.730     11.480      1.500      1.500    303.132    304.999 
  52       0.3049    0.0000    0.0001    0.0007     2000       25     2.09     73827      -77.655     95.830     11.670      1.500      1.500    303.134    304.999 
  53       0.3098    0.0000    0.0002    0.0007     2000       31     2.10     76723      -77.655     95.920     11.860      1.500      1.500    303.134    304.999 
  54       0.3148    0.0000    0.0001    0.0007     2000       24     2.10     78070      -77.655     96.020     12.050      1.500      1.500    303.135    304.999 
  55       0.3197    0.0000    0.0001    0.0007     2000       33     2.10     78549      -77.655     96.120     12.240      1.500      1.500    303.128    305.000 
  56       0.3246    0.0000    0.0001    0.0007     2000       15     2.09     78712      -77.655     96.210     12.430      1.500      1.500    303.135    304.999 
  57       0.3298    0.0000    0.0001    0.0007     2000       28     2.06     78406      -77.655     96.310     12.630      1.500      1.500    303.124    305.000 
  58       0.3348    0.0000    0.0002    0.0007     2000       25     2.11     79120      -77.655     96.400     12.820      1.500      1.500    303.134    305.001 
  59       0.3400    0.0000    0.0002    0.0007     2000       29     2.08     77211      -77.655     96.500     13.020      1.500      1.500    303.128    304.997 
  60       0.3447    0.0000    0.0001    0.0007     2000       24     2.08     75839      -77.655     96.600     13.200      1.500      1.500    303.128    305.000 
  61       0.3499    0.0000    0.0002    0.0007     2000       27     2.10     74117      -77.655     96.690     13.400      1.500      1.500    303.128    305.000 
  62       0.3548    0.0000    0.0001    0.0007     2000       21     2.10     69490      -77.655     96.800     13.590      1.500      1.500    303.132    305.000 
  63       0.3597    0.0000    0.0001    0.0007     2000       18     2.09     64145      -77.655     96.890     13.780      1.500      1.500    303.126    304.999 
  64       0.3647    0.0000    0.0001    0.0007     2000       19     2.11     56383      -77.655     96.980     13.970      1.500      1.500    303.130    304.999 
  65       0.3699    0.0000    0.0001    0.0007     2000       30     2.05     45757      -77.655     97.080     14.170      1.500      1.500    303.129    305.001 
  66       0.3748    0.0000    0.0002    0.0007     2000       39     2.09     36436      -77.655     97.170     14.360      1.500      1.500    303.125    304.999 
  67       0.3800    0.0000    0.0002    0.0007     2000       19     2.08     25946      -77.655     97.270     14.560      1.500      1.500    303.125    304.999 
  68       0.3849    0.0000    0.0001    0.0007     2000       34     2.11     16323      -77.655     97.380     14.750      1.500      1.500    303.125    304.999 
  69       0.3899    0.0000    0.0002    0.0007     2000       28     2.11      8230      -77.655     97.460     14.940      1.500      1.500    303.126    305.001 
  70       0.3948    0.0000    0.0001    0.0007     2000       29     2.08      4726      -77.655     97.560     15.130      1.500      1.500    303.130    304.999 
  71       0.3997    0.0000    0.0000    0.0007     2000       26     2.08      3149      -77.655     97.670     15.320      1.500      1.500    303.126    305.000 
  72       0.4049    0.0000    0.0002    0.0007     2000       28     2.08      2154      -77.655     97.750     15.520      1.500      1.500    303.126    304.999 
  73       0.4098    0.0000    0.0001    0.0007     2000       29     2.09      1914      -77.655     97.850     15.710      1.500      1.500    303.124    305.002 
  74       0.4148    0.0000    0.0001    0.0007     2000       34     2.09      1881      -77.655     97.950     15.900      1.500      1.500    303.132    304.999 
  75       0.4199    0.0000    0.0002    0.0007     2000       24     2.06      1879      -77.655     98.040     16.100      1.500      1.500    303.132    304.999 
  76       0.4251    0.0000    0.0002    0.0007     2000       23     2.08      1860      -77.655     98.140     16.300      1.500      1.500    303.130    305.001 
  77       0.4298    0.0000    0.0002    0.0007     2000       35     2.10      1891      -77.655     98.230     16.480      1.500      1.500    303.130    305.001 
  78       0.4347    0.0000    0.0001    0.0007     2000       28     2.08      1844      -77.655     98.330     16.670      1.500      1.500    303.129    305.000 
  79       0.4399    0.0000    0.0001    0.0007     2000       27     2.06      1765      -77.655     98.430     16.870      1.500      1.500    303.130    304.999 
  80       0.4448    0.0000    0.0002    0.0007     2000       22     2.10      1786      -77.655     98.520     17.060      1.500      1.500    303.130    304.998 
  81       0.4500    0.0000    0.0002    0.0007     2000       30     2.10      1787      -77.655     98.620     17.260      1.500      1.500    303.128    305.000 
  82       0.4552    0.0000    0.0002    0.0007     2000       26     2.09      1754      -77.655     98.720     17.460      1.500      1.500    303.129    305.001 
  83       0.4601    0.0000    0.0002    0.0007     2000       23     2.10      1681      -77.655     98.810     17.650      1.500      1.500    303.127    304.998 
  84       0.4650    0.0000    0.0001    0.0007     2000       26     2.10      1717      -77.655     98.920     17.840      1.500      1.500    303.127    304.998 
  85       0.4699    0.0000    0.0001    0.0007     2000       25     2.09      1583      -77.655     99.020     18.030      1.500      1.500    303.129    304.999 
  86       0.4748    0.0000    0.0002    0.0007     2000       21     2.07      1625      -77.655     99.100     18.220      1.500      1.500    303.126    305.001 
  87       0.4797    0.0000    0.0002    0.0007     2000       22     2.05      1602      -77.655     99.200     18.410      1.500      1.500    303.130    304.998 
  88       0.4849    0.0000    0.0002    0.0007     2000       18     2.10      1638      -77.655     99.300     18.610      1.500      1.500    303.132    305.001 
  89       0.4898    0.0000    0.0000    0.0007     2000       22     2.10      1842      -77.655     99.410     18.800      1.500      1.500    303.131    304.998 
  90       0.4947    0.0000    0.0002    0.0007     2000       25     2.10      1882      -77.655     99.490     18.990      1.500      1.500    303.132    304.998 
  91       0.5001    0.0000    0.0001    0.0007     2000       27     2.06      1954      -77.655     99.600     19.200      1.500      1.500    303.132    304.999 
  92       0.5047    0.0000    0.0001    0.0007     2000       36     2.10      2197      -77.655     99.690     19.380      1.500      1.500    303.129    304.999 
  93       0.5099    0.0000    0.0002    0.0007     2000       21     2.09      2364      -77.655     99.780     19.580      1.500      1.500    303.126    305.000 
  94       0.5148    0.0000    0.0002    0.0007     2000       31     2.07      2494      -77.655     99.880     19.770      1.500      1.500    303.126    304.999 
  95       0.5197    0.0000    0.0001    0.0007     2000       31     2.07      2596      -77.655     99.980     19.960      1.500      1.500    303.130    305.001 
  96       0.5249    0.0000    0.0002    0.0007     2000       20     2.07      2657      -77.655    100.070     20.160      1.500      1.500    303.129    304.998 
  97       0.5298    0.0000    0.0002    0.0007     2000       30     2.10      2769      -77.655    100.170     20.350      1.500      1.500    303.130    305.002 
  98       0.5349    0.0000    0.0001    0.0007     2000       29     2.08      2767      -77.655    100.280     20.550      1.500      1.500    303.130    305.001 
  99       0.5398    0.0000    0.0001    0.0007     2000       30     2.10      2759      -77.655    100.370     20.740      1.500      1.500    303.126    305.002 
 100       0.5447    0.0000    0.0002    0.0007     2000       24     2.10      2819      -77.655    100.460     20.930      1.500      1.500    303.126    305.002 
 101       0.5498    0.0000    0.0002    0.0007     2000       32     2.09      2715      -77.655    100.560     21.130      1.500      1.500    303.130    304.999 
 102       0.5547    0.0000    0.0000    0.0007     2000       27     2.08      2631      -77.655    100.670     21.320      1.500      1.500    303.132    304.999 
 103       0.5599    0.0000    0.0002    0.0007     2000       25     2.08      2475      -77.655    100.750     21.520      1.500      1.500    303.133    305.000 
 104       0.5647    0.0000    0.0002    0.0007     2000       29     2.11      2302      -77.655    100.850     21.710      1.500      1.500    303.130    305.000 
 105       0.5701    0.0000    0.0001    0.0007     2000       19     2.10      2199      -77.655    100.960     21.920      1.500      1.500    303.130    304.999 
 106       0.5750    0.0000    0.0002    0.0007     2000       26     2.10      2135      -77.655    101.050     22.110      1.500      1.500    303.137    305.001 
 107       0.5802    0.0000    0.0003    0.0007     2000       23     2.07      1942      -77.655    101.140     22.310      1.500      1.500    303.127    305.001 
 108       0.5848    0.0000    0.0002    0.0007     2000       25     2.06      1895      -77.655    101.240     22.490      1.500      1.500    303.127    305.001 
 109       0.5899    0.0000    0.0002    0.0007     2000       23     2.08      1972      -77.655    101.340     22.690      1.500      1.500    303.127    304.995 
 110       0.5948    0.0000    0.0000    0.0007     2000       25     2.06      1940      -77.655    101.450     22.880      1.500      1.500    303.128    304.999 
 111       0.5999    0.0000    0.0002    0.0007     2000       28     2.08      2110      -77.655    101.530     23.080      1.500      1.500    303.133    305.001 
 112       0.6048    0.0000    0.0001    0.0007     2000       21     2.09      2322      -77.655    101.640     23.270      1.500      1.500    303.128    305.001 
 113       0.6102    0.0000    0.0002    0.0007     2000       34     2.10      2691      -77.655    101.730     23.480      1.500      1.500    303.132    304.999 
 114       0.6150    0.0000    0.0001    0.0007     2000       27     2.09      3007      -77.655    101.840     23.670      1.500      1.500    303.126    305.000 
 115       0.6202    0.0000    0.0003    0.0007     2000       29     2.08      3154      -77.655    101.920     23.870      1.500      1.500    303.126    305.000 
 116       0.6248    0.0000    0.0002    0.0007     2000       22     2.07      3309      -77.655    102.020     24.050      1.500      1.500    303.129    304.999 
 117       0.6299    0.0000    0.0001    0.0007     2000       18     2.09      3395      -77.655    102.130     24.250      1.500      1.500    303.133    305.001 
 118       0.6347    0.0000    0.0001    0.0007     2000       22     2.11      3793      -77.655    102.220     24.440      1.500      1.500    303.133    304.999 
 119       0.6399    0.0000    0.0002    0.0007     2000       27     2.10      3757      -77.655    102.310     24.640      1.500      1.500    303.128    304.998 
 120       0.6447    0.0000    0.0002    0.0007     2000       19     2.10      3772      -77.655    102.410     24.830      1.500      1.500    303.131    304.999 
 121       0.6501    0.0000    0.0001    0.0007     2000       26     2.11      3610      -77.655    102.520     25.040      1.500      1.500    303.133    305.000 
 122       0.6552    0.0000    0.0002    0.0007     2000       21     2.11      3546      -77.655    102.610     25.240      1.500      1.500    303.130    304.998 
 123       0.6598    0.0000    0.0001    0.0007     2000       24     2.10      3303      -77.655    102.710     25.420      1.500      1.500    303.130    304.998 
 124       0.6649    0.0000    0.0002    0.0007     2000       20     2.08      3075      -77.655    102.800     25.620      1.500      1.500    303.123    304.998 
 125       0.6697    0.0000    0.0001    0.0007     2000       24     2.08      2782      -77.655    102.910     25.810      1.500      1.500    303.128    304.999 
 126       0.6748    0.0000    0.0001    0.0007     2000       26     2.08      2529      -77.655    103.010     26.010      1.500      1.500    303.130    304.999 
 127       0.6799    0.0000    0.0002    0.0007     2000       30     2.10      2369      -77.655    103.100     26.210      1.500      1.500    303.133    304.998 
 128       0.6848    0.0000    0.0001    0.0007     2000       29     2.09      2184      -77.655    103.200     26.400      1.500      1.500    303.133    304.998 
 129       0.6899    0.0000    0.0002    0.0007     2000       30     2.10      2047      -77.655    103.290     26.600      1.500      1.500    303.131    305.000 
 130       0.6947    0.0000    0.0000    0.0007     2000       29     2.06      1927      -77.655    103.400     26.790      1.500      1.500    303.131    305.000 
 131       0.7001    0.0000    0.0002    0.0007     2000       28     2.06      1918      -77.655    103.490     27.000      1.500      1.500    303.133    304.998 
 132       0.7049    0.0000    0.0000    0.0007     2000       24     2.08      1972      -77.655    103.600     27.190      1.500      1.500    303.133    304.998 
 133       0.7097    0.0000    0.0001    0.0007     2000       26     2.07      2108      -77.655    103.690     27.380      1.500      1.500    303.132    305.001 
 134       0.7148    0.0000   -0.0000    0.0007     2000       33     2.10      2476      -77.655    103.800     27.580      1.500      1.500    303.129    305.001 
 135       0.7199    0.0000    0.0002    0.0007     2000       18     2.10      2673      -77.655    103.880     27.780      1.500      1.500    303.126    304.999 
 136       0.7247    0.0000    0.0002    0.0007     2000       18     2.06      2870      -77.655    103.980     27.970      1.500      1.500    303.136    305.000 
 137       0.7300    0.0000    0.0001    0.0007     2000       22     2.10      3176      -77.655    104.090     28.180      1.500      1.500    303.131    305.001 
 138       0.7351    0.0000    0.0002    0.0007     2000       20     2.09      3170      -77.655    104.180     28.380      1.500      1.500    303.126    305.000 
 139       0.7399    0.0000    0.0000    0.0007     2000       29     2.07      3216      -77.655    104.290     28.570      1.500      1.500    303.128    305.000 
 140       0.7448    0.0000   -0.0000    0.0007     2000       28     2.11      3460      -77.655    104.390     28.760      1.500      1.500    303.128    305.000 
 141       0.7498    0.0000   -0.0000    0.0007     2000       19     2.08      3189      -77.655    104.490     28.960      1.500      1.500    303.128    305.000 
 142       0.7549    0.0000    0.0002    0.0007     2000       20     2.10      3253      -77.655    104.570     29.160      1.500      1.500    303.132    304.999 
 143       0.7597    0.0000    0.0002    0.0007     2000       23     2.12      3043      -77.655    104.670     29.350      1.500      1.500    303.127    304.999 
 144       0.7648    0.0000    0.0000    0.0007     2000       19     2.10      2927      -77.655    104.780     29.550      1.500      1.500    303.125    305.002 
 145       0.7701    0.0000    0.0001    0.0007     2000       21     2.08      2648      -77.655    104.880     29.760      1.500      1.500    303.128    304.999 
 146       0.7751    0.0000    0.0002    0.0007     2000       14     2.11      2401      -77.655    104.970     29.960      1.500      1.500    303.130    305.000 
 147       0.7802    0.0000    0.0001    0.0007     2000       29     2.09      2219      -77.655    105.080     30.160      1.500      1.500    303.127    305.000 
 148       0.7847    0.0000    0.0001    0.0007     2000       23     2.09      1968      -77.655    105.170     30.340      1.500      1.500    303.133    304.999 
 149       0.7898    0.0000   -0.0000    0.0007     2000       32     2.11      1752      -77.655    105.280     30.540      1.500      1.500    303.133    304.999 
 150       0.7948    0.0000    0.0001    0.0007     2000       24     2.11      1638      -77.655    105.370     30.740      1.500      1.500    303.129    305.001 
 151       0.7999    0.0000    0.0002    0.0007     2000       26     2.09      1438      -77.655    105.460     30.940      1.500      1.500    303.129    305.001 
 152       0.8049    0.0000    0.0002    0.0007     2000       27     2.09      1330      -77.655    105.560     31.140      1.500      1.500    303.129    304.998 
 153       0.8097    0.0000    0.0002    0.0007     2000       28     2.08      1274      -77.655    105.660     31.330      1.500      1.500    303.126    304.998 
 154       0.8150    0.0000    0.0003    0.0007     2000       24     2.09      1270      -77.655    105.760     31.540      1.500      1.500    303.131    305.001 
 155       0.8200    0.0000    0.0001    0.0007     2000       25     2.10      1208      -77.655    105.870     31.740      1.500      1.500    303.127    304.999 
 156       0.8251    0.0000    0.0001    0.0007     2000       22     2.08      1278      -77.655    105.970     31.940      1.500      1.500    303.128    304.996 
 157       0.8301    0.0000    0.0003    0.0007     2000       30     2.09      1264      -77.655    106.060     32.140      1.500      1.500    303.128    304.996 
 158       0.8349    0.0000    0.0002    0.0007     2000       28     2.12      1295      -77.655    106.160     32.330      1.500      1.500    303.126    305.001 
 159       0.8399    0.0000    0.0000    0.0007     2000       21     2.10      1282      -77.655    106.270     32.530      1.500      1.500    303.130    304.998 
 160       0.8449    0.0000    0.0002    0.0007     2000       19     2.06      1314      -77.655    106.360     32.730      1.500      1.500    303.132    305.000 
 161       0.8499    0.0000    0.0000    0.0007     2000       18     2.06      1219      -77.655    106.470     32.930      1.500      1.500    303.129    304.998 
 162       0.8547    0.0000   -0.0000    0.0007     2000       20     2.07      1236      -77.655    106.570     33.120      1.500      1.500    303.130    304.997 
 163       0.8597    0.0000    0.0001    0.0007     2000       23     2.09      1204      -77.655    106.660     33.320      1.500      1.500    303.130    305.001 
 164       0.8650    0.0000    0.0002    0.0007     2000       27     2.12      1219      -77.655    106.760     33.530      1.500      1.500    303.129    304.998 
 165       0.8700    0.0000    0.0002    0.0007     2000       32     2.08      1185      -77.655    106.860     33.730      1.500      1.500    303.126    304.998 
 166       0.8748    0.0000    0.0001    0.0007     2000       24     2.07      1262      -77.655    106.960     33.920      1.500      1.500    303.126    304.998 
 167       0.8798    0.0000   -0.0000    0.0007     2000       18     2.10      1099      -77.655    107.070     34.120      1.500      1.500    303.132    305.000 
 168       0.8848    0.0000   -0.0000    0.0007     2000       22     2.08      1096      -77.655    107.170     34.320      1.500      1.500    303.126    305.000 
 169       0.8898    0.0000    0.0001    0.0007     2000       28     2.12      1112      -77.655    107.260     34.520      1.500      1.500    303.131    305.001 
 170       0.8948    0.0000    0.0001    0.0007     2000       35     2.10      1047      -77.655    107.360     34.720      1.500      1.500    303.124    304.998 
 171       0.9000    0.0000    0.0002    0.0007     2000       29     2.12      1086      -77.655    107.460     34.930      1.500      1.500    303.129    304.999 
 172       0.9050    0.0000    0.0000    0.0007     2000       25     2.07      1072      -77.655    107.570     35.130      1.500      1.500    303.127    305.000 
 173       0.9100    0.0000    0.0000    0.0007     2000       28     2.09      1041      -77.655    107.670     35.330      1.500      1.500    303.127    305.000 
 174       0.9147    0.0000   -0.0001    0.0007     2000       34     2.12      1096      -77.655    107.770     35.520      1.500      1.500    303.126    305.001 
 175       0.9200    0.0000    0.0002    0.0007     2000       26     2.08      1098      -77.655    107.860     35.730      1.500      1.500    303.126    304.999 
 176       0.9249    0.0000    0.0002    0.0007     2000       16     2.08      1123      -77.655    107.960     35.930      1.500      1.500    303.128    305.001 
 177       0.9299    0.0000    0.0002    0.0007     2000       19     2.08      1078      -77.655    108.060     36.130      1.500      1.500    303.130    304.999 
 178       0.9349    0.0000    0.0002    0.0007     2000       26     2.08      1138      -77.655    108.160     36.330      1.500      1.500    303.134    305.000 
 179       0.9399    0.0000    0.0000    0.0007     2000       29     2.11      1184      -77.655    108.270     36.530      1.500      1.500    303.130    305.000 
 180       0.9448    0.0000    0.0000    0.0007     2000       18     2.13      1172      -77.655    108.370     36.730      1.500      1.500    303.127    305.003 
 181       0.9500    0.0000    0.0003    0.0007     2000       18     2.10      1202      -77.655    108.460     36.940      1.500      1.500    303.130    304.998 
 182       0.9550    0.0000    0.0003    0.0007     2000       36     2.09      1158      -77.655    108.560     37.140      1.500      1.500    303.127    305.000 
 183       0.9600    0.0000    0.0003    0.0007     2000       24     2.07      1165      -77.655    108.660     37.340      1.500      1.500    303.127    305.000 
 184       0.9649    0.0000    0.0001    0.0007     2000       24     2.08      1185      -77.655    108.770     37.540      1.500      1.500    303.132    305.000 
 185       0.9699    0.0000    0.0001    0.0007     2000       20     2.09      1187      -77.655    108.870     37.740      1.500      1.500    303.129    304.998 
 186       0.9748    0.0000    0.0001    0.0007     2000       22     2.07      1077      -77.655    108.970     37.940      1.500      1.500    303.129    305.000 
 187       0.9798    0.0000   -0.0001    0.0007     2000       29     2.10      1052      -77.655    109.080     38.140      1.500      1.500    303.129    305.000 
 188       0.9852    0.0000    0.0001    0.0007     2000       22     2.08      1079      -77.655    109.180     38.360      1.500      1.500    303.132    304.997 
 189       0.9902    0.0000    0.0001    0.0007     2000       18     2.10      1021      -77.655    109.280     38.560      1.500      1.500    303.129    305.001 
 190       0.9951    0.0000    0.0003    0.0007     2000       29     2.06      1047      -77.655    109.370     38.760      1.500      1.500    303.128    304.999 
 191       1.0000    0.0000    0.0003    0.0007     2000       20     2.08       983      -77.655    109.470     38.960      1.500      1.500    303.128    304.999 
 192       1.0050    0.0000    0.0003    0.0007     2000       18     2.07       991      -77.655    109.570     39.160      1.500      1.500    303.134    304.998 
 193       1.0099    0.0000    0.0001    0.0007     2000       17     2.09       978      -77.655    109.680     39.360      1.500      1.500    303.129    304.998 
 194       1.0148    0.0000    0.0001    0.0007     2000       18     2.07       923      -77.655    109.780     39.560      1.500      1.500    303.132    304.998 
 195       1.0197    0.0000    0.0001    0.0007     2000       29     2.10       962      -77.655    109.880     39.760      1.500      1.500    303.131    304.999 
 196       1.0249    0.0000    0.0002    0.0007     2000       28     2.10       930      -77.655    109.980     39.970      1.500      1.500    303.124    305.002 
 197       1.0298    0.0000    0.0000    0.0007     2000       19     2.10       879      -77.655    110.090     40.170      1.500      1.500    303.131    304.999 
 198       1.0350    0.0000    0.0001    0.0007     2000       29     2.08       951      -77.655    110.190     40.380      1.500      1.500    303.127    305.000 
 199       1.0401    0.0000    0.0004    0.0007     2000       30     2.09       926      -77.655    110.280     40.590      1.500      1.500    303.130    304.999 
 200       1.0448    0.0000    0.0001    0.0007     2000       33     2.09       968      -77.655    110.390     40.780      1.500      1.500    303.130    304.999 
 201       1.0500    0.0000    0.0000    0.0007     2000       16     2.07       985      -77.655    110.500     40.990      1.500      1.500    303.121    304.999 
