# Supplementary material for: Aspirin locally disrupts the liquid-ordered phase
Source: R Soc Open Sci. 2018 Feb 28;5(2):171710. doi: 10.1098/rsos.171710 (PMC5830767; doi:10.1098/rsos.171710)
Supplement: Inelastic Neutron scattering data [file rsos171710supp1.zip › RawData/034914]

RRRRRRRRRRRRRRRRRRRRRRRRRRRRRRRRRRRRRRRRRRRRRRRRRRRRRRRRRRRRRRRRRRRRRRRRRRRRRRRR
  034914       1       0                                                        
ILL TAS data in the new ASCII format follow afte the line VV..V                 
AAAAAAAAAAAAAAAAAAAAAAAAAAAAAAAAAAAAAAAAAAAAAAAAAAAAAAAAAAAAAAAAAAAAAAAAAAAAAAAA
      80                                                                        
IN12  rheinstadter07-Dec-16 19:40:54                                            
VVVVVVVVVVVVVVVVVVVVVVVVVVVVVVVVVVVVVVVVVVVVVVVVVVVVVVVVVVVVVVVVVVVVVVVVVVVVVVVV
INSTR: IN12
EXPNO: CRG-2297
USER_: rheinstadter
LOCAL: SCHMALZL
FILE_: 034914
DATE_: 07-Dec-16 19:40:54
TITLE: The effect of a common drug on nanscopic membrane dynamics
TYPE_: tas
COMND: bs qh 0 0 2.5 -2 dqh 0 0 0 0.1 np 67 mn 20000
POSQE: QH=   0.0010, QK=   0.0000, QL=   2.4997, EN=  -1.9997, UN=meV
CURVE: MONO= auto, ANA= auto
STEPS: EN=   0.1000
PARAM: GONIO= 0
PARAM: DM=   3.34000, DA=   3.35500, KFIX=   1.74997
PARAM: SM= -1, SS=  1, SA= -1, FX=  2
PARAM: ALF1= 120.00, ALF2= 120.00, ALF3= 120.00, ALF4= 120.00
PARAM: BET1= 120.00, BET2= 120.00, BET3= 120.00, BET4= 120.00
PARAM: ETAM=  35.00, ETAA=  35.00
PARAM: AS=   6.28000, BS=   6.28000, CS=   6.28000
PARAM: AA=  90.00000, BB=  90.00000, CC=  90.00000, ETAS=  80.00000
PARAM: AX=  1.000, AY=  0.000, AZ=  0.000
PARAM: BX=  0.000, BY=  0.000, BZ=  1.000
VARIA: SELPOS=in
VARIA: SELSPEED=  14282
VARIA: A1      = -40.20, A2      = -81.01, A3      =  46.93, A4      = 102.48
VARIA: A5      = -32.36, A6      = -64.70, GU      =   1.40, GL      =   0.04
VARIA: A3P     =1269.70, GA      =   1.00, GM      =  -0.11, RA      =  14.13
VARIA: RMV     =  32.41, RMH     =  61.09, TA      =   4.39, TM      =  -1.81
VARIA: GC      =  -0.01, DIA1X   =  62.64, DIA2X   =  88.12, DIA2Z   = 163.89
VARIA: I1      =   0.00, I2      =   0.00, I3      =   0.00, I4      =   0.00
VARIA: I5      =   0.00, I6      =   0.00, I7      =   0.00, I8      =  -0.00
VARIA: IH1     =   0.00, IH2     =   0.00
ZEROS: A1      =  -2.09, A2      =   0.51, A3      = -10.48, A4      =   0.70
ZEROS: A5      = -89.80, A6      =   0.01, GU      =   0.00, GL      =   0.00
ZEROS: A3P     = -16.29, GA      =   0.00, GM      =   0.00, RA      =   0.00
ZEROS: RMV     =   0.00, RMH     =   0.00, TA      =   0.00, TM      =   0.00
ZEROS: GC      =   0.00, DIA1X   =   0.00, DIA2X   =   0.00, DIA2Z   =   0.00
POLAN: DR HX 5 0 0
POLAN: ON F1 
POLAN: CO MN 200000
POLAN: DR HX 0 5 0
POLAN: ON F1
POLAN: CO MN 200000
POLAN: DR HX 0 0 0.8
POLAN: ON F1 
POLAN: CO MN 200000
PARAM: MN=   20000
PARAM: TT=    303.13, RT=    305.00
PARAM: REACTOR=55.86
FORMT:
DATA_:
  PNT        QH        QK        QL        EN        M1        M2      TIME      CNTS         A2         A3         A4         KI         KF         TT        TRT 
   1       0.0010    0.0000    2.4997   -1.9997    20000      198    21.33       243      -81.007     46.930    102.480      1.448      1.750    303.128    305.000 
   2       0.0004    0.0000    2.5002   -1.8997    20000      497    21.24       242      -79.904     46.790    101.810      1.465      1.750    303.130    305.000 
   3       0.0003    0.0000    2.5002   -1.7987    20000      473    21.06       263      -78.836     46.660    101.130      1.481      1.750    303.132    304.997 
   4      -0.0000    0.0000    2.5001   -1.7000    20000      327    21.02       296      -77.833     46.530    100.470      1.497      1.750    303.132    305.000 
   5      -0.0003    0.0000    2.5003   -1.5982    20000      174    20.91       289      -76.840     46.420     99.830      1.514      1.750    303.129    304.999 
   6      -0.0003    0.0000    2.5002   -1.4999    20000       56    21.11       307      -75.916     46.320     99.210      1.529      1.750    303.123    305.003 
   7       0.0003    0.0000    2.5002   -1.3991    20000       30    22.88       298      -75.003     46.240     98.590      1.545      1.750    303.133    305.001 
   8      -0.0005    0.0000    2.5003   -1.2993    20000       32    24.64       335      -74.132     46.140     98.000      1.561      1.750    303.128    305.001 
   9       0.0003    0.0000    2.5002   -1.1990    20000       42    24.19       362      -73.287     46.080     97.410      1.576      1.750    303.131    305.000 
  10       0.0003    0.0000    2.5001   -1.1006    20000       38    23.44       393      -72.485     46.010     96.840      1.591      1.750    303.128    304.999 
  11       0.0003    0.0000    2.5002   -0.9998    20000       44    23.20       481      -71.691     45.950     96.280      1.606      1.750    303.130    305.002 
  12       0.0002    0.0000    2.5002   -0.8996    20000       38    23.68       432      -70.928     45.890     95.730      1.621      1.750    303.133    305.000 
  13       0.0002    0.0000    2.5002   -0.7987    20000       51    24.07       489      -70.184     45.840     95.190      1.636      1.750    303.133    304.999 
  14       0.0003    0.0000    2.5002   -0.7002    20000       38    23.81       607      -69.480     45.800     94.670      1.651      1.750    303.131    305.001 
  15      -0.0002    0.0000    2.5002   -0.5989    20000       46    23.46       638      -68.778     45.750     94.150      1.665      1.750    303.130    305.000 
  16      -0.0003    0.0000    2.5000   -0.5006    20000       74    23.34       781      -68.117     45.710     93.640      1.680      1.750    303.132    305.000 
  17       0.0003    0.0000    2.5002   -0.4001    20000       90    23.19      1005      -67.461     45.700     93.150      1.694      1.750    303.130    304.999 
  18      -0.0004    0.0000    2.5002   -0.2998    20000      129    23.20      1583      -66.824     45.660     92.660      1.708      1.750    303.167    304.999 
  19      -0.0000    0.0000    2.5003   -0.1990    20000      129    23.38      3091      -66.203     45.650     92.180      1.722      1.750    303.129    305.000 
  20      -0.0000    0.0000    2.5001   -0.0995    20000      105    23.65      5387      -65.607     45.630     91.700      1.736      1.750    303.129    304.999 
  21      -0.0000    0.0000    2.5002    0.0001    20000       60    23.88      5625      -65.025     45.620     91.240      1.750      1.750    303.127    304.998 
  22       0.0006    0.0000    2.5000    0.0984    20000       47    24.15      3829      -64.467     45.620     90.780      1.763      1.750    303.128    305.001 
  23       0.0001    0.0000    2.5002    0.2003    20000       44    24.01      2060      -63.904     45.610     90.330      1.777      1.750    303.134    305.000 
  24      -0.0000    0.0000    2.5004    0.3013    20000       26    23.98      1303      -63.359     45.610     89.890      1.791      1.750    303.133    304.998 
  25       0.0002    0.0000    2.5001    0.3988    20000       22    23.64       958      -62.847     45.610     89.450      1.804      1.750    303.134    304.999 
  26      -0.0003    0.0000    2.5003    0.5013    20000       27    23.59       762      -62.322     45.610     89.020      1.818      1.750    303.132    305.002 
  27      -0.0009    0.0000    2.5005    0.6026    20000       37    23.52       638      -61.815     45.610     88.600      1.831      1.750    303.132    304.999 
  28      -0.0008    0.0000    2.5004    0.7012    20000       37    23.37       601      -61.334     45.620     88.180      1.844      1.750    303.129    305.000 
  29      -0.0008    0.0000    2.5002    0.8006    20000       29    23.39       587      -60.860     45.630     87.760      1.857      1.750    303.131    305.000 
  30      -0.0006    0.0000    2.5001    0.8978    20000       32    23.09       523      -60.408     45.650     87.360      1.870      1.750    303.130    304.999 
  31      -0.0003    0.0000    2.5002    1.0010    20000       29    23.20       530      -59.938     45.680     86.950      1.883      1.750    303.131    305.001 
  32      -0.0008    0.0000    2.5002    1.1020    20000       39    23.16       515      -59.489     45.690     86.550      1.896      1.750    303.132    305.000 
  33      -0.0007    0.0000    2.5004    1.2007    20000       31    23.04       474      -59.060     45.720     86.170      1.908      1.750    303.134    305.003 
  34      -0.0010    0.0000    2.5004    1.3017    20000       26    23.06       417      -58.630     45.740     85.780      1.921      1.750    303.130    304.998 
  35      -0.0011    0.0000    2.5005    1.4026    20000       29    23.26       426      -58.210     45.770     85.400      1.934      1.750    303.131    305.001 
  36      -0.0010    0.0000    2.5004    1.5015    20000       31    23.55       451      -57.808     45.800     85.020      1.946      1.750    303.137    304.999 
  37      -0.0004    0.0000    2.5000    1.6019    20000       24    23.72       416      -57.407     45.840     84.630      1.958      1.750    303.129    304.999 
  38      -0.0006    0.0000    2.5001    1.7001    20000       13    23.81       438      -57.023     45.870     84.270      1.971      1.750    303.132    304.999 
  39      -0.0001    0.0000    2.5002    1.7997    20000       34    24.03       417      -56.642     45.920     83.910      1.983      1.750    303.128    304.998 
  40      -0.0002    0.0000    2.5003    1.9014    20000       21    24.09       424      -56.260     45.960     83.550      1.995      1.750    303.130    305.001 
  41       0.0001    0.0000    2.5001    1.9989    20000       32    24.29       371      -55.901     46.000     83.190      2.007      1.750    303.130    305.001 
  42      -0.0003    0.0000    2.5004    2.1020    20000       24    24.39       375      -55.529     46.040     82.840      2.019      1.750    303.133    304.999 
  43      -0.0003    0.0000    2.5002    2.1996    20000       21    24.54       378      -55.184     46.080     82.490      2.031      1.750    303.133    305.000 
  44      -0.0006    0.0000    2.5003    2.3018    20000       24    24.65       380      -54.830     46.120     82.140      2.043      1.750    303.134    304.998 
  45      -0.0009    0.0000    2.5003    2.4010    20000       23    24.86       402      -54.492     46.160     81.800      2.055      1.750    303.128    304.998 
  46      -0.0009    0.0000    2.5004    2.5025    20000       20    24.93       401      -54.153     46.210     81.460      2.066      1.750    303.129    305.000 
  47      -0.0004    0.0000    2.5000    2.5978    20000       28    25.14       408      -53.840     46.260     81.120      2.078      1.750    303.132    304.998 
  48      -0.0007    0.0000    2.5002    2.7001    20000       24    25.54       386      -53.510     46.310     80.790      2.089      1.750    303.131    305.001 
  49      -0.0008    0.0000    2.5002    2.7995    20000       17    25.88       360      -53.196     46.360     80.460      2.101      1.750    303.126    305.000 
  50      -0.0006    0.0000    2.5003    2.9012    20000       35    26.48       393      -52.879     46.420     80.130      2.112      1.750    303.127    304.998 
  51      -0.0003    0.0000    2.5003    3.0004    20000       25    27.10       339      -52.576     46.480     79.810      2.124      1.750    303.133    304.998 
  52      -0.0004    0.0000    2.5002    3.0981    20000       27    27.98       350      -52.283     46.530     79.490      2.135      1.750    303.133    305.002 
  53      -0.0008    0.0000    2.5003    3.2001    20000       28    28.93       352      -51.982     46.580     79.170      2.146      1.750    303.130    305.002 
  54      -0.0008    0.0000    2.5003    3.3012    20000       35    29.55       365      -51.688     46.640     78.850      2.158      1.750    303.131    304.999 
  55      -0.0004    0.0000    2.4999    3.3960    20000       23    30.31       348      -51.418     46.700     78.540      2.168      1.750    303.131    305.001 
  56      -0.0009    0.0000    2.5004    3.5018    20000       28    30.77       346      -51.121     46.760     78.230      2.180      1.750    303.126    305.002 
  57      -0.0008    0.0000    2.5003    3.6005    20000       35    31.11       329      -50.849     46.820     77.920      2.191      1.750    303.129    305.001 
  58      -0.0003    0.0000    2.5001    3.7000    20000       22    31.25       315      -50.578     46.890     77.610      2.202      1.750    303.128    305.000 
  59      -0.0007    0.0000    2.5004    3.8019    20000       25    31.62       386      -50.306     46.950     77.310      2.213      1.750    303.129    305.000 
  60      -0.0009    0.0000    2.5004    3.9018    20000       25    31.75       355      -50.043     47.010     77.010      2.224      1.750    303.132    305.000 
  61      -0.0006    0.0000    2.5004    4.0017    20000       23    32.01       304      -49.784     47.080     76.710      2.235      1.750    303.129    305.000 
  62      -0.0007    0.0000    2.5001    4.0995    20000       24    31.92       308      -49.535     47.140     76.410      2.245      1.750    303.132    305.002 
  63      -0.0006    0.0000    2.5003    4.2003    20000       32    32.06       359      -49.282     47.210     76.120      2.256      1.750    303.129    305.001 
  64      -0.0006    0.0000    2.5004    4.3011    20000       30    32.08       311      -49.033     47.280     75.830      2.267      1.750    303.133    305.001 
  65       0.0003    0.0000    2.5000    4.3955    20000       19    32.12       325      -48.802     47.360     75.540      2.277      1.750    303.128    305.000 
  66      -0.0004    0.0000    2.5003    4.4993    20000       29    32.40       328      -48.553     47.420     75.250      2.288      1.750    303.134    304.999 
  67      -0.0004    0.0000    2.5003    4.6006    20000       24    32.56       302      -48.313     47.490     74.960      2.298      1.750    303.132    304.998 
