# Supplementary material for: Aspirin locally disrupts the liquid-ordered phase
Source: R Soc Open Sci. 2018 Feb 28;5(2):171710. doi: 10.1098/rsos.171710 (PMC5830767; doi:10.1098/rsos.171710)
Supplement: Inelastic Neutron scattering data [file rsos171710supp1.zip › RawData/034915]

RRRRRRRRRRRRRRRRRRRRRRRRRRRRRRRRRRRRRRRRRRRRRRRRRRRRRRRRRRRRRRRRRRRRRRRRRRRRRRRR
  034915       1       0                                                        
ILL TAS data in the new ASCII format follow afte the line VV..V                 
AAAAAAAAAAAAAAAAAAAAAAAAAAAAAAAAAAAAAAAAAAAAAAAAAAAAAAAAAAAAAAAAAAAAAAAAAAAAAAAA
      80                                                                        
IN12  rheinstadter07-Dec-16 20:20:47                                            
VVVVVVVVVVVVVVVVVVVVVVVVVVVVVVVVVVVVVVVVVVVVVVVVVVVVVVVVVVVVVVVVVVVVVVVVVVVVVVVV
INSTR: IN12
EXPNO: CRG-2297
USER_: rheinstadter
LOCAL: SCHMALZL
FILE_: 034915
DATE_: 07-Dec-16 20:20:47
TITLE: The effect of a common drug on nanscopic membrane dynamics
TYPE_: tas
COMND: bs qh 0 0 2.5 -0.5 dqh 0 0 0 0.05 np 20 mn 20000
POSQE: QH=  -0.0001, QK=   0.0000, QL=   2.4998, EN=  -0.5003, UN=meV
CURVE: MONO= auto, ANA= auto
STEPS: EN=   0.0500
PARAM: GONIO= 0
PARAM: DM=   3.34000, DA=   3.35500, KFIX=   1.74997
PARAM: SM= -1, SS=  1, SA= -1, FX=  2
PARAM: ALF1= 120.00, ALF2= 120.00, ALF3= 120.00, ALF4= 120.00
PARAM: BET1= 120.00, BET2= 120.00, BET3= 120.00, BET4= 120.00
PARAM: ETAM=  35.00, ETAA=  35.00
PARAM: AS=   6.28000, BS=   6.28000, CS=   6.28000
PARAM: AA=  90.00000, BB=  90.00000, CC=  90.00000, ETAS=  80.00000
PARAM: AX=  1.000, AY=  0.000, AZ=  0.000
PARAM: BX=  0.000, BY=  0.000, BZ=  1.000
VARIA: SELPOS=in
VARIA: SELSPEED=  16568
VARIA: A1      = -33.79, A2      = -68.11, A3      =  45.71, A4      =  93.63
VARIA: A5      = -32.36, A6      = -64.70, GU      =   1.40, GL      =   0.04
VARIA: A3P     =1269.70, GA      =   1.00, GM      =  -0.11, RA      =  14.13
VARIA: RMV     =  35.15, RMH     =  52.66, TA      =   4.38, TM      =  -1.81
VARIA: GC      =  -0.01, DIA1X   =  62.64, DIA2X   =  88.12, DIA2Z   = 163.89
VARIA: I1      =   0.00, I2      =   0.00, I3      =   0.00, I4      =   0.00
VARIA: I5      =   0.00, I6      =   0.00, I7      =   0.00, I8      =  -0.00
VARIA: IH1     =   0.00, IH2     =   0.00
ZEROS: A1      =  -2.09, A2      =   0.51, A3      = -10.48, A4      =   0.70
ZEROS: A5      = -89.80, A6      =   0.01, GU      =   0.00, GL      =   0.00
ZEROS: A3P     = -16.29, GA      =   0.00, GM      =   0.00, RA      =   0.00
ZEROS: RMV     =   0.00, RMH     =   0.00, TA      =   0.00, TM      =   0.00
ZEROS: GC      =   0.00, DIA1X   =   0.00, DIA2X   =   0.00, DIA2Z   =   0.00
POLAN: DR HX 5 0 0
POLAN: ON F1 
POLAN: CO MN 200000
POLAN: DR HX 0 5 0
POLAN: ON F1
POLAN: CO MN 200000
POLAN: DR HX 0 0 0.8
POLAN: ON F1 
POLAN: CO MN 200000
PARAM: MN=   20000
PARAM: TT=    303.13, RT=    305.00
PARAM: REACTOR=55.57
FORMT:
DATA_:
  PNT        QH        QK        QL        EN        M1        M2      TIME      CNTS         A2         A3         A4         KI         KF         TT        TRT 
   1      -0.0001    0.0000    2.4998   -0.5003    20000       63    23.12       808      -68.115     45.710     93.630      1.680      1.750    303.129    304.998 
   2       0.0006    0.0000    2.4998   -0.4504    20000       63    23.20       856      -67.787     45.710     93.380      1.687      1.750    303.130    305.001 
   3      -0.0001    0.0000    2.5003   -0.3995    20000       91    23.28      1046      -67.457     45.690     93.150      1.694      1.750    303.130    304.999 
   4       0.0000    0.0000    2.5002   -0.3494    20000      118    23.31      1213      -67.137     45.680     92.900      1.701      1.750    303.131    304.998 
   5      -0.0004    0.0000    2.5002   -0.2998    20000      123    23.16      1538      -66.824     45.660     92.660      1.708      1.750    303.130    304.999 
   6       0.0001    0.0000    2.5003   -0.2497    20000      115    23.32      2229      -66.514     45.660     92.420      1.715      1.750    303.130    304.999 
   7      -0.0000    0.0000    2.5003   -0.1990    20000      107    23.31      3133      -66.203     45.650     92.180      1.722      1.750    303.123    305.000 
   8      -0.0004    0.0000    2.5002   -0.1500    20000      119    23.52      4357      -65.908     45.630     91.940      1.729      1.750    303.126    304.998 
   9      -0.0000    0.0000    2.5002   -0.0991    20000       86    23.65      5386      -65.605     45.630     91.700      1.736      1.750    303.128    304.998 
  10       0.0002    0.0000    2.5002   -0.0498    20000       77    23.79      5761      -65.315     45.630     91.470      1.743      1.750    303.131    305.000 
  11      -0.0000    0.0000    2.5002    0.0001    20000       66    23.95      5423      -65.025     45.620     91.240      1.750      1.750    303.129    304.999 
  12       0.0001    0.0000    2.5003    0.0511    20000       54    24.20      4895      -64.734     45.620     91.010      1.757      1.750    303.128    304.999 
  13       0.0004    0.0000    2.5002    0.1001    20000       40    24.23      3575      -64.458     45.620     90.780      1.764      1.750    303.133    305.000 
  14      -0.0001    0.0000    2.5004    0.1507    20000       30    24.14      2717      -64.176     45.610     90.560      1.771      1.750    303.131    304.999 
  15       0.0001    0.0000    2.5002    0.2003    20000       32    24.15      2085      -63.904     45.610     90.330      1.777      1.750    303.128    304.998 
  16       0.0001    0.0000    2.5003    0.2505    20000       29    23.95      1566      -63.631     45.610     90.110      1.784      1.750    303.128    304.998 
  17      -0.0001    0.0000    2.5004    0.3020    20000       34    23.86      1201      -63.355     45.610     89.890      1.791      1.750    303.132    305.002 
  18      -0.0001    0.0000    2.5004    0.3514    20000       27    23.80      1031      -63.094     45.610     89.670      1.798      1.750    303.132    305.000 
  19      -0.0000    0.0000    2.5003    0.4010    20000       26    23.72       879      -62.836     45.610     89.450      1.804      1.750    303.127    305.001 
  20      -0.0001    0.0000    2.5002    0.4508    20000       24    23.76       825      -62.579     45.610     89.230      1.811      1.750    303.128    304.998 
