# Supplementary material for: Aspirin locally disrupts the liquid-ordered phase
Source: R Soc Open Sci. 2018 Feb 28;5(2):171710. doi: 10.1098/rsos.171710 (PMC5830767; doi:10.1098/rsos.171710)
Supplement: Inelastic Neutron scattering data [file rsos171710supp1.zip › RawData/034916]

RRRRRRRRRRRRRRRRRRRRRRRRRRRRRRRRRRRRRRRRRRRRRRRRRRRRRRRRRRRRRRRRRRRRRRRRRRRRRRRR
  034916       1       0                                                        
ILL TAS data in the new ASCII format follow afte the line VV..V                 
AAAAAAAAAAAAAAAAAAAAAAAAAAAAAAAAAAAAAAAAAAAAAAAAAAAAAAAAAAAAAAAAAAAAAAAAAAAAAAAA
      80                                                                        
IN12  rheinstadter07-Dec-16 20:30:52                                            
VVVVVVVVVVVVVVVVVVVVVVVVVVVVVVVVVVVVVVVVVVVVVVVVVVVVVVVVVVVVVVVVVVVVVVVVVVVVVVVV
INSTR: IN12
EXPNO: CRG-2297
USER_: rheinstadter
LOCAL: SCHMALZL
FILE_: 034916
DATE_: 07-Dec-16 20:30:52
TITLE: The effect of a common drug on nanscopic membrane dynamics
TYPE_: tas
COMND: bs qh 0 0 2.5 0.5 dqh 0 0 0 0.1 np 41 mn 250000
POSQE: QH=  -0.0003, QK=   0.0000, QL=   2.5003, EN=   0.5009, UN=meV
CURVE: MONO= auto, ANA= auto
STEPS: EN=   0.1000
PARAM: GONIO= 0
PARAM: DM=   3.34000, DA=   3.35500, KFIX=   1.74997
PARAM: SM= -1, SS=  1, SA= -1, FX=  2
PARAM: ALF1= 120.00, ALF2= 120.00, ALF3= 120.00, ALF4= 120.00
PARAM: BET1= 120.00, BET2= 120.00, BET3= 120.00, BET4= 120.00
PARAM: ETAM=  35.00, ETAA=  35.00
PARAM: AS=   6.28000, BS=   6.28000, CS=   6.28000
PARAM: AA=  90.00000, BB=  90.00000, CC=  90.00000, ETAS=  80.00000
PARAM: AX=  1.000, AY=  0.000, AZ=  0.000
PARAM: BX=  0.000, BY=  0.000, BZ=  1.000
VARIA: SELPOS=in
VARIA: SELSPEED=  17926
VARIA: A1      = -30.94, A2      = -62.32, A3      =  45.61, A4      =  89.02
VARIA: A5      = -32.36, A6      = -64.70, GU      =   1.40, GL      =   0.04
VARIA: A3P     =1269.70, GA      =   1.00, GM      =  -0.11, RA      =  14.13
VARIA: RMV     =  36.65, RMH     =  48.68, TA      =   4.39, TM      =  -1.81
VARIA: GC      =  -0.01, DIA1X   =  62.64, DIA2X   =  88.12, DIA2Z   = 163.89
VARIA: I1      =   0.00, I2      =   0.00, I3      =   0.00, I4      =   0.00
VARIA: I5      =   0.00, I6      =   0.00, I7      =   0.00, I8      =  -0.00
VARIA: IH1     =   0.00, IH2     =   0.00
ZEROS: A1      =  -2.09, A2      =   0.51, A3      = -10.48, A4      =   0.70
ZEROS: A5      = -89.80, A6      =   0.01, GU      =   0.00, GL      =   0.00
ZEROS: A3P     = -16.29, GA      =   0.00, GM      =   0.00, RA      =   0.00
ZEROS: RMV     =   0.00, RMH     =   0.00, TA      =   0.00, TM      =   0.00
ZEROS: GC      =   0.00, DIA1X   =   0.00, DIA2X   =   0.00, DIA2Z   =   0.00
POLAN: DR HX 5 0 0
POLAN: ON F1 
POLAN: CO MN 200000
POLAN: DR HX 0 5 0
POLAN: ON F1
POLAN: CO MN 200000
POLAN: DR HX 0 0 0.8
POLAN: ON F1 
POLAN: CO MN 200000
PARAM: MN=  250000
PARAM: TT=    303.13, RT=    305.00
PARAM: REACTOR=55.57
FORMT:
DATA_:
  PNT        QH        QK        QL        EN        M1        M2      TIME      CNTS         A2         A3         A4         KI         KF         TT        TRT 
   1      -0.0003    0.0000    2.5003    0.5009   250000      406   295.49      9528      -62.324     45.610     89.020      1.818      1.750    303.128    305.000 
   2      -0.0009    0.0000    2.5005    0.6026   250000      364   294.14      8492      -61.815     45.610     88.600      1.831      1.750    303.133    304.999 
   3      -0.0008    0.0000    2.5004    0.7012   250000      388   292.64      7586      -61.334     45.620     88.180      1.844      1.750    303.135    304.998 
   4      -0.0005    0.0000    2.5003    0.8022   250000      400   291.98      7254      -60.853     45.640     87.760      1.857      1.750    303.133    305.000 
   5      -0.0009    0.0000    2.5003    0.9007   250000      419   290.63      6697      -60.394     45.650     87.360      1.870      1.750    303.131    304.999 
   6      -0.0007    0.0000    2.5001    1.0006   250000      371   289.71      6151      -59.940     45.670     86.950      1.883      1.750    303.132    305.000 
   7      -0.0010    0.0000    2.5004    1.1020   250000      394   288.89      6195      -59.489     45.690     86.560      1.896      1.750    303.134    304.997 
   8      -0.0007    0.0000    2.5004    1.2007   250000      384   288.23      5755      -59.060     45.720     86.170      1.908      1.750    303.130    305.000 
   9      -0.0010    0.0000    2.5004    1.3022   250000      383   289.37      5656      -58.628     45.740     85.780      1.921      1.750    303.125    305.001 
  10      -0.0011    0.0000    2.5005    1.4026   250000      342   290.81      5467      -58.210     45.770     85.400      1.934      1.750    303.135    305.000 
  11      -0.0007    0.0000    2.5001    1.5010   250000      357   292.88      5317      -57.810     45.800     85.010      1.946      1.750    303.130    304.999 
  12      -0.0006    0.0000    2.5003    1.6019   250000      381   295.38      5311      -57.407     45.840     84.640      1.958      1.750    303.132    305.000 
  13      -0.0008    0.0000    2.5003    1.7001   250000      351   297.20      5190      -57.023     45.870     84.280      1.971      1.750    303.129    304.998 
  14      -0.0005    0.0000    2.5002    1.7997   250000      363   300.04      5032      -56.642     45.910     83.910      1.983      1.750    303.128    305.002 
  15      -0.0006    0.0000    2.5003    1.9009   250000      364   301.68      4873      -56.262     45.950     83.550      1.995      1.750    303.129    305.000 
  16      -0.0002    0.0000    2.4999    1.9994   250000      329   303.16      5027      -55.900     45.990     83.180      2.007      1.750    303.129    304.997 
  17      -0.0006    0.0000    2.5002    2.1020   250000      319   304.63      4775      -55.529     46.030     82.830      2.019      1.750    303.125    305.000 
  18      -0.0007    0.0000    2.5002    2.1996   250000      323   306.68      4818      -55.184     46.070     82.490      2.031      1.750    303.125    305.000 
  19      -0.0006    0.0000    2.5003    2.3018   250000      294   308.18      4756      -54.830     46.120     82.140      2.043      1.750    303.127    304.998 
  20      -0.0008    0.0000    2.5003    2.4004   250000      308   310.10      4871      -54.494     46.160     81.800      2.054      1.750    303.128    304.999 
  21      -0.0010    0.0000    2.5005    2.5031   250000      325   311.89      4660      -54.151     46.210     81.460      2.067      1.750    303.129    305.000 
  22      -0.0003    0.0000    2.4997    2.5978   250000      322   314.85      4918      -53.840     46.260     81.110      2.078      1.750    303.130    305.000 
  23      -0.0007    0.0000    2.5002    2.6995   250000      302   317.82      4838      -53.512     46.310     80.790      2.089      1.750    303.125    304.999 
  24      -0.0003    0.0000    2.5002    2.7995   250000      337   323.13      4702      -53.196     46.370     80.460      2.101      1.750    303.128    304.998 
  25      -0.0006    0.0000    2.5003    2.9012   250000      316   330.40      4777      -52.879     46.420     80.130      2.112      1.750    303.128    304.998 
  26      -0.0008    0.0000    2.5004    3.0011   250000      288   339.00      4677      -52.574     46.470     79.810      2.124      1.750    303.126    305.000 
  27      -0.0004    0.0000    2.5002    3.0981   250000      335   348.58      4534      -52.283     46.530     79.490      2.135      1.750    303.124    305.002 
  28      -0.0006    0.0000    2.5000    3.1995   250000      298   360.38      4523      -51.984     46.580     79.160      2.146      1.750    303.129    304.997 
  29      -0.0006    0.0000    2.5000    3.3012   250000      294   370.41      4592      -51.688     46.640     78.840      2.158      1.750    303.126    304.999 
  30      -0.0007    0.0000    2.5003    3.4000   250000      313   378.52      4517      -51.407     46.700     78.540      2.169      1.750    303.123    305.000 
  31      -0.0009    0.0000    2.5004    3.5018   250000      304   384.72      4461      -51.121     46.760     78.230      2.180      1.750    303.130    304.997 
  32      -0.0008    0.0000    2.5003    3.6005   250000      327   388.83      4366      -50.849     46.820     77.920      2.191      1.750    303.136    305.000 
  33      -0.0003    0.0000    2.5001    3.7000   250000      325   392.34      4242      -50.578     46.890     77.610      2.202      1.750    303.131    304.999 
  34      -0.0003    0.0000    2.5004    3.8026   250000      309   395.85      4235      -50.304     46.960     77.310      2.213      1.750    303.127    304.998 
  35      -0.0007    0.0000    2.5001    3.9018   250000      316   397.18      4247      -50.043     47.010     77.000      2.224      1.750    303.131    304.998 
  36      -0.0006    0.0000    2.5004    4.0017   250000      326   397.98      4075      -49.784     47.080     76.710      2.235      1.750    303.128    305.000 
  37      -0.0007    0.0000    2.5002    4.1002   250000      336   398.18      4175      -49.533     47.140     76.410      2.245      1.750    303.130    304.999 
  38      -0.0006    0.0000    2.5003    4.2003   250000      343   399.20      4134      -49.282     47.210     76.120      2.256      1.750    303.130    305.000 
  39      -0.0007    0.0000    2.5005    4.3018   250000      352   400.69      4002      -49.031     47.280     75.830      2.267      1.750    303.129    305.001 
  40      -0.0005    0.0000    2.5003    4.3994   250000      343   402.27      3864      -48.793     47.350     75.540      2.277      1.750    303.131    305.002 
  41      -0.0005    0.0000    2.5004    4.5009   250000      376   403.47      3763      -48.549     47.420     75.250      2.288      1.750    303.128    305.003 
