# Supplementary material for: Aspirin locally disrupts the liquid-ordered phase
Source: R Soc Open Sci. 2018 Feb 28;5(2):171710. doi: 10.1098/rsos.171710 (PMC5830767; doi:10.1098/rsos.171710)
Supplement: Inelastic Neutron scattering data [file rsos171710supp1.zip › RawData/034917]

RRRRRRRRRRRRRRRRRRRRRRRRRRRRRRRRRRRRRRRRRRRRRRRRRRRRRRRRRRRRRRRRRRRRRRRRRRRRRRRR
  034917       1       0                                                        
ILL TAS data in the new ASCII format follow afte the line VV..V                 
AAAAAAAAAAAAAAAAAAAAAAAAAAAAAAAAAAAAAAAAAAAAAAAAAAAAAAAAAAAAAAAAAAAAAAAAAAAAAAAA
      80                                                                        
IN12  rheinstadter08-Dec-16 00:26:31                                            
VVVVVVVVVVVVVVVVVVVVVVVVVVVVVVVVVVVVVVVVVVVVVVVVVVVVVVVVVVVVVVVVVVVVVVVVVVVVVVVV
INSTR: IN12
EXPNO: CRG-2297
USER_: rheinstadter
LOCAL: SCHMALZL
FILE_: 034917
DATE_: 08-Dec-16 00:26:31
TITLE: The effect of a common drug on nanscopic membrane dynamics
TYPE_: tas
COMND: bs qh 0 0 2.5 0.55 dqh 0 0 0 0.1 np 41 mn 250000
POSQE: QH=   0.0004, QK=   0.0000, QL=   2.5006, EN=   0.5485, UN=meV
CURVE: MONO= auto, ANA= auto
STEPS: EN=   0.1000
PARAM: GONIO= 0
PARAM: DM=   3.34000, DA=   3.35500, KFIX=   1.75045
PARAM: SM= -1, SS=  1, SA= -1, FX=  2
PARAM: ALF1= 120.00, ALF2= 120.00, ALF3= 120.00, ALF4= 120.00
PARAM: BET1= 120.00, BET2= 120.00, BET3= 120.00, BET4= 120.00
PARAM: ETAM=  35.00, ETAA=  35.00
PARAM: AS=   6.28000, BS=   6.28000, CS=   6.28000
PARAM: AA=  90.00000, BB=  90.00000, CC=  90.00000, ETAS=  80.00000
PARAM: AX=  1.000, AY=  0.000, AZ=  0.000
PARAM: BX=  0.000, BY=  0.000, BZ=  1.000
VARIA: SELPOS=in
VARIA: SELSPEED=  17995
VARIA: A1      = -30.80, A2      = -62.07, A3      =  45.62, A4      =  88.80
VARIA: A5      = -32.36, A6      = -64.68, GU      =   1.40, GL      =   0.04
VARIA: A3P     =1269.70, GA      =   1.00, GM      =  -0.11, RA      =  14.13
VARIA: RMV     =  36.75, RMH     =  48.49, TA      =   4.38, TM      =  -1.81
VARIA: GC      =  -0.01, DIA1X   =  62.68, DIA2X   =  88.12, DIA2Z   = 163.89
VARIA: I1      =   0.00, I2      =   0.00, I3      =   0.00, I4      =   0.00
VARIA: I5      =   0.00, I6      =   0.00, I7      =   0.00, I8      =  -0.00
VARIA: IH1     =   0.00, IH2     =   0.00
ZEROS: A1      =  -2.09, A2      =   0.51, A3      = -10.48, A4      =   0.70
ZEROS: A5      = -89.80, A6      =   0.01, GU      =   0.00, GL      =   0.00
ZEROS: A3P     = -16.29, GA      =   0.00, GM      =   0.00, RA      =   0.00
ZEROS: RMV     =   0.00, RMH     =   0.00, TA      =   0.00, TM      =   0.00
ZEROS: GC      =   0.00, DIA1X   =   0.00, DIA2X   =   0.00, DIA2Z   =   0.00
POLAN: DR HX 5 0 0
POLAN: ON F1 
POLAN: CO MN 200000
POLAN: DR HX 0 5 0
POLAN: ON F1
POLAN: CO MN 200000
POLAN: DR HX 0 0 0.8
POLAN: ON F1 
POLAN: CO MN 200000
PARAM: MN=  250000
PARAM: TT=    303.13, RT=    305.00
PARAM: REACTOR=55.79
FORMT:
DATA_:
  PNT        QH        QK        QL        EN        M1        M2      TIME      CNTS         A2         A3         A4         KI         KF         TT        TRT 
   1       0.0004    0.0000    2.5006    0.5485   250000      390   293.44      9199      -62.067     45.620     88.800      1.825      1.750    303.134    305.001 
   2      -0.0002    0.0000    2.5007    0.6495   250000      385   292.96      8189      -61.568     45.620     88.380      1.838      1.750    303.128    305.000 
   3      -0.0002    0.0000    2.5006    0.7469   250000      373   291.98      7506      -61.098     45.630     87.970      1.851      1.750    303.135    305.000 
   4      -0.0006    0.0000    2.5007    0.8487   250000      431   291.03      7021      -60.619     45.640     87.560      1.864      1.750    303.129    304.999 
   5      -0.0004    0.0000    2.5005    0.9479   250000      365   289.86      6585      -60.162     45.660     87.150      1.877      1.750    303.131    304.999 
   6      -0.0006    0.0000    2.5007    1.0477   250000      368   289.26      6130      -59.714     45.680     86.760      1.889      1.750    303.134    304.998 
   7      -0.0001    0.0000    2.5006    1.1476   250000      368   288.31      6183      -59.275     45.710     86.360      1.902      1.750    303.131    304.998 
   8      -0.0005    0.0000    2.5007    1.2488   250000      384   288.27      5795      -58.839     45.730     85.970      1.915      1.750    303.132    304.999 
   9      -0.0004    0.0000    2.5007    1.3482   250000      366   289.59      5718      -58.421     45.760     85.590      1.927      1.750    303.126    305.000 
  10      -0.0004    0.0000    2.5007    1.4483   250000      351   292.02      5540      -58.009     45.790     85.210      1.940      1.750    303.134    304.998 
  11      -0.0005    0.0000    2.5008    1.5496   250000      361   294.13      5544      -57.600     45.820     84.830      1.952      1.750    303.131    304.998 
  12      -0.0005    0.0000    2.5006    1.6478   250000      337   296.29      5393      -57.213     45.850     84.460      1.965      1.750    303.129    305.000 
  13      -0.0004    0.0000    2.5006    1.7484   250000      367   298.57      5222      -56.824     45.890     84.090      1.977      1.750    303.128    305.001 
  14       0.0004    0.0000    2.5004    1.8455   250000      353   300.77      5044      -56.456     45.940     83.730      1.989      1.750    303.136    305.001 
  15      -0.0000    0.0000    2.5004    1.9456   250000      337   302.35      4967      -56.084     45.970     83.370      2.001      1.750    303.129    305.000 
  16       0.0003    0.0000    2.5004    2.0472   250000      332   304.36      4941      -55.714     46.020     83.010      2.013      1.750    303.129    304.999 
  17       0.0003    0.0000    2.5004    2.1460   250000      345   305.38      4894      -55.361     46.060     82.660      2.025      1.750    303.132    304.999 
  18       0.0000    0.0000    2.5004    2.2473   250000      319   307.43      4893      -55.006     46.100     82.310      2.037      1.750    303.131    304.999 
  19      -0.0002    0.0000    2.5004    2.3460   250000      337   309.15      4958      -54.667     46.140     81.970      2.048      1.750    303.131    305.000 
  20      -0.0003    0.0000    2.5007    2.4489   250000      315   311.07      4734      -54.319     46.190     81.630      2.061      1.750    303.127    305.001 
  21      -0.0001    0.0000    2.5005    2.5467   250000      304   313.55      4662      -53.995     46.240     81.290      2.072      1.750    303.128    305.001 
  22       0.0002    0.0000    2.5007    2.6476   250000      322   316.82      4803      -53.667     46.300     80.960      2.084      1.750    303.131    305.000 
  23       0.0000    0.0000    2.5003    2.7455   250000      331   320.57      4877      -53.355     46.340     80.620      2.095      1.750    303.135    304.998 
  24      -0.0004    0.0000    2.5007    2.8482   250000      337   326.59      4914      -53.033     46.390     80.300      2.107      1.750    303.127    305.001 
  25      -0.0003    0.0000    2.5003    2.9446   250000      308   334.39      4760      -52.736     46.440     79.970      2.118      1.750    303.133    305.000 
  26      -0.0003    0.0000    2.5007    3.0478   250000      305   344.24      4621      -52.423     46.500     79.650      2.130      1.750    303.133    305.001 
  27       0.0000    0.0000    2.5004    3.1451   250000      316   354.31      4388      -52.133     46.560     79.330      2.141      1.750    303.131    304.999 
  28       0.0001    0.0000    2.5004    3.2460   250000      316   364.71      4570      -51.838     46.620     79.010      2.152      1.750    303.131    304.998 
  29      -0.0001    0.0000    2.5003    3.3426   250000      320   374.36      4591      -51.560     46.670     78.700      2.163      1.750    303.127    304.999 
  30      -0.0001    0.0000    2.5003    3.4455   250000      344   382.16      4529      -51.269     46.730     78.380      2.174      1.750    303.132    304.999 
  31      -0.0003    0.0000    2.5004    3.5468   250000      340   387.03      4434      -50.987     46.790     78.070      2.185      1.750    303.130    304.998 
  32      -0.0005    0.0000    2.5007    3.6476   250000      323   391.58      4320      -50.711     46.850     77.770      2.196      1.750    303.131    304.998 
  33      -0.0001    0.0000    2.5005    3.7472   250000      301   393.66      4174      -50.442     46.920     77.460      2.207      1.750    303.135    305.001 
  34      -0.0004    0.0000    2.5007    3.8485   250000      343   396.11      4259      -50.174     46.980     77.160      2.218      1.750    303.129    304.999 
  35      -0.0004    0.0000    2.5004    3.9484   250000      330   396.71      4168      -49.913     47.040     76.850      2.229      1.750    303.127    305.000 
  36      -0.0003    0.0000    2.5005    4.0477   250000      317   397.88      4287      -49.658     47.110     76.560      2.240      1.750    303.129    305.000 
  37      -0.0001    0.0000    2.5006    4.1462   250000      296   398.86      4080      -49.408     47.180     76.270      2.251      1.750    303.129    305.000 
  38      -0.0004    0.0000    2.5005    4.2478   250000      337   399.65      4090      -49.155     47.240     75.970      2.261      1.750    303.130    305.000 
  39      -0.0003    0.0000    2.5005    4.3478   250000      338   400.83      3990      -48.910     47.310     75.680      2.272      1.750    303.129    305.001 
  40      -0.0002    0.0000    2.5005    4.4469   250000      331   402.70      3853      -48.670     47.380     75.390      2.283      1.750    303.129    305.000 
  41      -0.0002    0.0000    2.5004    4.5475   250000      384   404.77      3826      -48.430     47.450     75.100      2.293      1.750    303.128    304.997 
