# Supplementary material for: Aspirin locally disrupts the liquid-ordered phase
Source: R Soc Open Sci. 2018 Feb 28;5(2):171710. doi: 10.1098/rsos.171710 (PMC5830767; doi:10.1098/rsos.171710)
Supplement: Inelastic Neutron scattering data [file rsos171710supp1.zip › RawData/034918]

RRRRRRRRRRRRRRRRRRRRRRRRRRRRRRRRRRRRRRRRRRRRRRRRRRRRRRRRRRRRRRRRRRRRRRRRRRRRRRRR
  034918       1       0                                                        
ILL TAS data in the new ASCII format follow afte the line VV..V                 
AAAAAAAAAAAAAAAAAAAAAAAAAAAAAAAAAAAAAAAAAAAAAAAAAAAAAAAAAAAAAAAAAAAAAAAAAAAAAAAA
      80                                                                        
IN12  rheinstadter08-Dec-16 04:23:49                                            
VVVVVVVVVVVVVVVVVVVVVVVVVVVVVVVVVVVVVVVVVVVVVVVVVVVVVVVVVVVVVVVVVVVVVVVVVVVVVVVV
INSTR: IN12
EXPNO: CRG-2297
USER_: rheinstadter
LOCAL: SCHMALZL
FILE_: 034918
DATE_: 08-Dec-16 04:23:49
TITLE: The effect of a common drug on nanscopic membrane dynamics
TYPE_: tas
COMND: sc qh 0.55 0 0 0 dqh 0.005 0 0 0 np 201 mn 2000
POSQE: QH=   0.0497, QK=   0.0000, QL=   0.0004, EN=   0.0025, UN=meV
CURVE: MONO= auto, ANA= auto
STEPS: QH=   0.0050
PARAM: GONIO= 0
PARAM: DM=   3.34000, DA=   3.35500, KFIX=   1.49977
PARAM: SM= -1, SS=  1, SA= -1, FX=  2
PARAM: ALF1= 120.00, ALF2= 120.00, ALF3= 120.00, ALF4= 120.00
PARAM: BET1= 120.00, BET2= 120.00, BET3= 120.00, BET4= 120.00
PARAM: ETAM=  35.00, ETAA=  35.00
PARAM: AS=   6.28000, BS=   6.28000, CS=   6.28000
PARAM: AA=  90.00000, BB=  90.00000, CC=  90.00000, ETAS=  80.00000
PARAM: AX=  1.000, AY=  0.000, AZ=  0.000
PARAM: BX=  0.000, BY=  0.000, BZ=  1.000
VARIA: SELPOS=in
VARIA: SELSPEED=  14796
VARIA: A1      = -38.54, A2      = -77.66, A3      =  90.95, A4      =   1.90
VARIA: A5      = -38.62, A6      = -77.27, GU      =   1.40, GL      =   0.04
VARIA: A3P     =1269.70, GA      =   1.00, GM      =  -0.11, RA      =  15.38
VARIA: RMV     =  33.11, RMH     =  58.96, TA      =   4.40, TM      =  -1.81
VARIA: GC      =  -0.01, DIA1X   =  62.64, DIA2X   =  88.12, DIA2Z   = 163.89
VARIA: I1      =   0.00, I2      =   0.00, I3      =   0.00, I4      =   0.00
VARIA: I5      =   0.00, I6      =   0.00, I7      =   0.00, I8      =  -0.00
VARIA: IH1     =   0.00, IH2     =   0.00
ZEROS: A1      =  -2.09, A2      =   0.51, A3      = -10.48, A4      =   0.70
ZEROS: A5      = -89.80, A6      =   0.01, GU      =   0.00, GL      =   0.00
ZEROS: A3P     = -16.29, GA      =   0.00, GM      =   0.00, RA      =   0.00
ZEROS: RMV     =   0.00, RMH     =   0.00, TA      =   0.00, TM      =   0.00
ZEROS: GC      =   0.00, DIA1X   =   0.00, DIA2X   =   0.00, DIA2Z   =   0.00
POLAN: DR HX 5 0 0
POLAN: ON F1 
POLAN: CO MN 200000
POLAN: DR HX 0 5 0
POLAN: ON F1
POLAN: CO MN 200000
POLAN: DR HX 0 0 0.8
POLAN: ON F1 
POLAN: CO MN 200000
PARAM: MN=    2000
PARAM: TT=    303.12, RT=    305.00
PARAM: REACTOR=55.79
FORMT:
DATA_:
  PNT        QH        QK        QL        EN        M1        M2      TIME      CNTS         A2         A3         A4         KI         KF         TT        TRT 
   1       0.0497    0.0000    0.0004    0.0025     2000       27     2.08    101737      -77.657     90.950      1.900      1.500      1.500    303.122    304.997 
   2       0.0549    0.0000    0.0004    0.0025     2000       28     2.09    101697      -77.657     91.040      2.100      1.500      1.500    303.127    305.001 
   3       0.0597    0.0000    0.0004    0.0025     2000       28     2.10    101498      -77.657     91.140      2.280      1.500      1.500    303.127    304.998 
   4       0.0646    0.0000    0.0004    0.0025     2000       31     2.09    100317      -77.657     91.230      2.470      1.500      1.500    303.127    304.998 
   5       0.0699    0.0000    0.0004    0.0025     2000       27     2.08     99347      -77.657     91.330      2.670      1.500      1.500    303.130    305.001 
   6       0.0748    0.0000    0.0004    0.0025     2000       22     2.10    100135      -77.657     91.420      2.860      1.500      1.500    303.131    304.999 
   7       0.0798    0.0000    0.0004    0.0025     2000       34     2.10     99141      -77.657     91.530      3.050      1.500      1.500    303.126    305.000 
   8       0.0848    0.0000    0.0004    0.0025     2000       20     2.10     98419      -77.657     91.610      3.240      1.500      1.500    303.132    305.002 
   9       0.0900    0.0000    0.0005    0.0027     2000       21     2.11     97931      -77.655     91.710      3.440      1.500      1.500    303.130    305.003 
  10       0.0950    0.0000    0.0004    0.0027     2000       28     2.06     93678      -77.655     91.810      3.630      1.500      1.500    303.125    304.998 
  11       0.0999    0.0000    0.0005    0.0027     2000       21     2.07     90893      -77.655     91.900      3.820      1.500      1.500    303.124    305.001 
  12       0.1046    0.0000    0.0004    0.0027     2000       26     2.09     87778      -77.655     92.000      4.000      1.500      1.500    303.124    305.001 
  13       0.1096    0.0000    0.0004    0.0027     2000       29     2.09     84021      -77.655     92.090      4.190      1.500      1.500    303.130    305.000 
  14       0.1148    0.0000    0.0004    0.0027     2000       27     2.10     79647      -77.655     92.190      4.390      1.500      1.500    303.130    304.998 
  15       0.1198    0.0000    0.0005    0.0027     2000       32     2.10     77979      -77.655     92.280      4.580      1.500      1.500    303.133    305.000 
  16       0.1248    0.0000    0.0004    0.0027     2000       27     2.07     75720      -77.655     92.390      4.770      1.500      1.500    303.130    305.003 
  17       0.1297    0.0000    0.0005    0.0027     2000       26     2.10     75248      -77.655     92.470      4.960      1.500      1.500    303.125    304.999 
  18       0.1350    0.0000    0.0005    0.0027     2000       21     2.10     73265      -77.655     92.570      5.160      1.500      1.500    303.127    305.000 
  19       0.1399    0.0000    0.0005    0.0027     2000       27     2.11     70202      -77.655     92.670      5.350      1.500      1.500    303.127    305.000 
  20       0.1446    0.0000    0.0005    0.0027     2000       28     2.09     65348      -77.655     92.760      5.530      1.500      1.500    303.130    305.000 
  21       0.1496    0.0000    0.0004    0.0027     2000       28     2.07     59741      -77.655     92.860      5.720      1.500      1.500    303.126    305.001 
  22       0.1548    0.0000    0.0005    0.0027     2000       25     2.06     50201      -77.655     92.950      5.920      1.500      1.500    303.127    304.999 
  23       0.1598    0.0000    0.0005    0.0027     2000       20     2.10     43025      -77.655     93.050      6.110      1.500      1.500    303.130    305.000 
  24       0.1650    0.0000    0.0005    0.0027     2000       21     2.08     34534      -77.655     93.140      6.310      1.500      1.500    303.130    304.999 
  25       0.1697    0.0000    0.0004    0.0027     2000       24     2.08     26223      -77.655     93.250      6.490      1.500      1.500    303.127    305.000 
  26       0.1750    0.0000    0.0004    0.0027     2000       29     2.09     17497      -77.655     93.350      6.690      1.500      1.500    303.127    305.000 
  27       0.1797    0.0000    0.0005    0.0027     2000       28     2.08     11312      -77.655     93.430      6.870      1.500      1.500    303.122    305.002 
  28       0.1846    0.0000    0.0004    0.0027     2000       29     2.11      8812      -77.655     93.530      7.060      1.500      1.500    303.125    305.000 
  29       0.1898    0.0000    0.0005    0.0027     2000       23     2.12      7856      -77.655     93.620      7.260      1.500      1.500    303.129    304.998 
  30       0.1948    0.0000    0.0005    0.0027     2000       28     2.12      7719      -77.655     93.720      7.450      1.500      1.500    303.128    304.998 
  31       0.1998    0.0000    0.0005    0.0027     2000       24     2.10      7747      -77.655     93.810      7.640      1.500      1.500    303.129    305.002 
  32       0.2050    0.0000    0.0005    0.0027     2000       18     2.09      8177      -77.655     93.910      7.840      1.500      1.500    303.128    304.999 
  33       0.2097    0.0000    0.0004    0.0027     2000       28     2.11      8256      -77.655     94.010      8.020      1.500      1.500    303.128    304.999 
  34       0.2149    0.0000    0.0005    0.0027     2000       25     2.08      8306      -77.655     94.100      8.220      1.500      1.500    303.129    305.001 
  35       0.2199    0.0000    0.0004    0.0027     2000       30     2.11      8146      -77.655     94.210      8.410      1.500      1.500    303.129    305.001 
  36       0.2248    0.0000    0.0005    0.0027     2000       26     2.08      8039      -77.655     94.290      8.600      1.500      1.500    303.128    304.999 
  37       0.2298    0.0000    0.0005    0.0027     2000       23     2.10      7730      -77.655     94.390      8.790      1.500      1.500    303.134    305.001 
  38       0.2347    0.0000    0.0004    0.0027     2000       16     2.09      7605      -77.655     94.490      8.980      1.500      1.500    303.124    305.000 
  39       0.2397    0.0000    0.0005    0.0027     2000       27     2.07      7186      -77.655     94.580      9.170      1.500      1.500    303.125    305.000 
  40       0.2449    0.0000    0.0004    0.0027     2000       24     2.07      6836      -77.655     94.690      9.370      1.500      1.500    303.125    305.000 
  41       0.2501    0.0000    0.0005    0.0027     2000       23     2.09      6815      -77.655     94.770      9.570      1.500      1.500    303.126    304.998 
  42       0.2548    0.0000    0.0005    0.0027     2000       23     2.09      7614      -77.655     94.870      9.750      1.500      1.500    303.129    305.001 
  43       0.2598    0.0000    0.0005    0.0027     2000       23     2.08      8586      -77.655     94.960      9.940      1.500      1.500    303.129    305.001 
  44       0.2647    0.0000    0.0005    0.0027     2000       24     2.09     12401      -77.655     95.060     10.130      1.500      1.500    303.127    305.001 
  45       0.2697    0.0000    0.0004    0.0027     2000       19     2.08     19769      -77.655     95.160     10.320      1.500      1.500    303.128    304.998 
  46       0.2746    0.0000    0.0005    0.0027     2000       28     2.09     28646      -77.655     95.250     10.510      1.500      1.500    303.132    305.000 
  47       0.2798    0.0000    0.0004    0.0027     2000       39     2.06     36449      -77.655     95.360     10.710      1.500      1.500    303.125    304.999 
  48       0.2848    0.0000    0.0004    0.0027     2000       25     2.08     46532      -77.655     95.450     10.900      1.500      1.500    303.129    305.000 
  49       0.2900    0.0000    0.0005    0.0027     2000       19     2.11     57982      -77.655     95.540     11.100      1.500      1.500    303.129    304.998 
  50       0.2947    0.0000    0.0004    0.0027     2000       23     2.09     64147      -77.655     95.640     11.280      1.500      1.500    303.129    304.998 
  51       0.2996    0.0000    0.0005    0.0027     2000       29     2.10     70412      -77.655     95.730     11.470      1.500      1.500    303.129    305.000 
  52       0.3048    0.0000    0.0005    0.0027     2000       18     2.09     74890      -77.655     95.830     11.670      1.500      1.500    303.122    305.000 
  53       0.3098    0.0000    0.0005    0.0027     2000       16     2.05     75539      -77.655     95.920     11.860      1.500      1.500    303.131    305.000 
  54       0.3147    0.0000    0.0005    0.0027     2000       22     2.11     78267      -77.655     96.020     12.050      1.500      1.500    303.129    305.001 
  55       0.3197    0.0000    0.0004    0.0027     2000       23     2.07     77886      -77.655     96.130     12.240      1.500      1.500    303.129    305.002 
  56       0.3246    0.0000    0.0005    0.0027     2000       28     2.08     78744      -77.655     96.210     12.430      1.500      1.500    303.128    304.998 
  57       0.3301    0.0000    0.0004    0.0027     2000       32     2.08     77841      -77.655     96.320     12.640      1.500      1.500    303.122    304.998 
  58       0.3348    0.0000    0.0004    0.0027     2000       27     2.09     77006      -77.655     96.410     12.820      1.500      1.500    303.122    304.998 
  59       0.3397    0.0000    0.0005    0.0027     2000       30     2.11     76952      -77.655     96.500     13.010      1.500      1.500    303.128    305.000 
  60       0.3446    0.0000    0.0004    0.0027     2000       27     2.09     74013      -77.655     96.600     13.200      1.500      1.500    303.129    305.000 
  61       0.3498    0.0000    0.0005    0.0027     2000       28     2.05     69171      -77.655     96.690     13.400      1.500      1.500    303.127    305.000 
  62       0.3548    0.0000    0.0005    0.0027     2000       15     2.08     65177      -77.655     96.790     13.590      1.500      1.500    303.125    305.002 
  63       0.3600    0.0000    0.0005    0.0027     2000       27     2.07     58341      -77.655     96.890     13.790      1.500      1.500    303.127    304.998 
  64       0.3646    0.0000    0.0005    0.0027     2000       22     2.08     50132      -77.655     96.980     13.970      1.500      1.500    303.128    305.001 
  65       0.3701    0.0000    0.0005    0.0027     2000       20     2.07     40240      -77.655     97.080     14.180      1.500      1.500    303.128    304.996 
  66       0.3748    0.0000    0.0005    0.0027     2000       20     2.09     31321      -77.655     97.170     14.360      1.500      1.500    303.128    304.996 
  67       0.3797    0.0000    0.0005    0.0027     2000       26     2.07     21276      -77.655     97.270     14.550      1.500      1.500    303.129    305.001 
  68       0.3846    0.0000    0.0004    0.0027     2000       26     2.08     12598      -77.655     97.370     14.740      1.500      1.500    303.131    305.002 
  69       0.3898    0.0000    0.0005    0.0027     2000       26     2.09      6574      -77.655     97.460     14.940      1.500      1.500    303.128    304.999 
  70       0.3947    0.0000    0.0005    0.0027     2000       34     2.11      3794      -77.655     97.560     15.130      1.500      1.500    303.132    304.999 
  71       0.3999    0.0000    0.0004    0.0027     2000       23     2.07      2684      -77.655     97.670     15.330      1.500      1.500    303.126    305.001 
  72       0.4051    0.0000    0.0005    0.0027     2000       23     2.08      1981      -77.655     97.750     15.530      1.500      1.500    303.126    304.998 
  73       0.4098    0.0000    0.0005    0.0027     2000       26     2.09      1808      -77.655     97.850     15.710      1.500      1.500    303.127    305.000 
  74       0.4147    0.0000    0.0004    0.0027     2000       26     2.07      1808      -77.655     97.950     15.900      1.500      1.500    303.127    305.000 
  75       0.4196    0.0000    0.0004    0.0027     2000       19     2.10      1773      -77.655     98.050     16.090      1.500      1.500    303.125    305.000 
  76       0.4248    0.0000    0.0005    0.0027     2000       23     2.09      1816      -77.655     98.140     16.290      1.500      1.500    303.123    304.999 
  77       0.4297    0.0000    0.0005    0.0027     2000       23     2.08      1727      -77.655     98.230     16.480      1.500      1.500    303.130    304.999 
  78       0.4347    0.0000    0.0005    0.0027     2000       23     2.07      1710      -77.655     98.330     16.670      1.500      1.500    303.129    305.000 
  79       0.4398    0.0000    0.0004    0.0027     2000       17     2.07      1669      -77.655     98.440     16.870      1.500      1.500    303.128    304.998 
  80       0.4448    0.0000    0.0005    0.0027     2000       30     2.09      1803      -77.655     98.520     17.060      1.500      1.500    303.126    305.000 
  81       0.4499    0.0000    0.0004    0.0027     2000       19     2.10      1632      -77.655     98.630     17.260      1.500      1.500    303.126    305.000 
  82       0.4548    0.0000    0.0004    0.0027     2000       18     2.06      1609      -77.655     98.730     17.450      1.500      1.500    303.126    305.000 
  83       0.4598    0.0000    0.0005    0.0027     2000       21     2.08      1619      -77.655     98.810     17.640      1.500      1.500    303.127    304.999 
  84       0.4647    0.0000    0.0004    0.0027     2000       18     2.09      1638      -77.655     98.920     17.830      1.500      1.500    303.129    304.999 
  85       0.4698    0.0000    0.0005    0.0027     2000       22     2.08      1588      -77.655     99.010     18.030      1.500      1.500    303.127    305.001 
  86       0.4750    0.0000    0.0006    0.0027     2000       29     2.06      1484      -77.655     99.100     18.230      1.500      1.500    303.132    305.000 
  87       0.4799    0.0000    0.0005    0.0027     2000       28     2.09      1526      -77.655     99.200     18.420      1.500      1.500    303.133    305.000 
  88       0.4851    0.0000    0.0005    0.0027     2000       26     2.08      1626      -77.655     99.300     18.620      1.500      1.500    303.133    305.000 
  89       0.4897    0.0000    0.0004    0.0027     2000       26     2.11      1784      -77.655     99.400     18.800      1.500      1.500    303.135    304.999 
  90       0.4946    0.0000    0.0005    0.0027     2000       27     2.09      1902      -77.655     99.490     18.990      1.500      1.500    303.133    304.998 
  91       0.4998    0.0000    0.0004    0.0027     2000       16     2.11      2018      -77.655     99.600     19.190      1.500      1.500    303.125    305.001 
  92       0.5047    0.0000    0.0004    0.0027     2000       25     2.07      2203      -77.655     99.690     19.380      1.500      1.500    303.132    305.001 
  93       0.5099    0.0000    0.0005    0.0027     2000       22     2.10      2302      -77.655     99.780     19.580      1.500      1.500    303.129    304.998 
  94       0.5150    0.0000    0.0004    0.0027     2000       31     2.06      2323      -77.655     99.890     19.780      1.500      1.500    303.130    305.000 
  95       0.5196    0.0000    0.0004    0.0027     2000       25     2.10      2541      -77.655     99.980     19.960      1.500      1.500    303.130    305.000 
  96       0.5251    0.0000    0.0006    0.0027     2000       26     2.09      2473      -77.655    100.070     20.170      1.500      1.500    303.126    304.996 
  97       0.5297    0.0000    0.0005    0.0027     2000       26     2.07      2517      -77.655    100.170     20.350      1.500      1.500    303.126    304.996 
  98       0.5348    0.0000    0.0004    0.0027     2000       24     2.08      2672      -77.655    100.280     20.550      1.500      1.500    303.124    305.001 
  99       0.5397    0.0000    0.0004    0.0027     2000       22     2.08      2620      -77.655    100.370     20.740      1.500      1.500    303.129    305.004 
 100       0.5446    0.0000    0.0005    0.0027     2000       25     2.12      2608      -77.655    100.460     20.930      1.500      1.500    303.130    304.998 
 101       0.5498    0.0000    0.0005    0.0027     2000       25     2.08      2510      -77.655    100.560     21.130      1.500      1.500    303.130    305.001 
 102       0.5547    0.0000    0.0004    0.0027     2000       28     2.08      2349      -77.655    100.660     21.320      1.500      1.500    303.127    304.999 
 103       0.5601    0.0000    0.0006    0.0027     2000       26     2.12      2358      -77.655    100.750     21.530      1.500      1.500    303.128    305.000 
 104       0.5649    0.0000    0.0005    0.0027     2000       28     2.11      2086      -77.655    100.850     21.720      1.500      1.500    303.128    304.998 
 105       0.5698    0.0000    0.0005    0.0027     2000       25     2.08      2062      -77.655    100.950     21.910      1.500      1.500    303.128    304.998 
 106       0.5747    0.0000    0.0004    0.0027     2000       20     2.08      1881      -77.655    101.050     22.100      1.500      1.500    303.131    305.003 
 107       0.5798    0.0000    0.0005    0.0027     2000       27     2.09      1857      -77.655    101.140     22.300      1.500      1.500    303.125    305.001 
 108       0.5847    0.0000    0.0005    0.0027     2000       24     2.08      1849      -77.655    101.240     22.490      1.500      1.500    303.134    304.999 
 109       0.5898    0.0000    0.0005    0.0027     2000       24     2.07      1912      -77.655    101.340     22.690      1.500      1.500    303.126    305.001 
 110       0.5947    0.0000    0.0003    0.0027     2000       15     2.06      1987      -77.655    101.450     22.880      1.500      1.500    303.128    305.000 
 111       0.6001    0.0000    0.0006    0.0027     2000       32     2.09      2230      -77.655    101.530     23.090      1.500      1.500    303.128    305.001 
 112       0.6047    0.0000    0.0004    0.0027     2000       20     2.08      2415      -77.655    101.640     23.270      1.500      1.500    303.132    305.000 
 113       0.6101    0.0000    0.0005    0.0027     2000       27     2.08      2641      -77.655    101.730     23.480      1.500      1.500    303.132    305.000 
 114       0.6147    0.0000    0.0004    0.0027     2000       29     2.06      2771      -77.655    101.830     23.660      1.500      1.500    303.131    304.996 
 115       0.6198    0.0000    0.0004    0.0027     2000       29     2.06      3217      -77.655    101.930     23.860      1.500      1.500    303.133    305.000 
 116       0.6247    0.0000    0.0005    0.0027     2000       19     2.09      3401      -77.655    102.020     24.050      1.500      1.500    303.130    304.999 
 117       0.6298    0.0000    0.0005    0.0027     2000       26     2.11      3487      -77.655    102.120     24.250      1.500      1.500    303.127    304.999 
 118       0.6347    0.0000    0.0004    0.0027     2000       27     2.07      3411      -77.655    102.220     24.440      1.500      1.500    303.125    304.998 
 119       0.6400    0.0000    0.0005    0.0027     2000       17     2.08      3472      -77.655    102.320     24.650      1.500      1.500    303.127    305.000 
 120       0.6446    0.0000    0.0005    0.0027     2000       20     2.08      3386      -77.655    102.410     24.830      1.500      1.500    303.132    304.997 
 121       0.6500    0.0000    0.0005    0.0027     2000       33     2.08      3294      -77.655    102.510     25.040      1.500      1.500    303.132    304.997 
 122       0.6549    0.0000    0.0005    0.0027     2000       26     2.08      3183      -77.655    102.610     25.230      1.500      1.500    303.128    304.999 
 123       0.6597    0.0000    0.0003    0.0027     2000       21     2.10      3099      -77.655    102.720     25.420      1.500      1.500    303.124    305.001 
 124       0.6648    0.0000    0.0005    0.0027     2000       25     2.06      2784      -77.655    102.800     25.620      1.500      1.500    303.125    304.999 
 125       0.6697    0.0000    0.0004    0.0027     2000       20     2.12      2586      -77.655    102.910     25.810      1.500      1.500    303.131    304.997 
 126       0.6750    0.0000    0.0004    0.0027     2000       23     2.09      2374      -77.655    103.010     26.020      1.500      1.500    303.127    305.000 
 127       0.6801    0.0000    0.0005    0.0027     2000       31     2.10      2145      -77.655    103.100     26.220      1.500      1.500    303.129    305.000 
 128       0.6850    0.0000    0.0005    0.0027     2000       19     2.10      1912      -77.655    103.200     26.410      1.500      1.500    303.129    304.999 
 129       0.6898    0.0000    0.0005    0.0027     2000       20     2.07      1868      -77.655    103.290     26.600      1.500      1.500    303.129    304.999 
 130       0.6946    0.0000    0.0004    0.0027     2000       20     2.08      1936      -77.655    103.400     26.790      1.500      1.500    303.126    304.999 
 131       0.6997    0.0000    0.0005    0.0027     2000       27     2.07      1967      -77.655    103.490     26.990      1.500      1.500    303.133    305.002 
 132       0.7048    0.0000    0.0004    0.0027     2000       24     2.10      2061      -77.655    103.600     27.190      1.500      1.500    303.128    305.002 
 133       0.7096    0.0000    0.0004    0.0027     2000       27     2.11      2234      -77.655    103.690     27.380      1.500      1.500    303.130    304.998 
 134       0.7147    0.0000    0.0004    0.0027     2000       21     2.09      2400      -77.655    103.790     27.580      1.500      1.500    303.130    304.998 
 135       0.7201    0.0000    0.0006    0.0027     2000       18     2.07      2663      -77.655    103.880     27.790      1.500      1.500    303.128    305.000 
 136       0.7249    0.0000    0.0004    0.0027     2000       26     2.07      2840      -77.655    103.990     27.980      1.500      1.500    303.128    305.000 
 137       0.7300    0.0000    0.0004    0.0027     2000       19     2.08      2991      -77.655    104.090     28.180      1.500      1.500    303.129    304.998 
 138       0.7348    0.0000    0.0005    0.0027     2000       26     2.08      3003      -77.655    104.180     28.370      1.500      1.500    303.129    304.998 
 139       0.7399    0.0000    0.0005    0.0027     2000       16     2.09      3152      -77.655    104.280     28.570      1.500      1.500    303.123    305.001 
 140       0.7447    0.0000    0.0004    0.0027     2000       31     2.07      3192      -77.655    104.380     28.760      1.500      1.500    303.129    305.000 
 141       0.7497    0.0000    0.0003    0.0027     2000       19     2.07      3102      -77.655    104.490     28.960      1.500      1.500    303.128    305.000 
 142       0.7548    0.0000    0.0006    0.0027     2000       36     2.08      2919      -77.655    104.570     29.160      1.500      1.500    303.132    304.998 
 143       0.7599    0.0000    0.0004    0.0027     2000       22     2.10      2906      -77.655    104.680     29.360      1.500      1.500    303.132    304.998 
 144       0.7649    0.0000    0.0006    0.0027     2000       29     2.09      2609      -77.655    104.770     29.560      1.500      1.500    303.136    305.000 
 145       0.7700    0.0000    0.0004    0.0027     2000       18     2.09      2442      -77.655    104.880     29.760      1.500      1.500    303.129    304.999 
 146       0.7748    0.0000    0.0005    0.0027     2000       15     2.07      2240      -77.655    104.970     29.950      1.500      1.500    303.129    304.999 
 147       0.7798    0.0000    0.0004    0.0027     2000       26     2.08      1969      -77.655    105.080     30.150      1.500      1.500    303.129    305.000 
 148       0.7846    0.0000    0.0004    0.0027     2000       23     2.10      1890      -77.655    105.170     30.340      1.500      1.500    303.125    305.001 
 149       0.7897    0.0000    0.0003    0.0027     2000       22     2.08      1733      -77.655    105.280     30.540      1.500      1.500    303.126    305.004 
 150       0.7947    0.0000    0.0006    0.0027     2000       16     2.08      1453      -77.655    105.360     30.740      1.500      1.500    303.126    305.004 
 151       0.7998    0.0000    0.0006    0.0027     2000       26     2.06      1330      -77.655    105.460     30.940      1.500      1.500    303.128    304.999 
 152       0.8048    0.0000    0.0004    0.0027     2000       22     2.09      1363      -77.655    105.570     31.140      1.500      1.500    303.134    304.998 
 153       0.8096    0.0000    0.0005    0.0027     2000       38     2.07      1213      -77.655    105.660     31.330      1.500      1.500    303.131    304.998 
 154       0.8147    0.0000    0.0004    0.0027     2000       33     2.11      1308      -77.655    105.770     31.530      1.500      1.500    303.131    304.998 
 155       0.8197    0.0000    0.0005    0.0027     2000       19     2.09      1140      -77.655    105.860     31.730      1.500      1.500    303.128    305.000 
 156       0.8247    0.0000    0.0004    0.0027     2000       22     2.09      1195      -77.655    105.970     31.930      1.500      1.500    303.132    304.999 
 157       0.8298    0.0000    0.0003    0.0027     2000       24     2.10      1179      -77.655    106.070     32.130      1.500      1.500    303.132    305.002 
 158       0.8348    0.0000    0.0003    0.0027     2000       38     2.10      1206      -77.655    106.170     32.330      1.500      1.500    303.129    305.002 
 159       0.8401    0.0000    0.0006    0.0027     2000       26     2.10      1247      -77.655    106.260     32.540      1.500      1.500    303.131    305.000 
 160       0.8448    0.0000    0.0005    0.0027     2000       34     2.10      1239      -77.655    106.360     32.730      1.500      1.500    303.126    304.998 
 161       0.8499    0.0000    0.0003    0.0027     2000       33     2.10      1240      -77.655    106.470     32.930      1.500      1.500    303.130    305.001 
 162       0.8546    0.0000    0.0003    0.0027     2000       24     2.11      1131      -77.655    106.570     33.120      1.500      1.500    303.125    304.999 
 163       0.8596    0.0000    0.0003    0.0027     2000       23     2.08      1205      -77.655    106.670     33.320      1.500      1.500    303.125    304.999 
 164       0.8646    0.0000    0.0003    0.0027     2000       30     2.11      1190      -77.655    106.770     33.520      1.500      1.500    303.133    305.000 
 165       0.8697    0.0000    0.0004    0.0027     2000       21     2.10      1169      -77.655    106.860     33.720      1.500      1.500    303.129    304.999 
 166       0.8747    0.0000    0.0004    0.0027     2000       20     2.09      1050      -77.655    106.960     33.920      1.500      1.500    303.132    304.999 
 167       0.8797    0.0000    0.0003    0.0027     2000       30     2.09      1099      -77.655    107.070     34.120      1.500      1.500    303.128    305.000 
 168       0.8849    0.0000    0.0003    0.0027     2000       20     2.10      1072      -77.655    107.170     34.330      1.500      1.500    303.128    305.000 
 169       0.8899    0.0000    0.0005    0.0027     2000       29     2.07      1024      -77.655    107.260     34.530      1.500      1.500    303.128    305.000 
 170       0.8949    0.0000    0.0005    0.0027     2000       19     2.08      1033      -77.655    107.360     34.730      1.500      1.500    303.128    305.000 
 171       0.8997    0.0000    0.0004    0.0027     2000       28     2.08      1039      -77.655    107.460     34.920      1.500      1.500    303.129    304.998 
 172       0.9046    0.0000    0.0004    0.0027     2000       26     2.07       990      -77.655    107.560     35.120      1.500      1.500    303.130    305.001 
 173       0.9096    0.0000    0.0004    0.0027     2000       39     2.08      1060      -77.655    107.660     35.320      1.500      1.500    303.125    305.001 
 174       0.9146    0.0000    0.0003    0.0027     2000       26     2.10      1044      -77.655    107.770     35.520      1.500      1.500    303.129    305.001 
 175       0.9199    0.0000    0.0005    0.0027     2000       25     2.10      1078      -77.655    107.860     35.730      1.500      1.500    303.129    304.998 
 176       0.9248    0.0000    0.0005    0.0027     2000       27     2.08      1090      -77.655    107.960     35.930      1.500      1.500    303.125    304.998 
 177       0.9298    0.0000    0.0003    0.0027     2000       28     2.10      1092      -77.655    108.070     36.130      1.500      1.500    303.125    304.998 
 178       0.9348    0.0000    0.0005    0.0027     2000       23     2.06      1126      -77.655    108.160     36.330      1.500      1.500    303.129    305.001 
 179       0.9398    0.0000    0.0003    0.0027     2000       19     2.08      1145      -77.655    108.270     36.530      1.500      1.500    303.129    304.998 
 180       0.9447    0.0000    0.0003    0.0027     2000       15     2.06      1122      -77.655    108.370     36.730      1.500      1.500    303.129    304.998 
 181       0.9497    0.0000    0.0005    0.0027     2000       19     2.08      1099      -77.655    108.460     36.930      1.500      1.500    303.126    305.000 
 182       0.9546    0.0000    0.0005    0.0027     2000       24     2.06      1087      -77.655    108.560     37.130      1.500      1.500    303.129    305.001 
 183       0.9599    0.0000    0.0006    0.0027     2000       28     2.09      1143      -77.655    108.660     37.340      1.500      1.500    303.130    305.001 
 184       0.9648    0.0000    0.0004    0.0027     2000       25     2.10      1138      -77.655    108.770     37.540      1.500      1.500    303.129    305.001 
 185       0.9698    0.0000    0.0004    0.0027     2000       16     2.06      1077      -77.655    108.870     37.740      1.500      1.500    303.126    305.001 
 186       0.9747    0.0000    0.0004    0.0027     2000       27     2.09      1086      -77.655    108.970     37.940      1.500      1.500    303.124    304.998 
 187       0.9797    0.0000    0.0002    0.0027     2000       29     2.08      1047      -77.655    109.080     38.140      1.500      1.500    303.129    305.000 
 188       0.9849    0.0000    0.0003    0.0027     2000       22     2.10      1085      -77.655    109.180     38.350      1.500      1.500    303.130    305.002 
 189       0.9898    0.0000    0.0005    0.0027     2000       19     2.07      1041      -77.655    109.270     38.550      1.500      1.500    303.130    305.002 
 190       0.9947    0.0000    0.0005    0.0027     2000       23     2.08       973      -77.655    109.370     38.750      1.500      1.500    303.131    304.998 
 191       0.9997    0.0000    0.0005    0.0027     2000       18     2.08       967      -77.655    109.470     38.950      1.500      1.500    303.126    304.999 
 192       1.0049    0.0000    0.0006    0.0027     2000       27     2.08       949      -77.655    109.570     39.160      1.500      1.500    303.129    304.999 
 193       1.0098    0.0000    0.0004    0.0027     2000       19     2.05       889      -77.655    109.680     39.360      1.500      1.500    303.125    305.001 
 194       1.0147    0.0000    0.0004    0.0027     2000       25     2.09       910      -77.655    109.780     39.560      1.500      1.500    303.127    305.000 
 195       1.0196    0.0000    0.0004    0.0027     2000       27     2.11       923      -77.655    109.880     39.760      1.500      1.500    303.130    304.999 
 196       1.0248    0.0000    0.0005    0.0027     2000       16     2.08       957      -77.655    109.980     39.970      1.500      1.500    303.131    304.999 
 197       1.0297    0.0000    0.0005    0.0027     2000       23     2.11       925      -77.655    110.080     40.170      1.500      1.500    303.131    304.999 
 198       1.0346    0.0000    0.0003    0.0027     2000       31     2.10       922      -77.655    110.190     40.370      1.500      1.500    303.131    304.999 
 199       1.0398    0.0000    0.0004    0.0027     2000       18     2.09       916      -77.655    110.290     40.580      1.500      1.500    303.131    304.999 
 200       1.0447    0.0000    0.0004    0.0027     2000       10     2.09       907      -77.655    110.390     40.780      1.500      1.500    303.124    305.001 
 201       1.0498    0.0000    0.0003    0.0027     2000       19     2.06       885      -77.655    110.500     40.990      1.500      1.500    303.128    305.000 
