# Supplementary material for: Aspirin locally disrupts the liquid-ordered phase
Source: R Soc Open Sci. 2018 Feb 28;5(2):171710. doi: 10.1098/rsos.171710 (PMC5830767; doi:10.1098/rsos.171710)
Supplement: Inelastic Neutron scattering data [file rsos171710supp1.zip › RawData/034919]

RRRRRRRRRRRRRRRRRRRRRRRRRRRRRRRRRRRRRRRRRRRRRRRRRRRRRRRRRRRRRRRRRRRRRRRRRRRRRRRR
  034919       1       0                                                        
ILL TAS data in the new ASCII format follow afte the line VV..V                 
AAAAAAAAAAAAAAAAAAAAAAAAAAAAAAAAAAAAAAAAAAAAAAAAAAAAAAAAAAAAAAAAAAAAAAAAAAAAAAAA
      80                                                                        
IN12  rheinstadter08-Dec-16 04:40:38                                            
VVVVVVVVVVVVVVVVVVVVVVVVVVVVVVVVVVVVVVVVVVVVVVVVVVVVVVVVVVVVVVVVVVVVVVVVVVVVVVVV
INSTR: IN12
EXPNO: CRG-2297
USER_: rheinstadter
LOCAL: SCHMALZL
FILE_: 034919
DATE_: 08-Dec-16 04:40:38
TITLE: The effect of a common drug on nanscopic membrane dynamics
TYPE_: tas
COMND: bs qh 0 0 0.55 4.5 dqh 0 0 0.01 0 np 151 mn 60000
POSQE: QH=   0.0003, QK=   0.0000, QL=   0.5494, EN=   4.4950, UN=meV
CURVE: MONO= auto, ANA= auto
STEPS: QL=   0.0100
PARAM: GONIO= 0
PARAM: DM=   3.34000, DA=   3.35500, KFIX=   1.75045
PARAM: SM= -1, SS=  1, SA= -1, FX=  2
PARAM: ALF1= 120.00, ALF2= 120.00, ALF3= 120.00, ALF4= 120.00
PARAM: BET1= 120.00, BET2= 120.00, BET3= 120.00, BET4= 120.00
PARAM: ETAM=  35.00, ETAA=  35.00
PARAM: AS=   6.28000, BS=   6.28000, CS=   6.28000
PARAM: AA=  90.00000, BB=  90.00000, CC=  90.00000, ETAS=  80.00000
PARAM: AX=  1.000, AY=  0.000, AZ=  0.000
PARAM: BX=  0.000, BY=  0.000, BZ=  1.000
VARIA: SELPOS=in
VARIA: SELSPEED=  22564
VARIA: A1      = -24.10, A2      = -48.56, A3      =  79.37, A4      =   3.33
VARIA: A5      = -32.36, A6      = -64.68, GU      =   1.40, GL      =   0.04
VARIA: A3P     =1269.70, GA      =   1.00, GM      =  -0.11, RA      =  14.13
VARIA: RMV     =  42.00, RMH     =  38.69, TA      =   4.41, TM      =  -1.81
VARIA: GC      =  -0.01, DIA1X   =  62.64, DIA2X   =  88.12, DIA2Z   = 163.89
VARIA: I1      =   0.00, I2      =   0.00, I3      =   0.00, I4      =   0.00
VARIA: I5      =   0.00, I6      =   0.00, I7      =   0.00, I8      =  -0.00
VARIA: IH1     =   0.00, IH2     =   0.00
ZEROS: A1      =  -2.09, A2      =   0.51, A3      = -10.48, A4      =   0.70
ZEROS: A5      = -89.80, A6      =   0.01, GU      =   0.00, GL      =   0.00
ZEROS: A3P     = -16.29, GA      =   0.00, GM      =   0.00, RA      =   0.00
ZEROS: RMV     =   0.00, RMH     =   0.00, TA      =   0.00, TM      =   0.00
ZEROS: GC      =   0.00, DIA1X   =   0.00, DIA2X   =   0.00, DIA2Z   =   0.00
POLAN: DR HX 5 0 0
POLAN: ON F1 
POLAN: CO MN 200000
POLAN: DR HX 0 5 0
POLAN: ON F1
POLAN: CO MN 200000
POLAN: DR HX 0 0 0.8
POLAN: ON F1 
POLAN: CO MN 200000
PARAM: MN=   60000
PARAM: TT=    303.13, RT=    305.00
PARAM: REACTOR=55.89
FORMT:
DATA_:
  PNT        QH        QK        QL        EN        M1        M2      TIME      CNTS         A2         A3         A4         KI         KF         TT        TRT 
   1       0.0003    0.0000    0.5494    4.4950    60000       67    96.94     22973      -48.555     79.370      3.330      2.288      1.750    303.128    304.999 
   2       0.0001    0.0000    0.5594    4.4950    60000       68    96.86       700      -48.555     75.840      4.490      2.288      1.750    303.132    304.997 
   3       0.0000    0.0000    0.5693    4.4950    60000       98    96.88       365      -48.555     73.130      5.420      2.288      1.750    303.132    305.001 
   4       0.0000    0.0000    0.5793    4.4950    60000      102    96.93       310      -48.555     70.870      6.230      2.288      1.750    303.127    305.000 
   5       0.0002    0.0000    0.5893    4.4950    60000       99    96.93       312      -48.555     68.930      6.960      2.288      1.750    303.125    305.000 
   6       0.0002    0.0000    0.5993    4.4950    60000       77    96.84       295      -48.555     67.210      7.630      2.288      1.750    303.130    305.000 
   7       0.0003    0.0000    0.6094    4.4950    60000       76    96.64       306      -48.555     65.670      8.260      2.288      1.750    303.134    305.001 
   8       0.0001    0.0000    0.6193    4.4950    60000       94    97.07       301      -48.555     64.250      8.850      2.288      1.750    303.127    304.998 
   9       0.0001    0.0000    0.6293    4.4950    60000       86    96.81       309      -48.555     62.970      9.410      2.288      1.750    303.131    305.000 
  10       0.0002    0.0000    0.6393    4.4950    60000       77    96.84       275      -48.555     61.800      9.950      2.288      1.750    303.132    304.998 
  11       0.0001    0.0000    0.6493    4.4950    60000       89    96.73       284      -48.555     60.690     10.470      2.288      1.750    303.132    305.001 
  12       0.0004    0.0000    0.6594    4.4950    60000      107    96.91       283      -48.555     59.680     10.980      2.288      1.750    303.135    304.999 
  13       0.0004    0.0000    0.6694    4.4950    60000       89    96.69       241      -48.555     58.720     11.470      2.288      1.750    303.130    305.000 
  14       0.0002    0.0000    0.6793    4.4950    60000       89    96.77       275      -48.555     57.820     11.940      2.288      1.750    303.133    304.998 
  15       0.0004    0.0000    0.6894    4.4950    60000       86    96.58       274      -48.555     56.980     12.410      2.288      1.750    303.129    304.998 
  16       0.0003    0.0000    0.6993    4.4950    60000       86    97.15       263      -48.555     56.190     12.860      2.288      1.750    303.126    304.999 
  17       0.0004    0.0000    0.7094    4.4950    60000       98    96.86       261      -48.555     55.440     13.310      2.288      1.750    303.133    305.000 
  18       0.0003    0.0000    0.7192    4.4950    60000       93    96.77       274      -48.555     54.730     13.740      2.288      1.750    303.134    305.001 
  19       0.0004    0.0000    0.7292    4.4950    60000      116    96.80       263      -48.555     54.060     14.170      2.288      1.750    303.133    305.001 
  20       0.0004    0.0000    0.7394    4.4950    60000      105    96.71       259      -48.555     53.410     14.600      2.288      1.750    303.132    304.999 
  21       0.0005    0.0000    0.7494    4.4950    60000       88    97.03       265      -48.555     52.810     15.020      2.288      1.750    303.137    305.000 
  22       0.0005    0.0000    0.7594    4.4950    60000       78    96.70       264      -48.555     52.230     15.430      2.288      1.750    303.131    304.998 
  23       0.0004    0.0000    0.7693    4.4950    60000       89    96.69       260      -48.555     51.680     15.830      2.288      1.750    303.130    305.001 
  24       0.0006    0.0000    0.7795    4.4950    60000       97    96.80       235      -48.555     51.160     16.240      2.288      1.750    303.130    305.001 
  25       0.0005    0.0000    0.7893    4.4950    60000       82    96.94       290      -48.555     50.660     16.630      2.288      1.750    303.128    305.000 
  26       0.0006    0.0000    0.7995    4.4950    60000       75    96.77       271      -48.555     50.180     17.030      2.288      1.750    303.129    305.000 
  27       0.0006    0.0000    0.8095    4.4950    60000       83    96.97       282      -48.555     49.720     17.420      2.288      1.750    303.132    305.000 
  28       0.0004    0.0000    0.8193    4.4950    60000       91    96.66       263      -48.555     49.280     17.800      2.288      1.750    303.128    305.000 
  29       0.0004    0.0000    0.8293    4.4950    60000      101    96.93       280      -48.555     48.860     18.180      2.288      1.750    303.130    305.000 
  30       0.0003    0.0000    0.8393    4.4950    60000       97    97.09       299      -48.555     48.450     18.560      2.288      1.750    303.130    305.000 
  31       0.0005    0.0000    0.8494    4.4950    60000      118    96.89       311      -48.555     48.080     18.940      2.288      1.750    303.135    305.000 
  32       0.0003    0.0000    0.8593    4.4950    60000       95    96.77       297      -48.555     47.700     19.310      2.288      1.750    303.128    305.000 
  33       0.0005    0.0000    0.8693    4.4950    60000       97    96.62       280      -48.555     47.360     19.680      2.288      1.750    303.132    305.000 
  34       0.0003    0.0000    0.8793    4.4950    60000       96    96.65       291      -48.555     47.010     20.050      2.288      1.750    303.132    305.000 
  35       0.0006    0.0000    0.8894    4.4950    60000       86    96.99       321      -48.555     46.700     20.420      2.288      1.750    303.129    305.000 
  36       0.0006    0.0000    0.8993    4.4950    60000       82    96.72       290      -48.555     46.390     20.780      2.288      1.750    303.127    304.999 
  37       0.0004    0.0000    0.9093    4.4950    60000      117    96.75       259      -48.555     46.080     21.140      2.288      1.750    303.135    304.999 
  38       0.0006    0.0000    0.9195    4.4950    60000      117    96.73       304      -48.555     45.800     21.510      2.288      1.750    303.124    305.000 
  39       0.0006    0.0000    0.9293    4.4950    60000       78    96.80       326      -48.555     45.530     21.860      2.288      1.750    303.132    304.999 
  40       0.0004    0.0000    0.9394    4.4950    60000       82    96.86       288      -48.555     45.250     22.220      2.288      1.750    303.130    305.000 
  41       0.0007    0.0000    0.9495    4.4950    60000       95    96.84       337      -48.555     45.010     22.580      2.288      1.750    303.131    304.999 
  42       0.0005    0.0000    0.9594    4.4950    60000      100    96.79       339      -48.555     44.760     22.930      2.288      1.750    303.130    304.997 
  43       0.0008    0.0000    0.9700    4.4950    60000       84    96.72       304      -48.555     44.530     23.300      2.288      1.750    303.128    304.998 
  44       0.0007    0.0000    0.9794    4.4950    60000       94    96.87       326      -48.555     44.310     23.630      2.288      1.750    303.128    305.000 
  45       0.0004    0.0000    0.9894    4.4950    60000       99    96.64       302      -48.555     44.080     23.980      2.288      1.750    303.124    304.998 
  46       0.0006    0.0000    0.9994    4.4950    60000       75    96.80       342      -48.555     43.880     24.330      2.288      1.750    303.129    305.000 
  47       0.0006    0.0000    1.0095    4.4950    60000      107    96.69       324      -48.555     43.680     24.680      2.288      1.750    303.127    305.000 
  48       0.0004    0.0000    1.0194    4.4950    60000       93    96.71       357      -48.555     43.480     25.020      2.288      1.750    303.131    304.998 
  49       0.0007    0.0000    1.0295    4.4950    60000       95    96.64       342      -48.555     43.310     25.370      2.288      1.750    303.127    305.000 
  50       0.0006    0.0000    1.0394    4.4950    60000       76    96.80       348      -48.555     43.130     25.710      2.288      1.750    303.128    305.000 
  51       0.0006    0.0000    1.0493    4.4950    60000       92    96.82       324      -48.555     42.960     26.050      2.288      1.750    303.130    305.000 
  52       0.0007    0.0000    1.0596    4.4950    60000       99    96.75       348      -48.555     42.800     26.400      2.288      1.750    303.130    305.001 
  53       0.0004    0.0000    1.0696    4.4950    60000       87    96.82       368      -48.555     42.630     26.740      2.288      1.750    303.133    305.001 
  54       0.0006    0.0000    1.0796    4.4950    60000       89    96.80       340      -48.555     42.490     27.080      2.288      1.750    303.130    304.999 
  55       0.0007    0.0000    1.0896    4.4950    60000       79    96.89       333      -48.555     42.350     27.420      2.288      1.750    303.129    305.002 
  56       0.0007    0.0000    1.0993    4.4950    60000       84    96.89       341      -48.555     42.220     27.750      2.288      1.750    303.129    304.997 
  57       0.0006    0.0000    1.1094    4.4950    60000      109    97.12       377      -48.555     42.080     28.090      2.288      1.750    303.128    305.000 
  58       0.0005    0.0000    1.1195    4.4950    60000       86    96.84       330      -48.555     41.950     28.430      2.288      1.750    303.133    304.999 
  59       0.0006    0.0000    1.1296    4.4950    60000       90    96.75       363      -48.555     41.830     28.770      2.288      1.750    303.128    305.001 
  60       0.0004    0.0000    1.1394    4.4950    60000       82    96.98       363      -48.555     41.710     29.100      2.288      1.750    303.130    305.001 
  61       0.0007    0.0000    1.1495    4.4950    60000      107    96.70       380      -48.555     41.610     29.440      2.288      1.750    303.129    305.000 
  62       0.0005    0.0000    1.1594    4.4950    60000       85    96.93       402      -48.555     41.500     29.770      2.288      1.750    303.127    305.001 
  63       0.0006    0.0000    1.1696    4.4950    60000       72    97.01       376      -48.555     41.400     30.110      2.288      1.750    303.127    304.999 
  64       0.0007    0.0000    1.1795    4.4950    60000       85    96.78       388      -48.555     41.310     30.440      2.288      1.750    303.135    305.001 
  65       0.0007    0.0000    1.1894    4.4950    60000       72    96.93       391      -48.555     41.220     30.770      2.288      1.750    303.132    304.999 
  66       0.0008    0.0000    1.1996    4.4950    60000       76    97.06       422      -48.555     41.140     31.110      2.288      1.750    303.126    305.000 
  67       0.0007    0.0000    1.2095    4.4950    60000       86    96.70       397      -48.555     41.050     31.440      2.288      1.750    303.130    305.002 
  68       0.0008    0.0000    1.2195    4.4950    60000       90    96.81       391      -48.555     40.980     31.770      2.288      1.750    303.132    304.999 
  69       0.0007    0.0000    1.2294    4.4950    60000       85    96.74       393      -48.555     40.900     32.100      2.288      1.750    303.129    304.999 
  70       0.0007    0.0000    1.2394    4.4950    60000       86    96.97       407      -48.555     40.830     32.430      2.288      1.750    303.130    304.997 
  71       0.0009    0.0000    1.2497    4.4950    60000       79    97.01       390      -48.555     40.770     32.770      2.288      1.750    303.132    304.999 
  72       0.0007    0.0000    1.2596    4.4950    60000       71    97.03       381      -48.555     40.700     33.100      2.288      1.750    303.131    305.001 
  73       0.0007    0.0000    1.2696    4.4950    60000       95    96.80       369      -48.555     40.640     33.430      2.288      1.750    303.128    305.000 
  74       0.0008    0.0000    1.2796    4.4950    60000       77    96.93       386      -48.555     40.590     33.760      2.288      1.750    303.130    304.998 
  75       0.0006    0.0000    1.2897    4.4950    60000       67    97.13       409      -48.555     40.530     34.090      2.288      1.750    303.130    304.999 
  76       0.0008    0.0000    1.2997    4.4950    60000       77    97.00       358      -48.555     40.490     34.420      2.288      1.750    303.130    305.001 
  77       0.0007    0.0000    1.3094    4.4950    60000       68    97.08       399      -48.555     40.440     34.740      2.288      1.750    303.127    304.999 
  78       0.0007    0.0000    1.3194    4.4950    60000       55    97.13       425      -48.555     40.400     35.070      2.288      1.750    303.130    304.997 
  79       0.0007    0.0000    1.3295    4.4950    60000       77    96.94       364      -48.555     40.360     35.400      2.288      1.750    303.127    304.999 
  80       0.0008    0.0000    1.3395    4.4950    60000       91    97.09       413      -48.555     40.330     35.730      2.288      1.750    303.122    305.000 
  81       0.0009    0.0000    1.3495    4.4950    60000       82    96.81       429      -48.555     40.300     36.060      2.288      1.750    303.128    305.000 
  82       0.0009    0.0000    1.3596    4.4950    60000       66    97.09       428      -48.555     40.270     36.390      2.288      1.750    303.129    304.998 
  83       0.0009    0.0000    1.3697    4.4950    60000       76    96.64       407      -48.555     40.240     36.720      2.288      1.750    303.129    305.002 
  84       0.0007    0.0000    1.3794    4.4950    60000       78    96.71       397      -48.555     40.210     37.040      2.288      1.750    303.129    304.999 
  85       0.0008    0.0000    1.3895    4.4950    60000       68    96.60       423      -48.555     40.190     37.370      2.288      1.750    303.130    304.998 
  86       0.0007    0.0000    1.3995    4.4950    60000      100    97.01       453      -48.555     40.170     37.700      2.288      1.750    303.133    304.998 
  87       0.0006    0.0000    1.4096    4.4950    60000       82    96.82       450      -48.555     40.150     38.030      2.288      1.750    303.129    305.000 
  88       0.0007    0.0000    1.4197    4.4950    60000       77    96.75       444      -48.555     40.140     38.360      2.288      1.750    303.129    305.001 
  89       0.0008    0.0000    1.4294    4.4950    60000       69    96.91       426      -48.555     40.130     38.680      2.288      1.750    303.130    305.001 
  90       0.0007    0.0000    1.4395    4.4950    60000       72    96.89       471      -48.555     40.120     39.010      2.288      1.750    303.128    305.000 
  91       0.0009    0.0000    1.4496    4.4950    60000       74    96.88       447      -48.555     40.120     39.340      2.288      1.750    303.131    305.001 
  92       0.0008    0.0000    1.4597    4.4950    60000       77    97.07       487      -48.555     40.110     39.670      2.288      1.750    303.130    305.000 
  93       0.0008    0.0000    1.4694    4.4950    60000       78    96.81       473      -48.555     40.110     39.990      2.288      1.750    303.131    304.998 
  94       0.0008    0.0000    1.4795    4.4950    60000       76    96.84       489      -48.555     40.110     40.320      2.288      1.750    303.131    305.000 
  95       0.0007    0.0000    1.4896    4.4950    60000       81    96.91       457      -48.555     40.110     40.650      2.288      1.750    303.130    304.998 
  96       0.0006    0.0000    1.4997    4.4950    60000       71    96.86       480      -48.555     40.110     40.980      2.288      1.750    303.126    305.000 
  97       0.0004    0.0000    1.5094    4.4950    60000       64    96.89       462      -48.555     40.110     41.300      2.288      1.750    303.132    305.000 
  98       0.0005    0.0000    1.5195    4.4950    60000       60    96.76       513      -48.555     40.120     41.630      2.288      1.750    303.129    304.998 
  99       0.0004    0.0000    1.5296    4.4950    60000       63    96.81       546      -48.555     40.130     41.960      2.288      1.750    303.132    304.997 
 100       0.0004    0.0000    1.5397    4.4950    60000       74    96.99       512      -48.555     40.140     42.290      2.288      1.750    303.126    305.000 
 101       0.0002    0.0000    1.5497    4.4950    60000       70    96.95       503      -48.555     40.150     42.620      2.288      1.750    303.132    305.001 
 102       0.0003    0.0000    1.5595    4.4950    60000       59    96.80       491      -48.555     40.170     42.940      2.288      1.750    303.130    305.001 
 103       0.0003    0.0000    1.5696    4.4950    60000       77    96.87       551      -48.555     40.190     43.270      2.288      1.750    303.126    305.000 
 104       0.0003    0.0000    1.5796    4.4950    60000       79    96.97       580      -48.555     40.210     43.600      2.288      1.750    303.127    305.000 
 105       0.0003    0.0000    1.5897    4.4950    60000       75    96.99       571      -48.555     40.230     43.930      2.288      1.750    303.126    305.002 
 106       0.0004    0.0000    1.5997    4.4950    60000       76    96.76       612      -48.555     40.260     44.260      2.288      1.750    303.130    305.000 
 107       0.0003    0.0000    1.6095    4.4950    60000       89    97.11       641      -48.555     40.280     44.580      2.288      1.750    303.126    305.001 
 108       0.0003    0.0000    1.6195    4.4950    60000       65    96.61       660      -48.555     40.310     44.910      2.288      1.750    303.127    305.003 
 109       0.0003    0.0000    1.6296    4.4950    60000       69    97.24       633      -48.555     40.340     45.240      2.288      1.750    303.129    304.999 
 110       0.0003    0.0000    1.6396    4.4950    60000       99    96.99       731      -48.555     40.370     45.570      2.288      1.750    303.128    305.001 
 111       0.0005    0.0000    1.6496    4.4950    60000       66    96.86       678      -48.555     40.410     45.900      2.288      1.750    303.125    304.999 
 112       0.0007    0.0000    1.6597    4.4950    60000       76    96.85       695      -48.555     40.450     46.230      2.288      1.750    303.130    305.002 
 113       0.0002    0.0000    1.6697    4.4950    60000       69    96.88       693      -48.555     40.470     46.560      2.288      1.750    303.131    304.999 
 114       0.0003    0.0000    1.6797    4.4950    60000       77    96.71       729      -48.555     40.510     46.890      2.288      1.750    303.125    305.000 
 115       0.0006    0.0000    1.6897    4.4950    60000       67    96.99       669      -48.555     40.560     47.220      2.288      1.750    303.133    304.999 
 116       0.0006    0.0000    1.6997    4.4950    60000       64    96.94       680      -48.555     40.600     47.550      2.288      1.750    303.160    304.999 
 117       0.0006    0.0000    1.7097    4.4950    60000       79    96.85       614      -48.555     40.640     47.880      2.288      1.750    303.127    304.995 
 118       0.0005    0.0000    1.7197    4.4950    60000       76    96.74       669      -48.555     40.680     48.210      2.288      1.750    303.125    305.001 
 119       0.0003    0.0000    1.7297    4.4950    60000       66    96.99       651      -48.555     40.720     48.540      2.288      1.750    303.125    305.002 
 120       0.0004    0.0000    1.7397    4.4950    60000       86    96.88       619      -48.555     40.770     48.870      2.288      1.750    303.131    305.000 
 121       0.0002    0.0000    1.7496    4.4950    60000       68    96.83       623      -48.555     40.810     49.200      2.288      1.750    303.132    305.000 
 122       0.0003    0.0000    1.7596    4.4950    60000       74    96.84       637      -48.555     40.860     49.530      2.288      1.750    303.134    305.001 
 123       0.0006    0.0000    1.7696    4.4950    60000       51    96.68       658      -48.555     40.920     49.860      2.288      1.750    303.135    305.000 
 124       0.0002    0.0000    1.7795    4.4950    60000       87    97.03       642      -48.555     40.960     50.190      2.288      1.750    303.129    305.000 
 125       0.0004    0.0000    1.7898    4.4950    60000       87    96.72       700      -48.555     41.020     50.530      2.288      1.750    303.127    305.001 
 126       0.0003    0.0000    1.7997    4.4950    60000       76    96.92       666      -48.555     41.070     50.860      2.288      1.750    303.130    305.000 
 127       0.0004    0.0000    1.8096    4.4950    60000       62    96.78       637      -48.555     41.130     51.190      2.288      1.750    303.132    305.000 
 128       0.0002    0.0000    1.8195    4.4950    60000       92    96.75       607      -48.555     41.180     51.520      2.288      1.750    303.133    305.001 
 129       0.0002    0.0000    1.8297    4.4950    60000       80    96.65       657      -48.555     41.240     51.860      2.288      1.750    303.130    304.998 
 130       0.0006    0.0000    1.8396    4.4950    60000       66    96.86       654      -48.555     41.310     52.190      2.288      1.750    303.127    304.997 
 131       0.0003    0.0000    1.8495    4.4950    60000       75    96.89       628      -48.555     41.360     52.520      2.288      1.750    303.125    304.998 
 132       0.0002    0.0000    1.8597    4.4950    60000       83    96.83       642      -48.555     41.420     52.860      2.288      1.750    303.126    305.001 
 133       0.0004    0.0000    1.8696    4.4950    60000       64    96.92       677      -48.555     41.490     53.190      2.288      1.750    303.134    304.998 
 134       0.0003    0.0000    1.8797    4.4950    60000       86    96.54       595      -48.555     41.550     53.530      2.288      1.750    303.126    305.000 
 135       0.0005    0.0000    1.8896    4.4950    60000       77    96.95       669      -48.555     41.620     53.860      2.288      1.750    303.128    304.999 
 136       0.0002    0.0000    1.8997    4.4950    60000       69    96.81       653      -48.555     41.680     54.200      2.288      1.750    303.127    305.001 
 137       0.0007    0.0000    1.9096    4.4950    60000       87    96.93       603      -48.555     41.760     54.530      2.288      1.750    303.133    305.000 
 138       0.0004    0.0000    1.9197    4.4950    60000       71    96.93       619      -48.555     41.820     54.870      2.288      1.750    303.129    305.001 
 139       0.0003    0.0000    1.9298    4.4950    60000       98    96.85       641      -48.555     41.890     55.210      2.288      1.750    303.131    305.001 
 140       0.0004    0.0000    1.9396    4.4950    60000       88    96.63       636      -48.555     41.960     55.540      2.288      1.750    303.127    304.999 
 141       0.0003    0.0000    1.9497    4.4950    60000       77    96.94       709      -48.555     42.030     55.880      2.288      1.750    303.128    305.002 
 142       0.0002    0.0000    1.9598    4.4950    60000       70    96.78       618      -48.555     42.100     56.220      2.288      1.750    303.133    304.999 
 143       0.0007    0.0000    1.9698    4.4950    60000       66    96.65       646      -48.555     42.190     56.560      2.288      1.750    303.127    305.000 
 144       0.0006    0.0000    1.9796    4.4950    60000       83    96.68       742      -48.555     42.260     56.890      2.288      1.750    303.130    305.000 
 145       0.0007    0.0000    1.9896    4.4950    60000       76    96.96       649      -48.555     42.340     57.230      2.288      1.750    303.130    304.997 
 146       0.0005    0.0000    1.9996    4.4950    60000       75    96.59       709      -48.555     42.410     57.570      2.288      1.750    303.130    305.000 
 147       0.0002    0.0000    2.0097    4.4950    60000       92    96.77       640      -48.555     42.480     57.910      2.288      1.750    303.130    305.001 
 148       0.0002    0.0000    2.0197    4.4950    60000       85    96.97       661      -48.555     42.560     58.250      2.288      1.750    303.127    305.002 
 149       0.0005    0.0000    2.0296    4.4950    60000       65    96.72       612      -48.555     42.650     58.590      2.288      1.750    303.129    304.996 
 150       0.0002    0.0000    2.0396    4.4950    60000       87    97.19       693      -48.555     42.720     58.930      2.288      1.750    303.130    305.000 
 151       0.0004    0.0000    2.0496    4.4950    60000       87    96.66       684      -48.555     42.810     59.270      2.288      1.750    303.130    304.999 
