# Supplementary material for: Aspirin locally disrupts the liquid-ordered phase
Source: R Soc Open Sci. 2018 Feb 28;5(2):171710. doi: 10.1098/rsos.171710 (PMC5830767; doi:10.1098/rsos.171710)
Supplement: Inelastic Neutron scattering data [file rsos171710supp1.zip › RawData/034920]

RRRRRRRRRRRRRRRRRRRRRRRRRRRRRRRRRRRRRRRRRRRRRRRRRRRRRRRRRRRRRRRRRRRRRRRRRRRRRRRR
  034920       1       0                                                        
ILL TAS data in the new ASCII format follow afte the line VV..V                 
AAAAAAAAAAAAAAAAAAAAAAAAAAAAAAAAAAAAAAAAAAAAAAAAAAAAAAAAAAAAAAAAAAAAAAAAAAAAAAAA
      80                                                                        
IN12  rheinstadter08-Dec-16 08:55:31                                            
VVVVVVVVVVVVVVVVVVVVVVVVVVVVVVVVVVVVVVVVVVVVVVVVVVVVVVVVVVVVVVVVVVVVVVVVVVVVVVVV
INSTR: IN12
EXPNO: CRG-2297
USER_: rheinstadter
LOCAL: SCHMALZL
FILE_: 034920
DATE_: 08-Dec-16 08:55:31
TITLE: The effect of a common drug on nanscopic membrane dynamics
TYPE_: tas
COMND: sc qh 0.55 0 0 0 dqh 0.005 0 0 0 np 201 mn 2000
POSQE: QH=   0.0497, QK=   0.0000, QL=   0.0002, EN=   0.0013, UN=meV
CURVE: MONO= auto, ANA= auto
STEPS: QH=   0.0050
PARAM: GONIO= 0
PARAM: DM=   3.34000, DA=   3.35500, KFIX=   1.49993
PARAM: SM= -1, SS=  1, SA= -1, FX=  2
PARAM: ALF1= 120.00, ALF2= 120.00, ALF3= 120.00, ALF4= 120.00
PARAM: BET1= 120.00, BET2= 120.00, BET3= 120.00, BET4= 120.00
PARAM: ETAM=  35.00, ETAA=  35.00
PARAM: AS=   6.28000, BS=   6.28000, CS=   6.28000
PARAM: AA=  90.00000, BB=  90.00000, CC=  90.00000, ETAS=  80.00000
PARAM: AX=  1.000, AY=  0.000, AZ=  0.000
PARAM: BX=  0.000, BY=  0.000, BZ=  1.000
VARIA: SELPOS=in
VARIA: SELSPEED=  14797
VARIA: A1      = -38.54, A2      = -77.66, A3      =  90.95, A4      =   1.90
VARIA: A5      = -38.62, A6      = -77.26, GU      =   1.40, GL      =   0.04
VARIA: A3P     =1269.70, GA      =   1.00, GM      =  -0.11, RA      =  15.38
VARIA: RMV     =  33.10, RMH     =  58.97, TA      =   4.39, TM      =  -1.81
VARIA: GC      =  -0.01, DIA1X   =  62.64, DIA2X   =  88.12, DIA2Z   = 163.89
VARIA: I1      =   0.00, I2      =   0.00, I3      =   0.00, I4      =   0.00
VARIA: I5      =   0.00, I6      =   0.00, I7      =   0.00, I8      =  -0.00
VARIA: IH1     =   0.00, IH2     =   0.00
ZEROS: A1      =  -2.09, A2      =   0.51, A3      = -10.48, A4      =   0.70
ZEROS: A5      = -89.80, A6      =   0.01, GU      =   0.00, GL      =   0.00
ZEROS: A3P     = -16.29, GA      =   0.00, GM      =   0.00, RA      =   0.00
ZEROS: RMV     =   0.00, RMH     =   0.00, TA      =   0.00, TM      =   0.00
ZEROS: GC      =   0.00, DIA1X   =   0.00, DIA2X   =   0.00, DIA2Z   =   0.00
POLAN: DR HX 5 0 0
POLAN: ON F1 
POLAN: CO MN 200000
POLAN: DR HX 0 5 0
POLAN: ON F1
POLAN: CO MN 200000
POLAN: DR HX 0 0 0.8
POLAN: ON F1 
POLAN: CO MN 200000
PARAM: MN=    2000
PARAM: TT=    303.12, RT=    305.00
PARAM: REACTOR=55.70
FORMT:
DATA_:
  PNT        QH        QK        QL        EN        M1        M2      TIME      CNTS         A2         A3         A4         KI         KF         TT        TRT 
   1       0.0497    0.0000    0.0002    0.0013     2000       26     2.07    101318      -77.659     90.950      1.900      1.500      1.500    303.125    304.998 
   2       0.0549    0.0000    0.0002    0.0013     2000       36     2.09    101615      -77.659     91.040      2.100      1.500      1.500    303.127    305.001 
   3       0.0597    0.0000    0.0002    0.0013     2000       21     2.07     99970      -77.659     91.140      2.280      1.500      1.500    303.126    305.001 
   4       0.0649    0.0000    0.0002    0.0013     2000       27     2.08     99903      -77.659     91.230      2.480      1.500      1.500    303.126    305.000 
   5       0.0699    0.0000    0.0002    0.0013     2000       20     2.09    100215      -77.659     91.330      2.670      1.500      1.500    303.126    305.000 
   6       0.0748    0.0000    0.0002    0.0013     2000       26     2.10    100272      -77.659     91.420      2.860      1.500      1.500    303.128    305.000 
   7       0.0798    0.0000    0.0002    0.0013     2000       20     2.07     97930      -77.659     91.520      3.050      1.500      1.500    303.130    304.999 
   8       0.0848    0.0000    0.0002    0.0013     2000       20     2.11     98806      -77.659     91.610      3.240      1.500      1.500    303.126    305.000 
   9       0.0900    0.0000    0.0002    0.0013     2000       29     2.08     96213      -77.659     91.710      3.440      1.500      1.500    303.130    305.000 
  10       0.0950    0.0000    0.0002    0.0013     2000       27     2.11     95969      -77.659     91.810      3.630      1.500      1.500    303.124    305.001 
  11       0.0999    0.0000    0.0002    0.0013     2000       21     2.07     91694      -77.659     91.900      3.820      1.500      1.500    303.130    304.999 
  12       0.1046    0.0000    0.0002    0.0013     2000       11     2.09     88255      -77.659     92.000      4.000      1.500      1.500    303.130    304.999 
  13       0.1096    0.0000    0.0002    0.0013     2000       32     2.07     82675      -77.659     92.090      4.190      1.500      1.500    303.131    305.000 
  14       0.1148    0.0000    0.0002    0.0013     2000       22     2.08     79169      -77.659     92.190      4.390      1.500      1.500    303.131    304.999 
  15       0.1198    0.0000    0.0002    0.0013     2000       34     2.09     77713      -77.659     92.280      4.580      1.500      1.500    303.132    304.999 
  16       0.1248    0.0000    0.0002    0.0013     2000       15     2.06     74874      -77.659     92.390      4.770      1.500      1.500    303.128    305.001 
  17       0.1297    0.0000    0.0002    0.0013     2000       25     2.10     74722      -77.659     92.470      4.960      1.500      1.500    303.129    304.998 
  18       0.1350    0.0000    0.0002    0.0013     2000       18     2.11     73030      -77.659     92.570      5.160      1.500      1.500    303.130    305.000 
  19       0.1399    0.0000    0.0002    0.0013     2000       25     2.09     69341      -77.659     92.670      5.350      1.500      1.500    303.133    305.000 
  20       0.1446    0.0000    0.0002    0.0013     2000       29     2.06     64203      -77.659     92.760      5.530      1.500      1.500    303.133    305.000 
  21       0.1496    0.0000    0.0002    0.0013     2000       17     2.10     60516      -77.659     92.860      5.720      1.500      1.500    303.130    304.998 
  22       0.1548    0.0000    0.0002    0.0013     2000       26     2.08     50435      -77.659     92.950      5.920      1.500      1.500    303.126    305.001 
  23       0.1598    0.0000    0.0002    0.0013     2000       30     2.11     43441      -77.659     93.050      6.110      1.500      1.500    303.128    305.002 
  24       0.1650    0.0000    0.0003    0.0013     2000       20     2.07     34242      -77.659     93.140      6.310      1.500      1.500    303.129    304.999 
  25       0.1697    0.0000    0.0002    0.0013     2000       24     2.08     25822      -77.659     93.240      6.490      1.500      1.500    303.124    305.000 
  26       0.1750    0.0000    0.0002    0.0013     2000       23     2.09     17551      -77.659     93.340      6.690      1.500      1.500    303.126    304.998 
  27       0.1797    0.0000    0.0002    0.0013     2000       29     2.09     11564      -77.659     93.430      6.870      1.500      1.500    303.126    304.998 
  28       0.1846    0.0000    0.0002    0.0013     2000       26     2.08      8890      -77.659     93.540      7.060      1.500      1.500    303.132    304.998 
  29       0.1898    0.0000    0.0002    0.0013     2000       14     2.08      8150      -77.659     93.620      7.260      1.500      1.500    303.134    304.998 
  30       0.1948    0.0000    0.0002    0.0013     2000       23     2.07      8007      -77.659     93.720      7.450      1.500      1.500    303.128    304.999 
  31       0.1998    0.0000    0.0002    0.0013     2000       28     2.08      8255      -77.659     93.810      7.640      1.500      1.500    303.128    305.000 
  32       0.2050    0.0000    0.0002    0.0013     2000       19     2.05      8517      -77.659     93.910      7.840      1.500      1.500    303.130    305.000 
  33       0.2097    0.0000    0.0002    0.0013     2000       18     2.11      8660      -77.659     94.010      8.020      1.500      1.500    303.133    304.999 
  34       0.2149    0.0000    0.0003    0.0013     2000       29     2.08      8747      -77.659     94.100      8.220      1.500      1.500    303.125    305.000 
  35       0.2199    0.0000    0.0002    0.0013     2000       25     2.10      8681      -77.659     94.210      8.410      1.500      1.500    303.125    305.000 
  36       0.2248    0.0000    0.0003    0.0013     2000       31     2.09      8644      -77.659     94.290      8.600      1.500      1.500    303.130    305.001 
  37       0.2298    0.0000    0.0002    0.0013     2000       32     2.07      8150      -77.659     94.390      8.790      1.500      1.500    303.126    305.000 
  38       0.2347    0.0000    0.0002    0.0013     2000       29     2.07      7867      -77.659     94.490      8.980      1.500      1.500    303.127    305.001 
  39       0.2397    0.0000    0.0002    0.0013     2000       26     2.10      7615      -77.659     94.580      9.170      1.500      1.500    303.129    305.001 
  40       0.2449    0.0000    0.0002    0.0013     2000       16     2.07      7090      -77.659     94.690      9.370      1.500      1.500    303.127    304.998 
  41       0.2501    0.0000    0.0003    0.0013     2000       21     2.09      7117      -77.659     94.770      9.570      1.500      1.500    303.128    304.998 
  42       0.2551    0.0000    0.0003    0.0013     2000       36     2.10      7911      -77.659     94.870      9.760      1.500      1.500    303.127    305.000 
  43       0.2598    0.0000    0.0003    0.0013     2000       25     2.09      8801      -77.659     94.960      9.940      1.500      1.500    303.127    305.000 
  44       0.2647    0.0000    0.0002    0.0013     2000       29     2.07     12643      -77.659     95.060     10.130      1.500      1.500    303.129    304.999 
  45       0.2697    0.0000    0.0002    0.0013     2000       16     2.10     20089      -77.659     95.160     10.320      1.500      1.500    303.126    304.999 
  46       0.2746    0.0000    0.0002    0.0013     2000       30     2.08     28256      -77.659     95.250     10.510      1.500      1.500    303.130    304.999 
  47       0.2798    0.0000    0.0002    0.0013     2000       25     2.07     36470      -77.659     95.360     10.710      1.500      1.500    303.125    305.001 
  48       0.2848    0.0000    0.0003    0.0013     2000       24     2.10     47146      -77.659     95.440     10.900      1.500      1.500    303.128    305.000 
  49       0.2900    0.0000    0.0003    0.0013     2000       20     2.08     57020      -77.659     95.540     11.100      1.500      1.500    303.127    304.999 
  50       0.2947    0.0000    0.0002    0.0013     2000       28     2.07     63663      -77.659     95.640     11.280      1.500      1.500    303.127    304.999 
  51       0.2996    0.0000    0.0002    0.0013     2000       21     2.06     69303      -77.659     95.730     11.470      1.500      1.500    303.133    304.999 
  52       0.3048    0.0000    0.0002    0.0013     2000       31     2.09     74451      -77.659     95.830     11.670      1.500      1.500    303.128    305.001 
  53       0.3098    0.0000    0.0003    0.0013     2000       21     2.10     77442      -77.659     95.920     11.860      1.500      1.500    303.124    304.997 
  54       0.3147    0.0000    0.0002    0.0013     2000       25     2.07     76811      -77.659     96.020     12.050      1.500      1.500    303.126    305.000 
  55       0.3197    0.0000    0.0002    0.0013     2000       27     2.10     79236      -77.659     96.130     12.240      1.500      1.500    303.125    304.998 
  56       0.3246    0.0000    0.0002    0.0013     2000       22     2.08     78631      -77.659     96.210     12.430      1.500      1.500    303.127    304.999 
  57       0.3301    0.0000    0.0003    0.0013     2000       30     2.05     76986      -77.659     96.310     12.640      1.500      1.500    303.127    304.999 
  58       0.3348    0.0000    0.0002    0.0013     2000       22     2.09     77345      -77.659     96.410     12.820      1.500      1.500    303.125    304.998 
  59       0.3397    0.0000    0.0002    0.0013     2000       22     2.10     76736      -77.659     96.500     13.010      1.500      1.500    303.126    305.001 
  60       0.3446    0.0000    0.0002    0.0013     2000       27     2.10     73892      -77.659     96.600     13.200      1.500      1.500    303.127    304.998 
  61       0.3498    0.0000    0.0003    0.0013     2000       22     2.09     70594      -77.659     96.690     13.400      1.500      1.500    303.124    304.998 
  62       0.3548    0.0000    0.0002    0.0013     2000       25     2.08     64764      -77.659     96.790     13.590      1.500      1.500    303.129    304.999 
  63       0.3600    0.0000    0.0002    0.0013     2000       32     2.08     58484      -77.659     96.890     13.790      1.500      1.500    303.128    304.998 
  64       0.3649    0.0000    0.0003    0.0013     2000       29     2.11     49973      -77.659     96.980     13.980      1.500      1.500    303.128    304.998 
  65       0.3701    0.0000    0.0003    0.0013     2000       17     2.07     39920      -77.659     97.080     14.180      1.500      1.500    303.128    305.000 
  66       0.3750    0.0000    0.0003    0.0013     2000       30     2.09     30939      -77.659     97.170     14.370      1.500      1.500    303.128    305.000 
  67       0.3797    0.0000    0.0002    0.0013     2000       26     2.07     21215      -77.659     97.270     14.550      1.500      1.500    303.125    304.999 
  68       0.3846    0.0000    0.0002    0.0013     2000       27     2.08     12235      -77.659     97.370     14.740      1.500      1.500    303.126    305.000 
  69       0.3898    0.0000    0.0003    0.0013     2000       24     2.10      6426      -77.659     97.460     14.940      1.500      1.500    303.133    304.999 
  70       0.3948    0.0000    0.0002    0.0013     2000       39     2.08      3781      -77.659     97.560     15.130      1.500      1.500    303.124    305.000 
  71       0.4000    0.0000    0.0002    0.0013     2000       24     2.08      2599      -77.659     97.660     15.330      1.500      1.500    303.128    304.998 
  72       0.4051    0.0000    0.0003    0.0013     2000       29     2.12      2086      -77.659     97.750     15.530      1.500      1.500    303.128    304.999 
  73       0.4101    0.0000    0.0003    0.0013     2000       30     2.07      1952      -77.659     97.850     15.720      1.500      1.500    303.130    305.001 
  74       0.4147    0.0000    0.0002    0.0013     2000       29     2.06      1928      -77.659     97.950     15.900      1.500      1.500    303.130    305.001 
  75       0.4197    0.0000    0.0002    0.0013     2000       25     2.10      1816      -77.659     98.040     16.090      1.500      1.500    303.126    305.000 
  76       0.4248    0.0000    0.0002    0.0013     2000       27     2.08      1782      -77.659     98.140     16.290      1.500      1.500    303.130    304.999 
  77       0.4298    0.0000    0.0003    0.0013     2000       22     2.09      1811      -77.659     98.230     16.480      1.500      1.500    303.127    305.000 
  78       0.4347    0.0000    0.0002    0.0013     2000       27     2.08      1748      -77.659     98.330     16.670      1.500      1.500    303.129    304.997 
  79       0.4399    0.0000    0.0002    0.0013     2000       25     2.09      1698      -77.659     98.440     16.870      1.500      1.500    303.124    304.998 
  80       0.4448    0.0000    0.0002    0.0013     2000       30     2.11      1694      -77.659     98.530     17.060      1.500      1.500    303.129    305.000 
  81       0.4497    0.0000    0.0003    0.0013     2000       23     2.08      1648      -77.659     98.620     17.250      1.500      1.500    303.126    304.998 
  82       0.4551    0.0000    0.0003    0.0013     2000       24     2.10      1636      -77.659     98.720     17.460      1.500      1.500    303.126    304.998 
  83       0.4598    0.0000    0.0003    0.0013     2000       29     2.09      1611      -77.659     98.810     17.640      1.500      1.500    303.129    304.998 
  84       0.4647    0.0000    0.0002    0.0013     2000       23     2.08      1546      -77.659     98.920     17.830      1.500      1.500    303.125    305.000 
  85       0.4699    0.0000    0.0003    0.0013     2000       34     2.10      1572      -77.659     99.010     18.030      1.500      1.500    303.126    305.000 
  86       0.4748    0.0000    0.0003    0.0013     2000       25     2.09      1601      -77.659     99.100     18.220      1.500      1.500    303.130    305.000 
  87       0.4799    0.0000    0.0002    0.0013     2000       24     2.07      1562      -77.659     99.210     18.420      1.500      1.500    303.129    305.001 
  88       0.4851    0.0000    0.0002    0.0013     2000       22     2.09      1629      -77.659     99.310     18.620      1.500      1.500    303.124    305.001 
  89       0.4897    0.0000    0.0001    0.0013     2000       25     2.09      1723      -77.659     99.410     18.800      1.500      1.500    303.127    304.998 
  90       0.4946    0.0000    0.0003    0.0013     2000       26     2.09      1864      -77.659     99.490     18.990      1.500      1.500    303.127    304.998 
  91       0.4998    0.0000    0.0003    0.0013     2000       30     2.09      1903      -77.659     99.590     19.190      1.500      1.500    303.129    304.999 
  92       0.5047    0.0000    0.0002    0.0013     2000       24     2.10      2071      -77.659     99.690     19.380      1.500      1.500    303.131    305.001 
  93       0.5099    0.0000    0.0003    0.0013     2000       19     2.07      2243      -77.659     99.780     19.580      1.500      1.500    303.124    304.999 
  94       0.5148    0.0000    0.0003    0.0013     2000       23     2.07      2388      -77.659     99.880     19.770      1.500      1.500    303.126    304.998 
  95       0.5197    0.0000    0.0001    0.0013     2000       27     2.07      2478      -77.659     99.990     19.960      1.500      1.500    303.126    304.999 
  96       0.5251    0.0000    0.0003    0.0013     2000       23     2.06      2534      -77.659    100.070     20.170      1.500      1.500    303.123    305.000 
  97       0.5300    0.0000    0.0002    0.0013     2000       35     2.08      2543      -77.659    100.180     20.360      1.500      1.500    303.129    305.000 
  98       0.5349    0.0000    0.0003    0.0013     2000       35     2.07      2537      -77.659    100.270     20.550      1.500      1.500    303.129    305.000 
  99       0.5398    0.0000    0.0002    0.0013     2000       21     2.08      2430      -77.659    100.370     20.740      1.500      1.500    303.125    304.999 
 100       0.5446    0.0000    0.0003    0.0013     2000       27     2.12      2557      -77.659    100.460     20.930      1.500      1.500    303.129    305.000 
 101       0.5498    0.0000    0.0002    0.0013     2000       20     2.10      2387      -77.659    100.570     21.130      1.500      1.500    303.128    304.998 
 102       0.5547    0.0000    0.0001    0.0013     2000       20     2.08      2266      -77.659    100.670     21.320      1.500      1.500    303.125    304.998 
 103       0.5601    0.0000    0.0004    0.0013     2000       22     2.06      2156      -77.659    100.750     21.530      1.500      1.500    303.126    305.000 
 104       0.5647    0.0000    0.0003    0.0013     2000       19     2.06      2104      -77.659    100.850     21.710      1.500      1.500    303.127    305.000 
 105       0.5701    0.0000    0.0002    0.0013     2000       28     2.09      2020      -77.659    100.960     21.920      1.500      1.500    303.127    305.000 
 106       0.5750    0.0000    0.0003    0.0013     2000       24     2.08      1769      -77.659    101.050     22.110      1.500      1.500    303.125    304.999 
 107       0.5799    0.0000    0.0003    0.0013     2000       31     2.09      1704      -77.659    101.140     22.300      1.500      1.500    303.129    304.999 
 108       0.5847    0.0000    0.0003    0.0013     2000       20     2.08      1807      -77.659    101.240     22.490      1.500      1.500    303.129    305.000 
 109       0.5899    0.0000    0.0002    0.0013     2000       20     2.08      1877      -77.659    101.350     22.690      1.500      1.500    303.125    304.998 
 110       0.5947    0.0000    0.0002    0.0013     2000       26     2.12      1937      -77.659    101.440     22.880      1.500      1.500    303.125    305.000 
 111       0.6001    0.0000    0.0004    0.0013     2000       35     2.09      2238      -77.659    101.530     23.090      1.500      1.500    303.126    305.002 
 112       0.6047    0.0000    0.0002    0.0013     2000       23     2.08      2397      -77.659    101.640     23.270      1.500      1.500    303.128    305.001 
 113       0.6101    0.0000    0.0003    0.0013     2000       27     2.08      2610      -77.659    101.730     23.480      1.500      1.500    303.130    305.001 
 114       0.6147    0.0000    0.0002    0.0013     2000       26     2.06      2786      -77.659    101.830     23.660      1.500      1.500    303.130    305.001 
 115       0.6199    0.0000    0.0003    0.0013     2000       28     2.07      3038      -77.659    101.920     23.860      1.500      1.500    303.128    305.001 
 116       0.6247    0.0000    0.0003    0.0013     2000       27     2.11      3280      -77.659    102.020     24.050      1.500      1.500    303.126    304.999 
 117       0.6298    0.0000    0.0002    0.0013     2000       28     2.08      3288      -77.659    102.130     24.250      1.500      1.500    303.128    304.998 
 118       0.6347    0.0000    0.0002    0.0013     2000       25     2.08      3422      -77.659    102.220     24.440      1.500      1.500    303.126    305.001 
 119       0.6398    0.0000    0.0002    0.0013     2000       23     2.08      3457      -77.659    102.320     24.640      1.500      1.500    303.134    304.999 
 120       0.6447    0.0000    0.0003    0.0013     2000       23     2.10      3348      -77.659    102.410     24.830      1.500      1.500    303.129    305.000 
 121       0.6500    0.0000    0.0002    0.0013     2000       24     2.08      3279      -77.659    102.520     25.040      1.500      1.500    303.138    305.000 
 122       0.6551    0.0000    0.0003    0.0013     2000       21     2.09      3175      -77.659    102.610     25.240      1.500      1.500    303.138    305.000 
 123       0.6597    0.0000    0.0001    0.0013     2000       21     2.09      2932      -77.659    102.720     25.420      1.500      1.500    303.127    304.999 
 124       0.6648    0.0000    0.0002    0.0013     2000       24     2.08      2696      -77.659    102.810     25.620      1.500      1.500    303.128    304.997 
 125       0.6697    0.0000    0.0003    0.0013     2000       23     2.11      2467      -77.659    102.900     25.810      1.500      1.500    303.123    304.999 
 126       0.6748    0.0000    0.0001    0.0013     2000       27     2.11      2284      -77.659    103.010     26.010      1.500      1.500    303.131    305.001 
 127       0.6799    0.0000    0.0003    0.0013     2000       24     2.08      2075      -77.659    103.100     26.210      1.500      1.500    303.126    304.999 
 128       0.6847    0.0000    0.0001    0.0013     2000       21     2.08      1982      -77.659    103.210     26.400      1.500      1.500    303.126    305.000 
 129       0.6898    0.0000    0.0002    0.0013     2000       22     2.06      1841      -77.659    103.300     26.600      1.500      1.500    303.129    305.002 
 130       0.6947    0.0000    0.0003    0.0013     2000       18     2.11      1808      -77.659    103.390     26.790      1.500      1.500    303.128    305.000 
 131       0.6997    0.0000    0.0003    0.0013     2000       23     2.09      1999      -77.659    103.490     26.990      1.500      1.500    303.128    305.000 
 132       0.7048    0.0000    0.0003    0.0013     2000       19     2.07      2065      -77.659    103.590     27.190      1.500      1.500    303.130    305.000 
 133       0.7097    0.0000    0.0002    0.0013     2000       23     2.07      2270      -77.659    103.690     27.380      1.500      1.500    303.130    305.001 
 134       0.7147    0.0000    0.0001    0.0013     2000       28     2.10      2419      -77.659    103.800     27.580      1.500      1.500    303.127    304.997 
 135       0.7198    0.0000    0.0003    0.0013     2000       17     2.07      2656      -77.659    103.880     27.780      1.500      1.500    303.124    305.000 
 136       0.7249    0.0000    0.0002    0.0013     2000       31     2.06      2906      -77.659    103.990     27.980      1.500      1.500    303.128    305.003 
 137       0.7300    0.0000    0.0003    0.0013     2000       29     2.08      2993      -77.659    104.080     28.180      1.500      1.500    303.122    304.999 
 138       0.7351    0.0000    0.0003    0.0013     2000       22     2.06      3041      -77.659    104.180     28.380      1.500      1.500    303.128    304.997 
 139       0.7399    0.0000    0.0001    0.0013     2000       28     2.11      3088      -77.659    104.290     28.570      1.500      1.500    303.128    304.997 
 140       0.7447    0.0000    0.0002    0.0013     2000       23     2.06      3058      -77.659    104.380     28.760      1.500      1.500    303.126    304.998 
 141       0.7498    0.0000    0.0001    0.0013     2000       25     2.12      3054      -77.659    104.490     28.960      1.500      1.500    303.130    305.000 
 142       0.7548    0.0000    0.0002    0.0013     2000       26     2.10      2988      -77.659    104.580     29.160      1.500      1.500    303.125    305.001 
 143       0.7596    0.0000    0.0003    0.0013     2000       33     2.07      2715      -77.659    104.670     29.350      1.500      1.500    303.129    304.998 
 144       0.7647    0.0000    0.0003    0.0013     2000       28     2.09      2654      -77.659    104.770     29.550      1.500      1.500    303.129    304.997 
 145       0.7700    0.0000    0.0003    0.0013     2000       32     2.10      2429      -77.659    104.870     29.760      1.500      1.500    303.131    305.000 
 146       0.7751    0.0000    0.0002    0.0013     2000       37     2.06      2133      -77.659    104.980     29.960      1.500      1.500    303.131    305.000 
 147       0.7801    0.0000    0.0002    0.0013     2000       27     2.11      2059      -77.659    105.080     30.160      1.500      1.500    303.128    304.998 
 148       0.7847    0.0000    0.0002    0.0013     2000       29     2.10      1749      -77.659    105.170     30.340      1.500      1.500    303.123    305.000 
 149       0.7897    0.0000    0.0001    0.0013     2000       29     2.09      1569      -77.659    105.280     30.540      1.500      1.500    303.129    304.998 
 150       0.7948    0.0000    0.0002    0.0013     2000       28     2.11      1423      -77.659    105.370     30.740      1.500      1.500    303.128    304.998 
 151       0.7998    0.0000    0.0003    0.0013     2000       26     2.07      1311      -77.659    105.460     30.940      1.500      1.500    303.124    305.000 
 152       0.8049    0.0000    0.0003    0.0013     2000       24     2.09      1217      -77.659    105.560     31.140      1.500      1.500    303.127    305.002 
 153       0.8096    0.0000    0.0001    0.0013     2000       26     2.08      1271      -77.659    105.670     31.330      1.500      1.500    303.127    305.002 
 154       0.8149    0.0000    0.0003    0.0013     2000       26     2.12      1303      -77.659    105.760     31.540      1.500      1.500    303.127    305.000 
 155       0.8200    0.0000    0.0003    0.0013     2000       28     2.06      1175      -77.659    105.860     31.740      1.500      1.500    303.127    304.999 
 156       0.8248    0.0000    0.0001    0.0013     2000       22     2.06      1190      -77.659    105.970     31.930      1.500      1.500    303.125    304.999 
 157       0.8298    0.0000    0.0003    0.0013     2000       19     2.10      1286      -77.659    106.060     32.130      1.500      1.500    303.123    304.997 
 158       0.8348    0.0000    0.0001    0.0013     2000       30     2.10      1250      -77.659    106.170     32.330      1.500      1.500    303.126    304.999 
 159       0.8398    0.0000    0.0001    0.0013     2000       22     2.07      1239      -77.659    106.270     32.530      1.500      1.500    303.128    304.998 
 160       0.8449    0.0000    0.0003    0.0013     2000       30     2.09      1185      -77.659    106.360     32.730      1.500      1.500    303.128    304.998 
 161       0.8499    0.0000    0.0003    0.0013     2000       17     2.10      1118      -77.659    106.460     32.930      1.500      1.500    303.128    304.998 
 162       0.8546    0.0000    0.0002    0.0013     2000       25     2.06      1231      -77.659    106.560     33.120      1.500      1.500    303.125    305.001 
 163       0.8597    0.0000    0.0001    0.0013     2000       23     2.09      1156      -77.659    106.670     33.320      1.500      1.500    303.129    305.002 
 164       0.8647    0.0000    0.0001    0.0013     2000       34     2.09      1141      -77.659    106.770     33.520      1.500      1.500    303.129    305.002 
 165       0.8697    0.0000    0.0002    0.0013     2000       30     2.10      1187      -77.659    106.860     33.720      1.500      1.500    303.126    305.002 
 166       0.8747    0.0000    0.0002    0.0013     2000       27     2.09      1069      -77.659    106.960     33.920      1.500      1.500    303.128    305.000 
 167       0.8797    0.0000    0.0002    0.0013     2000       28     2.11      1130      -77.659    107.060     34.120      1.500      1.500    303.125    305.002 
 168       0.8847    0.0000    0.0002    0.0013     2000       26     2.09      1090      -77.659    107.160     34.320      1.500      1.500    303.126    304.999 
 169       0.8897    0.0000    0.0000    0.0013     2000       32     2.07      1025      -77.659    107.270     34.520      1.500      1.500    303.124    304.999 
 170       0.8949    0.0000    0.0001    0.0013     2000       30     2.08      1080      -77.659    107.370     34.730      1.500      1.500    303.127    305.000 
 171       0.8997    0.0000    0.0000    0.0013     2000       30     2.09      1054      -77.659    107.470     34.920      1.500      1.500    303.125    304.999 
 172       0.9047    0.0000    0.0002    0.0013     2000       27     2.09      1023      -77.659    107.560     35.120      1.500      1.500    303.124    305.002 
 173       0.9097    0.0000    0.0002    0.0013     2000       21     2.08      1012      -77.659    107.660     35.320      1.500      1.500    303.124    305.002 
 174       0.9147    0.0000    0.0002    0.0013     2000       23     2.12      1062      -77.659    107.760     35.520      1.500      1.500    303.126    305.000 
 175       0.9199    0.0000    0.0003    0.0013     2000       26     2.09      1063      -77.659    107.860     35.730      1.500      1.500    303.125    304.998 
 176       0.9249    0.0000    0.0001    0.0013     2000       24     2.10      1031      -77.659    107.970     35.930      1.500      1.500    303.128    305.001 
 177       0.9298    0.0000    0.0001    0.0013     2000       24     2.06      1085      -77.659    108.070     36.130      1.500      1.500    303.126    304.999 
 178       0.9348    0.0000    0.0001    0.0013     2000       20     2.10      1137      -77.659    108.170     36.330      1.500      1.500    303.131    305.000 
 179       0.9398    0.0000    0.0003    0.0013     2000       31     2.10      1060      -77.659    108.260     36.530      1.500      1.500    303.125    305.000 
 180       0.9448    0.0000    0.0003    0.0013     2000       22     2.08      1122      -77.659    108.360     36.730      1.500      1.500    303.125    305.000 
 181       0.9500    0.0000    0.0004    0.0013     2000       20     2.11      1137      -77.659    108.460     36.940      1.500      1.500    303.127    305.001 
 182       0.9547    0.0000    0.0001    0.0013     2000       28     2.08      1073      -77.659    108.570     37.130      1.500      1.500    303.125    304.998 
 183       0.9599    0.0000    0.0002    0.0013     2000       22     2.06      1070      -77.659    108.670     37.340      1.500      1.500    303.123    304.999 
 184       0.9648    0.0000    0.0004    0.0013     2000       25     2.11      1118      -77.659    108.760     37.540      1.500      1.500    303.133    305.000 
 185       0.9698    0.0000    0.0004    0.0013     2000       24     2.10      1092      -77.659    108.860     37.740      1.500      1.500    303.122    304.999 
 186       0.9748    0.0000    0.0002    0.0013     2000       28     2.10      1049      -77.659    108.970     37.940      1.500      1.500    303.130    305.000 
 187       0.9797    0.0000    0.0002    0.0013     2000       21     2.11      1034      -77.659    109.070     38.140      1.500      1.500    303.128    305.000 
 188       0.9849    0.0000    0.0003    0.0013     2000       33     2.07       984      -77.659    109.170     38.350      1.500      1.500    303.131    304.998 
 189       0.9898    0.0000    0.0001    0.0013     2000       17     2.08       981      -77.659    109.280     38.550      1.500      1.500    303.125    305.000 
 190       0.9948    0.0000    0.0003    0.0013     2000       20     2.10       956      -77.659    109.370     38.750      1.500      1.500    303.126    305.000 
 191       0.9997    0.0000    0.0003    0.0013     2000       22     2.11      1004      -77.659    109.470     38.950      1.500      1.500    303.128    305.001 
 192       1.0049    0.0000    0.0004    0.0013     2000       29     2.08       927      -77.659    109.570     39.160      1.500      1.500    303.128    305.001 
 193       1.0098    0.0000    0.0002    0.0013     2000       24     2.10       917      -77.659    109.680     39.360      1.500      1.500    303.126    305.000 
 194       1.0147    0.0000    0.0002    0.0013     2000       18     2.09       939      -77.659    109.780     39.560      1.500      1.500    303.131    304.998 
 195       1.0197    0.0000    0.0002    0.0013     2000       22     2.07       959      -77.659    109.880     39.760      1.500      1.500    303.129    305.001 
 196       1.0248    0.0000    0.0003    0.0013     2000       17     2.08       973      -77.659    109.980     39.970      1.500      1.500    303.127    305.000 
 197       1.0297    0.0000    0.0003    0.0013     2000       34     2.07       922      -77.659    110.080     40.170      1.500      1.500    303.129    304.999 
 198       1.0349    0.0000    0.0004    0.0013     2000       29     2.09       881      -77.659    110.180     40.380      1.500      1.500    303.126    305.000 
 199       1.0398    0.0000    0.0004    0.0013     2000       22     2.08       931      -77.659    110.280     40.580      1.500      1.500    303.125    305.002 
 200       1.0447    0.0000    0.0002    0.0013     2000       34     2.08       949      -77.659    110.390     40.780      1.500      1.500    303.125    305.002 
 201       1.0499    0.0000    0.0003    0.0013     2000       24     2.10       925      -77.659    110.490     40.990      1.500      1.500    303.129    304.999 
