# Supplementary material for: Aspirin locally disrupts the liquid-ordered phase
Source: R Soc Open Sci. 2018 Feb 28;5(2):171710. doi: 10.1098/rsos.171710 (PMC5830767; doi:10.1098/rsos.171710)
Supplement: Inelastic Neutron scattering data [file rsos171710supp1.zip › RawData/scanlog.xlsx]

## Sheet: Scans
		Raw Data for: Aspirin Locally Disrupts the Liquid Ordered Phase
	Richard J. Alsop1, Sebastian Himbert1, Alexander Dhaliwal1, Karin Schmalzl2, and Maikel C. Rheinstädter1
	1 Department of Physics and Astronomy, McMaster University, Hamilton, Ontario, Canada
	2 JCNS, Forschungszentrum Ju lich GmbH, Outstation at Institut Laue-Langevin, Grenoble, France
scan	sample	scan type	parameter constant	kf
34820	ASA	elastic long	qz	1.5
34821	ASA	elastic lomg	qpar	1.5
34822	ASA			1.5
34823	ASA	inelastic	q=1.37	1.5
34824	ASA	inelastic	q=1.37	1.5
34825	ASA	inelastic	q=1.37	1.5
34826	ASA	elastic	qz	1.5
34827	ASA	inelastic	q=1.2	1.5
34828	ASA	inelastic	q=1.2	1.5
34829	ASA	inelastic	q=1.2	1.5
34830	ASA	elastic	qz	1.5
34831	ASA	inelastic	q=1.7	1.5
34832	ASA	inelastic	q=1.7	1.5
34833	ASA	inelastic	q=1.7	1.5
34834	ASA	elastic	qz	1.5
34835	ASA	inelastic	q=2	1.5
34836	ASA	inelastic	q=2	1.5
34837	ASA	inelastic	q=2	1.5
34838	ASA	elastic	qz	1.5
34839	ASA	inelastic	q=1	1.5
34840	ASA	inelastic	q=1	1.5
34841	ASA	inelastic	q=1	1.5
34842	ASA	elastic	qz	1.5
34843	ASA	inelastic	q=1	1.5
34844	ASA	inelastic	q=2.5	1.75
34845	ASA	inelastic	q=2.5	1.75
34846	ASA	inelastic	q=2.5	1.75
34847	ASA	elastic	qz	1.5
34848	ASA	inelastic	q=1	1.5
34849	ASA	inelastic	q=1.37	1.5
34850	ASA	elastic	qz	1.5
34851	ASA	inelastic	q=1.2	1.5
34852	ASA	elastic	qz	1.5
34853	ASA	inelastic	q=1.37	1.5
34854	ASA	elastic	qz	1.5
34855	ASA	inelastic	q=1.37	1.1
34856	ASA	inelastic	EN=2.5	1.5
34857	ASA	elastic	qz	1.5
34858	ASA	elastic	qz	1.5
34859	ASA	inelastic	q=1.37	1.1
34860	ASA	inelastic	q=2.5	1.75
34861	ASA	elastic	qz	1.5
34862	ASA	inelastic	q=1	1.5
34863	ASA	inelastic	E=4.5	1.75	stopped
34864	ASA	elastic long	qz	1.5
34865	ASA	elastic long	qpar	1.5
34866	ASA	inelastic	q=1	1.5
34867	ASA	inelastic	E=4.5	1.75
34868	ASA	elastic	qz	1.5
34869	ASA	inelastic	E=5.5	1.75
34870	ASA	elastic	qz	1.5
34871	chol
34872	chol	elastic	qz	1.5
34873	chol	elastic	qz	1.5
34874	chol	elastic	qz	1.5
34875	chol	elastic	A3	1.5
34876	chol	elastic	A3	1.5
34877	chol
34878	chol
34879	chol
34880	chol
34881	chol	elastic long	qz	1.5
34882	chol	elastic long	qpar	1.5
34883	chol	inelastic	q=1.385	1.5
34884	chol	inelastic	q=1.385	1.5
34885	chol	inelastic	q=1.385	1.5
34886	chol	elasic	qz	1.5
34887	chol	inelastic	q=1.2	1.5
34888	chol	inelastic	q=1.2	1.5
34889	chol	inelastic	q=1.2	1.5
34890	chol	elasic	qz	1.5
34891	chol	inelastic	q=1.7	1.5
34892	chol	inelastic	q=1.7	1.5
34893	chol	inelastic	q=1.7	1.5
34894	chol	inelastic	q=1.385	1.5
34895	chol	inelastic	q=1.2	1.5
34896	chol	elastic	qz	1.5
34897	chol	inelastic	q=1.7	1.5
34898	chol	elastic	qz	1.5
34899	chol	inelastic	q=1,385	1.1
34900	chol	inelastic	q=1.386	1.1
34901	chol	elastic	qz	1.5
34902	chol	inelastic	q=1	1.5
34903	chol	inelastic	q=1	1.5
34904	chol	inelastic	q=1	1.5
34905	chol	elastic	qz	1.5
34906	chol	inelastic	q=1	1.5
34907	chol	elastic	qz	1.5
34908	chol	elastic	qz	1.5
34909	chol	elastic	A3	1.5
34910	chol	elastic	A3	1.5
34911	chol	elastic	A3	1.5
34912	chol	elastic long	qpar	1.5	no plexi
34913	chol	elastic long	qz	1.5
34914	chol	inelastic	q=2.5	1.75
34915	chol	inelastic	q=2.5	1.75
34916	chol	inelastic	q=2.5	1.75
34917	chol	inelastic	q=2.5	1.75
34918	chol	elastic	qz	1.5
34919	chol	inelastic	E=4.5	1.75
34920	chol	elastic	qz	1.5

## Sheet: Rescal
	kf	E centre	dE	qh	dqh	phonon	energy res
	1.5	2	0.1	1	0	0.31	0.045
	1.5	1	0.1	1.2	0	0.31	0.05
	1.5	1	0.1	1.37	0	0.31	0.058
	1.5	1	0.1	1.7	0	0.31	0.066
	1.5	1	0.1	2	0	0.31	0.075
	1.75	1	0.1	2.5	0	0.46	0.099
	1.1	1	0.1	1.37	0	0.14	0.04
